# Supplementary material for: A novel approach to analyze the association characteristics between post-spliced introns and their corresponding mRNA
Source: Front Genet. 2023 Feb 27;14:1151172. doi: 10.3389/fgene.2023.1151172 (PMC10008863; doi:10.3389/fgene.2023.1151172)
Supplement: Supplementary file 1 [file Presentation1.zip]

Archive with 5 entries (4 files):
- Supplementary material/Instruction about the dadtabase.txt
- Supplementary material/Supporting Information S1-for the optimal matched regions located at UTR.txt
- Supplementary material/Supporting Information S2-for CC-Random group.txt
- Supplementary material/Supporting Information S3-for mRNA group.txt
- Supplementary material/
