# Supplementary material for: A novel approach to analyze the association characteristics between post-spliced introns and their corresponding mRNA
Source: Front Genet. 2023 Feb 27;14:1151172. doi: 10.3389/fgene.2023.1151172 (PMC10008863; doi:10.3389/fgene.2023.1151172)
Supplement: Supplementary file 1 [file Presentation1.zip › Supplementary material/Instruction about the dadtabase.txt]

  Instructions about our database
				
Taking an example as follows. 

	
     gene            complement(4124..10232)
I001CATGTTTTAGTTTTTCAAGCCGGTCGTGCGTTTAGAAAACGCCTCTTAAAATCTGGTTTTTAATTTTTTTTTTGGCTTTGTAAAAAACTTTTTTTTGAAAAAATAAATTTTAATAGCTTTTATGATTCAAAAAGACTTTTTTCGACTTTTAAACTTTTTTTTTGAGATATTGTACATTCTTAAAAACTTTTTTTGATTTTTTTTTTAAAAATTCAGAGTTTTGTTACAAAAGTTGATAAGAGAAAGTC
E001AGTATCATCATCATATCCGTGACCTCTCGTCTTTTCGTCACAAAAGTCTCCAGATTGCTCGGAGCAGCTGTCACAACATCAAAAATGAGCTCTTCATCATCTTCTAGAATTCACAATGGTGAAGATGTTTATGAAAAGGCGGAGGAATACTGGAGCCGCGCGAGCCAGGACGTCAACGGAATGCTCGGCGGATTCGAAGCGCTTCACGCGCCCGACATATCGGCGTCGAAACGATTTATTGAAGGACTGAAGAAAAAGAATCTATTCGGCTACTTTGACTATGCACTGGACTGCGGAGCGGGTATCGGACGTGTTACAAAGCATCTCTTAATGCCATTCTTCTCGAAAGTTGATATGGAAGACGTCGTCGAGGAGTTGATCACGAAAAGTGATCAATATATTGGAAAACATCCACGAATTGGAGATAAATTCGTCGAAGGACTGCAGACGTTTGCACCGCCCGAACGACGTTATGATTTGATATGGATTCAATGGGTTTCAGGGCATTTGGTTGATGAGGATTTGGTTGATTTCTTTAAAAGATGTGCGAAAGGACTGAAACCTGGTGGATGTATTGTGCTCAAGGATAATGTGACAAATCACGAGAAACGGTTATTCGACGATGATGATCATAGTTGGACGAGAACAGAGCCCGAGCTTCTTAAAGCGTTCGCCGATTCTCAACTGGACATGGTCTCGAAAGCACTGCAAACCGGATTCCCAAAGGAGATTTATCCAGTAAAAATGTATGCATTGAAGCCTCAACACACCGGATTCACCAATAATTGATTTAAATATCGATTTTTATTCGTTTAATTGCAATTTTCCCGAAAATTTCATGTTTTACATGCGTGCTCACGTTATTTCTGTTAAATAAATGTTAAGC
I001	123	TGATTCAAAAAGACTTTTTTCGACTTTTAAACTTTTTTTTTGAGATATTGTACATTCTTAAAAACTTTTTTTGATTTTTTTTTTAAAA	210	249
E001	787	TGATTTAAATATCGATTTTTATTCGTTTAATTGCAATTTTCCCGAAAATTTCATGTTTTACATGCGTGCTCACGTTATTTCTGTTAAA	874	887
#138	120	291	102	235	705	84	
1)Line 1, Here, gene   complement(4124..10232) means that the location information of gene.
2)Line 2,The intron sequence is changed into its complementary sequence. I001 represents intron sequence.
3)Line 3,E001 represents the mRNA sequence.
4)Line 4,The optimal similarity segment gotten by Smith-Waterman local similarity alignment method  between the
  two sequences.the length of the intron sequence is 249,123 and 210 are defined as the start site and the terminal
  site of the optimal matched region on intron sequence.  
5)Line 5,the length of the mRNA sequence is 887,787 and 874 are defined as the start site and the terminal site 
  of the optimal matched region on the mRNA sequence.  
6)Line 6, the numbers means the length of exon length except the last two ones. The last but one number means the length of CDS, The last one number means the length of 5��  UTR.
7)In the alignment process, we choose the parameter in Ednafull matrix as follows, each Gap penalty is 50.0 and each
  extend penalty is 5.0,and get a locally similarity region which is most credible only between the two sequences. And 
  then we transform the optimal similarity segment into its complementary sequence again to get the optimal matched
  segment on intron sequence. 
