# Supplementary material for: A novel approach to analyze the association characteristics between post-spliced introns and their corresponding mRNA
Source: Front Genet. 2023 Feb 27;14:1151172. doi: 10.3389/fgene.2023.1151172 (PMC10008863; doi:10.3389/fgene.2023.1151172)
Supplement: Supplementary file 1 [file Presentation1.zip › Supplementary material/Supporting Information S1-for the optimal matched regions located at UTR.txt]

 Instructions about our database
				
Taking an example as follows. 

	
     gene            complement(4124..10232)
I003	4	TCAATTTTTTTTGCGCATTTTTCTT	28	49	25	80
E001	8	TCAAGTCTTTTTGCGACTTTTTTTT	32	1594	25	80
1)Line 1, Here, gene   complement(4124..10232) means that the location information of gene.
2)Line 2,The intron sequence is changed into its complementary sequence. I003 represents the third intron sequence.The optimal similarity segment gotten by Smith-Waterman local similarity alignment method  between the
  two sequences.the length of the intron sequence is 49,4 and 28 are defined as the start site and the terminal
  site of the optimal matched region on intron sequence. 25 is the length of the optimal matched segment.80 is the score of Smith-Waterman local similarity alignment
  between the two sequences. 
3)Line 3,E001 represents the mRNA sequence.The length of the mRNA sequence is 1594,8 and 32 are defined as the start site and the terminal site 
  of the optimal matched region on the mRNA sequence. 25 is the length of the optimal matched segment.80 is the score of Smith-Waterman local similarity alignment
  between the two sequences.  
4)In the alignment process, we choose the parameter in Ednafull matrix as follows, each Gap penalty is 50.0 and each
  extend penalty is 5.0,and get a locally similarity region which is most credible only between the two sequences. And 
  then we transform the optimal similarity segment into its complementary sequence again to get the optimal matched
  segment on intron sequence. 

     gene            complement(4124..10232)
     gene            11499..16831
     gene            43733..44677
     gene            47472..49416
     gene            49919..54360
     gene            complement(55316..64021)
     gene            71858..81071
     gene            complement(85045..86284)
     gene            86841..90607
     gene            91404..92877
     gene            93031..94881
I003	4	TCAATTTTTTTTGCGCATTTTTCTT	28	49	25	80
E001	8	TCAAGTCTTTTTGCGACTTTTTTTT	32	1594	25	80
     gene            complement(96479..100613)
     gene            complement(101415..108161)
     gene            111036..112417
     gene            113314..113661
     gene            113807..114681
     gene            183364..184210
     gene            203037..208397
     gene            209320..211719
     gene            complement(219735..220560)
     gene            complement(221249..221574)
     gene            complement(229090..234973)
     gene            complement(235130..238252)
     gene            complement(248624..251580)
     gene            252118..254129
     gene            complement(254709..256606)
     gene            280120..280445
     gene            283500..286115
     gene            complement(286156..289122)
     gene            complement(310982..314990)
     gene            complement(318547..323353)
     gene            332614..337816
     gene            347484..348360
     gene            348538..357136
     gene            complement(368373..371636)
     gene            complement(373636..379076)
     gene            complement(388510..394414)
     gene            398894..412513
     gene            complement(412914..418663)
     gene            461998..462655
     gene            complement(502958..506253)
     gene            506480..509059
     gene            complement(508975..510840)
     gene            550711..556641
     gene            562739..565184
     gene            complement(565443..566394)
     gene            complement(582308..583621)
     gene            621711..622190
     gene            645454..653978
     gene            complement(667618..674416)
     gene            680417..683475
     gene            complement(694991..698330)
     gene            complement(731983..736553)
     gene            complement(742007..745456)
     gene            745755..747504
     gene            complement(748230..757012)
     gene            complement(760919..761838)
     gene            853461..854133
     gene            complement(889934..895101)
     gene            897288..905906
     gene            907467..911135
     gene            938485..941775
     gene            942414..947678
     gene            complement(963702..969428)
I003	1245	ATTTTTTGGTATATGCTTGTTTTTATCTGTTTTTATTTTT	1284	1312	40	74
E001	7	ATCTTTTTGTATTCATTTTTCCATATATATTTGTATTATT	46	1191	40	74
     gene            1003891..1010767
     gene            1085970..1088453
     gene            1089127..1089696
     gene            complement(1089668..1095798)
     gene            complement(1162891..1175870)
     gene            1176475..1189653
     gene            1254771..1258228
     gene            1282102..1285436
     gene            1287305..1287835
     gene            1333030..1334074
     gene            1335396..1336757
     gene            1337021..1338121
     gene            1340679..1341259
     gene            1348504..1359596
     gene            1365310..1375691
     gene            complement(1376943..1385058)
     gene            1378830..1379105
     gene            complement(1386258..1392760)
     gene            1394570..1402943
     gene            1405945..1413072
     gene            complement(1413948..1415809)
     gene            complement(1441667..1443943)
     gene            1446667..1465341
     gene            1465633..1469537
     gene            1471298..1479921
     gene            1483084..1490474
     gene            complement(1491341..1514410)
     gene            1514763..1527350
     gene            1529890..1534237
     gene            1566932..1580204
     gene            1586168..1593661
     gene            complement(1594671..1596176)
     gene            complement(1600625..1601497)
     gene            1601841..1606846
     gene            complement(1607706..1610037)
     gene            1610391..1619944
     gene            complement(1621527..1626606)
     gene            1652917..1655337
     gene            complement(1657621..1661009)
     gene            complement(1663427..1666769)
     gene            1667502..1669765
I003	45	TAAAAGAGTCAATTTTAAATTTAAAC	70	77	26	58
E001	91	TGAATTAATTAATTTCTAATTTGAAC	116	1061	26	58
I004	13	AAATTAAAAAATAAAGTCTTTTTTAATTGGAATTTTTAATATCTAA	58	634	46	86
E001	64	ACATTTATAAATTTTGATTTTTGGAAATGAATTAATTAATTTCTAA	109	1061	46	86
     gene            1681814..1685064
     gene            1702124..1707891
     gene            complement(1740648..1751056)
     gene            1751482..1754405
     gene            1767888..1790156
     gene            1792456..1792899
     gene            complement(1797436..1798646)
     gene            1799718..1806987
     gene            1812956..1813538
     gene            complement(1814103..1816018)
     gene            1816151..1818497
     gene            complement(1818990..1822932)
     gene            1829771..1832063
I001	284	TATAAACTTTCAGCTACCTGCTTCTCTAAAACATTTTTTTCAAATTTTTAGAGAAGCA	341	619	58	65
E001	126	TTTAACCCTTCACATATCTGCAACTGTCTACGGATTGTTTTTTTCTGTTAAACAAGTA	183	512	58	65
I002	18	TTTATGGAAAGGT	30	48	13	38
E001	235	TTTATTAAAAAGT	247	512	13	38
I003	648	CTCTACTTTATTTTAATAAATTAATTTTATT	678	1118	31	74
E001	20	CTCTACGTTATTGCCGTGACTCAATTTGATT	50	512	31	74
     gene            1834882..1835440
     gene            1843401..1843835
     gene            1845222..1850452
     gene            complement(1851734..1855127)
     gene            complement(1862613..1872307)
     gene            complement(1885206..1894864)
     gene            1917046..1919352
     gene            1924301..1932261
     gene            complement(1950599..1958513)
     gene            1961667..1964974
     gene            1967820..1973884
     gene            1978006..1983438
     gene            complement(1988725..2010481)
     gene            2026318..2033950
     gene            complement(2034385..2043813)
     gene            complement(2061671..2064018)
I003	31	CTTTTGGAATTTATTAATTTCCA	53	65	23	70
E001	13	CTTTTCGAATTTTTTTGTTTCAA	35	1351	23	70
     gene            2064295..2064690
     gene            2064978..2065483
     gene            complement(2069088..2069589)
I001	25	GTTCAAAGTGGGGCTAA	41	50	17	40
E001	30	GTTCTCTTTGGAGCTAA	46	454	17	40
     gene            2071354..2072551
     gene            2072679..2076908
     gene            complement(2107459..2108631)
     gene            complement(2113650..2118552)
     gene            2216101..2219418
     gene            complement(2219472..2222314)
     gene            complement(2233779..2234907)
I005	9	AGTTTTTAGAACTTTTAGTTATTTT	33	46	25	44
E001	3	ACTTATTCGAACTCCGTTTTCTTTT	27	613	25	44
     gene            2279835..2280868
     gene            complement(2281513..2291184)
I007	6	TTTTTAGATAGTTTTTTC	23	59	18	45
E001	28	TTTTTCGAAAGTGTGTAC	45	1248	18	45
     gene            2293133..2297313
     gene            complement(2304513..2306817)
     gene            2306986..2308913
     gene            2312497..2313080
     gene            complement(2322077..2327253)
     gene            2327990..2330155
     gene            complement(2330947..2332601)
     gene            2342384..2350469
     gene            2357884..2372965
     gene            complement(2377090..2381852)
     gene            2402233..2409982
     gene            2415134..2418522
     gene            complement(2422406..2425074)
     gene            complement(2429773..2432582)
     gene            2438802..2442949
     gene            complement(2451148..2451808)
     gene            complement(2468789..2471936)
     gene            complement(2472419..2485383)
     gene            2498135..2506234
     gene            2533269..2542093
     gene            2568761..2570747
     gene            2620660..2621855
     gene            2633008..2634560
I003	30	AATTAAAATAAAG	42	45	13	38
E001	10	AGTGATAATAAAG	22	643	13	38
     gene            2638650..2639314
     gene            complement(2650738..2651712)
     gene            complement(2686641..2689474)
     gene            2700421..2702083
     gene            complement(2718031..2721470)
     gene            2727015..2727546
     gene            2730003..2731455
     gene            complement(2735346..2742509)
     gene            complement(2755625..2758205)
     gene            2796384..2797262
     gene            2816759..2817647
     gene            complement(2832873..2833254)
     gene            2846721..2849793
     gene            complement(2858618..2859839)
     gene            2862404..2864447
     gene            2866509..2869374
     gene            2876931..2878514
     gene            2878579..2880864
     gene            complement(2880922..2883455)
     gene            2887801..2889435
     gene            2901342..2903006
     gene            2903597..2907745
I002	1	CAAAAAAAAAAAGTG	15	53	15	48
E001	12	CAAAAAAATCAATTG	26	1749	15	48
     gene            complement(2907723..2924716)
     gene            2925219..2928118
     gene            complement(2949610..2957877)
     gene            complement(2981736..2983073)
     gene            complement(2983264..2985168)
     gene            complement(2986188..2995914)
     gene            complement(3001381..3002850)
     gene            3003546..3005942
     gene            3021650..3028385
     gene            complement(3028328..3031093)
     gene            complement(3035239..3047795)
     gene            complement(3052053..3059166)
I002	1	CATTCAAATTTTTATTGAATTTT	23	65	23	79
E001	3	CATTTATATTTTTATTTAATTCT	25	1431	23	79
I006	26	ATTTATAGTTTTA	38	54	13	56
E001	4	ATTTATATTTTTA	16	1431	13	56
I007	3	TTTTTAAAAAATTTAAATTTATAAAACTTT	32	63	30	69
E001	49	TATTTAAAAAATCAATTTTTCTCGAATTTT	78	1431	30	69
     gene            3137189..3138446
     gene            complement(3144429..3147794)
     gene            3152836..3155569
     gene            3162814..3163650
     gene            3163689..3167556
     gene            3167687..3171222
I001	805	TTTAATTTAGCAATTTTTAGCTTTCTTTTTTTTAATTTTTAGCTTTTTTT	854	870	50	115
E001	232	TTTTTTTTGGAATTTTTGAGTTTTTTTTTTTTGGATTTTTTTCCTTCCTT	281	1168	50	115
I003	147	TTTTTTTAACTTATTTTGTCCATTTTAACCT	177	764	31	74
E001	258	TTTTTTGGATTTTTTTCCTTCCTTTTCACCT	288	1168	31	74
     gene            complement(3173244..3176322)
     gene            complement(3193534..3198832)
     gene            complement(3199541..3203230)
     gene            3206800..3209284
     gene            complement(3217365..3222951)
     gene            complement(3223155..3228023)
     gene            3233392..3255566
     gene            3299607..3300491
     gene            complement(3317977..3318585)
     gene            complement(3320922..3330674)
     gene            complement(3363821..3365858)
     gene            3368815..3371443
I003	29	TTTCCAGTTTAAAACTGTTTTTTGACATTAAAAAGTC	65	66	37	68
E001	5	TTTTCAGATTAAAATCGATATTTTTGATTGCAGATTC	41	1473	37	68
     gene            3371770..3373833
     gene            3408034..3415071
     gene            3429605..3433094
     gene            3439109..3447705
     gene            3449328..3462171
     gene            complement(3462273..3468188)
I005	2	ATCCGGAGAAAATTAATCTT	21	46	20	46
E001	3	ATCCTGAAAACGTAGATCTT	22	1591	20	46
     gene            complement(3472967..3476312)
     gene            3479330..3481375
     gene            3481988..3484500
     gene            complement(3508502..3512737)
I003	73	AAAAAATTTAATAGTGTAAAAA	94	410	22	74
E001	49	ATAGAATTTAATACTGTAATAA	70	1434	22	74
     gene            3516480..3523389
I004	8	TTAAAAAATTTATTTTTTTTTCAATATATTTATTTTTT	45	64	38	91
E001	3	TCAAAAAAACTGTTTTTATTCCAATTTTTTTCTAATTT	40	2516	38	91
I006	87	TTCAAAAAAAATGACTTAAAACCTTTTTTTTTCCAA	122	994	36	99
E001	2	TTCAAAAAAACTGTTTTTATTCCAATTTTTTTCTAA	37	2516	36	99
I010	170	CAAAAACACTGTTTTTATGCCA	191	492	22	92
E001	4	CAAAAAAACTGTTTTTATTCCA	25	2516	22	92
     gene            3547093..3552003
     gene            3564066..3565068
     gene            3602022..3602860
     gene            3603345..3604429
     gene            3608397..3611846
     gene            complement(3618950..3619699)
I002	6	AAAAACAAGTTACATTTGGTGAAAA	30	52	25	44
E001	31	AAACACTAGATTCGATAGAAGAAAA	55	653	25	44
     gene            3620584..3625089
     gene            3637355..3638796
I002	31	TTTATTTTTAAGAA	44	49	14	43
E001	112	TTTTTTTTTTGGAA	125	727	14	43
I003	282	TTTTTTTTTTGTTAAATCTATCTTTTAAGGTTTAAAGATGGGAAA	326	526	45	90
E001	110	TTTTTTTTTTTTGGAATTTGAATTTCGAGTTTTAATAAAATGAAA	154	727	45	90
I005	15	AATTTCAATTTTTAA	29	47	15	57
E001	130	AATTTCGAGTTTTAA	144	727	15	57
     gene            complement(3651298..3652601)
     gene            complement(3680180..3680946)
     gene            3684804..3690145
     gene            3712175..3713115
     gene            complement(3748537..3753960)
     gene            complement(3755472..3759075)
     gene            complement(3778134..3781660)
     gene            3796168..3796686
     gene            3827221..3828133
     gene            3828252..3828684
     gene            complement(3854185..3859294)
     gene            complement(3871476..3873418)
     gene            complement(3876047..3876706)
     gene            complement(3886073..3887273)
I001	443	ACTTAAAAAAAGGCAAAAAAGAACTATAAAAGTATATTAAACGAGTGA	490	713	48	69
E001	41	ACCAAAAATCATCTCAAAAAGAAGTTCGAGAAAATGTTGCACGAGAGA	88	490	48	69
     gene            complement(3889131..3891520)
     gene            3908749..3909643
     gene            complement(3911455..3912473)
     gene            complement(3918438..3919175)
     gene            3961039..3962201
     gene            4123482..4124705
     gene            complement(4135331..4137069)
     gene            complement(4137170..4138953)
     gene            complement(4142287..4144584)
     gene            complement(4145326..4147137)
     gene            complement(4155595..4158699)
     gene            4190160..4193119
     gene            4202419..4203042
     gene            4275932..4276754
     gene            4359117..4362549
     gene            4363416..4364037
     gene            complement(4364911..4366996)
     gene            4368090..4370499
     gene            4373664..4379330
     gene            complement(4379323..4381899)
I004	47	TCCCAGAGCCGTGCTG	62	331	16	62
E001	64	TCGCCGAGCCGTGCTG	79	1647	16	62
     gene            4382566..4385219
     gene            4403393..4404586
     gene            4409693..4419306
I004	790	GTTTTTCAGGATGAAAAAATACAGAAT	816	857	27	81
E001	63	GTTTGTCAGGAATCGAAAATACGGAAT	89	1275	27	81
I005	93	ATACATAAGAAATAATCGGAGTAAA	117	793	25	71
E001	2	AAAAACAAGAAACAATCAGAGAAAA	26	1275	25	71
I007	781	AAGAGGAAGAAAAACTAGAAGAAAAACTAAACTAATAAA	819	946	39	69
E001	2	AAAAACAAGAAACAATCAGAGAAAAGCAAAATAAAAAGA	40	1275	39	69
     gene            complement(4441647..4444106)
     gene            complement(4446594..4448464)
     gene            complement(4449940..4450926)
     gene            4457384..4458672
     gene            4481239..4484425
     gene            complement(4508601..4511127)
     gene            complement(4511441..4516084)
     gene            complement(4517392..4518466)
     gene            4520071..4522769
     gene            complement(4537833..4539708)
     gene            4550479..4552759
     gene            complement(4552852..4553122)
     gene            4554151..4555204
     gene            complement(4568963..4570028)
     gene            complement(4575790..4577201)
     gene            complement(4580023..4580585)
     gene            4585114..4586178
     gene            4604404..4605385
     gene            4605656..4610203
     gene            complement(4623461..4629468)
     gene            complement(4637465..4640883)
     gene            complement(4641408..4644056)
     gene            4664872..4665757
     gene            complement(4709318..4710709)
I003	18	TTGAAGAA	25	48	8	40
E001	5	TTGAAGAA	12	1050	8	40
     gene            complement(4714321..4715486)
I001	145	GAACAAAACAAAATTTGAA	163	218	19	59
E001	135	GAAAAAATCACAATTTGTA	153	906	19	59
I002	1	CATTCACCTACTTT	14	45	14	43
E001	279	CATTCATCTGATTT	292	906	14	43
     gene            4719790..4721099
     gene            4731605..4735280
     gene            complement(4771842..4773025)
     gene            complement(4773819..4777718)
     gene            4800099..4804172
     gene            4836188..4840172
     gene            4901975..4903137
     gene            4906824..4911832
     gene            complement(4911826..4914050)
     gene            4918397..4920366
     gene            complement(4950582..4951484)
     gene            complement(4957777..4958310)
I001	5	CAACTTAAAAAAGTTATATTTAGCTATTACAAAAATGTAAATGTC	49	50	45	72
E001	84	CAACGGATTGAAATTATATTTTTCTATTTAAGGATCATCAATTTC	128	441	45	72
     gene            4959399..4961520
I002	30	AAAATAACTAAATTCAATATAAATTACTTT	59	115	30	69
E001	26	AAATAAACAAATTATAACTTAAATTAGTTT	55	1694	30	69
I005	19	TAGAAAAATAGATTTTAAAGTTTAAA	44	49	26	49
E001	23	TTGAAATAAACAAATTATAACTTAAA	48	1694	26	49
     gene            4970424..4972227
     gene            complement(4986955..4989405)
     gene            5006746..5007991
     gene            complement(5014351..5016260)
     gene            complement(5042195..5043055)
     gene            complement(5046399..5048021)
     gene            5055689..5056042
     gene            5100769..5101677
     gene            5106224..5107624
I006	15	TATATTTGAAGTTTATTATCAGAATTT	41	50	27	63
E001	29	TTTATTTTTATTTTTTTATCTAATTTT	55	901	27	63
     gene            5107846..5110167
     gene            complement(5110078..5111157)
     gene            complement(5114122..5118855)
     gene            5129724..5131068
     gene            5134770..5137960
     gene            5138264..5139383
     gene            5154532..5158470
     gene            complement(5158518..5162207)
     gene            complement(5162606..5164889)
     gene            5196081..5199940
     gene            complement(5204555..5215221)
     gene            complement(5230566..5241917)
     gene            complement(5271331..5272040)
     gene            complement(5317640..5318113)
     gene            5319734..5321070
     gene            complement(5332252..5332763)
     gene            5338925..5341980
     gene            complement(5367013..5367832)
     gene            5401811..5402894
     gene            complement(5465944..5469630)
     gene            5491477..5493189
     gene            complement(5517296..5518566)
     gene            complement(5542633..5543337)
     gene            complement(5601807..5603630)
     gene            complement(5604878..5607520)
     gene            5619570..5620671
     gene            5620783..5622924
     gene            5643313..5644060
     gene            5644740..5645351
     gene            5645397..5646317
     gene            complement(5649759..5653642)
     gene            complement(5667151..5668840)
     gene            5716679..5725359
     gene            complement(5726387..5729310)
     gene            complement(5729796..5735845)
     gene            5744187..5745522
     gene            complement(5760900..5762438)
I003	435	AATATATTTTTCATATTTTGTTTTTTTTTGTTTATAAATATTT	477	494	43	89
E001	8	AATACTTTTATCAAATTATTATTATTATTTATAATATATTTTT	50	688	43	89
     gene            5774588..5775613
     gene            5807712..5815640
     gene            complement(5834647..5837395)
     gene            5840292..5841889
     gene            5852048..5852877
     gene            complement(5854304..5855050)
     gene            complement(5862667..5866434)
     gene            5906714..5917784
     gene            complement(5935539..5936946)
     gene            complement(5951138..5951744)
     gene            5955033..5956885
     gene            complement(5963035..5964128)
     gene            complement(5980793..5981590)
     gene            complement(5982521..5982971)
     gene            5991073..5992630
     gene            6006335..6007297
     gene            6027196..6028372
     gene            complement(6061782..6068034)
     gene            6098979..6099728
     gene            6104807..6105561
     gene            complement(6105865..6107717)
     gene            6137996..6138957
     gene            6146552..6147232
     gene            6149238..6150432
     gene            complement(6157422..6159124)
     gene            complement(6160082..6161667)
     gene            6176382..6177792
     gene            complement(6177985..6180842)
     gene            6199143..6200195
     gene            complement(6211271..6211887)
     gene            6225560..6225966
     gene            complement(6231500..6232120)
     gene            6234721..6235345
     gene            6253071..6253524
     gene            6260251..6264523
     gene            complement(6274577..6275270)
     gene            6284975..6289340
     gene            6290008..6293857
     gene            6307429..6308431
I001	27	ATTTTTGAT	35	44	9	45
E001	185	ATTTTTGAT	193	865	9	45
I002	7	AAAAAAAGAGAGT	19	48	13	56
E001	597	AACAAAAGAGAGT	609	865	13	56
I003	2	ACACAAACATTTACTTTTTTAAAT	25	50	24	57
E001	336	ATACAACCATGCACTTATAAAAAT	359	865	24	57
     gene            complement(6405884..6406938)
     gene            complement(6420661..6421938)
I002	355	AAAACTTTCTATATAAACATAAATTTT	381	609	27	63
E001	51	AATAATTTCAATAAATCAATAAATTAT	77	617	27	63
     gene            6466852..6467517
     gene            complement(6502695..6503119)
     gene            complement(6521616..6523308)
     gene            complement(6529219..6530055)
     gene            complement(6539948..6541056)
     gene            complement(6548576..6550351)
     gene            complement(6552835..6553382)
     gene            complement(6563708..6564454)
     gene            complement(6612145..6615979)
I001	79	TTATTTTTGCTCATTTCTTACTTCTGATGGTATAGAATTTTT	120	383	42	84
E001	31	TGATTTTTCTTCTTCTTCTTCTTCTATTGGTATTGATTGATT	72	1484	42	84
     gene            6620666..6621283
     gene            complement(6627066..6627915)
     gene            6682369..6683373
     gene            complement(6705568..6706379)
     gene            6715951..6716983
     gene            6724918..6728331
     gene            6741277..6741881
     gene            6741985..6742386
     gene            6757757..6758177
     gene            6760433..6761353
     gene            complement(6788084..6788987)
     gene            6843594..6845133
     gene            complement(6845883..6846951)
     gene            6847510..6849922
     gene            6850419..6851211
     gene            6851371..6854118
     gene            complement(6897754..6900618)
     gene            6916765..6917557
     gene            complement(6924419..6925458)
     gene            complement(6940248..6941949)
     gene            complement(6943177..6945357)
     gene            complement(6970388..6971797)
     gene            complement(7050041..7051854)
     gene            complement(7075922..7079481)
I003	15	TATAAATTTTAAACGTACTAAAAGAAGT	42	45	28	50
E001	8	TTTAATTTTGTATTTGATTGAAAGAAGT	35	1322	28	50
     gene            7090622..7091356
     gene            complement(7091316..7094531)
     gene            complement(7099006..7099403)
     gene            complement(7102220..7103381)
     gene            7112917..7115023
     gene            complement(7122611..7128422)
I003	109	CTTCCCTTTGTAACCTCTTTTTATTCTCTGCGTCTCTAA	147	695	39	87
E001	202	CGTCCCTTTATTTCTTCTTTTTCTAGTCAGCTTCTGTTA	240	2733	39	87
     gene            complement(7149935..7151869)
     gene            7159723..7160750
     gene            complement(7202240..7203506)
     gene            complement(7208287..7209684)
     gene            7222464..7224133
     gene            complement(7233658..7234499)
     gene            complement(7246139..7246805)
     gene            complement(7278800..7279607)
     gene            complement(7279799..7280499)
I002	3	TTAATATTTACTCATTTTTGCTTAAACTTTTAGGTCTT	40	75	38	64
E001	38	TTATTTTTTGCCCATTTTTCAATATTTTAGTATGGCTT	75	584	38	64
     gene            complement(7282958..7283816)
I003	71	TTTTTATTGTTTATTTAAAATGGAAATTTGCAAAATTTTACGTTGTTTTGAAATTAA	127	139	57	60
E001	11	TTTTTCTTCTAGATTTTTAAACACAATTTTGTTTTCTTTCACTTCTTTTCCCACTAA	67	630	57	60
     gene            complement(7283958..7285760)
     gene            7295751..7296827
     gene            complement(7300079..7300913)
     gene            7307115..7308625
     gene            complement(7312865..7313522)
     gene            7317642..7318336
     gene            7480131..7483388
     gene            7505968..7506642
     gene            complement(7512914..7513722)
     gene            complement(7514121..7515104)
     gene            7522112..7526710
     gene            7552970..7554475
I001	3	CTCGGCTTATCTATTTGTAAAAGACTGAAATGTCCTTTCTTTTTTCAGCCCACA	56	715	54	72
E001	31	CTCTGCTTCTCTAATGTTACATATTTTCTACTTTTGTTTTTTTTTCAACCAATA	84	642	54	72
I002	2	ATTGTTAACTTTTATATTT	20	76	19	50
E001	53	ATTTTCTACTTTTGTTTTT	71	642	19	50
     gene            7582101..7583344
     gene            7591294..7595193
     gene            complement(7642585..7643263)
     gene            complement(7643426..7649772)
     gene            7683335..7694191
     gene            7694337..7695215
     gene            7698296..7699032
     gene            complement(7701412..7702030)
     gene            complement(7723989..7724649)
     gene            7727262..7729071
     gene            7729197..7729798
     gene            complement(7781172..7782542)
     gene            complement(7786671..7793533)
     gene            7819573..7820483
     gene            7835808..7836940
     gene            7901945..7903193
     gene            complement(7906820..7913931)
     gene            7938554..7940108
     gene            7940913..7941691
     gene            7958697..7960003
     gene            complement(7960399..7961454)
     gene            7995751..7996663
     gene            complement(8036943..8038904)
     gene            complement(8039908..8040520)
I001	36	ATACACTAAAGT	47	49	12	51
E001	158	AAACACTAAAGT	169	472	12	51
I003	1	CAAAACTTTCAAAGGTCTTTTTTAATTAAATATGTTTTTAAAAA	44	47	44	40
E001	90	CAAGAATCGCAAAGGAAATGCGGATGAAAAGAACTTTCTGAAGA	133	472	44	40
     gene            complement(8055576..8057021)
     gene            complement(8060837..8061787)
     gene            8095734..8098417
     gene            8133885..8135033
     gene            8150343..8151311
     gene            8172714..8173482
     gene            8174881..8176950
     gene            complement(8224601..8226252)
     gene            complement(8245848..8250889)
     gene            8255346..8256238
     gene            complement(8256353..8258932)
     gene            8274005..8275694
     gene            complement(8315894..8318242)
     gene            complement(8329053..8329641)
     gene            8330544..8332711
     gene            8375483..8377528
     gene            8406919..8407582
     gene            complement(8441595..8442326)
     gene            8460218..8463007
     gene            complement(8463349..8469302)
     gene            complement(8472549..8473474)
     gene            complement(8474101..8474725)
     gene            complement(8474879..8476275)
     gene            complement(8485869..8487036)
     gene            complement(8511701..8512396)
     gene            8518895..8519493
     gene            complement(8531814..8534486)
     gene            8591205..8591969
     gene            8592085..8592919
     gene            8601351..8601999
     gene            8605254..8606546
     gene            8617393..8618882
     gene            8633942..8636037
     gene            8658892..8659960
     gene            8664946..8666490
     gene            complement(8669971..8670951)
     gene            complement(8683213..8687102)
     gene            8692937..8693462
     gene            8696596..8697528
     gene            8730152..8730914
     gene            8736212..8736916
     gene            complement(8759197..8759783)
     gene            complement(8766664..8767999)
     gene            complement(8779730..8785408)
     gene            8808768..8813243
     gene            complement(8815547..8816186)
     gene            complement(8824424..8825615)
     gene            complement(8826199..8826645)
     gene            complement(8842889..8845587)
     gene            complement(8897624..8901427)
     gene            complement(8919382..8920458)
     gene            8928748..8931069
     gene            complement(8945529..8946192)
     gene            complement(8946700..8947168)
     gene            8950440..8951045
     gene            complement(8958053..8960874)
     gene            8966306..8966954
     gene            8970307..8970965
     gene            complement(8973058..8974567)
     gene            8990810..8993453
     gene            8993994..8998585
     gene            complement(9000448..9001572)
     gene            complement(9001909..9004482)
I001	9	CTTTAAAAAATAATTTTTTTTGTGCA	34	57	26	58
E001	397	CTTTTGAAAAGAAATATTTTCTCGCA	422	1492	26	58
I003	141	ATTTATTTTTTTTGAATTTTTTTATTAAACTTTATTA	177	683	37	104
E001	25	ATTTATTTTTTTCGAATTATAGGATTAATGTATAGTA	61	1492	37	104
     gene            complement(9004506..9008700)
     gene            complement(9015349..9015703)
     gene            9056289..9057814
I004	12	TGAGTGTTTTACTATCAAAA	31	255	20	55
E001	50	TGAGTGTTGAAGAAACAAAA	69	1002	20	55
     gene            9058881..9060446
     gene            complement(9063726..9064390)
     gene            complement(9070244..9075069)
I002	4	ACAACGAAAAAGGGGAAAGAAAAAATAAAATAGAAGTTCAACAAAAAAAAA	54	84	51	75
E001	183	AGATCGAGAATTGTAGAAGAATAAACAAAAAAAGAATCAAAATAAGAAATA	233	1737	51	75
     gene            complement(9077558..9080015)
     gene            complement(9085415..9086218)
     gene            complement(9108165..9110910)
     gene            complement(9123192..9124433)
     gene            complement(9126131..9127064)
     gene            complement(9154357..9154697)
     gene            complement(9179965..9180995)
     gene            9226935..9228045
I002	10	AGTAAAAAGTTTTATTATTTTT	31	52	22	65
E001	4	AATAAACAGTTTTCTTACCTTT	25	919	22	65
     gene            9228155..9232083
     gene            complement(9249722..9250480)
     gene            complement(9251842..9254351)
     gene            complement(9265946..9270911)
     gene            9308428..9310212
     gene            9317727..9327203
     gene            9419415..9419990
     gene            complement(9419965..9420805)
     gene            9459295..9460510
     gene            9469681..9470624
     gene            complement(9472633..9475160)
     gene            9476596..9477080
     gene            9477469..9478089
     gene            complement(9479099..9480669)
     gene            9481700..9482226
     gene            9488479..9492614
     gene            complement(9514992..9515850)
I002	15	CAAGTATTAAATACAATATTAAATAACAAAG	45	48	31	47
E001	5	CAATTTTTTCTTACAGAGTTTATTGACAAGG	35	713	31	47
     gene            9519249..9521181
     gene            complement(9530807..9532822)
     gene            complement(9533571..9536262)
     gene            complement(9583932..9584776)
     gene            9590586..9591773
     gene            9604201..9605179
     gene            9606253..9608928
     gene            complement(9625047..9625793)
     gene            9631382..9632393
     gene            9650557..9652804
     gene            complement(9657099..9657819)
     gene            9669403..9670097
     gene            complement(9690120..9690547)
     gene            complement(9710150..9710757)
     gene            9727194..9728011
     gene            complement(9748579..9749906)
     gene            9773160..9774006
     gene            9780339..9781330
     gene            complement(9829817..9830252)
     gene            9847397..9850403
     gene            complement(9921296..9921822)
     gene            9923652..9924237
     gene            9926548..9928807
     gene            complement(9958774..9960144)
     gene            complement(9970102..9973056)
     gene            complement(9976415..9979653)
     gene            complement(10021691..10022752)
     gene            10030161..10046748
     gene            complement(10072597..10074375)
     gene            10074957..10077733
     gene            10097305..10097765
     gene            10110993..10111839
     gene            10117050..10118129
I001	3	TACTAAAAAAAATTTTAAAAATAATACT	30	438	28	68
E001	56	TACAATAAATACATTTAAAAATTTTATT	83	544	28	68
     gene            complement(10150273..10155087)
     gene            10155273..10158186
     gene            10158943..10160006
I004	21	CTCTAATATTAAATTTA	37	50	17	40
E001	7	CTCAACTTTACAATTTA	23	642	17	40
I005	14	TTATCAACGTATAAATTT	31	47	18	45
E001	5	TTCTCAACTTTACAATTT	22	642	18	45
     gene            complement(10159971..10161872)
     gene            10193231..10193895
     gene            10248278..10255317
     gene            complement(10264308..10279224)
     gene            complement(10319659..10321483)
     gene            10323606..10324117
     gene            10330862..10331737
     gene            complement(10373360..10373849)
     gene            10381072..10381965
     gene            complement(10382757..10384278)
     gene            10436254..10436868
     gene            complement(10443665..10446124)
     gene            10471205..10471947
     gene            10474846..10475488
     gene            10508955..10513355
     gene            complement(10516063..10517730)
     gene            10518366..10519251
     gene            10520860..10521953
     gene            10524448..10525475
     gene            complement(10536273..10538036)
     gene            10547686..10549598
     gene            complement(10553101..10553902)
I002	15	TTAATGTTTTAAAATCCG	32	59	18	36
E001	48	TTATTCTTTTCACTTGCG	65	664	18	36
     gene            10569097..10570019
     gene            10598699..10606602
     gene            complement(10633508..10636006)
     gene            10646751..10647766
I001	8	CTTAATTTTCCAATAGCTTTTTATTAAAAAA	38	50	31	56
E001	53	CTTGATTTACCGGTGGAACTCTACCAAAAAA	83	868	31	56
I003	1	CAATCAAACTATTC	14	52	14	52
E001	130	CAATCAAACTCTCC	143	868	14	52
     gene            complement(10671534..10672578)
     gene            complement(10675173..10676800)
     gene            complement(10682460..10683139)
I001	4	TGTTTGGTGTTAACTAACTGACTTTAATGTATTTTATTTCGTTATTTTA	52	57	49	65
E001	60	TTTTTGTATTTTTATAACTGAATTTGATTTTTAATTATTACATAATTAA	108	580	49	65
I002	10	TCAATGTCTTTAGCATATTTTACAAAATTAA	40	46	31	56
E001	78	TGAATTTGATTTTTAATTATTACATAATTAA	108	580	31	56
     gene            10687354..10688049
     gene            10691334..10696772
     gene            10726907..10727318
     gene            complement(10727740..10728784)
     gene            10730464..10730666
     gene            complement(10732577..10733674)
     gene            10740207..10740579
I001	8	AAGTCTTAAAAAACAATAGAAGATCTTCATTATCAAAAAACAA	50	154	43	62
E001	33	AAGACCTCGAGAACAAAATTCGAGCTGCCGAATCAATTAAAAA	75	221	43	62
     gene            complement(10783989..10784780)
     gene            10813804..10814876
     gene            10844761..10845911
     gene            complement(10850426..10851226)
     gene            10855928..10857613
     gene            10859541..10860762
     gene            complement(10861252..10863446)
     gene            complement(10863913..10864615)
I002	1	CATCTTTAGTCCTTATTTAG	20	56	20	37
E001	115	CAATTTTCATCTTTTTCTAG	134	607	20	37
     gene            complement(10867690..10868523)
     gene            complement(10870027..10873996)
     gene            10876202..10879565
     gene            10913190..10915606
     gene            complement(10924333..10925739)
     gene            complement(10926904..10933696)
     gene            10940678..10942897
     gene            10944203..10945683
     gene            complement(10964466..10966341)
     gene            11015479..11017490
     gene            11032334..11034046
     gene            complement(11034085..11038820)
     gene            11142106..11144083
     gene            11144645..11145689
     gene            complement(11154205..11155361)
     gene            complement(11156737..11158823)
     gene            11206914..11211899
     gene            complement(11234294..11235168)
     gene            complement(11242732..11243512)
     gene            complement(11256542..11259217)
     gene            11263140..11263652
     gene            11268022..11268401
     gene            11271700..11272338
     gene            complement(11274981..11276322)
     gene            complement(11282465..11286282)
     gene            11289036..11291860
     gene            11300735..11301654
     gene            11303731..11305210
     gene            complement(11305812..11309592)
     gene            complement(11311516..11323108)
     gene            complement(11342188..11347280)
     gene            complement(11358159..11359293)
     gene            complement(11361139..11362892)
     gene            complement(11364345..11374024)
     gene            11374616..11380109
     gene            11380229..11388679
     gene            11417874..11421227
     gene            complement(11433111..11433412)
     gene            11454770..11455440
     gene            complement(11460770..11463058)
     gene            complement(11473208..11475652)
     gene            complement(11484810..11486486)
     gene            complement(11489220..11490550)
     gene            complement(11498440..11498705)
     gene            complement(11498904..11499645)
     gene            11510057..11512760
     gene            11557976..11558635
I001	2	ATTCAAAAAGATAAAATCAAAAAGATTAAAG	32	366	31	65
E001	1	ATTTCTAAAAAAAAATTCAAAGAATTCAAAG	31	296	31	65
     gene            11559436..11560555
     gene            11578631..11579584
     gene            complement(11579924..11581976)
     gene            11592292..11601595
     gene            complement(11604601..11611291)
     gene            11623105..11626552
     gene            11629631..11629922
     gene            complement(11632992..11633722)
     gene            complement(11638561..11640404)
     gene            11652779..11654244
     gene            complement(11695671..11697933)
     gene            11718901..11719780
     gene            complement(11738716..11740752)
     gene            complement(11795893..11797922)
     gene            complement(11808932..11814863)
     gene            complement(11831015..11833156)
     gene            11836450..11849174
I002	547	TTTTTTTTTGGTTTTTTTTTTTTGAAAAAAAATTTTAAAAA	587	2060	41	97
E001	70	TTTTTTGGGACTTTTTTTTCGCTGAAAAAAATCTGGAAAAA	110	1370	41	97
I007	11	TATTCTTAAAAACGCAAAACTTCAAGTTTTTCAAGTTTTTTT	52	60	42	57
E001	44	TATTCTTTTAACTGAGAAATTATTGATTTTTTGGGACTTTTT	85	1370	42	57
I009	26	TTTTGATATTGTTTTTCTTTTGTTTATGTAACATCAATCTTTAAACTTTTAT	77	1174	52	80
E001	64	TATTGATTTTTTGGGACTTTTTTTTCGCTGAAAAAAATCTGGAAAAATTTCT	115	1370	52	80
     gene            complement(11889409..11890737)
     gene            11896691..11896955
     gene            11911314..11912039
     gene            complement(11912781..11917702)
     gene            complement(11917824..11923898)
     gene            11930715..11931749
     gene            complement(11968012..11968650)
     gene            complement(11968942..11969837)
     gene            complement(11971247..11971787)
     gene            11998771..12002633
     gene            complement(12029992..12031752)
     gene            complement(12032324..12033693)
     gene            12034062..12037220
     gene            12041025..12042976
I001	920	TTTAGAATTTTAAGCTTAAAAAAGCAAAAAGCCG	953	1350	34	62
E001	45	TGTAGTTCTGTAAGATCAAAAACTCTAAAAAACG	78	604	34	62
     gene            complement(12045226..12046583)
     gene            12069796..12072868
I006	8	ACAGGTTTTTAAACAACTAAAAATTA	33	705	26	67
E001	14	ACATCTGTTCAAACAATTCCAAATTA	39	1325	26	67
     gene            complement(12073133..12083601)
     gene            complement(12085017..12087820)
     gene            complement(12088151..12089959)
     gene            complement(12091561..12094470)
     gene            complement(12095786..12097929)
     gene            complement(12134258..12136455)
     gene            12143997..12146967
     gene            complement(12162387..12163523)
     gene            complement(12168228..12170446)
     gene            complement(12181072..12183244)
I004	315	ACTTTTTTTTTAACTTTTTTGGATTTTTTTTGAATTAAAAAAAGGATAAAA	365	926	51	93
E001	24	ACTTTTTATTTATTTTTGTTCACTTTTTTCTGTTTTTAGCAGGTTTTAAAA	74	1024	51	93
     gene            12183678..12188732
     gene            complement(12189592..12190192)
     gene            12202222..12203645
     gene            12207089..12212196
     gene            12267064..12267481
     gene            12283260..12285366
     gene            complement(12289542..12290181)
     gene            12307721..12310396
     gene            12312325..12314885
     gene            complement(12317311..12318725)
     gene            12321927..12324052
     gene            complement(12326440..12327000)
     gene            12356932..12359331
     gene            12366325..12368609
     gene            complement(12376894..12378664)
     gene            12381798..12383249
     gene            complement(12396633..12398281)
     gene            12417375..12418789
     gene            complement(12454842..12455718)
     gene            12462165..12465805
     gene            complement(12474631..12475914)
     gene            12484170..12486449
     gene            12494815..12497340
     gene            12504117..12504904
     gene            12513345..12518445
     gene            12532658..12534344
I001	67	AGTAAAGAACTAAAGGTTAAGGATTGTTAGTTGTTGTGTAATACCCGCCAAGTCT	121	229	55	59
E001	4	AGTTCAGAATTCCCGATTCAAGATTATTTCGTTTCCCGAAATCCACCAAAAGCCT	58	1003	55	59
I003	22	CCCGAATTAAGAGATTTT	39	46	18	45
E001	15	CCCGATTCAAGATTATTT	32	1003	18	45
     gene            complement(12561034..12561549)
     gene            12564511..12565794
     gene            12582275..12583288
     gene            12585388..12585960
     gene            complement(12603761..12606237)
     gene            12638719..12640474
     gene            complement(12655438..12655959)
     gene            complement(12663111..12663712)
     gene            12665056..12668881
     gene            12679200..12681768
     gene            12683239..12684327
     gene            complement(12722098..12722861)
     gene            12728161..12729856
     gene            complement(12730012..12732694)
     gene            complement(12733288..12741216)
     gene            12741594..12748576
     gene            12750025..12752056
     gene            12783347..12784967
     gene            complement(12806781..12809285)
     gene            12815893..12816417
     gene            12844312..12853083
I004	219	ACTTTTAAAGACAGTTTTTTACAAAGTTTTTTTAAAACCGGTTAAAAAATTTTTAAAAAAGTTTC	283	652	65	118
E001	115	ATTTCTGAAAAAAGTTTTTAAAAAACTTTTTTTCGGATTTCCTAAAAAATTTCTTCTACTTTTTC	179	1992	65	118
I005	7	ATCTTAATCTTAAATAAAAGACAAAGACCATATCA	41	247	35	76
E001	240	ATTTTAATCTGAAAAAATAATTAAAATCAAAATCA	274	1992	35	76
I008	507	TAACCTTTGCAAAAAGTGTTTGAAATAGCTAAAATAAATTAAAAAAAGCTTTTTTT	562	1317	56	91
E001	92	TAAAAATTACGAACGATTTTTGGATTTCTGAAAAAAGTTTTTAAAAAACTTTTTTT	147	1992	56	91
     gene            12859488..12861186
     gene            complement(12866109..12866885)
     gene            12916430..12918052
     gene            12918708..12919265
     gene            12929386..12931057
     gene            12932025..12933739
     gene            complement(12954000..12955204)
     gene            complement(12958693..12959920)
     gene            12983008..12983956
     gene            12995795..13012847
     gene            13042681..13045105
     gene            13050433..13056022
     gene            13066955..13069026
     gene            complement(13069517..13071158)
     gene            complement(13072055..13072930)
     gene            13076610..13077008
     gene            complement(13081435..13082153)
     gene            complement(13082668..13082953)
     gene            complement(13083308..13085021)
     gene            13091097..13094425
     gene            complement(13094672..13098370)
     gene            complement(13102779..13103047)
     gene            complement(13110522..13112418)
     gene            13121080..13123501
     gene            complement(13130796..13132452)
     gene            13133636..13136144
     gene            13139120..13141777
     gene            13152584..13153675
     gene            complement(13155260..13159315)
     gene            complement(13159602..13161488)
     gene            complement(13189780..13194562)
     gene            complement(13197168..13198100)
     gene            13199347..13200957
     gene            13235355..13236458
     gene            13237042..13238290
     gene            13309982..13310638
     gene            13339385..13340203
     gene            13345349..13346764
     gene            13347068..13349247
     gene            13352035..13353237
     gene            13354058..13358366
     gene            13376864..13377553
     gene            13384740..13387072
     gene            13402435..13404075
I003	37	GTGTCTAGAAAAAAAAAAAATGAG	60	260	24	66
E001	2	GGGTCTACAAAACAAAAGAAGGCG	25	657	24	66
     gene            complement(13411785..13412867)
     gene            complement(13424019..13425132)
     gene            complement(13426472..13428461)
     gene            13435477..13437953
     gene            13451507..13452829
     gene            13489548..13491214
     gene            13503033..13506959
     gene            13508802..13512014
     gene            complement(13512372..13514308)
     gene            complement(13528694..13531432)
     gene            13534733..13536962
     gene            complement(13536962..13542398)
     gene            complement(13543082..13545176)
     gene            13560516..13563438
     gene            13564557..13566300
     gene            13572367..13575610
     gene            13581686..13585284
     gene            complement(13589097..13598492)
     gene            complement(13598606..13603383)
     gene            complement(13680402..13681353)
     gene            13682409..13684327
     gene            complement(13685358..13687558)
     gene            complement(13720112..13724440)
     gene            13756724..13758949
     gene            13759609..13771760
     gene            13778886..13792152
     gene            complement(13796168..13796877)
     gene            complement(13802480..13806777)
     gene            complement(13806905..13812255)
     gene            complement(13809108..13814309)
     gene            13840693..13841833
     gene            complement(13849605..13850855)
     gene            13853066..13859538
     gene            complement(13890329..13891445)
     gene            13893120..13894463
     gene            13899156..13913841
     gene            13915651..13917796
     gene            13919362..13922109
     gene            complement(13943337..13951615)
     gene            13952148..13953176
     gene            13957186..13960427
     gene            13978417..13980110
     gene            13984295..13989575
     gene            13992569..13996208
     gene            14009884..14011453
     gene            complement(14012450..14013279)
     gene            complement(14015825..14016389)
     gene            14018795..14019653
     gene            14027242..14027536
     gene            complement(14028984..14029199)
     gene            complement(14037137..14037790)
     gene            complement(14046228..14048004)
     gene            14059407..14060804
     gene            14075823..14078201
I001	9	TTAGATTAGTACCGAT	24	59	16	44
E001	10	TCAGATTTTTACCCAT	25	1313	16	44
     gene            14084510..14087338
     gene            complement(14090725..14096333)
     gene            complement(14097542..14101070)
     gene            14113623..14114078
     gene            14114181..14118624
     gene            14118745..14127160
     gene            14157642..14157956
     gene            14163434..14168284
I003	58	AAAAACTTTTTTTTTAAGGTTTTTTTTTTTTT	89	154	32	79
E001	66	AATAACTCATTTTTTCAGATTTTTCTCAATTT	97	1532	32	79
I006	12	TCGTTTTAAGACTTTTTTTA	31	46	20	73
E001	30	TCGTTTTAAGACGATTTTCA	49	1532	20	73
     gene            14171851..14172773
     gene            complement(14172827..14179347)
     gene            complement(14182774..14185624)
     gene            complement(14198621..14198994)
     gene            14200007..14204630
     gene            14213730..14215777
     gene            14237386..14241162
     gene            complement(14242036..14244419)
     gene            14255671..14256957
     gene            complement(14271944..14274192)
     gene            complement(14283493..14285306)
     gene            14298742..14299750
     gene            14331072..14339818
     gene            complement(14341620..14343792)
     gene            complement(14347501..14358312)
     gene            14358511..14367578
I001	2	AAACAACTAATTTTTTTTATAATTTTTCAAAACTTTT	38	45	37	68
E001	14	AAATTTCCAATTTATTTCAACCTTTTTTGAACATTTT	50	2566	37	68
I002	7	AAAAATTTTTAAAAAAATTTTATAAAATGCGTTAATAATTAAATAAATTACTAAAAGTC	65	66	59	70
E001	66	ATAAATTTTTGATTTTTTTCTCCGAAAATCGATAAATTTCGATAAAAACCCTAAAAATC	124	2566	59	70
I004	294	AACCAATTTTTAACCTTTTTAAGCTAAAAACTGCATTATTTAATCCCTTTTAGCAAAAAAAAAC	357	829	64	95
E001	32	AACCTTTTTTGAACATTTTCGGGATGGAAACTGTATAAATTTTTGATTTTTTTCTCCGAAAATC	95	2566	64	95
     gene            complement(14367594..14369759)
     gene            complement(14371309..14376004)
     gene            complement(14378373..14379412)
     gene            complement(14381367..14384724)
     gene            14406015..14417916
     gene            complement(14461139..14465126)
     gene            complement(14466229..14468198)
     gene            14466884..14467298
     gene            complement(14476661..14486749)
     gene            complement(14497482..14498278)
     gene            complement(14499714..14510541)
     gene            complement(14512650..14518702)
     gene            complement(14585399..14600276)
     gene            complement(14591930..14604126)
     gene            complement(14620376..14620620)
     gene            14647769..14651427
     gene            14652103..14657262
     gene            complement(14675652..14682550)
     gene            complement(14707043..14707862)
     gene            complement(14708276..14710916)
     gene            14725283..14726118
     gene            14732413..14733536
     gene            complement(14748525..14753125)
     gene            14759917..14760634
     gene            complement(14770686..14774994)
     gene            14790231..14790921
     gene            14797650..14798663
     gene            complement(14850057..14856876)
I001	6	GTAGTATAGCAAGTTTTATATATGTTTAAAGT	37	48	32	52
E001	1026	GTATTTTTGGAATTTTTCAATCAAGTGAAAGT	1057	2744	32	52
I002	3	TTCAAATAATATAGAACA	20	53	18	45
E001	888	TTGAAACATCATAGAAAA	905	2744	18	45
I003	329	TTTTAATAAAAAGTTTATTTTTTGTTTCTTTTTTTACTTCTTTT	372	778	44	85
E001	678	TATCAAAAAACTTCTCTTAATTTCTTTGTTTTTTAGCTTCTTTT	721	2744	44	85
I006	2	AGTTAAAAAAAAAATTAATTCATTAGATATTATTTATAAATAGTAT	47	55	46	77
E001	751	ATTCAAAAATAGAATTAATTCGTAATAAAAAGTCGAAAAAAATTGT	796	2744	46	77
I007	9	ACCTTTGTTAATCTCATTGT	28	56	20	55
E001	687	ACTTCTCTTAATTTCTTTGT	706	2744	20	55
I008	293	TGTGTTTTTAAAAACTTATGAGTTTTTGTTCCACTTTAAAAAAAA	337	460	45	81
E001	861	TATGTTTTTTACTTCTGATAAATTTTTTTGAAACATCATAGAAAA	905	2744	45	81
     gene            14867824..14871352
     gene            14913610..14915558
I002	334	TGTCTCTGATAACAACATTGCACGTA	359	455	26	67
E001	93	TGAGTCTCACAAAAATATTGCACATA	118	737	26	67
I003	18	TAATAAACTACCCCCTATTCATACTCTTTCTCAGTAT	54	228	37	59
E001	117	TACTAAACTACTAATCAGTTATTCCATTTATCCTTAT	153	737	37	59
     gene            14953475..14955477
     gene            14961509..14965339
     gene            14967300..14968457
     gene            14984482..14985087
     gene            15001861..15005595
     gene            15034504..15035454
     gene            15053012..15053605
     gene            complement(38605..39487)
     gene            complement(41527..41978)
     gene            45040..47467
     gene            84434..87758
I001	215	TATTTGCCACTT	226	259	12	51
E001	6	TATTTGCCAATT	17	1238	12	51
I003	15	AAACCTTTTCATTTTTGTTAAGAGTTCTTTGTGTTAAAGAAAGAAAAAACAGGAATGTTGTT	76	109	62	58
E001	204	AACCCTGTTAATCTCTTGTCCGAGTTCAAAACGATACGAAGGAAAAATACAAAATTCCTGCT	265	1238	62	58
I004	2	ACTCTGCTGACCCTCAAACTTCTTCAAT	29	911	28	68
E001	41	AGTTTGCTGATTCTCAAAATTTTTAGAT	68	1238	28	68
I005	170	TTAGCTAAATTGTCTCAGAACAAAT	194	619	25	71
E001	368	TAATCTGAATTTTTTCAGAACAATT	392	1238	25	71
I006	20	AAGTTATGTTTGAATTTA	37	49	18	45
E001	113	AAGTTTTGTCCGAAAGTA	130	1238	18	45
     gene            complement(88565..91519)
     gene            98402..98940
     gene            99823..100096
I001	2	ATTCATT	8	46	7	35
E001	10	ATTCATT	16	230	7	35
     gene            106258..107438
     gene            complement(174469..175642)
     gene            complement(187371..189202)
     gene            191237..192039
     gene            196985..200226
     gene            complement(213191..216620)
     gene            complement(233394..237820)
     gene            264352..265840
     gene            complement(266446..269183)
     gene            complement(276860..278731)
     gene            complement(282639..283682)
     gene            288938..290387
     gene            complement(296290..297009)
     gene            315049..315783
     gene            complement(315889..316906)
     gene            complement(317647..318664)
     gene            complement(321460..323097)
     gene            340538..342472
     gene            complement(356608..357457)
     gene            375249..375834
     gene            386193..387919
I001	24	TTTTTTATTT	33	52	10	50
E001	6	TTTTTTATTT	15	1009	10	50
     gene            388832..392727
     gene            complement(426484..427018)
     gene            complement(433658..435405)
     gene            454420..455354
     gene            complement(461684..467364)
     gene            complement(468373..470481)
     gene            476554..477794
     gene            494576..498658
     gene            complement(508244..509325)
     gene            535576..538307
     gene            complement(569272..572108)
     gene            complement(583078..584401)
     gene            584834..586230
     gene            complement(590576..591208)
     gene            593519..593858
     gene            630081..631985
     gene            complement(638154..639494)
I002	43	AAAAACTTTAATTTTTTTTGAAAAATTT	70	171	28	77
E001	8	AAATTCTTTGATTTTTATTGCAATTTTT	35	795	28	77
     gene            complement(641022..650373)
     gene            658675..659873
     gene            667761..668448
     gene            679031..679681
     gene            683773..684122
     gene            691887..692343
     gene            702121..708614
     gene            complement(756307..756897)
     gene            770559..772123
I003	6	AAAAAAAACTAAAAAAAGT	24	70	19	59
E001	2	AAAAAACACGACAAAAATT	20	684	19	59
     gene            775373..776721
     gene            788445..789181
     gene            803321..803702
     gene            807417..808076
     gene            823835..825251
     gene            844280..845091
     gene            complement(851662..856216)
     gene            868820..871695
     gene            885490..887036
     gene            893869..897385
     gene            904452..906045
I001	15	TTTTATCATCAACGTGTTTATTAAA	39	55	25	62
E001	130	TATTATCGATAATGTGATTAATAAA	154	1059	25	62
     gene            912009..913036
     gene            916057..917470
     gene            917630..919423
     gene            complement(929491..930190)
     gene            complement(951993..952849)
     gene            958967..960107
     gene            968412..970525
     gene            974296..975517
     gene            complement(976214..978957)
     gene            983148..984570
     gene            988743..991080
     gene            991655..992628
     gene            complement(1000480..1001450)
     gene            complement(1004622..1006481)
     gene            complement(1010450..1012288)
     gene            complement(1041370..1042308)
     gene            complement(1042975..1044031)
     gene            1046511..1048282
     gene            1057189..1059286
     gene            1070646..1071496
     gene            complement(1074757..1075511)
     gene            1076368..1079259
     gene            1079573..1081332
     gene            complement(1097972..1100818)
     gene            complement(1101422..1104511)
I004	7	TAAAAATACTTTAAAAGGTTCTTGGTCGT	35	52	29	73
E001	7	TAAAAATCGGCAAAAATGTTCTTGCTCCT	35	1188	29	73
     gene            complement(1104616..1106929)
     gene            complement(1108847..1110998)
     gene            complement(1112236..1114232)
     gene            complement(1115658..1118039)
     gene            1127982..1132353
     gene            1163613..1165444
     gene            1166496..1169172
     gene            complement(1169846..1172115)
I001	17	TTTTAACTTTTAAAAA	32	54	16	44
E001	5	TTTTATCTGACAAAAA	20	824	16	44
     gene            complement(1173715..1174611)
     gene            1182863..1184390
     gene            1262136..1263004
     gene            complement(1269546..1271920)
     gene            complement(1273213..1275541)
     gene            complement(1275758..1276878)
I001	6	AAAAAAAAAGTTTTATAAAACTTTTAAAACTTAATTTCTTTTTAAAAAAAAA	57	61	52	89
E001	34	AAAAAAATTTTTTTTTGAAAATTTTTTTTCCAAAAACTTTTTCAATTAAAAA	85	551	52	89
     gene            1278656..1281045
     gene            1296084..1296752
     gene            complement(1300081..1301647)
I002	319	TTTTAAGTGTGTTTAGCTATCAAAAACTCTTTTTTAAAGTTTTTTTTTTTTAAATTAAAAAAAA	382	390	64	95
E001	72	TTTTGAGATTCTTTTTGGAAACGAAAATTTTCAAACAAATTTTTTTTTGAAAATTTGAAAAAAA	135	654	64	95
I003	6	AAAACCTTTTTTTAAGGTTTTTTTTTAATATTTTAAAAAAA	46	82	41	97
E001	95	AAAATTTTCAAACAAATTTTTTTTTGAAAATTTGAAAAAAA	135	654	41	97
     gene            complement(1368096..1368305)
     gene            complement(1369052..1372618)
     gene            complement(1373695..1374991)
     gene            complement(1377634..1378365)
     gene            complement(1381813..1385386)
     gene            complement(1409190..1411478)
     gene            1412415..1416566
     gene            1417900..1420071
     gene            complement(1420489..1423674)
     gene            complement(1425764..1437505)
     gene            1438503..1439698
     gene            complement(1440072..1444579)
     gene            1445231..1446081
     gene            complement(1459146..1461313)
     gene            complement(1463351..1466550)
     gene            1467733..1469600
     gene            complement(1472918..1473561)
     gene            complement(1510298..1517398)
     gene            complement(1523569..1525604)
I001	365	AATTATTGTTTTATTTGTAAACCACCGGATCTTTGGGG	402	740	38	73
E001	39	AAAAAGTGATTTTTTCGAAAGCCACCAGGATTTCGGGG	76	586	38	73
     gene            1529365..1530050
     gene            1533520..1534245
     gene            1536265..1537281
     gene            1538897..1539888
     gene            1540934..1542724
     gene            1545931..1546997
     gene            complement(1555263..1556313)
     gene            complement(1567330..1567752)
     gene            complement(1582881..1584245)
     gene            1598034..1599477
     gene            complement(1612838..1614063)
     gene            complement(1616916..1619008)
     gene            complement(1623911..1624676)
     gene            1625970..1626887
     gene            1633809..1634092
     gene            complement(1647911..1648868)
     gene            1655220..1656151
     gene            complement(1660477..1660991)
     gene            complement(1661921..1662480)
     gene            1666328..1667485
     gene            1676419..1677294
     gene            1684051..1684862
     gene            complement(1688238..1689175)
     gene            1708435..1709699
     gene            1728576..1729980
     gene            1732279..1733201
     gene            1741551..1742192
     gene            complement(1752752..1753093)
     gene            complement(1753516..1756167)
     gene            1761842..1762909
     gene            complement(1783458..1784445)
     gene            1789184..1790192
     gene            complement(1818961..1820005)
     gene            complement(1840978..1842945)
     gene            complement(1846593..1848156)
     gene            1854396..1855329
     gene            complement(1855621..1857799)
     gene            1862636..1863784
     gene            1869450..1870692
     gene            1875960..1877239
     gene            complement(1879701..1880710)
     gene            complement(1885441..1886481)
     gene            1894340..1894684
     gene            complement(1912472..1912837)
     gene            complement(1921619..1922746)
     gene            complement(1930191..1930748)
     gene            1948694..1949895
     gene            complement(1956051..1958256)
     gene            complement(1963064..1967937)
     gene            complement(1979246..1984119)
     gene            1987286..1990536
     gene            1998862..1999659
     gene            2003378..2008251
     gene            complement(2011488..2012473)
     gene            2018022..2018861
     gene            complement(2022879..2023303)
     gene            complement(2029326..2030464)
     gene            2032494..2033218
     gene            complement(2044703..2045586)
     gene            complement(2050024..2051680)
     gene            complement(2070702..2071517)
     gene            complement(2085409..2090619)
     gene            complement(2117277..2120171)
     gene            complement(2133667..2135705)
     gene            complement(2136555..2137301)
     gene            2137326..2138952
     gene            2141131..2143042
     gene            2146964..2148776
     gene            complement(2165491..2166494)
     gene            complement(2174614..2175290)
     gene            complement(2187149..2189458)
     gene            2197847..2198676
     gene            complement(2199144..2204130)
     gene            2208113..2212864
     gene            complement(2225820..2232471)
I005	6	CAAAAGCGCGCCTTTTAGTGACTTTTTGGGGCTAAA	41	48	36	45
E001	10	CGAAAGGGTATTTTCTGTTGACTTTCGCGGCGAAAA	45	1639	36	45
I006	98	AAAAACCCGCTAAAAACGGGATTAAGAACTTATAAAA	134	156	37	77
E001	101	AAATTCGTGTTAAAAATCACATTAAGATCTCAAAAAA	137	1639	37	77
I009	44	ATTTTTAGGTTTTTTTTCGGATTTTAGCAGGCTTTA	79	133	36	72
E001	62	ATTTCTATTGATTTTTGTCGATTTTTGCATAATTTA	97	1639	36	72
I010	609	AAAAGTCACTTAAAGTCGCTTTTTGGGGGGATTTTTGGTGATTTTT	654	971	46	86
E001	42	AAAACTCGAAAAAATTGGCAATTTCTATTGATTTTTGTCGATTTTT	87	1639	46	86
     gene            2233541..2243540
     gene            2243656..2247052
     gene            complement(2272063..2273385)
     gene            complement(2274877..2279147)
     gene            2280140..2280581
     gene            complement(2287334..2290078)
     gene            complement(2301402..2302230)
     gene            complement(2311491..2312848)
     gene            2315085..2315623
     gene            complement(2322415..2322908)
     gene            complement(2326996..2329053)
     gene            2329356..2331793
     gene            2332521..2334339
     gene            2335934..2337692
     gene            complement(2337913..2340747)
     gene            2347016..2350031
     gene            2357096..2358072
     gene            complement(2358802..2361438)
     gene            2369257..2370090
     gene            complement(2379580..2380275)
     gene            complement(2384187..2386710)
     gene            complement(2394917..2395965)
     gene            complement(2405258..2407682)
     gene            complement(2414217..2415449)
     gene            2422208..2425344
     gene            2480400..2481313
     gene            2529293..2531477
     gene            2535418..2536251
     gene            complement(2580902..2583007)
     gene            complement(2583783..2585594)
     gene            complement(2586086..2586912)
     gene            2587505..2589640
     gene            complement(2594053..2598904)
     gene            2627750..2629197
     gene            2656907..2658259
     gene            complement(2670553..2672120)
     gene            2675789..2677538
     gene            2678066..2679162
     gene            complement(2683329..2684308)
     gene            complement(2698865..2700329)
     gene            complement(2703421..2705267)
     gene            complement(2714647..2717435)
     gene            complement(2738671..2739642)
     gene            complement(2747393..2747728)
     gene            complement(2757462..2758189)
     gene            2764969..2767230
     gene            complement(2769794..2770888)
     gene            2787481..2793939
     gene            complement(2812957..2815543)
I001	114	TTTTTGTTAGAAAAGTATGTAATAAGAAAGTCTACAGAACATTTTAAA	161	704	48	69
E001	28	TTTTGAGTTGACAAGTATTTAAAAAATCATTGAATTCAGGTTTTTAAA	75	908	48	69
I003	35	TTTTTTTTTTTAAAGGGTTTTAAAAAAAAAGTGTA	69	149	35	67
E001	27	TTTTTGAGTTGACAAGTATTTAAAAAATCATTGAA	61	908	35	67
I005	155	TTTTTAGATGCATAATTTTAAAAAAAACTTTATTTAAATTTTTTTAA	201	278	47	82
E001	28	TTTTGAGTTGACAAGTATTTAAAAAATCATTGAATTCAGGTTTTTAA	74	908	47	82
     gene            2828129..2828566
     gene            complement(2842607..2843187)
     gene            complement(2866015..2866654)
     gene            2867073..2867778
     gene            2867992..2870757
     gene            complement(2871376..2871909)
     gene            2875104..2876616
     gene            complement(2886389..2889002)
     gene            complement(2896734..2900345)
     gene            complement(2927056..2927629)
     gene            2927837..2928074
     gene            complement(2928217..2930595)
     gene            2930724..2933459
     gene            complement(2933517..2934450)
     gene            complement(2934801..2937948)
     gene            complement(2938139..2940843)
     gene            complement(2948924..2952724)
     gene            2955477..2955929
     gene            2958603..2961878
     gene            2991612..2994269
     gene            3000820..3002406
     gene            3003977..3005519
     gene            3009177..3011567
     gene            3014830..3015956
     gene            complement(3020556..3023426)
     gene            3038854..3040817
     gene            3044318..3046110
     gene            complement(3052626..3054343)
     gene            3056817..3060202
     gene            complement(3093897..3096155)
I002	17	CTCGTAAGTATCTTCAATCT	36	44	20	55
E001	183	CTCGTTAGTTGCTGCATTCT	202	889	20	55
     gene            3106060..3108027
     gene            3112615..3113198
     gene            3127036..3127785
     gene            complement(3135576..3137899)
     gene            complement(3143389..3144647)
     gene            complement(3148427..3149778)
     gene            complement(3151327..3151779)
     gene            complement(3153045..3154478)
     gene            complement(3155162..3156844)
     gene            complement(3157486..3159080)
     gene            complement(3168762..3170184)
     gene            complement(3180535..3182671)
     gene            3183796..3184572
     gene            3185153..3186785
     gene            complement(3191321..3191605)
     gene            complement(3207863..3208746)
     gene            complement(3230872..3234808)
     gene            complement(3235951..3237133)
     gene            3240540..3241722
     gene            complement(3243687..3244151)
     gene            complement(3245083..3246011)
     gene            3250309..3250852
     gene            3262825..3271414
     gene            complement(3276252..3277296)
     gene            3295410..3296578
     gene            complement(3306027..3307113)
     gene            complement(3310283..3311925)
     gene            3315879..3320354
     gene            complement(3321056..3323176)
     gene            3323335..3326426
I001	7	ATATATATATATATATATATATATAAAACGTTTAAT	42	69	36	63
E001	248	ATTTGAATTTATTTTGATATTTTTGCAATTTTTAAT	283	2078	36	63
I002	8	AAATTACTAAAAGATGAAAAATTAAATTTTTTCATTAATGT	48	50	41	70
E001	207	AAAAAACTGAAACAAGAAAAATAATTGAATTGGAAAAATGT	247	2078	41	70
I003	66	AAGGGACTCAAGACTTACGAAC	87	278	22	56
E001	560	AACAGAATCAAGACAAACAAAC	581	2078	22	56
I005	2	ACTCAAAAAAATTCAAA	18	48	17	67
E001	981	ACTCAAAAATGTTCAAA	997	2078	17	67
I007	8	TTAAAAAAGTTTTTTAGTAAAAATACATACAAACATTCATTCATTCAGTCAATCAAATT	66	307	59	79
E001	544	TTGAATGAATCTCCTAAACAGAATCAAGACAAACAAACATGGATGGAAACACTTAAATT	602	2078	59	79
     gene            complement(3326507..3327035)
     gene            3329712..3331801
     gene            3340384..3341209
     gene            complement(3342388..3343532)
     gene            complement(3345275..3346366)
     gene            complement(3346815..3347510)
     gene            complement(3347569..3349865)
I003	3	AACAAAGTTGTTAAACGCTTGTT	25	48	23	43
E001	381	AACAACGATATTCTATTCTTTTT	403	1321	23	43
     gene            3359141..3361172
     gene            3371305..3372140
     gene            complement(3384057..3386106)
     gene            3429401..3431228
     gene            3458496..3459018
     gene            3474049..3474724
     gene            complement(3475639..3477183)
     gene            complement(3479468..3480558)
     gene            3482431..3490134
     gene            complement(3500069..3502444)
     gene            3502963..3504904
     gene            3505012..3509609
     gene            3519489..3520416
     gene            complement(3559663..3560686)
     gene            complement(3562754..3563354)
     gene            3573550..3574646
     gene            3580077..3581427
     gene            complement(3592045..3593483)
     gene            complement(3607931..3609855)
     gene            3622308..3623992
     gene            3624192..3626876
     gene            complement(3637805..3639278)
     gene            3647428..3648593
     gene            complement(3667173..3668658)
     gene            complement(3687785..3688685)
     gene            complement(3698593..3699685)
     gene            complement(3714994..3716549)
     gene            3724254..3725843
     gene            complement(3735957..3736926)
I001	32	TGAAATTTAAAAG	44	47	13	38
E001	167	TGAAAATGAACAG	179	483	13	38
I005	1	CAATCAACTGGAATTCATG	19	49	19	50
E001	137	CAACCAACGGAAAATCAAG	155	483	19	50
     gene            3739941..3740831
     gene            3741878..3742376
     gene            complement(3742462..3744343)
I001	105	ATCACAAATGTTTG	118	139	14	52
E001	380	AGCACAATTGTTTG	393	1472	14	52
I002	235	GGAAGGTCTATAAAAAAAATTATGATAAACTTAAAGGTC	273	274	39	78
E001	497	GAAGGGTATATAAACAGAAATTTGGGAAATGGAAAAGTC	535	1472	39	78
     gene            complement(3744471..3745904)
     gene            complement(3747778..3748790)
     gene            complement(3749063..3750713)
     gene            complement(3751283..3752272)
     gene            3753915..3757350
     gene            3759703..3760030
     gene            3776013..3777453
     gene            3782944..3784150
     gene            complement(3792518..3793419)
     gene            complement(3805984..3807046)
     gene            3843602..3845502
     gene            3855914..3856581
     gene            complement(3877457..3877889)
     gene            3891342..3892161
     gene            3899856..3900776
     gene            3907160..3908272
     gene            3949394..3951337
     gene            3987275..3988177
I001	2	AATCTAAATAGAAATAGAAATAAAGTGAACTTA	34	51	33	48
E001	349	AATCTAGGCAGCCATTAACTCAAAGTAGACTGA	381	854	33	48
     gene            complement(3988694..3989671)
I001	33	ATCAAAACTAAGT	45	48	13	47
E001	77	ATCAAAATGAAGT	89	487	13	47
I002	278	AATCCTTCTTTTTAACTCTTGCTAAAAAATAGATCTTTTTAAGTTTT	324	446	47	73
E001	23	AATTCTCCCTTTTAAAAATTAGTTTAGAAGCGTTTTTTTTTCGCTTT	69	487	47	73
     gene            complement(4020498..4023841)
I001	324	TCGTTTACTCCTAATTTTCGACACACAAACATCATTTACTTTTTCTTCAATT	375	1959	52	98
E001	113	TAGTTACTTGCCCAATTTAGTTACACAAAAATTGTACAATTTTTCTTAAATT	164	522	52	98
     gene            complement(4031375..4032642)
     gene            complement(4044765..4045490)
     gene            4055933..4057647
     gene            complement(4062351..4064051)
     gene            4180281..4183483
     gene            4229545..4234317
     gene            complement(4236539..4237743)
     gene            complement(4255914..4256933)
     gene            complement(4257086..4258775)
     gene            complement(4279782..4281821)
     gene            4301600..4305270
     gene            complement(4305352..4306943)
     gene            complement(4309830..4312208)
     gene            complement(4314410..4316104)
     gene            4320843..4321546
     gene            4326714..4328282
     gene            4335702..4338419
     gene            4340146..4350979
     gene            4351193..4353145
     gene            complement(4353216..4355312)
     gene            4355628..4358810
     gene            4368485..4369613
     gene            4378830..4386281
     gene            4435291..4436986
     gene            4478619..4480758
     gene            complement(4481015..4483712)
     gene            complement(4490397..4490854)
     gene            4523632..4524514
     gene            4550882..4552165
     gene            4560385..4562606
     gene            4562841..4563534
     gene            4603394..4604143
     gene            4612977..4626082
     gene            complement(4618916..4619788)
     gene            4627017..4627723
     gene            complement(4653191..4655922)
     gene            complement(4665881..4667576)
     gene            4678014..4679516
     gene            4687229..4689380
     gene            4692025..4693061
     gene            complement(4727326..4727859)
     gene            4735101..4736838
     gene            4740434..4741556
     gene            4752375..4752929
     gene            complement(4770554..4771370)
     gene            complement(4772824..4773972)
     gene            4774373..4774872
     gene            complement(4775284..4781336)
     gene            4797363..4798104
     gene            complement(4826495..4827835)
     gene            4835016..4835702
     gene            4850200..4851288
     gene            4861063..4861590
     gene            complement(4869594..4870778)
     gene            4883741..4884537
     gene            4886263..4888198
     gene            complement(4899846..4902086)
     gene            complement(4933923..4935002)
     gene            4938042..4938575
     gene            4939413..4940268
     gene            4953792..4954427
     gene            complement(4998115..4998743)
     gene            5003946..5004832
     gene            5014710..5015303
     gene            complement(5040204..5040664)
     gene            complement(5068720..5069608)
     gene            complement(5069843..5071350)
     gene            5093220..5094196
     gene            complement(5100395..5101766)
     gene            5101968..5102630
     gene            5110012..5112215
     gene            5136856..5138399
     gene            complement(5146953..5148444)
     gene            complement(5165297..5166820)
     gene            complement(5169708..5171014)
     gene            5212943..5213904
I004	28	AATATTAATCCGTCAA	43	49	16	53
E001	7	AATTTTTATCAGTCAA	22	740	16	53
     gene            5230059..5230479
     gene            complement(5241211..5241638)
     gene            5289416..5290285
     gene            5292668..5293277
     gene            5317384..5319056
     gene            complement(5342645..5344850)
     gene            5346580..5347387
     gene            complement(5348069..5350519)
     gene            complement(5357407..5358154)
     gene            5358668..5359321
     gene            complement(5367915..5369073)
     gene            5373968..5375141
     gene            complement(5388890..5389830)
     gene            complement(5390208..5393163)
     gene            complement(5411608..5412141)
     gene            5416687..5418332
     gene            5419221..5421074
     gene            complement(5422816..5423804)
     gene            complement(5424122..5425707)
     gene            5430365..5431395
     gene            complement(5435699..5436906)
     gene            5447656..5448413
     gene            5453820..5455936
     gene            complement(5480583..5482009)
     gene            5495080..5495655
     gene            complement(5497326..5498227)
     gene            5498685..5499058
     gene            5519190..5520173
     gene            5522910..5523245
     gene            5530474..5530901
     gene            complement(5539273..5541789)
     gene            complement(5544558..5545509)
     gene            5551908..5552291
     gene            5556734..5557061
     gene            5586138..5587621
     gene            complement(5606767..5607796)
     gene            complement(5617102..5619293)
     gene            complement(5634500..5636898)
     gene            complement(5651382..5652393)
     gene            complement(5659909..5660758)
     gene            5665381..5666175
     gene            5666264..5666823
     gene            5680960..5682638
     gene            5694164..5694710
     gene            5714893..5716219
     gene            5716276..5718008
     gene            5720132..5721744
     gene            complement(5729618..5730391)
I002	16	AAACTTGACCGAAAATT	32	48	17	40
E001	2	AAAGTTGTTCAAAATTT	18	411	17	40
     gene            5731002..5731710
     gene            complement(5743094..5744368)
     gene            complement(5756917..5758389)
     gene            complement(5772033..5774188)
     gene            complement(5800063..5801121)
     gene            complement(5812465..5813696)
     gene            complement(5814221..5815449)
     gene            complement(5838682..5839294)
     gene            complement(5850331..5852007)
     gene            5917386..5918285
     gene            complement(5944159..5944331)
     gene            5961680..5961963
     gene            6014334..6015777
I003	99	TTAATCTTTTCTCTCAAAACT	119	351	21	51
E001	32	TTAAAAGTTATTCTCGAAACT	52	682	21	51
     gene            6020613..6023309
     gene            complement(6039304..6039610)
     gene            complement(6042819..6043224)
     gene            complement(6055114..6056347)
I001	1	CACTTCTTTTGTGTAAAA	18	52	18	54
E001	317	CAATTCTGTTGTGTTCAA	334	1043	18	54
I004	4	CCTGAATTTTAAATTAACAC	23	48	20	55
E001	158	CCTGAATCTCAAAATATTAC	177	1043	20	55
     gene            complement(6062217..6064298)
     gene            complement(6065963..6067097)
     gene            6082476..6082970
     gene            6091778..6092713
     gene            complement(6114381..6118221)
     gene            complement(6186967..6187312)
I001	13	ACGTAAAATCAATGAAAA	30	43	18	36
E001	145	AAGTTAAATTGATGTCAA	162	305	18	36
     gene            6246310..6247172
     gene            6251364..6252802
     gene            complement(6252727..6256026)
     gene            6260942..6262471
     gene            6262612..6262905
     gene            complement(6284884..6286821)
     gene            complement(6290604..6291608)
     gene            complement(6308366..6309234)
     gene            6335439..6336285
     gene            complement(6360285..6360906)
     gene            6383594..6384641
     gene            complement(6387476..6388193)
     gene            6403432..6404982
I002	13	AATATTTTTAAAAGTGTTAATTTACATAATAAAGTTT	49	72	37	68
E001	53	ACTTTTTTTTAAATATTAAACTTGCATTATTATTTTT	89	1248	37	68
I006	2	ACTCAAATCATTCATGTTTGAAAGAATTATTAAACAATAGTAAAAA	47	51	46	59
E001	72	ACTTGCATTATTATTTTTGAAGTGAGTTAGTGAACGAAAACAAACA	117	1248	46	59
     gene            complement(6407744..6410232)
     gene            complement(6470046..6470457)
     gene            complement(6484299..6484705)
     gene            complement(6500648..6501468)
     gene            complement(6509507..6513933)
     gene            6516309..6518601
I003	907	AGACTTTTCTAATTTTTAA	925	964	19	68
E001	21	AGACTTGTCAATTTTTTAA	39	1143	19	68
     gene            complement(6559220..6561409)
     gene            complement(6565445..6566654)
     gene            6568963..6570383
     gene            complement(6577162..6578422)
     gene            complement(6598298..6601068)
     gene            6660221..6660941
     gene            6689999..6691788
     gene            complement(6720371..6721563)
     gene            6736144..6736661
     gene            6741627..6742758
I004	3	TAAAATAACAATA	15	51	13	47
E001	22	TAAAATAAGAAGA	34	940	13	47
     gene            complement(6744279..6744670)
     gene            6747544..6748525
     gene            complement(6749806..6750951)
     gene            complement(6751661..6752150)
     gene            6755081..6755825
     gene            6777015..6777771
     gene            6779402..6781514
     gene            6803696..6804699
     gene            6828057..6830394
     gene            6847998..6851465
     gene            complement(6871314..6872531)
     gene            complement(6879202..6880104)
     gene            complement(6888481..6890355)
     gene            6901267..6902873
     gene            6916134..6916847
     gene            complement(6965796..6967587)
     gene            6988717..6991521
     gene            7022866..7024869
     gene            7055231..7056044
     gene            7078089..7078506
     gene            7095434..7096272
     gene            7098770..7099223
     gene            7105495..7106401
     gene            7113023..7113531
     gene            7124596..7125257
     gene            7144559..7147193
     gene            7183765..7185099
     gene            7205628..7206832
     gene            complement(7211613..7212099)
     gene            7217016..7217418
     gene            7256962..7258052
     gene            7318624..7319093
     gene            complement(7328931..7330140)
     gene            7358851..7359310
     gene            7379115..7379550
     gene            complement(7411014..7411969)
     gene            complement(7455181..7456147)
     gene            7459473..7459963
     gene            complement(7488177..7489214)
     gene            complement(7491406..7493578)
     gene            7496247..7497297
I002	444	ACAGTTGAAGTGAAAAAAA	462	466	19	59
E001	5	ACAGGTCAAGTGACAAATA	23	505	19	59
     gene            7506157..7506530
     gene            complement(7524416..7525491)
     gene            7535061..7536921
     gene            complement(7546752..7548057)
     gene            complement(7551882..7553837)
     gene            7574382..7575708
     gene            7575861..7578643
     gene            complement(7597513..7598683)
     gene            7608213..7610720
     gene            7616383..7618165
     gene            complement(7689636..7690482)
     gene            complement(7698600..7698957)
     gene            complement(7754497..7755086)
     gene            7783781..7784574
     gene            7822942..7825127
     gene            7832321..7832582
     gene            complement(7855064..7855651)
     gene            7879704..7880348
     gene            7911254..7912044
     gene            complement(7927385..7928586)
     gene            7941082..7942541
     gene            8075690..8076758
     gene            complement(8100305..8102071)
     gene            complement(8102059..8104982)
     gene            8107582..8108866
     gene            8116044..8116958
     gene            8129890..8134653
     gene            8143793..8144603
     gene            8144731..8147172
     gene            8157292..8157923
     gene            complement(8168612..8170288)
     gene            8181316..8182239
     gene            complement(8207951..8208280)
     gene            complement(8214510..8216483)
I002	12	TTTCAAATAACTTC	25	53	14	43
E001	37	TTTCAAGTATCTAC	50	915	14	43
I004	329	TATTAAATTAAAAGATATATTTTAACCGAT	358	503	30	69
E001	89	TATTAAAAAAAAACAAATAAACAAACCGTT	118	915	30	69
     gene            8231250..8232524
     gene            8242439..8243679
     gene            8249852..8251650
     gene            8256243..8257508
     gene            complement(8294769..8295328)
     gene            8325398..8329522
     gene            8334026..8336435
     gene            complement(8358197..8359310)
     gene            8376542..8377288
     gene            complement(8392767..8394133)
     gene            complement(8398316..8399085)
     gene            complement(8435329..8437066)
     gene            8439081..8442082
     gene            8444238..8445036
     gene            complement(8454608..8456400)
     gene            8467105..8467923
     gene            complement(8470255..8471148)
     gene            8485869..8487440
     gene            8494211..8495582
     gene            8514985..8516809
     gene            8517081..8518343
     gene            8525620..8526718
     gene            complement(8533132..8534294)
     gene            complement(8547502..8548559)
     gene            complement(8567966..8569019)
     gene            complement(8583432..8584981)
     gene            8599610..8600371
     gene            8613201..8614357
     gene            complement(8622555..8623595)
     gene            complement(8627795..8630050)
     gene            complement(8630715..8634246)
     gene            8659078..8659691
     gene            complement(8703300..8703761)
     gene            complement(8715125..8716213)
     gene            complement(8736661..8737485)
     gene            complement(8754090..8755158)
     gene            complement(8817528..8818311)
     gene            8839318..8840093
     gene            complement(8859070..8859541)
     gene            complement(8883689..8884272)
     gene            complement(8910834..8911950)
     gene            8929761..8930857
     gene            complement(8964170..8964810)
     gene            8969903..8971886
     gene            8996282..8996957
     gene            complement(8996947..8997572)
I001	21	AATTTTAATTTTAATAATTGAAAGT	45	47	25	53
E001	63	AATGATCATTTTATTCTCTGAAACT	87	482	25	53
     gene            complement(9000926..9001708)
     gene            complement(9026980..9029178)
     gene            9054899..9056425
     gene            complement(9082603..9083063)
     gene            complement(9091125..9092052)
     gene            complement(9106434..9107065)
     gene            9146181..9146561
     gene            9152452..9154231
     gene            complement(9163368..9165685)
     gene            complement(9178435..9188402)
     gene            9213624..9214342
     gene            9223191..9225100
     gene            9231419..9232262
     gene            complement(9249056..9250355)
     gene            9267454..9268226
     gene            9329698..9331001
     gene            complement(9341316..9346514)
     gene            complement(9369102..9372295)
     gene            complement(9375783..9377133)
     gene            complement(9386508..9390824)
     gene            9398790..9399752
     gene            9399983..9400421
     gene            9404074..9404615
     gene            9416935..9418236
     gene            9420403..9421900
     gene            9422194..9423015
     gene            complement(9426226..9427658)
I003	27	TTGTTCGAAGTTATTA	42	54	16	53
E001	25	TTGTTCGAGGTAACTA	40	888	16	53
I004	13	GACATTGAAGGTTCATTGATATATTTAA	40	45	28	50
E001	10	GACATGAAAGTTATATTGTTCGAGGTAA	37	888	28	50
     gene            complement(9438532..9440081)
     gene            9448197..9449590
     gene            complement(9458942..9459483)
     gene            complement(9479562..9480025)
     gene            complement(9552585..9553174)
     gene            complement(9559456..9559862)
     gene            complement(9588280..9589683)
     gene            9596623..9597446
     gene            9597547..9598123
     gene            complement(9610644..9611264)
     gene            complement(9615926..9617046)
     gene            complement(9652231..9652939)
     gene            9656672..9657585
     gene            complement(9659176..9660365)
     gene            complement(9663539..9665587)
     gene            9667721..9668478
     gene            9680750..9682929
     gene            complement(9698610..9700321)
     gene            9700514..9701331
     gene            complement(9721751..9724449)
     gene            complement(9738905..9742807)
     gene            9753953..9755099
     gene            complement(9775038..9775806)
     gene            complement(9871531..9872909)
     gene            9881116..9882274
     gene            9892712..9894261
     gene            complement(9897783..9900180)
     gene            complement(9915361..9916193)
     gene            complement(9969555..9970408)
     gene            complement(9980935..9981670)
     gene            complement(10000260..10001065)
I001	40	TTTTTTATCTTTTTACACTTCA	61	71	22	47
E001	16	TTTTTCATAGTTTACAGCTTCA	37	466	22	47
     gene            10030129..10030893
     gene            complement(10056234..10060505)
     gene            10108625..10109001
     gene            10122792..10124935
     gene            10137579..10139125
     gene            complement(10141380..10144115)
     gene            10155347..10155969
     gene            10192452..10193343
     gene            10197545..10198247
     gene            10222800..10229359
     gene            10231231..10235936
     gene            complement(10233762..10234417)
     gene            complement(10240233..10242414)
     gene            complement(10278654..10280381)
     gene            complement(10300711..10302781)
     gene            10301085..10301810
I002	9	AAAAAAGTAAAACATAATTATTTTATGTT	37	46	29	55
E001	32	AATTAAATTGAATCTGTTTATTTTTTGTT	60	580	29	55
     gene            complement(10302951..10303637)
     gene            complement(10304061..10308778)
     gene            10346319..10346923
     gene            10350684..10351405
     gene            10385255..10388029
     gene            10391076..10393543
     gene            10395660..10396660
     gene            10440208..10442366
     gene            10443249..10445078
     gene            10448186..10450149
     gene            10457168..10459277
     gene            10466774..10468266
     gene            10483836..10484429
     gene            10510464..10512913
I003	32	GTTAGTTTTAAATTTTTTCAAATTTCATACAACGAGAATTTGATTTCAACTAATTTTTTTTGTAAA	97	216	66	69
E001	68	GTCACTTTCACATTTATTCATTCTTTTCTGAGCCGTTTTTCCACTCCACCCATTTATATTTTTAAA	133	922	66	69
     gene            complement(10521710..10523113)
     gene            10530691..10533428
     gene            complement(10539382..10541918)
     gene            complement(10559940..10563329)
     gene            complement(10564097..10564600)
     gene            10564834..10565323
     gene            10568827..10571780
     gene            10581056..10582442
     gene            10592680..10593453
     gene            10599253..10600452
     gene            complement(10604953..10605535)
     gene            10647439..10648596
     gene            complement(10652275..10657724)
     gene            complement(10690379..10693734)
     gene            10703541..10704447
     gene            10737325..10738088
     gene            10787288..10787842
     gene            complement(10822298..10824002)
     gene            complement(10841309..10843544)
     gene            complement(10844452..10849921)
     gene            complement(10855654..10857099)
     gene            10880851..10882312
     gene            complement(10922595..10922897)
     gene            10923639..10924518
     gene            10947533..10949107
     gene            11022293..11027831
     gene            complement(11027890..11030328)
     gene            11036111..11039265
     gene            complement(11044060..11045893)
     gene            11050185..11052252
     gene            11092674..11093779
     gene            complement(11096493..11097131)
     gene            complement(11100897..11101906)
I001	237	AGCTTAAATAGTCTTTTGAACAGCACAGT	265	345	29	64
E001	80	ATCTTGACTTTTTTTCTGAACAGAAAAGT	108	667	29	64
     gene            complement(11120807..11121825)
     gene            11126875..11127437
     gene            11129214..11130048
     gene            11130205..11130623
     gene            complement(11139329..11140165)
     gene            complement(11157216..11162256)
     gene            11181578..11183071
     gene            11222230..11226438
     gene            complement(11236541..11237241)
     gene            complement(11260005..11261174)
     gene            complement(11288617..11290079)
     gene            complement(11319159..11319595)
     gene            complement(11338369..11339517)
     gene            complement(11370233..11371991)
     gene            complement(11375570..11376189)
     gene            11383245..11384381
     gene            11410116..11411441
     gene            complement(11439215..11439674)
     gene            11444079..11445172
     gene            11445206..11448812
     gene            11488255..11489450
     gene            11495609..11496585
     gene            11510592..11513797
     gene            11518405..11519488
     gene            11521516..11523113
I004	25	TTTTAAACATAAAAA	39	44	15	48
E001	24	TTTTATAACTAAAAA	38	1414	15	48
     gene            complement(11533948..11534394)
     gene            complement(11535082..11538732)
     gene            complement(11540689..11542472)
     gene            11571718..11572930
     gene            11640371..11641695
     gene            11681742..11682723
     gene            11705908..11713527
     gene            11713931..11716704
     gene            complement(11731143..11732511)
I001	231	AAAATGTTTTAGACTTTATATAGTTATAAAATACTTTTTATGCTAAA	277	436	47	64
E001	92	AATTTTTTCTACATTTTCTACATTTTTTTATTACCTACAATGGGAAA	138	678	47	64
     gene            11782413..11782950
     gene            11783126..11783983
     gene            11810713..11811572
     gene            complement(11817471..11819765)
     gene            complement(11831462..11832492)
     gene            complement(11865440..11874610)
     gene            11875074..11880505
     gene            11885047..11886476
     gene            complement(11890962..11894620)
     gene            11948668..11949343
     gene            complement(11960929..11961977)
     gene            complement(11972231..11973607)
     gene            complement(11975958..11977575)
     gene            11988940..11992739
     gene            11992924..11997917
     gene            11999176..12001338
     gene            12011800..12013828
     gene            complement(12028679..12036651)
     gene            complement(12036740..12039057)
     gene            12042826..12047912
     gene            complement(12060241..12062535)
     gene            12068015..12070591
     gene            complement(12092342..12099905)
I001	434	TAGACCTTAAAATATGTTTTACCTTTACAACTTGATTATATT	475	860	42	75
E001	13	TCGACATCTATATATATTTTAAATATATCAATTATTTATTTT	54	1219	42	75
I005	85	AAAGCTAAATTTTTTTTTAAATGATGTATAATTTTTTTTAA	125	850	41	79
E001	16	ACATCTATATATATTTTAAATATATCAATTATTTATTTTCA	56	1219	41	79
     gene            12120322..12120946
     gene            12133451..12147050
I005	75	CGTAAAAACGGGTTTTTATACACT	98	284	24	75
E001	53	CGTCAAAAAGGTTCTTTAGACACT	76	4521	24	75
I017	20	AACTGGTTCTTTAACCACT	38	75	19	59
E001	58	AAAAGGTTCTTTAGACACT	76	4521	19	59
     gene            12150808..12151793
     gene            12151884..12154172
     gene            12159399..12162575
     gene            12164755..12170678
     gene            complement(12189793..12199875)
     gene            complement(12200550..12202293)
     gene            12203225..12209012
     gene            12225274..12227139
     gene            12234354..12235036
     gene            complement(12235993..12237724)
     gene            12240303..12242002
     gene            12242861..12247526
     gene            complement(12251661..12256543)
     gene            complement(12257622..12259304)
     gene            12264081..12266003
     gene            complement(12269737..12274960)
     gene            complement(12276345..12279295)
     gene            12289321..12299000
     gene            12311776..12313576
     gene            12318757..12320986
     gene            complement(12321109..12323321)
     gene            12329210..12331038
     gene            12332840..12334960
     gene            12335646..12338009
     gene            complement(12358672..12366939)
     gene            12383385..12384608
     gene            12388209..12389755
     gene            complement(12394772..12397672)
     gene            complement(12409236..12410123)
     gene            complement(12413983..12414821)
     gene            complement(12433524..12435762)
     gene            12442058..12442283
     gene            12450065..12451323
     gene            12453341..12454609
     gene            12457491..12459426
     gene            12459688..12460345
     gene            12460568..12461386
     gene            12467648..12469285
     gene            12471721..12472996
     gene            complement(12484456..12485076)
     gene            12490120..12491731
     gene            complement(12493716..12495010)
     gene            complement(12495493..12496303)
     gene            12507254..12508368
     gene            complement(12514901..12516329)
     gene            12520128..12524394
     gene            12525744..12527784
     gene            12535676..12542331
     gene            complement(12545946..12546429)
     gene            12546677..12548165
     gene            12555280..12556751
I003	13	AAACAGTATTTTTAATTGAAAAAAGTTCTAGTCTG	47	53	35	58
E001	29	AAATCGTAGATTTAATAATGAAAGGTCTTGGACTG	63	505	35	58
     gene            complement(12570112..12570537)
     gene            complement(12575605..12577636)
     gene            complement(12578332..12580982)
     gene            12605882..12606941
     gene            12608870..12609509
     gene            12613579..12613852
     gene            12617811..12618080
     gene            12628918..12629185
     gene            12629625..12631908
     gene            complement(12632546..12634700)
     gene            12636612..12638361
     gene            12654665..12663749
     gene            complement(12677098..12677708)
     gene            12678945..12679311
     gene            12679864..12686623
     gene            complement(12755127..12756104)
     gene            12756262..12757544
     gene            12760706..12767127
     gene            12781129..12781551
     gene            complement(12782926..12785315)
     gene            complement(12788164..12796368)
     gene            12810959..12811811
     gene            complement(12811713..12816373)
     gene            complement(12828463..12828873)
     gene            12830617..12832583
     gene            complement(12832785..12835769)
     gene            complement(12846113..12847746)
     gene            12856105..12861920
     gene            complement(12861873..12865731)
I004	28	CTCAGCTCTTTTAAAGTC	45	46	18	54
E001	98	CTCAGCTCTGTGAATCTC	115	2385	18	54
     gene            12880725..12881851
     gene            12890540..12891934
     gene            12909010..12910189
     gene            complement(12915352..12918687)
I003	21	CTTAAAAGTTTTTTCGTAT	39	54	19	50
E001	85	CTCAACAGATTCGTCGTAT	103	1615	19	50
     gene            12924794..12925151
     gene            12931784..12933433
     gene            12954890..12957915
     gene            12966456..12978066
     gene            complement(12996954..12997714)
     gene            complement(12997901..13000763)
     gene            complement(13008750..13012841)
I001	2	ACTCAAAAATATCATTTTCTTATAGAC	28	47	27	63
E001	382	ATTTATAAATATTTTTTTCATCTAGCC	408	1574	27	63
I002	269	CAAGGTTTTAAAAGTAACTTTTTCATC	295	917	27	81
E001	377	CAAAGATTTATAAATATTTTTTTCATC	403	1574	27	81
I003	23	TTTGAAAAAAAGTTTTTT	40	54	18	54
E001	325	TGTGAAAAGAAGACTTTT	342	1574	18	54
I004	3	TCCATCCGTCCATCCA	18	107	16	53
E001	189	TCCAGCCGTCCCTCTA	204	1574	16	53
I006	277	AAGACTTTTTATATTTTC	294	1288	18	81
E001	334	AAGACTTTTTATGTTTTC	351	1574	18	81
     gene            complement(13039322..13043385)
     gene            complement(13046457..13047163)
     gene            complement(13082413..13083585)
     gene            13084078..13091395
     gene            13091471..13094079
     gene            complement(13095918..13098184)
     gene            13117392..13121994
     gene            complement(13139388..13144910)
     gene            13157244..13160313
     gene            13184343..13184912
     gene            complement(13185923..13187243)
I001	26	ATTAAAATAAACGTAAAT	43	51	18	54
E001	20	ATTAAAAAATAAGAAAAT	37	1161	18	54
I002	27	TTTTTTATTAATAAA	41	56	15	57
E001	14	TTTTCTATTAAAAAA	28	1161	15	57
I003	33	TTAGTCTTAAACAAAAAAAATGTC	56	57	24	48
E001	15	TTTCTATTAAAAAATAAGAAAATC	38	1161	24	48
     gene            13215999..13216664
     gene            complement(13239158..13243024)
     gene            13309199..13311327
     gene            complement(13325799..13330691)
     gene            13338190..13339791
     gene            complement(13340675..13347793)
     gene            13369516..13375199
     gene            13376321..13388671
     gene            13389670..13401901
     gene            13402889..13404538
     gene            13424415..13428876
     gene            complement(13437507..13441315)
     gene            complement(13443094..13447504)
     gene            complement(13448761..13460551)
     gene            13478067..13478836
     gene            complement(13487104..13491697)
     gene            complement(13494965..13495805)
I001	4	ACAAATAACTAAAAAAA	20	53	17	49
E001	86	ACACAAAATTTAAAAAA	102	690	17	49
     gene            13501786..13503731
     gene            13503991..13506748
     gene            13517821..13522834
     gene            complement(13542744..13547538)
     gene            complement(13547660..13567880)
     gene            complement(13557314..13567880)
I002	1286	TTTTTAACCCTTTTAAACGATTATTTTATCATTTT	1320	2965	35	103
E001	346	TTTTTTCCCCTTTTTCCCGATTTTTTTCCCATTTT	380	2251	35	103
I003	160	TTTTAATTTTTAAATATGGTTTTTTAACCTTTT	192	1394	33	93
E001	327	TTTTTCTTGTTAAAAATCTTTTTTTCCCCTTTT	359	2251	33	93
I005	1408	TTTTTTCGGATTTTTTCGGATTTTT	1432	1449	25	80
E001	346	TTTTTTCCCCTTTTTCCCGATTTTT	370	2251	25	80
I006	210	TTATTAGCTTTTTAACTTTTTTTTAGGGCTAAAAACAATCTTTTGACTTTTTTTCAAAACTTTTTTCGACTTTTTAGGCTAAAAAAGCCAAAA	302	2398	93	132
E001	308	TTTCTAGGAGTTGAACGCATTTTTCTTGTTAAAAATCTTTTTTTCCCCTTTTTCCCGATTTTTTTCCCATTTTTTTTTCACAAATTTCCATAA	400	2251	93	132
     gene            13585636..13588941
     gene            complement(13590549..13593706)
     gene            13596862..13597912
     gene            complement(13614760..13616007)
     gene            complement(13625494..13627050)
     gene            complement(13629708..13630796)
     gene            13649407..13655256
     gene            13669013..13669622
     gene            13699229..13700855
     gene            complement(13718094..13721227)
     gene            13722873..13724918
     gene            13725971..13729519
     gene            13729625..13731448
     gene            13736259..13736843
     gene            13741662..13749717
     gene            13752230..13756167
     gene            13766228..13768313
     gene            complement(13835022..13835568)
     gene            13852218..13855136
     gene            complement(13862546..13872201)
     gene            13875941..13882484
     gene            13888564..13894593
     gene            13895763..13898287
     gene            complement(13898448..13902007)
I001	50	AATAAAATTATCAATTGTTGAAAAACTAT	78	1303	29	82
E001	24	AAGAAAATTTTCAAATTTCGAGAAACCAT	52	635	29	82
I003	147	AAATAGCTAAAAAAAACAACTTTTAAAGTGCAACACGCCAT	187	1577	41	70
E001	12	AAAAATATTATAAAGAAAATTTTCAAATTTCGAGAAACCAT	52	635	41	70
     gene            13925196..13930421
     gene            complement(13930553..13931902)
     gene            complement(13937900..13939536)
     gene            13949495..13951774
     gene            complement(13951813..13957428)
I003	435	GATTCGGATTGAAACATCCAAGGTAAAAAACCTT	468	581	34	71
E001	120	GACACGGTTTGTGACAGTAGAGTGAAAAAACCTT	153	1252	34	71
     gene            complement(13964796..13966238)
     gene            complement(13966439..13968984)
     gene            complement(13973595..13976126)
     gene            13981257..13981691
     gene            complement(13982018..13982914)
     gene            complement(13983302..13984556)
     gene            complement(14001591..14002205)
     gene            complement(14017870..14020850)
     gene            14059989..14060526
     gene            complement(14108031..14109121)
     gene            complement(14123870..14126845)
     gene            complement(14133301..14142101)
     gene            complement(14142960..14143304)
     gene            complement(14143345..14145463)
     gene            14155672..14165922
     gene            complement(14166786..14171552)
     gene            complement(14172840..14175078)
     gene            14211343..14213006
     gene            14214313..14217043
     gene            complement(14226285..14234024)
     gene            complement(14234878..14243494)
     gene            14252264..14255543
     gene            complement(14256254..14269056)
     gene            complement(14285683..14287280)
     gene            complement(14287646..14288971)
     gene            complement(14303463..14306196)
     gene            14318061..14320820
     gene            complement(14344609..14346060)
I001	228	ATTTTTTAAAACACTTATAACAAGCTTTTAAGTTAAAAAAAGTTACTGATCTTTTTTTGGAATTAAATTTTTT	300	314	73	95
E001	331	ATTTTTAAAAAAATATTTTCCATGTTTCAAAAATCACGAAAATCTATCTTTTTGATGTAAAATTCAACTTTTT	403	838	73	95
I002	187	CTTTTTACAATTTTATTCTTTTTGTTAATTTTTTCAAATAATCTTTTTAGATAAAAGCACATTGTTTTTAAATT	260	303	74	100
E001	271	CTTTTCTCCATGTATCTTTAATAACTAAATTTTTAAAATAATTTTTTTTCATTTTTCGGCATTTTTAAAAAAAT	344	838	74	100
     gene            14349686..14350694
I001	254	GACGTTTTTATAAGACAAGAAAAAT	278	309	25	62
E001	19	GCCGTTTTTATATGATAGAAATATT	43	653	25	62
     gene            14358295..14361529
     gene            complement(14389138..14389981)
     gene            14501783..14502447
     gene            complement(14507089..14507535)
     gene            14507972..14510066
     gene            14525216..14525937
     gene            14534204..14535019
     gene            complement(14535839..14537466)
     gene            14550817..14552299
     gene            14573519..14576421
     gene            14578217..14578501
     gene            14579212..14579928
     gene            complement(14581409..14582186)
     gene            complement(14587861..14588145)
     gene            14623404..14627035
     gene            complement(14634560..14636741)
     gene            14678372..14681049
     gene            14688065..14690956
     gene            14691027..14693037
     gene            14698730..14699215
     gene            complement(14747812..14752392)
     gene            14754572..14755211
     gene            complement(14755882..14757714)
     gene            complement(14785138..14785898)
     gene            14791004..14792457
     gene            14815421..14816115
     gene            14852333..14853465
     gene            14855432..14856912
     gene            complement(14876050..14876947)
     gene            14931141..14953246
     gene            complement(14968551..14969257)
     gene            complement(14982495..14983912)
     gene            14985603..14986695
     gene            complement(15004772..15010319)
     gene            15010695..15013262
     gene            15037892..15039199
     gene            15039306..15048807
     gene            complement(15051988..15055621)
     gene            complement(15064594..15071569)
     gene            15084379..15089555
     gene            15090083..15108911
     gene            complement(15126477..15133924)
     gene            15135396..15145176
     gene            complement(15140379..15140884)
     gene            complement(15163720..15164487)
     gene            15175890..15177174
     gene            complement(15179874..15183135)
     gene            complement(15183724..15185288)
     gene            15196117..15197978
     gene            15207346..15226631
I004	541	TTTCATAATAAAATTTTTTTCGGTTTTTTTTTTTCTGTTAAAACA	585	1218	45	72
E001	26	TTCGATAATCGAATTATACCCGTTTTTCTTCTTGCAGCGACAAGA	70	1533	45	72
     gene            15230265..15232701
     gene            15233056..15244834
     gene            complement(15244758..15251401)
     gene            15268115..15273217
     gene            complement(1271..2917)
     gene            8856..11940
     gene            16180..17279
I001	113	AGGTGTTTAAAAAGTTGATGTTTTTTTATTTAAACTTTTTTTTTAAGAAAATTTTTTTTCAAAAAAA	179	270	67	110
E001	222	AGGTTTTTGAAATATTTCTGTAAATTTGAATTCAAAAAAAAATTTTGAAATTTTTTTTTCAAAAAAA	288	623	67	110
I002	120	AATTAACATCAAAAAAAAAAGTTTAAAATGATATGTGAATAGTTTTTTTTTAAGAGTTTTGTC	182	210	63	90
E001	245	ATTTGAATTCAAAAAAAAATTTTGAAATTTTTTTTTCAAAAAAAATTTCCAATCAATTTTATC	307	623	63	90
     gene            complement(17316..19627)
     gene            complement(69094..69816)
     gene            87560..89229
     gene            complement(89460..94808)
     gene            120491..124640
     gene            complement(121734..122019)
     gene            complement(130179..130749)
     gene            130946..131753
     gene            132424..134369
     gene            complement(143630..144791)
     gene            complement(154474..156673)
     gene            165689..166284
     gene            complement(167384..171450)
     gene            complement(174608..175832)
     gene            179541..180139
     gene            181560..182980
     gene            complement(187013..188130)
     gene            190985..191980
     gene            192132..200223
     gene            complement(201335..207091)
     gene            230434..235051
     gene            265096..266592
     gene            284116..289426
     gene            292648..314265
     gene            complement(295652..298550)
     gene            315459..321722
     gene            complement(398729..399391)
     gene            402449..405216
I001	2	ATTCACACTAGGGG	15	48	14	52
E001	398	ATTCACGCTAGGCG	411	781	14	52
I002	444	CTTTAAGGTGCTTCTATGGTTTGAAAGATTCTTTTAA	480	659	37	59
E001	42	CATTGACGGGCATTTCGGATTTGGAAAATTATCATAA	78	781	37	59
I003	143	ACTAAAACGTACCAATTCTTGCACGACTGCAT	174	291	32	61
E001	151	ACCAAAACCTTCGACTTTTTCCCCTTCTGCTT	182	781	32	61
I004	99	GTTAATGCGCATGAGTACCATAA	121	200	23	52
E001	257	GTCAAAGCGCGTGGTTATTATAA	279	781	23	52
I005	763	AAAGTTAAAAAAAGATTTAGACTTTAAAA	791	795	29	64
E001	66	AAAATTATCATAATATTCCGCATTTAAAA	94	781	29	64
     gene            429299..431749
     gene            434910..440135
     gene            complement(453784..455118)
     gene            complement(464865..471694)
     gene            complement(486167..486531)
     gene            complement(513757..516612)
     gene            complement(525382..526913)
     gene            542064..546508
     gene            573981..576283
     gene            complement(602705..603819)
     gene            606026..606925
     gene            complement(618243..620209)
     gene            complement(636511..638416)
     gene            640791..641537
     gene            complement(691170..691811)
     gene            725016..726152
     gene            761485..762303
I001	121	TTGTTAAAAAATTTTTATT	139	336	19	50
E001	32	TTCTCAAGATGTTTTTATT	50	485	19	50
     gene            773398..774142
     gene            794292..795053
     gene            823214..826352
     gene            complement(828582..832269)
     gene            842926..843792
     gene            complement(851387..852384)
     gene            854207..856519
     gene            860186..861156
     gene            862294..865387
     gene            complement(871770..872372)
     gene            complement(872609..873518)
     gene            874297..875312
     gene            complement(889942..890520)
     gene            911265..912224
     gene            complement(913235..915702)
     gene            938856..939424
     gene            complement(947835..949079)
     gene            952531..953790
     gene            complement(954282..954639)
     gene            954860..955278
     gene            962291..963513
     gene            complement(973298..978524)
     gene            1002694..1006233
     gene            complement(1015671..1016084)
     gene            complement(1023281..1024548)
I002	3	TTTTTTTGAAAT	14	45	12	42
E001	38	TTTTCTTGGAAT	49	766	12	42
     gene            complement(1026903..1028402)
     gene            complement(1028790..1031143)
     gene            complement(1031337..1037200)
     gene            1037497..1046036
     gene            complement(1046557..1059998)
     gene            1080894..1081246
     gene            1152032..1180880
     gene            complement(1216021..1222062)
     gene            1239274..1242728
     gene            complement(1247626..1249143)
     gene            1249483..1251814
     gene            complement(1261934..1262832)
     gene            1297894..1299474
     gene            1303704..1305451
     gene            complement(1305794..1308239)
     gene            1309177..1311200
     gene            complement(1311218..1313112)
     gene            complement(1313348..1315208)
     gene            complement(1319006..1321651)
     gene            complement(1322123..1323687)
I001	263	CGCACTTTCTTATTTAATTTTTTTTTTTCTTGCGAGGTTACTATTAAATAAAGCCGTATTTAAA	326	525	64	77
E001	2	CACACTATTTGATTTTCTACTTTCCTTTTTTCACTAAATACTATTCATTCAAATATTTTTAAAA	65	994	64	77
     gene            complement(1336697..1340323)
     gene            complement(1340606..1342484)
     gene            1342986..1344682
     gene            complement(1344968..1345784)
     gene            complement(1346305..1347118)
     gene            complement(1349742..1350826)
     gene            complement(1354987..1355410)
     gene            complement(1357070..1359125)
     gene            complement(1359244..1359759)
     gene            1360497..1362666
     gene            complement(1375235..1375581)
     gene            complement(1376935..1377993)
     gene            complement(1390442..1391842)
     gene            1399366..1401295
     gene            complement(1415536..1417177)
     gene            1419184..1419904
     gene            1439086..1443180
     gene            1458223..1466722
     gene            complement(1467863..1483497)
     gene            complement(1484961..1495320)
     gene            1498006..1508529
     gene            complement(1538500..1540189)
     gene            1540496..1543410
     gene            complement(1544928..1554431)
     gene            complement(1555385..1558519)
     gene            1558790..1570107
     gene            1576746..1580784
     gene            complement(1606834..1614022)
     gene            complement(1617140..1618943)
     gene            1626621..1637550
     gene            1642339..1643368
     gene            complement(1653720..1657469)
     gene            complement(1658200..1659852)
     gene            complement(1665482..1665782)
     gene            complement(1672506..1676710)
     gene            complement(1683619..1688088)
     gene            complement(1692070..1695095)
     gene            complement(1701707..1702425)
     gene            complement(1703536..1705475)
     gene            1713421..1714620
     gene            complement(1716518..1721899)
     gene            1763513..1764825
     gene            complement(1765447..1770080)
     gene            1777799..1778233
     gene            complement(1821189..1824103)
     gene            1849052..1852877
     gene            1859880..1860315
     gene            1860418..1877104
     gene            complement(1882217..1883006)
     gene            1894091..1899845
     gene            complement(1902182..1905629)
     gene            1911062..1917217
     gene            1951515..1952017
     gene            1985097..1987454
     gene            1998309..2002426
     gene            complement(2056718..2057658)
     gene            complement(2060661..2060945)
     gene            2082807..2088236
     gene            2102283..2107458
     gene            2111801..2112388
     gene            2117830..2119079
     gene            2134463..2151527
     gene            2151956..2197890
     gene            2208258..2217083
     gene            complement(2217192..2219714)
     gene            2219785..2222353
     gene            complement(2222471..2223988)
     gene            2224661..2227187
     gene            2227701..2229216
     gene            complement(2229980..2232448)
     gene            complement(2238955..2240160)
     gene            2240759..2243831
     gene            complement(2257541..2258928)
     gene            complement(2259991..2261417)
     gene            2263236..2266563
     gene            2266680..2268287
     gene            complement(2266967..2272162)
     gene            2274126..2277143
     gene            2277266..2289954
     gene            2291441..2294111
     gene            complement(2295331..2304902)
     gene            complement(2305929..2307995)
     gene            complement(2309911..2310955)
     gene            2314423..2326888
     gene            complement(2326908..2330501)
     gene            complement(2329570..2331171)
     gene            2331569..2341994
     gene            2343568..2346569
     gene            2362936..2366266
     gene            complement(2384935..2386567)
     gene            complement(2390191..2392104)
     gene            2402067..2406253
     gene            2428212..2429351
I001	19	GATTTAAGATTGTTTTTAGTTCAA	42	47	24	48
E001	2	GACTACATATTGATTTTTGTCTAA	25	631	24	48
I003	139	GTTGAAAGGAGACCTTCCCTCTACAGTCTCTCAC	172	329	34	62
E001	91	GATGAAAGTAAAACTTTCCAAAAAAGTTTCACCC	124	631	34	62
     gene            complement(2433538..2435215)
     gene            2436093..2442316
     gene            2446211..2448621
     gene            2468474..2469431
     gene            complement(2503436..2507962)
     gene            2509034..2511630
     gene            complement(2512636..2528616)
     gene            2529051..2530491
     gene            2562040..2566172
     gene            complement(2562971..2563978)
     gene            complement(2567457..2571536)
     gene            complement(2573215..2575229)
     gene            2579303..2580653
     gene            2598050..2603139
     gene            2605219..2606489
     gene            2608008..2618845
     gene            2618952..2619357
     gene            2619925..2623038
     gene            2623159..2627725
     gene            2629000..2631315
     gene            complement(2681519..2686450)
     gene            2686781..2688987
     gene            complement(2690154..2698807)
     gene            2700931..2707047
     gene            complement(2707727..2714916)
     gene            complement(2718224..2725082)
     gene            2726074..2731523
I002	58	TTTTGACCGACTTTTACCTTTATTAACTAAAAAAAAAACTAAAAAATTA	106	114	49	83
E001	1	TATTTAACGACTTTTTATTCAATTTTCAACTCAAAAATCGACAAAATCA	49	1166	49	83
I003	88	TTTTACCGAATTTGAGCGTTTAAAAGCTAAAAAACGTTTAAAAAA	132	175	45	63
E001	13	TTTTATTCAATTTTCAACTCAAAAATCGACAAAATCAGTGAAAAA	57	1166	45	63
I005	98	AAGGCTTTTTGGGCCTTTTTAATTTTGAAAAGCTACAAAA	137	710	40	74
E001	7	ACGACTTTTTATTCAATTTTCAACTCAAAAATCGACAAAA	46	1166	40	74
     gene            complement(2731328..2734001)
I004	283	TTAGCTGTGTTCGCGATGTCATCATTAATTTC	314	506	32	61
E001	99	TTCGCTCCGTTCAATATTTTATATTTATTTTC	130	922	32	61
I005	591	AAAAGTGCGTTTTAAATTCTAAAGATGTTTTTAAGATCTCTATTACGCGCATTTAACACCACGTTACTCATGCACTGTCCTTTAACGCT	679	828	89	76
E001	16	AAAAAATTGTTTTTTTTTCCAACCAATTTTTTCTCATTTCTCTCACCACCCTGCAGCTGTGCGTGCGACAATAAATTTCCTTCTTCGCT	104	922	89	76
     gene            complement(2734069..2739521)
     gene            complement(2764420..2768655)
     gene            complement(2770841..2779043)
     gene            2786844..2788018
     gene            2788435..2792924
     gene            2802440..2803671
     gene            2805421..2810992
     gene            complement(2811679..2814961)
     gene            2819272..2824657
     gene            2827060..2833780
I003	231	TTAAAAATTTCGATTATCACATAAAAGGTCCTAAAAAGTTTTGACAAAGT	280	567	50	79
E001	113	TCAAAAAAATCGATATTCCAGTGAAAACGCATCAGAATTGCTGATAAAGT	162	1779	50	79
     gene            2834653..2836251
     gene            2836629..2838409
     gene            complement(2838753..2840917)
     gene            2847051..2848543
     gene            complement(2849056..2850830)
     gene            2891752..2892603
     gene            2968956..2969867
     gene            complement(2970667..2975775)
     gene            complement(2988268..2990046)
     gene            complement(3059602..3059869)
     gene            complement(3061194..3063292)
I001	108	AAAATTTTAAAAGTTGTTTTTTTTTTAATTTGTTAAATGC	147	290	40	65
E001	390	AAAATTTTTGAATTTTTCTGAATTTCAGATGGACAAATTC	429	969	40	65
I003	213	TCTCACACACTCCCCCTCTCT	233	437	21	60
E001	13	TCTCTCCCTCTCCCACACTCT	33	969	21	60
     gene            3086692..3091646
     gene            complement(3101283..3103945)
     gene            complement(3105658..3110741)
I001	261	GCCCAAAAAAAAAAACTTTTTTTAATTTAAAAGTTTTTGTAAAAAAACTTAAAAAATTTCA	321	338	61	80
E001	23	GTCAAAAAATGAGAATTTCAAAAATTTGGAACAATTTTCTAAAAACTCAAATAATATTGCA	83	1466	61	80
I003	2	ATTAGATCTTAAAGTAACTAAAATAACTAAATAAAAGCCAAAA	44	49	43	53
E001	31	ATGAGAATTTCAAAAATTTGGAACAATTTTCTAAAAACTCAAA	73	1466	43	53
I005	367	AAAAATCGTTCTTTTCAAAATTTTGACATAAATTTCTTAATTAACAAGTTAAA	419	424	53	94
E001	26	AAAAAATGAGAATTTCAAAAATTTGGAACAATTTTCTAAAAACTCAAATAATA	78	1466	53	94
I006	225	ATCCGGTTTTTAAGTTAAAAAAAAAACTTTTTA	257	334	33	75
E001	10	ATCCGAATTTTCAGTCAAAAAATGAGAATTTCA	42	1466	33	75
     gene            complement(3142212..3143749)
     gene            3152726..3153450
     gene            3155258..3158383
     gene            complement(3195550..3198350)
I005	91	CTAAAATTTAGTGAAACT	108	336	18	54
E001	17	CTCAAATCTGGTGAAAGT	34	770	18	54
     gene            complement(3198473..3199507)
     gene            complement(3241707..3248568)
     gene            complement(3251450..3253132)
     gene            complement(3254015..3255608)
     gene            complement(3256719..3258384)
     gene            complement(3259320..3260871)
     gene            complement(3263671..3266597)
     gene            complement(3267167..3278687)
     gene            3297447..3301949
     gene            3333025..3333946
     gene            3396570..3397661
     gene            3404863..3405395
     gene            3405562..3411199
     gene            3425727..3427995
     gene            complement(3428407..3431338)
     gene            complement(3447125..3453969)
     gene            3461688..3467647
     gene            3482575..3484827
     gene            complement(3493795..3499041)
     gene            3510221..3510956
     gene            3528531..3528952
     gene            complement(3534775..3537453)
     gene            3553633..3556611
     gene            complement(3578866..3581677)
     gene            complement(3667330..3670415)
I003	686	AGTCTTCTGTGTGTGAAAAAACTGATTTTTTTAAGGTTTAAGATTTAAAATTTAATAAAAACGTACAAGG	755	950	70	71
E001	38	ACTCTGAAGTCGTTGAAACAAATTATATATATCAGGAGAAGAATTTTTTCTTAATCAGAAAAGCACCCGG	107	849	70	71
     gene            complement(3697868..3699612)
     gene            3702261..3703148
I001	6	GAGTTTTACTCCTATATAGTTTTGTGTATTTA	37	45	32	43
E001	4	GATTTTGTCACATACATATTACATTATATTCA	35	742	32	43
     gene            complement(3729624..3735021)
     gene            4090814..4093253
     gene            4096018..4096875
     gene            4152025..4152874
     gene            complement(4155361..4157353)
     gene            complement(4164306..4166808)
     gene            4176675..4177551
     gene            4229169..4230365
     gene            complement(4241797..4242527)
     gene            complement(4243656..4244357)
     gene            complement(4244829..4247643)
     gene            complement(4291656..4293268)
     gene            complement(4301650..4302353)
     gene            4320427..4321293
     gene            complement(4322941..4323438)
     gene            complement(4341957..4343307)
I002	78	AGTTATACGATTTTTTTTTATTTATTTTTTTTTGTTTCTTCA	119	494	42	93
E001	58	AGTTATCGGATTTGTTTTGCCGTTTTTTTTTTGTTTCCAGCA	99	738	42	93
     gene            4345310..4350050
     gene            4356510..4364943
     gene            complement(4379339..4381012)
     gene            4397595..4398456
     gene            complement(4402577..4404407)
     gene            4413428..4414725
     gene            complement(4414811..4415197)
     gene            complement(4458447..4459430)
     gene            4468846..4470777
I001	2	ATACATAAGCGCTTTAAACTCACTTTTCTT	31	48	30	69
E001	104	AAACAGAAAAATATTAAACTCAATTTTTTT	133	1380	30	69
I003	35	TTTGCGAACTTATAAGTTTTTCGTCAAAATATGTTT	70	81	36	54
E001	157	TTTTAAAACATTCACGTTTACGGTAAAAAGTTGTAT	192	1380	36	54
I004	240	TTTTTAAAGACTTTTCAAATAATCACCGTTCTCAAAACGCACTTTT	285	324	46	68
E001	130	TTTTTAAAGAATTCACGTAAAACAATTTTTTAAAACATTCACGTTT	175	1380	46	68
I005	6	ACAAAGATAACATAAACTTTAGTTTTATTTTAG	38	48	33	57
E001	106	ACAGAAAAATATTAAACTCAATTTTTTTTAAAG	138	1380	33	57
     gene            4542848..4546539
     gene            complement(4586651..4587266)
I003	29	AAAGTAAGTT	38	45	10	41
E001	44	AAAATAAGTT	53	481	10	41
     gene            complement(4593752..4594389)
     gene            complement(4618841..4643247)
     gene            complement(4646472..4647819)
     gene            complement(4654310..4655433)
I002	31	ATTTTAGAAAGCTAAA	46	50	16	44
E001	8	ATTTTCGAAACTTGAA	23	840	16	44
     gene            complement(4686077..4687160)
     gene            4689270..4692129
     gene            complement(4699384..4700188)
     gene            4704368..4705368
     gene            4709212..4712491
     gene            4736034..4737220
     gene            complement(4737553..4740041)
     gene            4749758..4750250
     gene            complement(4751842..4752334)
     gene            4757212..4759685
I003	1	CATGCACAATTAATTAAAATCATAA	25	49	25	53
E001	18	CATTCTCAACTAATCTGGATTATAA	42	2101	25	53
     gene            4802971..4804714
     gene            complement(4819291..4819906)
     gene            complement(4825422..4826203)
I001	23	GATGCGCTAGCAAACATTATGTGTAAAAAGGGTAAAAGAAACGG	66	176	44	58
E001	8	GAAGTACGAGCTGACATGTGATGAGAAAACGAGAAGAGATAAGG	51	438	44	58
     gene            4837698..4840987
     gene            complement(4849229..4849813)
     gene            4855290..4856035
     gene            4862521..4863238
     gene            4869010..4870059
     gene            complement(4877680..4878273)
     gene            4878626..4879602
     gene            4879708..4881460
     gene            complement(4881877..4883541)
     gene            complement(4903247..4903669)
     gene            complement(4930563..4932152)
     gene            4956852..4957500
     gene            complement(4961777..4963054)
     gene            complement(4980607..4984438)
     gene            complement(5001333..5002274)
     gene            complement(5004787..5006945)
     gene            complement(5007070..5008794)
     gene            5022010..5023163
     gene            5023287..5023937
     gene            5042389..5044616
I002	590	TCTTTATTCAATTTTTGTAACAAC	613	861	24	75
E001	9	TCTTCACTCATTTTTTGAAACGAC	32	562	24	75
     gene            5045060..5045616
     gene            complement(5054567..5055717)
     gene            complement(5063955..5068686)
     gene            5081685..5082962
     gene            complement(5137281..5149541)
     gene            complement(5152000..5153113)
     gene            5153423..5155424
     gene            complement(5155463..5158734)
     gene            complement(5158870..5159563)
     gene            5173398..5173741
     gene            5196013..5196668
     gene            5225580..5226760
     gene            complement(5226777..5227648)
     gene            5234577..5236323
     gene            5254429..5258881
     gene            5263902..5264955
     gene            5267768..5268536
     gene            complement(5273760..5274728)
     gene            complement(5286045..5286264)
     gene            complement(5300001..5301834)
     gene            5308559..5311099
     gene            5321848..5326230
     gene            5341648..5344204
     gene            complement(5352799..5353147)
     gene            5362167..5364315
     gene            complement(5364479..5368004)
     gene            complement(5369141..5371234)
     gene            complement(5380929..5381959)
     gene            complement(5382257..5385365)
     gene            complement(5385484..5404943)
     gene            5406074..5407926
     gene            complement(5413181..5413951)
     gene            complement(5416093..5419523)
     gene            complement(5440071..5440590)
     gene            complement(5448795..5449584)
     gene            5479362..5480236
     gene            5499182..5499925
     gene            complement(5507008..5508696)
     gene            complement(5509147..5512560)
     gene            complement(5524138..5524396)
     gene            complement(5551278..5552071)
     gene            complement(5568166..5568734)
     gene            5573950..5576640
     gene            5583096..5584168
     gene            complement(5676698..5677843)
     gene            complement(5677904..5678984)
     gene            5693987..5694630
     gene            complement(5697500..5697960)
     gene            complement(5710013..5710460)
     gene            5716064..5717534
     gene            complement(5730070..5730961)
     gene            5732982..5737054
     gene            5744829..5747145
     gene            5767833..5768616
     gene            5770136..5774534
     gene            complement(5774633..5781970)
     gene            complement(5782687..5785085)
     gene            5805514..5806926
     gene            5807770..5809078
     gene            5814997..5815465
     gene            5823909..5828388
     gene            complement(5868539..5869572)
     gene            5873006..5874631
     gene            5878472..5879333
     gene            complement(5882333..5882874)
     gene            5907000..5908374
     gene            5926037..5926935
     gene            complement(5926849..5932904)
     gene            complement(5935700..5937069)
     gene            complement(6025037..6026782)
     gene            6065467..6066163
     gene            6164592..6171110
     gene            complement(6177861..6178633)
     gene            6191055..6192026
     gene            complement(6215109..6215486)
     gene            complement(6244640..6245772)
     gene            6251756..6271161
     gene            complement(6257154..6258306)
     gene            6271505..6272903
     gene            complement(6286578..6287238)
     gene            6298437..6299269
     gene            complement(6321330..6321929)
     gene            complement(6374041..6374945)
     gene            6380637..6381454
     gene            6389775..6390591
     gene            complement(6409984..6411501)
I003	27	TTAAAATACGTGTTAAAAAAA	47	86	21	60
E001	29	TTTATTTACGTGTGAAAATAA	49	919	21	60
     gene            6432123..6433090
     gene            complement(6443057..6443913)
     gene            complement(6462167..6462789)
     gene            6495621..6498117
     gene            6508072..6509442
     gene            complement(6518654..6519989)
     gene            complement(6524042..6525562)
     gene            6528142..6532028
     gene            6532500..6533708
     gene            complement(6534407..6536935)
     gene            complement(6538059..6541252)
     gene            complement(6541548..6545113)
     gene            complement(6545280..6546344)
I002	10	TCAATACTTTCACGAAGGATTG	31	46	22	47
E001	22	TCAAAACGTACACTTATGCTTG	43	545	22	47
     gene            complement(6546664..6551169)
     gene            complement(6562962..6563599)
     gene            6583451..6585557
     gene            complement(6664900..6665314)
     gene            6718634..6719682
I002	34	AAACTATGCATTTA	47	53	14	52
E001	56	AAATTATGCACTTA	69	780	14	52
     gene            complement(6728093..6730108)
     gene            6795576..6797659
     gene            6798077..6799924
     gene            6802725..6816064
     gene            complement(6816580..6816817)
     gene            complement(6858731..6859509)
     gene            6869576..6870236
     gene            6870274..6871063
     gene            6882193..6883621
     gene            6907539..6907904
     gene            6962105..6963192
     gene            6972146..6973634
I003	26	AAAAGGTTATTAATATAAAAG	46	49	21	60
E001	25	AAAAATTCATTAATTTAACAG	45	1139	21	60
I004	17	AAAAATTAATTAATT	31	66	15	66
E001	25	AAAAATTCATTAATT	39	1139	15	66
I007	15	TTATGTATTTATCTT	29	48	15	48
E001	7	TAATGTCTTTATTTT	21	1139	15	48
     gene            6982446..6982998
     gene            7056509..7058427
     gene            7070212..7070816
     gene            complement(7088573..7090061)
     gene            7100411..7101854
     gene            7128830..7131977
     gene            complement(7158844..7161086)
     gene            7180178..7180606
     gene            complement(7184966..7185530)
     gene            complement(7189071..7189567)
     gene            complement(7194023..7195353)
     gene            7208361..7209791
     gene            complement(7229984..7230870)
     gene            7277531..7281126
     gene            complement(7287792..7290491)
     gene            complement(7313070..7314906)
     gene            7343698..7345751
     gene            complement(7345817..7347078)
     gene            complement(7347166..7349091)
     gene            complement(7357588..7358996)
     gene            complement(7498743..7499289)
     gene            complement(7515147..7518448)
     gene            7562095..7564452
     gene            7566495..7567351
     gene            complement(7572028..7572756)
     gene            complement(7640962..7643031)
     gene            complement(7647080..7647999)
     gene            7648716..7649933
     gene            complement(7684298..7687085)
     gene            7712380..7712874
     gene            7716695..7717228
     gene            complement(7739783..7740469)
     gene            complement(7766409..7767116)
     gene            complement(7769143..7769894)
     gene            7773062..7773751
I001	134	TATACAACGTTTTCTGCG	151	242	18	54
E001	11	TCTACAACGTCTACAGCG	28	406	18	54
I002	2	ATTTTTTAAATAAAATTTATACCGA	26	45	25	53
E001	58	AATTTTCAAGTAAAAGGTTCACCAA	82	406	25	53
     gene            7855044..7855606
     gene            7859539..7860017
     gene            7861994..7862503
     gene            complement(7883709..7884892)
     gene            7894953..7895199
     gene            complement(7895751..7897897)
     gene            7909573..7910687
     gene            complement(7910781..7911549)
     gene            complement(7912695..7913529)
     gene            7940989..7941542
     gene            7948767..7949996
     gene            complement(7966571..7969104)
     gene            7969290..7970162
     gene            complement(7972311..7973315)
I001	33	AATCCTTTTTTACGTCTTTTATCCACATTAGTT	65	119	33	66
E001	64	AACCTATTTGTAGGACTTTTAGCATCATTCCTT	96	841	33	66
I002	1	CAATCACCTAACTTTAAGTGTGTTA	25	48	25	44
E001	60	CACTAACCTATTTGTAGGACTTTTA	84	841	25	44
     gene            complement(7977155..7977730)
I002	1	CATTTAAACCTAAATCGAAAG	21	55	21	42
E001	22	CAATACAAGCTAATTGAAAAG	42	474	21	42
     gene            complement(7990718..7996367)
     gene            8004389..8005764
     gene            complement(8029833..8030991)
     gene            complement(8031391..8033655)
I001	325	AATTATCAGTTAAAAATCAGAGTTTAGTATATTCGTTTTT	364	1676	40	74
E001	138	AATTTTCATTTGAATATCACTTATCATTATAGTCAAATTT	177	591	40	74
     gene            8047640..8048307
     gene            8067217..8071348
     gene            8091634..8092969
     gene            complement(8096662..8098078)
     gene            8099253..8100564
     gene            8108716..8111101
     gene            complement(8129476..8130159)
     gene            8130790..8132367
     gene            8138015..8139556
     gene            8155399..8155868
     gene            8164303..8172628
     gene            8179181..8180222
     gene            8226398..8232481
     gene            8236132..8236777
     gene            complement(8237934..8239343)
     gene            complement(8243039..8244014)
     gene            8247271..8248573
     gene            8249557..8249907
     gene            complement(8305729..8306275)
     gene            8308470..8309594
     gene            complement(8318665..8319057)
     gene            8323106..8324299
     gene            8324646..8325498
     gene            complement(8342143..8342529)
     gene            complement(8343690..8344255)
     gene            complement(8350338..8350724)
     gene            complement(8356838..8358763)
I002	13	CTTTCGAAAACTTTTTTCATTTTT	36	50	24	75
E001	522	CTTTCGAATTCTTAATTCGTTTTT	545	1585	24	75
I004	21	GTTTTTTTCTACGCTGATT	39	122	19	59
E001	540	GTTTTTTTCTCCTCAAATT	558	1585	19	59
I005	31	AACATTTTGCACAAAATTTTATA	53	70	23	61
E001	240	AATATTGTATACAAAATGTTAAA	262	1585	23	61
     gene            8398643..8399055
     gene            complement(8432545..8433310)
     gene            8470594..8478290
     gene            complement(8478370..8480368)
I002	16	TAATTATTTTTT	27	60	12	51
E001	8	TAATTATATTTT	19	605	12	51
     gene            8490558..8490961
     gene            complement(8518871..8519856)
     gene            8524989..8528525
     gene            8529992..8531034
     gene            8605740..8606412
     gene            8622566..8625908
     gene            8648971..8649364
     gene            8650639..8652097
     gene            complement(8670456..8674958)
     gene            8684715..8686388
     gene            complement(8699390..8700242)
     gene            8717551..8718406
     gene            complement(8737592..8741321)
     gene            8768216..8769146
     gene            complement(8770663..8771132)
     gene            complement(8806180..8807253)
     gene            complement(8827318..8829194)
     gene            complement(8829400..8831016)
     gene            complement(8849898..8850439)
     gene            complement(8875266..8876932)
     gene            complement(8888276..8889013)
     gene            8894120..8894563
     gene            complement(8922308..8923207)
     gene            complement(8925516..8926438)
     gene            8956392..8957632
     gene            8962205..8965548
     gene            8974096..8974836
     gene            complement(9021281..9022544)
     gene            complement(9043858..9045842)
     gene            9059238..9060094
     gene            complement(9074866..9075535)
     gene            complement(9075871..9077710)
     gene            9081590..9082425
     gene            9103892..9106716
I004	309	GGTTTTAGTTTAGTTCGGTCGATAATTTAT	338	358	30	69
E001	37	GGTTTTTGTCTATTTGCGTCTTTGATATAT	66	840	30	69
     gene            9114993..9117181
     gene            9130805..9131219
     gene            9144130..9144515
     gene            9145261..9145807
     gene            9185987..9192661
     gene            complement(9225282..9228694)
     gene            complement(9229143..9231118)
     gene            9247552..9248505
     gene            9258663..9259921
     gene            complement(9296584..9297298)
     gene            9317948..9319175
     gene            9319944..9321567
     gene            9324951..9327038
     gene            9331417..9332156
     gene            complement(9332230..9334177)
     gene            9360169..9361231
     gene            9361428..9365260
I001	1304	TTTTGTTTACAGATCTTAAAAAACCAATCATTAAAGACTTT	1344	2402	41	70
E001	23	TTTTGTTCACAGATAATTGGCAACTTGTCAATCAGGAATCT	63	622	41	70
     gene            9385564..9387506
     gene            complement(9400546..9400968)
     gene            complement(9412755..9413341)
     gene            9433975..9434997
     gene            9439811..9440798
     gene            9465674..9467043
     gene            9467358..9467967
     gene            9488632..9489091
     gene            9507975..9509666
I002	3	AACAAACTTTT	13	50	11	55
E001	9	AACAAACTTTT	19	1164	11	55
     gene            9525453..9526969
     gene            9529067..9531789
     gene            9556501..9557275
     gene            complement(9562437..9563221)
     gene            9568651..9570191
     gene            complement(9581120..9582261)
     gene            complement(9609574..9612092)
     gene            9614392..9615029
     gene            complement(9663195..9667430)
     gene            complement(9676230..9678941)
     gene            complement(9694706..9696418)
I002	11	AAAATTGAAGCCTGTTGAAAAAGTT	35	51	25	53
E001	174	AAAATCGAAGATTGAAAATATAGTT	198	846	25	53
I003	20	CTAAATTTAAACAT	33	47	14	52
E001	254	CTAAATTCAAATAT	267	846	14	52
     gene            complement(9715784..9720192)
     gene            complement(9725186..9727440)
     gene            complement(9737389..9738739)
     gene            complement(9745765..9747093)
     gene            9749154..9749491
     gene            9782056..9783122
     gene            complement(9792485..9793457)
     gene            9794266..9798541
     gene            9813345..9814124
     gene            complement(9823978..9824648)
     gene            9846356..9847419
     gene            complement(9847522..9848008)
     gene            9860628..9863200
     gene            complement(9868585..9871006)
     gene            complement(9874064..9877373)
I003	307	CGTTTATTGAAAACTAGCAAAGGCAG	332	522	26	58
E001	36	CGTTGAAAGAGAACGAGCAACTGTAG	61	1129	26	58
     gene            9928957..9930313
     gene            complement(9940668..9941361)
     gene            9947307..9948002
     gene            complement(9947994..9950176)
     gene            complement(9963055..9973761)
     gene            10001296..10003009
     gene            10004408..10004860
     gene            complement(10007868..10010072)
     gene            10028161..10028449
     gene            complement(10032240..10033209)
     gene            10037349..10038107
     gene            10057739..10058570
     gene            10059196..10061813
     gene            complement(10076319..10078600)
     gene            10086196..10086953
     gene            complement(10087117..10088439)
     gene            complement(10104734..10106383)
     gene            10109316..10111983
     gene            10136966..10138876
     gene            complement(10158921..10160376)
     gene            10199231..10199747
     gene            10201517..10202422
     gene            complement(10211038..10211839)
     gene            10218838..10222735
     gene            10254746..10257121
     gene            10279023..10281370
     gene            10285817..10288505
     gene            complement(10299055..10299840)
     gene            complement(10303301..10306036)
     gene            10334158..10335057
     gene            10337731..10339232
     gene            complement(10339875..10341749)
     gene            10347466..10349631
     gene            complement(10355015..10355559)
     gene            complement(10385517..10386462)
     gene            complement(10393280..10395964)
     gene            complement(10421682..10423879)
     gene            10436496..10437676
I002	30	AAAATAACTAAATTCAATATAAATTACTTT	59	115	30	69
E001	95	AAATAAACAAATTATAACTTAAATTAGTTT	124	1010	30	69
     gene            complement(10445692..10450999)
     gene            complement(10467993..10469389)
     gene            10482213..10483813
     gene            complement(10505991..10506686)
     gene            complement(10551061..10552838)
     gene            10562908..10565163
     gene            complement(10585772..10586225)
     gene            complement(10589764..10592671)
     gene            complement(10595188..10596373)
     gene            10613449..10614801
I001	388	TTTTTTTACATATTGAACAATAAAAAACTACTATAAAAACTCTTTTTTA	436	591	49	92
E001	3	TTTTTTTTGAAAATGTAAATTAAAAAATGCTTTAAAAAAATCTCCATTA	51	764	49	92
     gene            10615348..10617705
     gene            10621423..10626265
     gene            complement(10640768..10642954)
     gene            10649401..10650497
     gene            complement(10692103..10692774)
     gene            complement(10699173..10700441)
     gene            10707643..10708400
     gene            10750348..10751776
     gene            complement(10757558..10758400)
     gene            10759232..10762886
     gene            complement(10796593..10802094)
I008	35	TTTGTTAGACTTTTG	49	96	15	57
E001	54	TTTGTTAAAATTTTG	68	1741	15	57
     gene            10834896..10839058
     gene            complement(10847627..10848549)
     gene            10856709..10857984
     gene            10896310..10901666
     gene            10906352..10908742
     gene            10931090..10932108
     gene            10933513..10936007
     gene            complement(10951107..10953387)
     gene            complement(10982048..10983135)
     gene            10988015..10991794
     gene            11008925..11010477
     gene            11033054..11035962
     gene            11052789..11062883
     gene            11079674..11080255
     gene            11088369..11091478
     gene            complement(11091435..11099833)
     gene            complement(11139143..11141707)
     gene            complement(11168805..11170443)
I001	15	TTTTTAATTAAAATAATATTATGTC	39	52	25	53
E001	104	TTTTTGCCCAAAAAAATGTGACGTC	128	1135	25	53
I002	122	TTATCATTAAAAAATTCGGTACTTTTT	148	455	27	72
E001	81	TGATCTACAAAAAATGCGGGAATTTTT	107	1135	27	72
     gene            complement(11216329..11218142)
     gene            11219335..11222548
     gene            complement(11223328..11223985)
     gene            complement(11224682..11227243)
     gene            complement(11228208..11233262)
     gene            11237033..11237969
     gene            11245071..11251067
I001	178	AAATTTCCACAAAAGTGCTTTTTAAATTTTAAACGTGACCAAAAGTCCAAAAACA	232	980	55	113
E001	53	AAATATCTATAATAGTACCTAATTAATTTTTTTTGTGATAAAAAATCCACAAAAA	107	1866	55	113
I002	50	CTTATAATTCTTTTAAGTGCTAAAAACGGCAAAAA	84	433	35	76
E001	71	CTAATTAATTTTTTTTGTGATAAAAAATCCACAAA	105	1866	35	76
I003	952	ACTTTTTTTTGTGAATAAAA	971	1009	20	73
E001	77	AATTTTTTTTGTGATAAAAA	96	1866	20	73
I004	411	ACCTAATTTTTTTTTTTTCTTATTAAA	437	1042	27	90
E001	69	ACCTAATTAATTTTTTTTGTGATAAAA	95	1866	27	90
     gene            11255729..11256487
     gene            11274782..11275802
     gene            complement(11276174..11278798)
     gene            complement(11286220..11290581)
I002	341	TTTTTCTCGGAAAAAGGCTTAAAAAGTAGGG	371	394	31	83
E001	32	TTATTCTCGGAAAAATACTAGAAAACCACGG	62	2516	31	83
I004	34	TTAATTTTTTTAGTTATT	51	61	18	54
E001	107	TTATTTATTTCAATTATT	124	2516	18	54
I005	2	AAACACAATAACTAAAAAGGCTTT	25	64	24	66
E001	89	AAGCAGAATAACAAAAAATTATTT	112	2516	24	66
I007	106	AAAAAGAGCTTTTTAAAATTAAAAAGCGGTTTT	138	194	33	66
E001	4	AATGAGGGTTTTTCCAAATAAAAACGTGTTATT	36	2516	33	66
     gene            complement(11306759..11311452)
     gene            complement(11312142..11316937)
     gene            11317452..11326534
     gene            complement(11326536..11342989)
     gene            11343180..11344030
I001	16	GTAAAAAAGTTTTTTTTTTA	35	70	20	55
E001	1	GAAAAATATTTATTTATTTA	20	509	20	55
     gene            complement(11344136..11346670)
     gene            complement(11368311..11371656)
     gene            11396197..11404078
     gene            11405274..11409306
     gene            11456758..11462763
     gene            complement(11479796..11480531)
     gene            complement(11485447..11487206)
     gene            complement(11488012..11492693)
     gene            11496752..11500586
     gene            complement(11500748..11502731)
     gene            complement(11502911..11505158)
     gene            11505435..11508794
     gene            11509008..11509668
     gene            complement(11512746..11523640)
     gene            11535625..11546550
     gene            11548258..11552244
     gene            11561032..11562536
     gene            11563411..11565400
     gene            11565715..11567884
     gene            11568018..11573159
     gene            11574103..11578601
     gene            complement(11579162..11580341)
     gene            complement(11580753..11581283)
     gene            11581533..11588819
     gene            11608051..11608963
     gene            complement(11628267..11630895)
     gene            11641342..11641742
     gene            11700166..11702737
I001	134	ATCCCCATCACATCCTCATACCAA	157	438	24	57
E001	26	ATCCCCGCCACGTCATCAGAAGAA	49	1212	24	57
I008	2	ACTCTAATAT	11	46	10	41
E001	14	ACTCTACTAT	23	1212	10	41
     gene            11703860..11704866
     gene            complement(11705594..11706525)
     gene            complement(11706886..11708701)
     gene            complement(11718738..11719331)
     gene            11730588..11731161
     gene            11746925..11750053
     gene            complement(11784095..11785933)
     gene            complement(11804428..11806660)
     gene            11808216..11809442
     gene            11809878..11810927
     gene            11816459..11819679
     gene            complement(11819629..11822396)
     gene            11826096..11830850
I003	68	CTAAAAGTTTTTTTTTTTTGGCTTTTTAGGCCAAAAAAAAAAACTCATTTATTATTGAGTTTAAAAAGTCTCTTTTTGGCAGTTTTTTAGC	158	852	91	104
E001	78	CGAAAAAAATTGATTTTTTGAGATTTTAGCTGAAAATAAGCCTTTTTCCCAGATTTTCATTTGAAAACCTTCATTTTCTTCGTTTTTTCGC	168	1388	91	104
I004	14	TTTATCTAAAAAAAACTCTTTAAACCGGCTTTTAA	48	340	35	76
E001	102	TTTAGCTGAAAATAAGCCTTTTTCCCAGATTTTCA	136	1388	35	76
     gene            11848033..11849391
     gene            complement(11850381..11862130)
     gene            complement(11862288..11869160)
     gene            complement(11886397..11892853)
     gene            complement(11894665..11898150)
     gene            11908849..11909770
     gene            complement(11915032..11915595)
     gene            11920597..11921501
     gene            11923765..11929260
     gene            complement(11929770..11933519)
     gene            complement(11949790..11960065)
     gene            complement(11961834..11971239)
     gene            complement(11974010..11978946)
     gene            11982435..11989766
     gene            11990042..11999473
     gene            complement(12028850..12030635)
I002	215	TTCCTTTTTTTAACTTTTTAC	235	259	21	69
E001	18	TTCCTTTTTTTCGCTTCTTTC	38	601	21	69
     gene            12041180..12041972
     gene            complement(12074171..12077437)
     gene            complement(12114457..12118350)
     gene            complement(12123953..12130219)
     gene            complement(12180840..12182893)
     gene            12186304..12189996
     gene            complement(12190936..12202330)
     gene            complement(12216665..12218514)
     gene            complement(12224513..12225211)
     gene            12236064..12239096
     gene            12250558..12250870
     gene            complement(12251372..12273560)
     gene            12307661..12311791
     gene            12313167..12314283
     gene            12315359..12315737
     gene            12318988..12322783
     gene            complement(12345211..12351218)
     gene            12351520..12354794
     gene            complement(12367355..12368046)
     gene            complement(12372460..12373737)
     gene            complement(12398804..12421385)
     gene            complement(12429175..12429494)
     gene            12430393..12433702
     gene            12434291..12435103
     gene            complement(12442520..12445999)
     gene            12457479..12459186
     gene            12461210..12465701
     gene            12466499..12468157
     gene            12469173..12472421
     gene            complement(12488559..12491964)
     gene            12499441..12506438
     gene            complement(12530254..12532171)
     gene            complement(12599184..12608347)
     gene            12609169..12617941
     gene            12624646..12625768
     gene            12626450..12651637
     gene            12673557..12686110
     gene            12704721..12710440
     gene            12711440..12713754
     gene            12746331..12747488
     gene            complement(12747779..12750807)
     gene            12755228..12756493
     gene            12757547..12759499
     gene            complement(12771758..12779606)
     gene            12785034..12793008
     gene            complement(12816718..12817982)
     gene            complement(12818604..12820112)
     gene            12820021..12825528
     gene            12829248..12837145
     gene            complement(12853975..12855478)
     gene            12866949..12867374
     gene            12874887..12875663
I001	25	ATTTTAATTTTAA	37	55	13	47
E001	11	ATATTAATTTTCA	23	724	13	47
     gene            12910390..12914811
     gene            complement(12915045..12918555)
     gene            12926440..12927665
     gene            12929753..12931315
     gene            12934597..12940949
     gene            12951309..12952222
     gene            complement(12977790..12978409)
     gene            12980973..12984190
     gene            complement(12984382..12987382)
     gene            complement(12995618..13000550)
     gene            13005364..13011010
I006	35	ATAAAATAAAAG	46	49	12	51
E001	45	AGAAAATAAAAG	56	1977	12	51
     gene            13018815..13020106
I002	13	TATAGAAGGATAGGGAAA	30	59	18	54
E001	32	TATAAAAGGACGGCGAAA	49	1113	18	54
     gene            complement(13028273..13029544)
     gene            13090992..13093539
     gene            13107487..13118922
     gene            complement(13143253..13152632)
     gene            13153697..13160137
     gene            complement(13165617..13169391)
     gene            13204862..13207274
     gene            13212579..13214227
     gene            13245463..13245838
     gene            complement(13293432..13296168)
     gene            complement(13302623..13307139)
     gene            13307382..13313268
     gene            13313917..13314601
     gene            13334480..13336302
     gene            13344797..13346746
     gene            complement(13365305..13367627)
     gene            complement(13367967..13370952)
     gene            complement(13371055..13376590)
     gene            complement(13377502..13380196)
     gene            13389287..13390737
     gene            13393783..13394837
     gene            13395604..13400400
     gene            complement(13397641..13398317)
     gene            13404530..13405525
     gene            13405880..13409166
     gene            13409801..13423417
     gene            13430342..13433274
I004	6	CATTAGGCTCAAAGATTTCCGTTAAT	31	50	26	49
E001	77	CAATACTCTCGGAATTTTCAGTTATT	102	1530	26	49
I011	4	AACCCTATCTAAAATTTTAGTTAAT	28	57	25	53
E001	78	AATACTCTCGGAATTTTCAGTTATT	102	1530	25	53
     gene            complement(13435666..13436823)
I003	35	ATTAAAAAAAAAAGGT	50	52	16	53
E001	2	ATTCGAAAAAAAATGT	17	678	16	53
     gene            complement(13436934..13439466)
     gene            complement(13457576..13462118)
     gene            complement(13464571..13466270)
I002	17	GTTTTTTTATTTGATTTTAA	36	46	20	64
E001	30	GATTTTTCATTTAATTTTTA	49	1102	20	64
I003	5	AAAAATTTTTAATTTAAACGGTTATTTAAAAGGATTAAAAATGAAAAAGT	54	56	50	70
E001	22	AAGAATTCGATTTTTCATTTAATTTTTACAAGGTTTACAAGAGAAGAAAT	71	1102	50	70
     gene            13471588..13475253
     gene            complement(13480640..13484035)
I002	31	AAACAGTTAGAAAAAGTC	48	49	18	54
E001	4	AACCAGATACAAAAAGAC	21	1424	18	54
I004	25	AAAACCTTTTACAA	38	50	14	43
E001	2	AAAACCAGATACAA	15	1424	14	43
     gene            complement(13493772..13495551)
     gene            complement(13545372..13546637)
     gene            complement(13614591..13622369)
I004	5287	TTTTTAGTTTCAAAGGATTTTTTACAGTTTTTTTTTC	5323	5540	37	95
E001	26	TTTTTGGTTTAAAAGGCGTTATTCTAATTTTTTGATC	62	1496	37	95
I005	181	ATTTTTTGGGTTTAAAA	197	465	17	67
E001	23	AGTTTTTTGGTTTAAAA	39	1496	17	67
     gene            complement(13625899..13626411)
     gene            complement(13641673..13642209)
     gene            13692574..13693691
     gene            13752349..13755741
     gene            complement(13768422..13771122)
     gene            21493..23198
     gene            complement(24683..26388)
     gene            complement(32953..47184)
     gene            complement(47678..48844)
     gene            complement(86890..89241)
     gene            complement(112410..114957)
     gene            126729..127625
     gene            complement(156139..157890)
     gene            158967..159830
     gene            162830..164814
     gene            179008..183261
     gene            192265..194737
     gene            194745..202549
     gene            complement(225440..231774)
     gene            complement(237478..240309)
     gene            complement(251970..252534)
     gene            266448..268321
     gene            complement(272315..273386)
     gene            complement(287323..288102)
     gene            complement(311552..313697)
     gene            complement(321571..322776)
     gene            complement(325437..326671)
     gene            330860..334385
     gene            complement(334811..337178)
     gene            complement(367123..369032)
     gene            385887..386609
     gene            386699..387893
     gene            complement(393158..393515)
     gene            396545..399084
     gene            401695..405367
     gene            complement(428232..429084)
I001	2	ACTTAAAACCTTAGTTAGATTT	23	58	22	65
E001	8	ACTGAAAACCGAAATTATATTT	29	750	22	65
     gene            443985..444767
     gene            complement(458032..460549)
I002	2	ATCCTTTCTAAATTAAAAATAATCGAGAACTTCAGTTGTCTTTTA	46	52	45	90
E001	1	ATTTTTTCGCAAAAAAATATTTTCGAAAAATTCAGTACTTTTCTA	45	1787	45	90
     gene            complement(506750..519456)
     gene            508022..510913
     gene            complement(543231..544086)
     gene            548152..553231
     gene            559238..568076
     gene            562022..563560
     gene            complement(583813..585912)
     gene            586291..587712
     gene            complement(595722..596441)
     gene            596905..598769
     gene            604444..605876
     gene            627537..633942
     gene            complement(652228..653421)
     gene            667398..668556
     gene            complement(668962..670552)
     gene            677616..679171
     gene            702240..705131
     gene            716797..717700
     gene            complement(717925..719451)
     gene            complement(719816..727481)
     gene            complement(728500..731037)
     gene            736747..738127
     gene            771603..772797
     gene            773237..776628
     gene            788126..790735
     gene            complement(794752..795406)
     gene            797023..799855
     gene            complement(808674..824204)
     gene            complement(840829..842118)
     gene            855725..857263
     gene            858930..874529
     gene            891239..892614
     gene            892806..894586
     gene            895391..896766
     gene            896958..898739
     gene            899543..900918
     gene            901110..902891
     gene            903696..905071
     gene            905263..906048
     gene            907848..909069
     gene            924936..939562
     gene            complement(940075..945603)
     gene            complement(988161..990439)
     gene            999230..1003498
     gene            complement(1003652..1005856)
     gene            complement(1006091..1009717)
     gene            1010492..1012469
     gene            complement(1038671..1041008)
     gene            1046032..1049506
     gene            complement(1052586..1054796)
     gene            1056892..1057620
     gene            1094550..1096558
     gene            1097453..1102954
     gene            complement(1103541..1104156)
     gene            1104910..1105273
     gene            1107396..1110860
     gene            complement(1114969..1118666)
     gene            complement(1121457..1125283)
     gene            1126791..1128856
     gene            complement(1159637..1161545)
     gene            1178022..1182837
     gene            1182592..1186604
I002	348	TTTTTTTTTACGTCTTTTTTTCTTCTTT	375	1434	28	86
E001	205	TTTTTTTTTTGGTTTTTTTTTCGGTTTT	232	941	28	86
     gene            1187817..1192910
     gene            1193076..1201846
     gene            complement(1207255..1208068)
     gene            1216627..1218270
     gene            1231897..1232812
     gene            1247386..1249025
     gene            1251861..1252470
     gene            1257083..1259344
     gene            1261326..1264543
     gene            1266866..1274371
     gene            1275865..1277091
     gene            1289297..1291045
     gene            1343679..1344270
     gene            1347316..1352956
     gene            1386162..1399352
     gene            1407467..1408058
     gene            complement(1423122..1424497)
     gene            complement(1425481..1426886)
     gene            complement(1429565..1434983)
     gene            complement(1435474..1446026)
     gene            1485480..1489761
     gene            1497629..1509964
     gene            complement(1515526..1516623)
     gene            complement(1517967..1521322)
     gene            complement(1527219..1536396)
     gene            complement(1545298..1546549)
     gene            1558517..1559631
     gene            1560228..1561809
     gene            1564455..1565707
     gene            complement(1567919..1595822)
     gene            1610417..1612913
     gene            1613895..1616748
     gene            complement(1617441..1618943)
     gene            1624046..1626701
     gene            1627112..1630749
I002	15	AAATTAAAAGTTTTTT	30	51	16	53
E001	60	AAATTGAAAGGTATTT	75	1247	16	53
I004	49	ATTTGATGTTTGATGTTAT	67	77	19	59
E001	81	ATTTGCTGTTTGACTTTTT	99	1247	19	59
     gene            1631949..1633204
     gene            1633770..1637365
     gene            1659689..1660009
     gene            1707295..1707773
     gene            1711277..1714177
     gene            complement(1723197..1724141)
     gene            complement(1741071..1745522)
     gene            1768619..1769665
     gene            1772142..1774693
     gene            complement(1778787..1781560)
     gene            1824526..1834051
     gene            1834629..1836138
     gene            1839512..1847184
I001	5	AATTTGTTGCAGAAAAAAG	23	37	19	50
E001	146	ATTTTATAGCACAAAATAG	164	655	19	50
I002	2	ACTCAAAAAGGTCTAAAAGAGCTGTTTAA	30	53	29	46
E001	11	ACTGACAAAGCCATCAGAAAACTGTCCAA	39	655	29	46
I004	4	TCAAAGATGTTGTGAGGGGAGAAAAGAAA	32	71	29	46
E001	109	TCAAAGATATAGCTGTTTGAAAAGTGAAA	137	655	29	46
I005	28	AAAAAGAAAAAAAAAATTTCTTAAA	52	95	25	62
E001	46	AATAATTTACAAAAAAATTCCTAAA	70	655	25	62
     gene            1948197..1953232
     gene            1953578..1959724
     gene            1963663..1964708
     gene            1965480..1969625
     gene            1969738..1970227
     gene            complement(1970769..1972370)
     gene            1979987..1980362
     gene            1993090..2008992
     gene            complement(2009038..2032991)
     gene            complement(2034981..2035985)
     gene            2051499..2056707
     gene            2068766..2071655
     gene            2114625..2115624
     gene            2122796..2126037
     gene            2130997..2133024
     gene            2133480..2134707
     gene            complement(2148013..2149295)
     gene            complement(2150649..2159161)
     gene            2175605..2177578
     gene            2243059..2243698
     gene            complement(2253010..2263659)
     gene            complement(2304445..2306539)
     gene            2324057..2326736
     gene            complement(2330194..2330679)
     gene            complement(2333836..2348911)
     gene            2349270..2355730
     gene            2378463..2381956
     gene            2384009..2387919
     gene            2390819..2396260
     gene            complement(2396255..2399418)
     gene            2470341..2471447
     gene            2497815..2502050
     gene            2504325..2530286
     gene            complement(2549950..2550719)
     gene            complement(2563701..2564063)
     gene            complement(2565838..2568364)
     gene            complement(2597618..2598102)
     gene            2608058..2610197
     gene            complement(2612448..2613060)
     gene            2614197..2617132
     gene            2618930..2625435
     gene            complement(2626129..2628227)
     gene            2641307..2642113
     gene            complement(2650381..2664569)
     gene            complement(2673095..2674731)
     gene            2676509..2678446
     gene            complement(2680283..2687998)
     gene            complement(2704690..2707228)
     gene            complement(2712001..2713034)
     gene            complement(2714026..2715881)
     gene            complement(2716658..2719833)
     gene            2743004..2747374
     gene            2751879..2753370
     gene            2759460..2765090
     gene            complement(2777249..2782821)
     gene            2779108..2780663
     gene            complement(2797058..2798473)
     gene            2802028..2803237
     gene            2803586..2804783
I001	7	ACATAATTAAA	17	57	11	46
E001	81	ACATAATAAAA	91	941	11	46
I002	6	AAAGTCTGAAATTAAGTT	23	55	18	54
E001	123	AAAGTTTAAAATTAGATT	140	941	18	54
I003	38	GTTATAAAGA	47	50	10	50
E001	328	GTTATAAAGA	337	941	10	50
I005	28	CTCTTAATATAAAAAAT	44	46	17	49
E001	205	CTCATTGTATAAAAAGT	221	941	17	49
     gene            2805854..2809026
     gene            2809471..2823516
I002	987	AATCAGAACGTCAGAAGTTATTATAACG	1014	2676	28	68
E001	19	AATGAGAATGTTTGCAGTTTTTCTAGCG	46	1269	28	68
     gene            complement(2814565..2818561)
     gene            2823743..2827746
     gene            2824179..2828062
I004	3	CCCAAATTATGAACCTTTGTGACAGTCTTTT	33	59	31	56
E001	515	CCAATATTATTACTTTTTCTGAAAAATTTTT	545	1639	31	56
I005	362	CACTTTACATAGTTTATTAACAATGGTT	389	732	28	68
E001	472	CAAATTTCAAATTTTCTTATCAATGCTT	499	1639	28	68
     gene            complement(2831574..2832671)
     gene            complement(2839389..2841431)
I001	18	TCATCCGTTCGCTAAAAACGTCAATTTT	45	654	28	59
E001	59	TCATCAATTAAAAAAAAACGTAATTTGT	86	864	28	59
     gene            2842471..2845592
     gene            complement(2843282..2843956)
     gene            2846541..2851279
     gene            complement(2851745..2852862)
     gene            2854343..2855453
     gene            complement(2855698..2857112)
     gene            complement(2891554..2892494)
     gene            complement(2894167..2894705)
     gene            complement(2896967..2900635)
     gene            complement(2902344..2913810)
     gene            2918730..2919456
     gene            complement(2919860..2922226)
     gene            complement(2922598..2925688)
     gene            complement(2927512..2928420)
     gene            2931406..2936823
     gene            2960120..2964392
     gene            complement(2998874..3000753)
     gene            complement(3002504..3011196)
     gene            3019737..3022212
     gene            complement(3023408..3028939)
     gene            3053727..3055658
     gene            complement(3062520..3063362)
     gene            3075133..3075936
     gene            3146890..3148854
     gene            complement(3169942..3172606)
     gene            complement(3173568..3176111)
I001	542	TTTTTTATACTTTAATTTTGGCTTGATTTTT	572	1073	31	74
E001	116	TTATTTTTGCTCATATTTTTTATTGATTTTT	146	706	31	74
I002	19	AAAAAAGAGTGATCTGTAATACGTTTAATTATTC	52	768	34	62
E001	5	AACAAAGCGAAAGCTGAAAAATGCTGAAATCTTC	38	706	34	62
     gene            3202534..3203822
     gene            complement(3253501..3254539)
     gene            complement(3263847..3265368)
     gene            complement(3269523..3277141)
     gene            3305894..3306537
     gene            complement(3306737..3307559)
     gene            complement(3335990..3336850)
     gene            3341289..3341935
     gene            3369193..3373463
     gene            complement(3373390..3378128)
     gene            3385907..3386901
     gene            3394363..3394642
     gene            3399667..3403900
     gene            3436318..3437875
     gene            3441088..3441767
I001	94	TCGAATTCGTATC	106	155	13	47
E001	10	TCGATTTCGCATC	22	527	13	47
     gene            3479332..3479727
     gene            complement(3495293..3496437)
     gene            3502136..3503909
     gene            3504441..3506112
     gene            complement(3510471..3514550)
     gene            complement(3551086..3557427)
     gene            3568888..3571750
     gene            3578441..3579386
I001	26	CTGTTATATTTTTACAA	42	46	17	49
E001	86	CTGGTCTATATTTACGA	102	849	17	49
I002	29	TGCAGCAAGCAAGAAAA	45	54	17	49
E001	261	TGCAGCTAGGAACAAGA	277	849	17	49
     gene            complement(3581063..3582904)
     gene            complement(3599518..3600061)
     gene            3637075..3637589
     gene            3638350..3639815
     gene            complement(3664963..3668698)
     gene            complement(3683546..3686857)
     gene            complement(3687806..3694711)
     gene            3698508..3699717
     gene            complement(3699799..3700632)
     gene            3709510..3715356
     gene            complement(3715781..3722787)
     gene            complement(3723344..3725456)
I001	10	TTAAACTTTTTATGCGTTTTTT	31	61	22	65
E001	27	TTAAGCTGTTTCTACGTGTTTT	48	679	22	65
I002	1	CATTCAAAAGACTAAATTTTTTTTA	25	52	25	53
E001	5	CACACACAACAATATATTGATTTTA	29	679	25	53
I003	36	TTTTTTGCTTCTTTTAAGTGTTTT	59	789	24	66
E001	25	TTTTAAGCTGTTTCTACGTGTTTT	48	679	24	66
     gene            3726415..3735486
     gene            complement(3739529..3740866)
     gene            3744051..3747301
     gene            complement(3748252..3751096)
     gene            complement(3752607..3755414)
     gene            complement(3806715..3807183)
     gene            3826867..3835889
     gene            3839714..3841622
     gene            complement(3878541..3879000)
     gene            3893006..3893249
     gene            complement(3894123..3894367)
     gene            3895185..3895439
     gene            3900565..3902320
     gene            3903195..3905557
     gene            3915604..3916819
     gene            3926424..3928939
     gene            3932727..3936232
     gene            3937458..3939918
     gene            complement(3953929..3956200)
     gene            3957024..3960133
     gene            complement(3992784..3993406)
     gene            complement(3996296..3998601)
     gene            4037903..4038731
     gene            4040344..4041525
I002	44	GGGTTCGGCGCTGCGCTGGCG	64	95	21	51
E001	37	GAGCTCGCCGCGGCGCCGCCG	57	708	21	51
I003	31	AATAGCTAAAAAAGG	45	48	15	57
E001	61	AACAGCTAAAACAGG	75	708	15	57
I004	207	ACGCCAGCGCAGCGCCAA	224	268	18	54
E001	113	ACGGGAGCCCATCGCCAA	130	708	18	54
     gene            4042568..4047779
     gene            4068773..4069541
     gene            complement(4083587..4084202)
     gene            4086205..4102888
     gene            4103013..4106256
     gene            4109058..4110464
     gene            complement(4119454..4120391)
     gene            complement(4121335..4123062)
     gene            complement(4123521..4125750)
     gene            complement(4138401..4139115)
     gene            complement(4141736..4143012)
     gene            4148128..4150057
I001	20	TTTAAGTTAAAGATAGT	36	49	17	58
E001	164	TTTAAGTTACAAATTGT	180	1129	17	58
I002	76	TTATTAAATTAAA	88	93	13	56
E001	91	TTATAAAATTAAA	103	1129	13	56
I003	11	TCCACAGCAAGGGGGTGAA	29	44	19	50
E001	330	TACCCAGCAAGAGGAAGAA	348	1129	19	50
I004	10	AAAAATTTAAAAAAATT	26	49	17	49
E001	454	AAAATTTTTGAGAAATT	470	1129	17	49
I005	6	TGAAGAATGTTCATAATTAT	25	207	20	64
E001	284	TGAAGAATTTCCTTAATTCT	303	1129	20	64
     gene            4152540..4154022
     gene            4158184..4161782
     gene            4162510..4164466
     gene            4172095..4173981
     gene            4174080..4176259
     gene            4178456..4179518
     gene            4197460..4198358
     gene            complement(4244949..4245613)
     gene            4272466..4272883
     gene            complement(4275178..4277704)
     gene            4291467..4291866
     gene            4293093..4293545
     gene            4301301..4304426
     gene            4334369..4334793
     gene            4339500..4341257
     gene            4359946..4360610
     gene            complement(4427706..4429775)
     gene            complement(4439823..4441156)
     gene            4465249..4468480
     gene            4487052..4488792
     gene            4490535..4495512
     gene            complement(4502089..4506602)
     gene            complement(4531215..4533114)
     gene            complement(4541763..4545895)
     gene            4548546..4552241
     gene            4562562..4564882
     gene            4595949..4596669
     gene            4605777..4608207
     gene            4652366..4653150
     gene            complement(4659114..4659403)
     gene            4669534..4671983
     gene            4688543..4691817
     gene            complement(4706768..4710747)
     gene            4737549..4738725
     gene            complement(4747892..4749003)
     gene            4752110..4753154
     gene            complement(4753589..4754384)
     gene            complement(4754689..4756148)
     gene            4764192..4764541
     gene            complement(4806687..4807282)
     gene            4814475..4817306
     gene            complement(4854384..4856277)
     gene            complement(4856881..4858663)
     gene            4877392..4880305
     gene            4889908..4890619
     gene            4909329..4910952
     gene            complement(4911310..4912770)
     gene            4913387..4914856
     gene            4918064..4919622
     gene            4934404..4936633
     gene            4939338..4941384
     gene            4941971..4944578
     gene            4954177..4958196
     gene            4960725..4963137
     gene            4963919..4965359
     gene            complement(4966087..4969509)
     gene            complement(4971661..4973193)
     gene            5008668..5010779
     gene            complement(5015310..5016248)
     gene            complement(5065736..5066906)
     gene            5091574..5092793
     gene            complement(5092805..5103271)
     gene            5111631..5112865
     gene            5150249..5151022
     gene            5173322..5179261
     gene            5184113..5185222
     gene            5204581..5207128
     gene            complement(5207579..5215183)
     gene            complement(5221874..5222222)
     gene            complement(5223309..5224280)
     gene            complement(5224892..5225758)
     gene            5228908..5230072
     gene            complement(5232834..5233864)
     gene            complement(5242273..5242633)
     gene            5243050..5244977
     gene            complement(5246223..5248150)
     gene            5257059..5258297
     gene            complement(5270361..5270885)
     gene            complement(5276618..5277756)
     gene            complement(5302130..5303067)
     gene            5319242..5325020
     gene            complement(5351416..5353407)
     gene            5366856..5368854
     gene            5385309..5386069
     gene            complement(5389542..5390168)
     gene            5392161..5393031
     gene            complement(5393836..5394838)
I001	17	GCTCTTAACTTTTCAGAATTTTT	39	138	23	61
E001	18	GCTCTTAAATATTCAATTCTTTT	40	750	23	61
I002	86	GCAATTTGTTTTTT	99	118	14	52
E001	4	GCCATTTGTTTCTT	17	750	14	52
     gene            5394951..5396955
     gene            5397086..5397665
     gene            5397854..5398531
     gene            5403114..5407321
     gene            complement(5408414..5409417)
     gene            complement(5409559..5412137)
     gene            complement(5412874..5415749)
     gene            complement(5462488..5464262)
     gene            5479580..5480565
     gene            5483010..5483597
     gene            complement(5484033..5486197)
     gene            5486672..5490318
I003	111	TTAAAAAATTTTTTACCTTGTAAAAAACTTTATTGTTT	148	1033	38	82
E001	13	TTCCAAAATTTTTCAGCGTCTACTAACCTGTATTCATT	50	1881	38	82
     gene            complement(5615507..5619670)
     gene            complement(5622048..5623803)
     gene            complement(5624840..5627141)
     gene            complement(5628777..5630224)
     gene            5645816..5646218
     gene            5653972..5654988
     gene            complement(5667530..5669510)
     gene            complement(5672618..5674512)
     gene            complement(5678832..5682005)
     gene            5683200..5684657
     gene            5692056..5694139
     gene            5707081..5708402
     gene            5735004..5737089
     gene            5744388..5747093
     gene            complement(5808565..5810288)
     gene            5839384..5843980
I003	622	TTCAAAAGGCTGCTTTTTTCATTTAACTTTTGCT	655	765	34	80
E001	9	TTGAAACGTCTGGATTATTTACCTCACTTTTGCT	42	1722	34	80
     gene            complement(5864514..5865887)
     gene            complement(5882737..5883976)
     gene            5895480..5895839
     gene            complement(5899651..5901309)
     gene            5965466..5966025
     gene            6015181..6017786
     gene            6066948..6074486
     gene            complement(6086333..6089387)
     gene            complement(6091519..6092340)
     gene            complement(6110693..6112356)
     gene            6154090..6154607
     gene            complement(6154545..6155385)
     gene            6185136..6189189
     gene            6191270..6191533
     gene            complement(6206827..6209511)
I005	86	AAAAAACATTTCTTTTAAAATTTTTTCTT	114	210	29	82
E001	38	AACACACAGTTTTTTGAAAAGTTTTTTTT	66	1735	29	82
     gene            6219588..6222330
I008	11	AAGAAATTAAAAATTAATTTTTCT	34	45	24	66
E001	59	AAGATAAGAAAAACTACTTTTTTT	82	1944	24	66
     gene            complement(6235961..6237527)
     gene            6238181..6239421
     gene            6240290..6241373
     gene            6241839..6242779
     gene            6243366..6244358
     gene            complement(6261042..6263328)
     gene            6276378..6276954
     gene            complement(6288348..6290825)
     gene            complement(6296263..6298331)
     gene            complement(6299257..6301848)
     gene            complement(6302143..6303726)
     gene            6307723..6315703
     gene            complement(6317031..6321341)
     gene            6321932..6323546
I001	18	AAGAATTTTTTAAGTTAAAAGTTAATAATAACTA	51	57	34	71
E001	5	AATTAATATTTAATTAAATTATTATTAAAAACTA	38	1101	34	71
     gene            6326509..6329453
     gene            6334199..6335152
     gene            complement(6335233..6335971)
     gene            complement(6342504..6342900)
     gene            6362040..6362977
     gene            complement(6373156..6376506)
     gene            6377078..6378179
     gene            complement(6378266..6384006)
     gene            complement(6384834..6385236)
     gene            complement(6396598..6402411)
     gene            6405160..6408188
     gene            6415474..6417441
     gene            complement(6416237..6416601)
     gene            complement(6418187..6419062)
     gene            6419491..6420883
     gene            complement(6424585..6426125)
     gene            complement(6428415..6431677)
     gene            6438207..6439893
     gene            complement(6446646..6455861)
     gene            6464336..6468311
     gene            complement(6470044..6471368)
     gene            complement(6472208..6473203)
     gene            6480505..6486944
     gene            complement(6483192..6483643)
I001	22	CTTTGATTTATATA	35	44	14	43
E001	81	CTTTAATCTAAATA	94	360	14	43
I002	27	CTACTTTCATTAAAAGTAT	45	51	19	50
E001	39	CCACTTTACTTAAAATTTT	57	360	19	50
     gene            6487331..6489074
     gene            6493725..6497144
     gene            6518158..6519018
     gene            6519959..6522202
     gene            6536219..6538984
     gene            6557214..6560865
     gene            complement(6594639..6594938)
     gene            6632206..6634956
     gene            6638298..6639248
     gene            complement(6738751..6740266)
     gene            complement(6740481..6742427)
     gene            6791058..6792548
     gene            6804763..6805986
     gene            6806812..6809605
     gene            complement(6815923..6817561)
     gene            complement(6821326..6822472)
     gene            6868075..6869121
     gene            6899503..6900040
     gene            complement(6900310..6903608)
     gene            6921839..6922836
     gene            complement(6963859..6964546)
     gene            complement(6968193..6970354)
     gene            complement(7031544..7032543)
     gene            7036113..7036431
     gene            7065380..7068019
     gene            7072394..7073609
     gene            complement(7074014..7075147)
     gene            complement(7082260..7083598)
I001	6	CATCTTAATTATTAAAAGTTTT	27	45	22	56
E001	14	CATCTTGATATTTGGAAGTCTT	35	1147	22	56
I002	24	TTTATATATTTTTTTCAATAAATT	47	49	24	57
E001	299	TTAACATATTTTAGCCAAAAATTT	322	1147	24	57
I003	12	AATTTTAGGGCAAAAACTTTA	32	44	21	60
E001	267	AAAGTTAGAGCAATAACTTGA	287	1147	21	60
     gene            complement(7083678..7084668)
     gene            complement(7110478..7111317)
     gene            7114931..7119897
I008	112	CATGTTGACTTTTAGTCTTTTTTAGTGTGTAGGAAAACACATCCGT	157	256	46	68
E001	117	CATTTTGACACCAAGACTATAATATTCGGAATGCAAAAAGAACCGT	162	1516	46	68
     gene            complement(7130688..7131839)
     gene            complement(7133569..7134057)
     gene            7153645..7154166
     gene            7177170..7178406
     gene            complement(7187364..7188094)
     gene            complement(7191154..7191824)
     gene            complement(7193503..7195761)
I001	151	AATGGCTGTAAATCGACCTTATTCGTAACTAACTT	185	194	35	58
E001	52	AAAGACTTCAATGTGATTTTATTCGAAAATTAATT	86	1267	35	58
I003	24	AAACAATTTGAAAGTTTACAAAGT	47	50	24	75
E001	42	AAATAATTTGAAAGACTTCAATGT	65	1267	24	75
I008	7	TTAACCTAATTAAGTCGAA	25	52	19	50
E001	35	TAAACATAAATAATTTGAA	53	1267	19	50
     gene            complement(7213211..7213513)
     gene            7219824..7220371
     gene            7244208..7245419
I002	29	AATTTTCATATGGAATTTATTA	50	63	22	56
E001	21	AATTTTCATATTTTTTTTTTGA	42	902	22	56
     gene            7254974..7256248
     gene            7258637..7259521
     gene            complement(7262221..7263220)
     gene            complement(7284203..7285504)
     gene            complement(7292586..7294115)
     gene            complement(7327720..7329092)
I002	12	CTTTACTTTTTTATAAACATTATTAAAAAATTAT	45	47	34	53
E001	72	CCTAACTTTTTTTCTAAAATTGCTCATTACTTCT	105	1028	34	53
     gene            complement(7329663..7332779)
I004	32	AAAAAAATTAAAAT	45	47	14	52
E001	14	AGAAAAAGTAAAAT	27	2323	14	52
I006	3	TCCGATCAAAAAAAAAATTAA	23	42	21	60
E001	5	TCCCATCGAAGAAAAAGTAAA	25	2323	21	60
     gene            complement(7385064..7388922)
     gene            7419136..7419955
     gene            7424482..7432099
     gene            complement(7466901..7468446)
     gene            7503606..7506417
     gene            7508567..7509459
     gene            complement(7528516..7528747)
     gene            complement(7532386..7535663)
     gene            7548422..7551493
     gene            complement(7553516..7554472)
     gene            complement(7562204..7563098)
     gene            7567643..7568426
     gene            7588915..7590477
     gene            7633337..7634641
I001	11	TTGATTGAAGGG	22	46	12	42
E001	13	TTGGTTCAAGGG	24	985	12	42
     gene            7658718..7664146
I001	215	ATAAGTTTCTTTTTTTTTATTTTTCTTTTTGTCT	248	2891	34	80
E001	100	ATACCCTCCTCTTTTTCTATTTTTTCGTGTGTCT	133	978	34	80
I002	1344	CCACGTTAACCCGCGCTTTTTCTTCAAGGACCTGGTCTCATTAAAACAACTCTCAATCCACAAAATTTTCTTATTTATTATA	1425	1514	82	77
E001	180	CGACGATAACACTCCCTATCTCTCGATGTGGTGGATGTGAACGAGGCATCATCCAATGCACCTGATTTCGTTCATTTTTCTA	261	978	82	77
     gene            complement(7697143..7698352)
     gene            complement(7709272..7709714)
     gene            7710029..7710809
     gene            complement(7760113..7763825)
     gene            complement(7778004..7778946)
     gene            complement(7782589..7783836)
     gene            complement(7785986..7789491)
     gene            complement(7791692..7792208)
     gene            7830545..7832362
     gene            complement(7837356..7837968)
     gene            7868888..7870058
     gene            7879300..7881017
     gene            7882011..7900229
     gene            complement(7900183..7902254)
     gene            7915295..7916623
     gene            complement(7925333..7926375)
     gene            complement(7937942..7938917)
     gene            complement(7939804..7940801)
     gene            7967441..7969534
     gene            7977819..7978997
     gene            7982509..7983913
     gene            7988671..7991296
     gene            complement(7991393..8004027)
     gene            8016195..8016862
I001	9	TACGAAAAAATTTGGAAGTTC	29	51	21	51
E001	38	TATAAAATTATTTTGAATTTC	58	565	21	51
I002	29	TTTTTGACTAAATTTA	44	55	16	53
E001	19	TTTTTGAGGAAATTAA	34	565	16	53
     gene            complement(8021187..8021977)
     gene            8040281..8041498
     gene            complement(8083942..8086633)
     gene            8099899..8101405
     gene            8102497..8104304
     gene            complement(8104336..8107579)
     gene            complement(8107590..8112186)
     gene            8113374..8115639
I001	15	TTTAAATTTTTTATTTTATAAAAAA	39	42	25	80
E001	35	TTTTCATTTGTTATTTTGTATAAAA	59	1881	25	80
I006	11	TTTAAAATTTTAGATTAAATTATTC	35	88	25	62
E001	41	TTTGTTATTTTGTATAAAAATATTC	65	1881	25	62
     gene            8130548..8132189
I001	1	CATTTTATGCTTCTACAA	18	43	18	45
E001	13	CAATTTTTCCTTCTGAAA	30	1319	18	45
I003	40	TTAAAATTAATCAAAAT	56	60	17	58
E001	26	TGAAAATTAATAAAATT	42	1319	17	58
I005	6	TTACAAGTCCAACGTAAGCTTCTTATAAACAATTAAGGTC	45	46	40	56
E001	4	TCATAATTTCAATTTTTCCTTCTGAAAATTAATAAAATTC	43	1319	40	56
     gene            8148775..8150722
     gene            complement(8200671..8201209)
     gene            complement(8209207..8209771)
     gene            8225657..8226360
     gene            complement(8259369..8259960)
     gene            complement(8275795..8276641)
     gene            8300760..8301081
     gene            8356758..8357836
     gene            complement(8359147..8359698)
     gene            8366521..8375353
I006	162	AATTCTAAATTTTATGTTTTACCGTTGCAAAAACGACCGAAAAAGAACTAAGCA	215	2031	54	72
E001	40	ATTTTTCAATTTTTTCGCTGAAAATTGCTTACACAGCCGAAAAGTACGGAAACA	93	2997	54	72
     gene            complement(8387759..8388426)
     gene            8411235..8411935
     gene            complement(8424962..8426163)
     gene            8457271..8458854
     gene            8490203..8490839
     gene            8492524..8494469
     gene            complement(8494544..8496347)
     gene            8499301..8500063
     gene            8513910..8514703
     gene            8540536..8544361
     gene            complement(8563586..8564579)
     gene            8567165..8568158
     gene            complement(8569175..8569963)
     gene            complement(8594965..8595399)
     gene            8595996..8596925
     gene            complement(8598888..8600724)
     gene            8609476..8611472
     gene            8617267..8618135
     gene            8644723..8645252
     gene            complement(8648648..8653659)
     gene            8666234..8666441
     gene            complement(8678784..8679288)
     gene            complement(8703637..8705871)
     gene            complement(8712617..8715009)
     gene            8715633..8717839
     gene            8718346..8720390
     gene            complement(8739577..8740008)
     gene            complement(8744393..8745609)
     gene            complement(8775415..8778127)
     gene            complement(8787456..8787869)
     gene            8820338..8821146
     gene            8824784..8825998
     gene            8827786..8829817
     gene            8881466..8881945
     gene            8886510..8888584
     gene            8892840..8893720
     gene            complement(8915451..8916092)
     gene            8930424..8932705
     gene            8984846..8986726
     gene            complement(9001125..9002714)
     gene            9010614..9012176
     gene            9026418..9027576
     gene            complement(9033615..9034186)
     gene            complement(9136914..9146191)
     gene            complement(9146455..9146849)
     gene            9152087..9152397
     gene            9195610..9196040
     gene            9249507..9250839
     gene            complement(9260587..9261744)
     gene            complement(9265787..9266539)
     gene            complement(9292273..9293902)
     gene            9319355..9320124
     gene            9321776..9322505
     gene            9327987..9328722
     gene            complement(9338574..9339282)
     gene            complement(9341970..9343111)
     gene            9381492..9383092
     gene            9385103..9385576
     gene            complement(9396897..9398729)
     gene            9423372..9424392
     gene            complement(9442882..9444010)
     gene            complement(9446362..9446861)
     gene            complement(9449566..9451150)
     gene            complement(9475840..9477303)
I001	26	CTTTTAGGTTTTTTTTTAGTTGAAT	50	54	25	53
E001	8	CTTCCAAGTTTTTTGCCATTTCAAT	32	712	25	53
     gene            complement(9477499..9480936)
     gene            9486249..9487547
     gene            9496583..9497865
     gene            complement(9510032..9510571)
     gene            complement(9510725..9512988)
     gene            9516974..9518387
I001	65	TCTGGATATTCGTGATTTCTCTGTACCGTTGAAAACTTCGACTTT	109	362	45	63
E001	97	TCTGCATTCTCTGTATTTGAATGAACTGCTGATTGGTTCGATATT	141	796	45	63
     gene            complement(9523754..9524872)
     gene            complement(9528332..9529591)
     gene            9563337..9564418
     gene            9597116..9598656
     gene            9643399..9644245
     gene            9649194..9650467
     gene            9653523..9654148
     gene            9654294..9655552
     gene            9728651..9731054
     gene            9738485..9739195
     gene            complement(9741855..9743122)
     gene            complement(9743740..9744978)
     gene            9772484..9773444
     gene            complement(9817396..9824606)
     gene            complement(9847697..9848148)
     gene            9864168..9864848
     gene            9865049..9866136
     gene            complement(9892711..9893721)
     gene            9895390..9896119
     gene            9933882..9934257
     gene            9964276..9966602
     gene            complement(9972026..9972670)
     gene            9974651..9975432
     gene            complement(9975468..9976356)
     gene            complement(10005542..10005942)
     gene            10023309..10025198
     gene            complement(10050553..10051157)
I002	2	ATTCTAAACTTTTAATG	18	48	17	49
E001	1	ATTCTTAATTTTTTCTG	17	407	17	49
     gene            complement(10051258..10053622)
     gene            complement(10084426..10085410)
     gene            complement(10088455..10089861)
I001	404	TTGCGCTTAAACTTTTTTTTTAAATCTA	431	790	28	68
E001	12	TTGCGCATTCACAATTTTGTTAAAACAA	39	577	28	68
     gene            complement(10107007..10110384)
     gene            complement(10134903..10135858)
     gene            complement(10146239..10146979)
     gene            10158034..10158705
     gene            complement(10204199..10205946)
     gene            complement(10214957..10219279)
     gene            10224025..10226286
     gene            complement(10231346..10232162)
     gene            10274007..10275374
     gene            10277994..10279441
     gene            complement(10310087..10310384)
     gene            complement(10310769..10313636)
     gene            10314110..10314547
     gene            complement(10314964..10317168)
I006	29	ATACTTCGATATAATATAAAAGA	51	83	23	52
E001	25	ATTGTTCGAAATGATCGAAAAAA	47	1449	23	52
     gene            complement(10317529..10318264)
     gene            complement(10351417..10352254)
     gene            10358118..10360112
     gene            complement(10372638..10374565)
     gene            10387383..10388317
     gene            10388465..10393266
     gene            complement(10394635..10394926)
     gene            complement(10408814..10409449)
     gene            complement(10414801..10417853)
     gene            10436680..10438382
     gene            10444066..10444556
     gene            10472750..10478140
     gene            complement(10523407..10524117)
     gene            10553453..10554140
     gene            10561886..10563919
     gene            10576322..10578254
     gene            10578758..10581757
     gene            10584509..10587372
     gene            complement(10589396..10590693)
     gene            complement(10593040..10593547)
     gene            10596887..10597592
     gene            10605248..10606806
     gene            10608547..10609716
     gene            10621165..10621663
     gene            complement(10629403..10631217)
     gene            10641391..10642662
     gene            complement(10643408..10645251)
     gene            10687565..10688108
     gene            complement(10689588..10690305)
     gene            complement(10698433..10699732)
I002	10	GACATTTTAAACGGATTAAAGTAACAACAATATAGAA	46	52	37	41
E001	8	GAAATCCTAAACGAAGAGATGCGAAATAAAAAGAAAA	44	573	37	41
     gene            complement(10699871..10701335)
     gene            10702971..10704698
     gene            complement(10710032..10711764)
     gene            10728544..10728975
     gene            10764639..10765269
     gene            10765413..10765775
     gene            10769623..10777723
     gene            complement(10844568..10844891)
     gene            10864302..10873600
     gene            10881527..10882423
     gene            complement(10885209..10885986)
     gene            complement(10891304..10892064)
     gene            complement(10893619..10894325)
     gene            complement(10902053..10904327)
     gene            10916585..10917535
     gene            10933472..10934170
     gene            complement(10961325..10963785)
     gene            10982038..10984973
     gene            10987876..10989152
     gene            11004555..11005014
     gene            11009264..11009929
     gene            11020468..11021228
     gene            complement(11028465..11029056)
     gene            11036518..11038123
I001	13	AAAAATTAATTTTATTTTT	31	46	19	68
E001	12	AAAAATCAATTGTATTGTT	30	1511	19	68
     gene            11049156..11049505
     gene            complement(11052787..11053605)
     gene            complement(11063483..11064112)
     gene            11069358..11070229
     gene            complement(11096749..11097811)
     gene            complement(11104784..11105789)
     gene            11131248..11133755
     gene            11143316..11145894
     gene            complement(11178049..11178566)
     gene            11202740..11203348
     gene            11207501..11209251
     gene            11225475..11226489
     gene            complement(11248854..11259435)
     gene            complement(11260403..11261140)
     gene            complement(11264917..11265895)
     gene            complement(11304691..11306690)
     gene            11320290..11320613
     gene            complement(11359836..11361479)
     gene            complement(11378144..11379318)
     gene            complement(11415707..11416404)
     gene            complement(11422681..11424461)
     gene            11430247..11431030
     gene            complement(11463579..11465159)
     gene            complement(11473337..11479221)
     gene            11480823..11482383
     gene            complement(11509866..11510715)
     gene            11524612..11527926
     gene            complement(11530712..11532900)
     gene            complement(11548039..11548556)
     gene            complement(11554460..11558230)
     gene            complement(11558720..11561827)
     gene            11578726..11583889
     gene            complement(11592320..11592816)
     gene            11602603..11603254
     gene            11605277..11607426
     gene            11608869..11610232
     gene            complement(11626879..11627916)
     gene            11642071..11643675
     gene            11644170..11646159
     gene            11652370..11653430
     gene            11676353..11678344
     gene            complement(11688196..11691057)
     gene            11742675..11743604
     gene            11745609..11748596
I005	22	TTGAAATTTTAAATGTTAA	40	46	19	50
E001	2	TTTATATTTTGAATTTTCA	20	1954	19	50
     gene            11749189..11750977
     gene            complement(11798669..11801057)
     gene            complement(11801539..11802274)
     gene            complement(11803457..11804085)
     gene            11823485..11823907
     gene            complement(11847004..11847726)
     gene            complement(11850921..11855128)
I005	235	AAAATCTAATTTTTAGTTCTTTTTTTTCATTAT	267	411	33	75
E001	24	ACATTCTCATCATTATTTGATTTTTTTTAATAT	56	1949	33	75
     gene            11860524..11862468
     gene            complement(11913660..11915765)
I004	76	TTTGTATTTTTTAGATTTTTAATAAT	101	109	26	76
E001	70	TTTGTATATTTTTTAATTTTCAAAAT	95	1277	26	76
     gene            complement(11922327..11923143)
     gene            complement(11924654..11925224)
     gene            11950564..11952045
     gene            12013450..12013983
     gene            12031294..12032114
     gene            complement(12049832..12051185)
     gene            12057508..12059610
     gene            complement(12066542..12066854)
     gene            12071528..12074884
     gene            12085393..12086993
     gene            complement(12086998..12089065)
     gene            complement(12089217..12092182)
     gene            complement(12108641..12110227)
     gene            12124921..12126753
     gene            complement(12138829..12141027)
     gene            12168213..12169058
     gene            complement(12208161..12208981)
     gene            complement(12234108..12236080)
     gene            complement(12237144..12238920)
     gene            complement(12241332..12244767)
     gene            complement(12257663..12259161)
     gene            complement(12269563..12270374)
     gene            complement(12281714..12282176)
     gene            12285382..12287721
     gene            complement(12293211..12301249)
     gene            complement(12384583..12385331)
     gene            complement(12390233..12391363)
     gene            12391561..12392087
     gene            12425183..12432492
     gene            12435796..12438243
     gene            complement(12444419..12445853)
     gene            complement(12459788..12463381)
     gene            12468639..12470208
     gene            12487548..12489690
     gene            12498507..12500382
     gene            complement(12526230..12527309)
     gene            12542003..12545693
     gene            12559334..12560657
     gene            complement(12570675..12571190)
     gene            12675185..12675935
     gene            12704095..12706717
     gene            complement(12723072..12724571)
     gene            12773725..12786941
     gene            12791139..12791608
     gene            12792763..12793242
     gene            12793821..12796104
     gene            12845917..12847983
     gene            12850643..12853782
     gene            12855525..12859342
     gene            complement(12869238..12871480)
     gene            12903085..12903730
     gene            complement(12910615..12912104)
     gene            complement(12925897..12926704)
     gene            complement(12933896..12934739)
     gene            12936720..12937916
     gene            12938196..12939039
     gene            12960491..12962088
     gene            12978985..12981908
     gene            complement(12986719..12989401)
     gene            complement(12994644..12995892)
     gene            13051345..13052117
     gene            13071722..13072446
     gene            complement(13089611..13091035)
     gene            13100683..13104609
     gene            13107627..13108157
     gene            complement(13141353..13142322)
     gene            13149549..13150373
     gene            complement(13198252..13206263)
I001	6	AAAAATTAGCTTATTATTAAAATTTTTTTTTAACTATTATATTT	49	64	44	103
E001	476	AACGATTAGTTTACTAATAAAACTACTTTTAAACCTTTACCTTT	519	4688	44	103
I003	165	TTAAAATTAAACAGTAAAAACACAAAAGAAAACTATAAAAACTAGTTAATTATTTAATAAAGGC	228	1189	64	104
E001	1263	TTATCGTAAAATTATCATAATAGCACCGAAAACTACAAAAAATGGTAAAGTCTTTTAAATCGGC	1326	4688	64	104
I004	756	CTTTTCGGTTTTTTAAGTTTTTTTTTCAGCTTAAAGCTAAAAAAAAAACCAAA	808	913	53	94
E001	737	CTTTTCGATTTTATAGCTCTTTGTCGCAATTTCAATGCTTTAAACAATCCAAA	789	4688	53	94
I006	78	TTTTTAACGCTATATTAATGCTTTAAACACT	108	355	31	92
E001	754	TCTTTGTCGCAATTTCAATGCTTTAAACAAT	784	4688	31	92
     gene            13221945..13223355
     gene            complement(13232910..13236554)
     gene            complement(13237249..13239379)
     gene            13244291..13246984
     gene            13254204..13255261
     gene            complement(13273878..13282845)
     gene            complement(13282969..13289466)
     gene            13300795..13303625
     gene            13303713..13310769
     gene            13328326..13329271
     gene            13347654..13348542
     gene            complement(13359472..13359957)
     gene            13370620..13371577
I002	33	AAAAGCACCTCTTTAGCTTGTA	54	70	22	56
E001	44	AAAGGCACCTTGTTTGGTTGCA	65	772	22	56
     gene            13371966..13377336
     gene            13377992..13380292
     gene            13386261..13387328
     gene            complement(13403738..13404322)
     gene            complement(13405540..13408150)
     gene            complement(13408312..13412862)
     gene            13416759..13421492
     gene            complement(13434209..13445252)
     gene            13455284..13456116
     gene            complement(13505241..13505725)
     gene            13509192..13513362
     gene            complement(13577300..13578241)
     gene            13587442..13588204
     gene            13603516..13604162
     gene            13621929..13623101
     gene            13633466..13635190
     gene            complement(13648036..13649177)
     gene            complement(13650980..13651478)
     gene            13653922..13655818
     gene            complement(13663366..13664157)
     gene            13678918..13680300
     gene            complement(13688291..13688762)
     gene            complement(13715873..13716636)
     gene            13750303..13756025
     gene            13776382..13777116
I001	15	AAAATTTAAGTCCAT	29	48	15	48
E001	197	AAAAATGAATTCCAT	211	689	15	48
     gene            complement(13785708..13786844)
     gene            complement(13796222..13797862)
     gene            complement(13817454..13820929)
     gene            13882701..13884116
     gene            13934412..13937266
     gene            complement(13981054..13982490)
     gene            complement(14016066..14019950)
     gene            complement(14038588..14039386)
     gene            complement(14059499..14060487)
     gene            14083771..14084508
     gene            complement(14102062..14103120)
     gene            14106553..14107626
     gene            14145953..14148836
     gene            14154478..14154880
     gene            complement(14155237..14158015)
     gene            complement(14160372..14162625)
     gene            14172468..14173075
     gene            14177251..14178786
     gene            14216080..14219275
     gene            14219842..14224406
     gene            complement(14229303..14230866)
     gene            complement(14234308..14239043)
     gene            complement(14245406..14250180)
     gene            14276432..14285488
I006	3	CTCATCCTCTATGTCCCTTTACA	25	84	23	61
E001	52	CTCCTCCTCTCTGCTCCATCACA	74	2984	23	61
     gene            14295500..14297839
     gene            14302251..14319529
     gene            complement(14319799..14321720)
     gene            complement(14323351..14325630)
     gene            complement(14328960..14334345)
     gene            14337682..14339244
     gene            14339933..14342077
     gene            complement(14342625..14343798)
     gene            14361228..14368624
     gene            complement(14371306..14371896)
     gene            14374094..14379355
     gene            complement(14379937..14383646)
     gene            14394103..14400320
     gene            complement(14416330..14417166)
     gene            complement(14422233..14423259)
     gene            14427660..14428396
     gene            complement(14436332..14444148)
     gene            14464480..14469096
     gene            14482299..14486404
     gene            complement(14511849..14512470)
     gene            14523833..14525162
     gene            complement(14533483..14535032)
     gene            complement(14546898..14549350)
     gene            complement(14553582..14554840)
     gene            14565326..14567076
     gene            complement(14570219..14572597)
     gene            complement(14573511..14574303)
     gene            14574788..14576542
     gene            complement(14579239..14580986)
     gene            14633089..14634333
     gene            14635090..14636015
     gene            14637715..14641192
     gene            complement(14642988..14653333)
     gene            14655434..14655879
     gene            14657044..14658070
     gene            14663636..14675102
     gene            complement(14693993..14699901)
     gene            complement(14703181..14704177)
     gene            complement(14705612..14706307)
     gene            14709555..14714698
     gene            14715760..14720400
     gene            complement(14761786..14765231)
     gene            complement(14765589..14766616)
     gene            14769535..14770657
     gene            complement(14770614..14771385)
     gene            complement(14771384..14773495)
I001	1	CACTCAAAAAAAAGATAAAAAAAAACAA	28	57	28	59
E001	213	CACTTCACACACTGAGAAAAAAGAACGA	240	1787	28	59
I002	6	ACTTTTTATTATTTTT	21	57	16	53
E001	23	ATTTATTTTTATTTTT	38	1787	16	53
I003	6	ATAAAAATTTTAAGAGGATATATATATATTAAAA	39	166	34	80
E001	258	AAAATATTTTTAATATTAAATATATTTTTTAATA	291	1787	34	80
I004	6	AACATTTTGACTCTTTTATATAAATTTTAGATTAAATTAAAG	47	50	42	75
E001	258	AAAATATTTTTAATATTAAATATATTTTTTAATAAATGAGAG	299	1787	42	75
     gene            complement(14773562..14774525)
     gene            complement(14783347..14784179)
     gene            14798100..14799189
     gene            14799305..14800963
     gene            14807149..14809915
I002	197	TCCCGTTACGCCTTCACCAATTCGAGGA	224	656	28	68
E001	86	TCCCATCACGTCTTCCCCGTTTCGGGTA	113	981	28	68
     gene            complement(14813101..14816346)
     gene            14825639..14826408
     gene            14853977..14854369
     gene            complement(14855291..14861698)
     gene            14862433..14869790
     gene            complement(14942246..14945288)
     gene            14950725..14954156
     gene            14981588..14996278
     gene            complement(15028319..15029096)
I002	19	TTTTTAGTAAAAAAGTTATTTTTAGTATATATAAAAAATTTTAA	62	66	44	85
E001	1	TTCATATTAAATAAATGTATTTAAATATAAATAATAAAATCGAA	44	636	44	85
     gene            15040035..15042353
     gene            complement(15049371..15053331)
     gene            15057881..15058654
     gene            complement(15065826..15068884)
     gene            15120479..15122508
     gene            complement(15124893..15126081)
     gene            complement(15127467..15127741)
     gene            complement(15129626..15131746)
     gene            complement(15143733..15147164)
     gene            15156615..15158944
     gene            complement(15161117..15164856)
     gene            complement(15192259..15202983)
     gene            complement(15219646..15220306)
     gene            complement(15227843..15234933)
     gene            15245953..15246327
     gene            complement(15250165..15252217)
     gene            15259873..15269005
I006	4	CCATAAAAACGTAAATTGTATCTAACTTTTAAAGTTATTTTTC	46	62	43	62
E001	55	CGATAGAAATATTCAAAATATACTATTTCTGCCGTTATTTTTC	97	3442	43	62
     gene            complement(15289861..15291222)
     gene            15294300..15295257
     gene            complement(15311194..15311636)
     gene            15312064..15313972
     gene            15321581..15322140
     gene            complement(15326899..15328146)
     gene            15337038..15339729
     gene            15361554..15368185
     gene            15378463..15381646
     gene            complement(15439150..15441368)
     gene            complement(15442920..15444541)
     gene            complement(15445340..15453147)
     gene            15472769..15473534
     gene            15473620..15477472
     gene            15503754..15510435
     gene            complement(15514517..15514765)
     gene            15515455..15521143
     gene            complement(15532457..15539899)
     gene            15595530..15596605
     gene            15641175..15643788
     gene            complement(15798081..15799713)
     gene            15870603..15872181
     gene            15884182..15888742
     gene            complement(15891616..15894189)
     gene            complement(15899895..15901184)
     gene            complement(15922687..15926799)
     gene            15930543..15931734
     gene            complement(15931782..15933874)
     gene            complement(15937072..15941451)
     gene            complement(15949685..15950821)
     gene            15951869..15954796
     gene            complement(15956531..15962672)
     gene            15963210..15964385
     gene            15964601..15965636
     gene            complement(15981532..15983929)
     gene            complement(15993642..15994402)
     gene            16057242..16061317
     gene            16132458..16134138
     gene            complement(16142503..16147101)
     gene            16226006..16227596
     gene            complement(16236778..16238614)
     gene            16257627..16259376
     gene            complement(16279593..16280673)
     gene            complement(16286614..16287784)
     gene            16299110..16300231
     gene            complement(16320098..16320465)
     gene            16324001..16324932
     gene            16329418..16331018
     gene            16331324..16332570
     gene            16332844..16334420
     gene            16339624..16341333
     gene            complement(16381352..16382170)
     gene            16416044..16416524
     gene            16424609..16429645
     gene            16444662..16446665
     gene            complement(16468682..16469003)
     gene            complement(16469538..16470839)
     gene            complement(16474086..16477150)
     gene            complement(16493386..16494468)
     gene            complement(16503281..16505640)
     gene            16533619..16533920
     gene            complement(16575060..16578504)
     gene            complement(16601443..16602734)
     gene            16626186..16626416
     gene            16627934..16628399
     gene            16630880..16631164
     gene            complement(16662327..16663974)
     gene            16720673..16722694
     gene            16722874..16723850
     gene            complement(16744824..16746102)
     gene            16773788..16785015
     gene            complement(16813326..16813882)
     gene            16831778..16832942
     gene            complement(16847787..16854901)
     gene            16862354..16865434
     gene            complement(16900208..16902478)
     gene            16916075..16920168
     gene            16920341..16924029
     gene            complement(16930795..16931135)
     gene            complement(16940402..16946812)
I006	90	AGAAAAAAAAAGATGATAAAGTGCAAA	116	974	27	72
E001	15	AGTGAAAAAATCATGAAAAATTGCTAA	41	1325	27	72
I008	556	TTATACAGTTTTAAACGTCAAAAATTATTAAAAATTAC	593	899	38	82
E001	1	TTTTTCAGATTTTCAGTGAAAAAATCATGAAAAATTGC	38	1325	38	82
     gene            16950024..16962759
     gene            16988784..16989727
     gene            16995740..16996933
I002	8	CTAAAAAGCCACTTTT	23	52	16	44
E001	17	CTAAAACGCTAAATTT	32	561	16	44
     gene            complement(17043368..17045747)
     gene            complement(17046426..17048315)
     gene            17053550..17055429
I003	84	TTAAATAGCAGAAAGAACGT	103	274	20	55
E001	54	TTTTATAACAAAAATAACGT	73	875	20	55
I004	29	TTTATATTAAAAAGTTAT	46	54	18	54
E001	16	TTCAACTTAAAAAGTTGT	33	875	18	54
     gene            complement(17068817..17070821)
     gene            complement(17075335..17078701)
     gene            17088807..17090602
     gene            17094036..17095216
     gene            complement(17104171..17110937)
     gene            complement(17111037..17116621)
     gene            complement(17130021..17131030)
     gene            17176432..17182619
     gene            complement(17190196..17191846)
     gene            17223734..17224942
     gene            17245552..17249698
     gene            complement(17260268..17262441)
     gene            17265533..17266880
     gene            17276920..17277640
     gene            17308479..17311649
     gene            17331481..17332394
     gene            17334147..17334997
     gene            17351894..17352890
     gene            17353135..17357849
     gene            complement(17364956..17366411)
     gene            17368547..17370465
     gene            17382283..17383011
     gene            17385167..17386737
     gene            17396164..17397445
     gene            17427682..17429556
     gene            17437292..17438109
I003	22	CAATAAAAACTT	33	46	12	51
E001	30	CAATAAAACCTT	41	554	12	51
     gene            17442837..17443690
     gene            complement(17457788..17461233)
     gene            complement(17464509..17465881)
     gene            complement(17469451..17470293)
     gene            48922..49619
     gene            complement(49956..56046)
     gene            59242..63509
     gene            complement(63726..64503)
     gene            complement(103385..104070)
     gene            complement(132553..132998)
     gene            complement(137660..141302)
     gene            145194..146931
     gene            complement(163842..172211)
     gene            177422..185039
     gene            202728..204278
     gene            complement(210152..212714)
     gene            complement(223029..226948)
     gene            complement(238964..240363)
     gene            complement(241327..242617)
     gene            complement(252365..254667)
I001	156	AGTTACGAAGTTTTTTGTTGGCCATTTTAATTTAATTTTGTAAAGGTCAAATTAGAAACTTTTTAAAAAATTTAT	230	1174	75	96
E001	244	ACTAATGGATTTTTGTGTGGGCCAGCTGATTTTAAAACCGATTTTGTTAAAAAAGATATTCTGGAAAAATATAAT	318	823	75	96
I002	112	TGATACATAACGATTGAAATTTTATTTGG	140	161	29	64
E001	235	TGGTATTTAACTAATGGATTTTTGTGTGG	263	823	29	64
I003	7	ACCAAATTAAGAATTTGTTTTTAGGCTTTTAAAAGTT	43	54	37	50
E001	60	ACAAAAGCATCGACTAGATTTGGGTCTTATAAATATT	96	823	37	50
I005	15	AAAAGTATTATCAAAA	30	50	16	44
E001	308	AAAAATATAATGAAGA	323	823	16	44
     gene            268307..271330
     gene            complement(272093..272937)
     gene            320358..323629
     gene            359767..363669
     gene            364951..373256
     gene            complement(374409..379673)
     gene            400258..401603
     gene            408266..410081
     gene            434149..434402
     gene            complement(441821..443294)
     gene            complement(444894..446675)
     gene            449742..450439
     gene            451452..453747
     gene            454385..457008
     gene            459798..461897
     gene            462601..464857
     gene            complement(467568..468561)
     gene            474810..477104
     gene            complement(480841..483340)
     gene            497840..498944
     gene            530800..532025
     gene            536629..537419
     gene            543470..545360
     gene            complement(551280..552979)
     gene            560699..562957
     gene            complement(570572..571178)
     gene            complement(572032..574740)
     gene            576371..578429
     gene            581917..583432
     gene            588136..589647
     gene            complement(609203..609727)
     gene            complement(623926..625023)
     gene            complement(628060..628617)
     gene            complement(634143..634894)
     gene            647189..649742
     gene            complement(654729..655925)
     gene            664799..665925
     gene            677570..678870
     gene            682333..683896
     gene            complement(690877..692772)
     gene            complement(693543..694727)
     gene            700081..701671
     gene            702562..703747
     gene            707220..708455
     gene            709110..710568
     gene            complement(710644..712923)
     gene            complement(722697..723829)
     gene            742122..742517
     gene            complement(751328..752781)
     gene            756471..757894
     gene            complement(758041..761955)
     gene            765034..772587
     gene            766121..769012
     gene            774997..777274
     gene            777573..778237
I001	8	AAAAGAAAACTTTGAATTTTTTTTTTGA	35	50	28	77
E001	5	AACGGATAGATTTCAACTTTTTTTTTGA	32	480	28	77
     gene            780301..781805
     gene            complement(812814..813196)
     gene            complement(821845..823024)
     gene            833684..835465
     gene            839423..839936
     gene            844452..845375
     gene            856851..858455
     gene            876294..877168
     gene            879795..881576
     gene            complement(884883..889276)
     gene            complement(899318..903581)
     gene            904965..911008
     gene            complement(939500..945246)
     gene            complement(947093..949851)
     gene            complement(951607..964802)
     gene            complement(998448..1003594)
     gene            1008805..1018352
     gene            complement(1018402..1022913)
     gene            complement(1023844..1027067)
     gene            complement(1050128..1053016)
     gene            complement(1054606..1055775)
     gene            1061597..1067861
     gene            complement(1065699..1067675)
     gene            complement(1081623..1083949)
     gene            1084318..1087274
I002	10	TGTCACATTGATAAATAATT	29	46	20	55
E001	13	TTTGACCTTGATACATTATT	32	1405	20	55
     gene            1088371..1089893
     gene            1092681..1095118
     gene            1095364..1098953
     gene            1112960..1113147
     gene            1134605..1139171
     gene            1156271..1158162
     gene            complement(1157965..1161555)
     gene            complement(1182808..1184718)
     gene            complement(1184898..1196099)
     gene            1207311..1207778
     gene            1270953..1272974
     gene            complement(1274212..1276007)
I002	491	AAGTAAAAGTAAAAAAAAAAA	511	756	21	69
E001	45	AAGATAAAGAAAAAGAAAAAA	65	880	21	69
     gene            1315106..1315912
I001	82	AAAAATTGGAGTTTTTCAATTTTCTTTTC	110	158	29	73
E001	21	AAAAATCTGATATTTTCATTAATCTTGTC	49	651	29	73
     gene            complement(1316421..1317898)
     gene            complement(1332443..1335936)
     gene            1352127..1356578
     gene            complement(1356912..1361311)
     gene            complement(1391164..1392057)
     gene            complement(1422797..1425718)
     gene            complement(1427651..1432140)
     gene            complement(1449668..1450175)
     gene            1464991..1466351
     gene            1496174..1497943
     gene            complement(1504699..1505311)
     gene            complement(1520464..1521946)
     gene            complement(1526498..1528086)
     gene            complement(1533893..1534416)
     gene            complement(1535225..1536981)
     gene            1585718..1586087
     gene            1587207..1589152
     gene            complement(1603977..1607816)
     gene            complement(1615764..1617943)
     gene            complement(1625226..1626819)
     gene            complement(1630310..1631249)
     gene            1636160..1639282
     gene            1640309..1642288
     gene            1642512..1643119
     gene            complement(1658075..1659637)
     gene            1660298..1661661
     gene            1668507..1669790
     gene            complement(1676475..1678329)
     gene            1687496..1689686
     gene            1702052..1704054
     gene            1708742..1710664
     gene            1717244..1719465
     gene            1720228..1721974
     gene            1722412..1725262
     gene            1734870..1736585
     gene            complement(1748433..1749154)
     gene            1757219..1760246
     gene            complement(1765838..1771728)
     gene            complement(1771904..1773443)
     gene            complement(1773835..1774919)
     gene            complement(1776173..1779132)
     gene            complement(1779873..1782018)
     gene            1788511..1793242
     gene            1794048..1799694
     gene            1805233..1805875
     gene            complement(1812688..1813620)
     gene            complement(1815852..1821323)
     gene            1821590..1823085
     gene            complement(1852470..1855622)
     gene            complement(1875539..1882240)
     gene            1895797..1906519
     gene            1907654..1908528
     gene            1908896..1910692
     gene            1912952..1913470
     gene            complement(1913631..1915853)
     gene            complement(1916974..1917932)
     gene            1957417..1957932
     gene            complement(1962815..1964906)
     gene            2005057..2006730
     gene            2012206..2013333
     gene            complement(2030657..2031475)
     gene            complement(2033792..2035645)
     gene            complement(2038195..2041416)
     gene            complement(2052286..2053600)
     gene            2057629..2061129
     gene            2090681..2091615
     gene            complement(2115555..2118348)
     gene            2122866..2127299
     gene            complement(2131512..2140042)
     gene            complement(2144020..2146144)
     gene            complement(2148657..2150770)
     gene            2155532..2156635
     gene            complement(2161500..2163835)
     gene            2177714..2179116
     gene            complement(2198059..2201415)
     gene            complement(2202175..2204383)
     gene            complement(2205030..2206281)
     gene            2207180..2210209
     gene            2215724..2218091
     gene            complement(2262556..2264541)
     gene            complement(2271175..2271835)
     gene            2274882..2275977
     gene            2285279..2287520
     gene            complement(2287806..2290533)
     gene            complement(2299996..2303174)
     gene            complement(2303471..2303868)
     gene            complement(2304357..2309159)
     gene            2312303..2313809
     gene            complement(2314003..2318430)
     gene            complement(2318525..2321052)
     gene            2323014..2323524
     gene            complement(2329444..2329954)
     gene            2330429..2330930
     gene            complement(2336551..2338638)
     gene            2351676..2352932
     gene            complement(2361727..2367623)
     gene            complement(2375043..2379505)
     gene            2394485..2396635
     gene            2401357..2404989
     gene            2409251..2412621
     gene            2421867..2422895
     gene            2447895..2449243
     gene            2459637..2460893
     gene            complement(2469688..2475584)
     gene            complement(2483004..2487785)
     gene            2502764..2504914
     gene            2509636..2513268
     gene            2517530..2521771
     gene            2530146..2531174
     gene            2556174..2557522
     gene            2577903..2579816
     gene            2580872..2582939
     gene            2591175..2591757
     gene            2592572..2595055
     gene            complement(2596019..2598929)
     gene            2604840..2608100
     gene            complement(2618998..2620713)
     gene            2658032..2660776
     gene            complement(2663080..2665002)
     gene            2666865..2670215
     gene            complement(2688610..2694367)
     gene            complement(2721289..2722654)
     gene            complement(2722902..2725324)
     gene            complement(2730593..2731096)
     gene            complement(2735530..2738273)
     gene            complement(2740443..2742397)
     gene            complement(2755753..2757275)
     gene            complement(2761888..2763178)
     gene            complement(2763980..2765224)
     gene            complement(2768418..2769847)
I001	199	ACTTTTAGAGAAAAAAA	215	269	17	58
E001	62	ACTTTTAGTGACCAAAA	78	933	17	58
     gene            2771859..2773518
     gene            complement(2779441..2780844)
     gene            2810426..2811984
     gene            complement(2816882..2818216)
     gene            2831010..2832576
     gene            complement(2846249..2848339)
     gene            2863332..2865000
     gene            complement(2877803..2879900)
     gene            complement(2887190..2888780)
     gene            complement(2925192..2927014)
     gene            2930052..2931169
     gene            complement(2937310..2938596)
     gene            complement(2942570..2943958)
     gene            complement(2957015..2958301)
     gene            complement(2974028..2975384)
     gene            complement(2990312..2991584)
     gene            complement(3018360..3021405)
     gene            complement(3022071..3024065)
     gene            3028293..3029582
     gene            complement(3037934..3039332)
     gene            complement(3057698..3059095)
     gene            complement(3059639..3062177)
     gene            3083644..3085214
     gene            complement(3097129..3098687)
     gene            complement(3103127..3104233)
     gene            complement(3106227..3107549)
     gene            3118376..3120322
I002	134	ATCAAAATTTTTGGCCTACGATATGCGAG	162	222	29	55
E001	2	ATAAGAACCCGTTGTCTACAAAATGCGAG	30	1183	29	55
     gene            3125211..3125468
     gene            3138747..3139089
     gene            complement(3145202..3146905)
     gene            3170137..3171407
     gene            3188349..3189840
     gene            complement(3191301..3193232)
     gene            complement(3193393..3195001)
     gene            complement(3195486..3196839)
     gene            3210190..3223151
     gene            3227795..3230127
     gene            3239094..3240435
     gene            3243294..3244439
     gene            3262570..3263232
     gene            3270552..3271239
     gene            3275381..3276109
     gene            complement(3298883..3301996)
     gene            complement(3313346..3315514)
     gene            3325450..3328341
     gene            3339346..3340029
     gene            complement(3354667..3355511)
     gene            3369079..3369875
     gene            complement(3374360..3377074)
     gene            3398691..3399387
     gene            3401643..3402354
     gene            3402909..3405193
     gene            3408868..3409517
     gene            complement(3430667..3431444)
     gene            complement(3469443..3470880)
     gene            complement(3476403..3477594)
     gene            complement(3481419..3482600)
     gene            complement(3483089..3484738)
     gene            complement(3493635..3501761)
     gene            3502305..3503075
     gene            3525292..3526176
     gene            complement(3545675..3546615)
     gene            complement(3551344..3551863)
     gene            complement(3561457..3562916)
     gene            complement(3564237..3565456)
     gene            3570169..3571388
     gene            complement(3575116..3575867)
     gene            complement(3589016..3592131)
     gene            complement(3606805..3610054)
     gene            complement(3625009..3627031)
     gene            3633328..3634662
     gene            complement(3641854..3644236)
     gene            complement(3644732..3647941)
     gene            complement(3664858..3666974)
     gene            3668766..3670487
     gene            complement(3684647..3685747)
I001	232	AAATCGGTCCAAACCCGCGCTAAATTC	258	722	27	54
E001	10	AAAAAGGCGCGAATCCGCCCCAAAGTC	36	381	27	54
     gene            complement(3712510..3715956)
     gene            3725059..3726762
     gene            complement(3738791..3739565)
     gene            3769423..3769762
     gene            complement(3798591..3800464)
     gene            complement(3814013..3820200)
     gene            complement(3838729..3840823)
     gene            complement(3852283..3854932)
     gene            complement(3861074..3862918)
     gene            complement(3866541..3868990)
     gene            complement(3871159..3873201)
     gene            complement(3890950..3892011)
     gene            complement(3898785..3900187)
     gene            complement(3961745..3963800)
     gene            complement(3964764..3967856)
     gene            3977249..3978796
     gene            3980040..3980607
I001	6	AAAATACTATCTATAATTAAAAAACTTAAG	35	118	30	60
E001	45	AATATCTGATCTATAAAAAGACAAGTAAAG	74	452	30	60
     gene            complement(3994765..3995923)
     gene            4019473..4020586
     gene            4025076..4026189
     gene            complement(4040394..4041989)
     gene            4042389..4043580
     gene            complement(4054176..4055094)
     gene            complement(4078046..4079798)
     gene            4104583..4106229
     gene            complement(4126304..4127196)
     gene            4135013..4138810
     gene            4139418..4143106
     gene            complement(4147598..4152257)
     gene            4164830..4166744
     gene            complement(4166825..4169821)
I004	75	TTTATCAGATTTTATAGAATTTTAAA	100	757	26	76
E001	44	TTTCTCTGATTTTCTAGATTTTACAA	69	1402	26	76
     gene            complement(4170106..4175611)
     gene            4175873..4181646
I011	31	TTTACAATTAAAATAA	46	52	16	62
E001	14	TTTACAGTTAAAATTA	29	3735	16	62
     gene            4195602..4199362
     gene            4204776..4208352
     gene            4236404..4238018
     gene            complement(4257943..4260176)
     gene            complement(4276020..4278677)
     gene            complement(4279834..4281785)
     gene            complement(4317906..4319326)
     gene            4327116..4328722
     gene            4336675..4338862
     gene            complement(4346080..4346411)
     gene            complement(4362708..4364596)
     gene            complement(4365538..4366448)
     gene            complement(4383951..4384226)
     gene            complement(4387090..4387488)
     gene            complement(4393414..4396520)
     gene            complement(4401284..4402001)
     gene            4410603..4412387
     gene            complement(4412738..4414612)
     gene            complement(4416008..4418202)
     gene            complement(4419440..4419853)
     gene            complement(4440109..4443075)
     gene            complement(4443096..4450541)
     gene            complement(4451035..4454720)
     gene            complement(4480418..4481532)
     gene            4483454..4486491
     gene            4511963..4516933
     gene            complement(4558310..4559787)
     gene            4560828..4561669
     gene            4616168..4617746
     gene            complement(4663602..4665737)
     gene            4687980..4689221
     gene            4689316..4691595
     gene            complement(4699954..4700465)
     gene            4724649..4726712
     gene            4745555..4748075
     gene            4779213..4779893
     gene            4801085..4802612
     gene            complement(4810913..4818649)
     gene            complement(4832236..4834566)
     gene            4842822..4843831
     gene            complement(4879931..4881463)
     gene            4884780..4885235
     gene            4890415..4891408
     gene            complement(4898203..4900068)
     gene            4921208..4922602
     gene            complement(4930803..4933013)
     gene            complement(4971756..4973029)
     gene            complement(4973300..4974763)
     gene            complement(4981795..4983177)
     gene            5007214..5011713
     gene            complement(5023691..5027706)
     gene            complement(5029379..5030792)
     gene            complement(5034513..5035154)
     gene            complement(5036636..5037998)
     gene            complement(5042417..5046188)
     gene            5052258..5053465
     gene            complement(5067772..5068600)
     gene            complement(5071837..5072216)
     gene            complement(5077834..5080881)
I005	28	CAAAATTAAATTACAA	43	54	16	53
E001	54	CAAAAATAAATCAGAA	69	2800	16	53
     gene            complement(5081987..5084992)
     gene            complement(5085952..5087106)
     gene            complement(5087745..5089462)
     gene            complement(5100083..5102102)
     gene            5119955..5126898
     gene            5127078..5130066
     gene            5130303..5131498
     gene            5144826..5145766
     gene            complement(5178364..5181440)
     gene            complement(5196042..5198316)
     gene            5226990..5229671
     gene            complement(5258020..5259532)
     gene            5267806..5268803
     gene            5274060..5275528
     gene            complement(5286391..5287344)
     gene            5312874..5314273
     gene            complement(5323222..5324600)
     gene            5337168..5338997
     gene            5339828..5341293
     gene            complement(5342123..5343961)
     gene            complement(5354046..5358856)
     gene            5386094..5389140
I001	66	TTTACTATCTTTTAACTTTTTTTTTGACCGATTT	99	1258	34	71
E001	169	TTTTCACTTTTCGGAACTTTTTTTTCTCCGATTT	202	885	34	71
I003	11	ATTTCCTTTTGAACATT	27	46	17	49
E001	199	ATTTCGTTTTCCACTTT	215	885	17	49
     gene            5414734..5414980
     gene            5460090..5461407
     gene            complement(5465806..5468593)
     gene            complement(5480734..5482399)
     gene            complement(5483070..5484950)
     gene            5536685..5537697
I002	18	AGTCTTTTATTTAGTTAATTTTAAA	42	50	25	71
E001	22	ATTATTCTTTTTTTTTAATTTTAAA	46	875	25	71
I003	1	CATTCTTAATCTATTAATCATTTATAT	27	44	27	54
E001	10	CATTTCGATTCCATTATTCTTTTTTTT	36	875	27	54
     gene            complement(5583218..5584332)
     gene            5585166..5586484
     gene            5593690..5594458
     gene            5607178..5609230
     gene            5617638..5618303
     gene            5623626..5624621
     gene            complement(5624707..5630876)
     gene            5654431..5658671
     gene            5663584..5665209
     gene            5684869..5685679
     gene            5712883..5714740
     gene            complement(5714744..5716565)
     gene            complement(5734895..5735928)
     gene            complement(5752447..5753516)
     gene            complement(5754654..5755542)
     gene            5756476..5756640
     gene            5772188..5772440
     gene            complement(5782876..5785631)
     gene            5791218..5792056
     gene            5805750..5807490
I003	77	TTCCACGTTTTATGTGG	93	164	17	49
E001	11	TTCCAATTTTAATTTGG	27	659	17	49
     gene            complement(5812574..5813140)
     gene            complement(5837555..5838596)
     gene            5912740..5913740
     gene            5922528..5924280
     gene            5927630..5930400
     gene            complement(5985423..5986837)
     gene            6017953..6018856
     gene            6039481..6040565
     gene            complement(6044630..6045026)
     gene            6055572..6056726
     gene            complement(6065490..6067072)
     gene            6096011..6096886
     gene            6105658..6107507
     gene            complement(6204858..6206117)
     gene            6206798..6208534
     gene            6218117..6219545
     gene            6235166..6237590
     gene            complement(6257375..6267174)
     gene            complement(6268548..6270464)
     gene            complement(6280363..6281119)
     gene            complement(6293903..6294325)
     gene            complement(6296083..6299436)
     gene            6414976..6417412
     gene            6438919..6440019
     gene            6450881..6452214
     gene            complement(6488220..6489028)
     gene            6497093..6498470
     gene            complement(6508814..6509867)
I002	22	TTTTTAAAATTAGTCTTT	39	48	18	54
E001	39	TTTCTAAAAGTATTTTTT	56	825	18	54
     gene            6520416..6521055
     gene            complement(6532061..6533053)
     gene            6559519..6560179
     gene            6576850..6577524
     gene            complement(6578168..6580102)
     gene            6590566..6591023
     gene            complement(6602720..6605360)
     gene            6652437..6653628
     gene            6674251..6676309
     gene            complement(6679130..6681558)
     gene            complement(6691354..6691846)
     gene            complement(6709563..6710579)
     gene            complement(6723449..6723747)
     gene            complement(6731931..6733059)
     gene            complement(6778534..6779683)
     gene            complement(6802395..6803820)
     gene            6810609..6811652
     gene            complement(6815649..6817267)
     gene            6821185..6823745
     gene            6826576..6826855
     gene            6831146..6832237
     gene            6842757..6847124
     gene            complement(6901670..6929020)
     gene            complement(6931532..6935843)
     gene            6948525..6948813
     gene            complement(6990238..6991843)
     gene            7007594..7008206
     gene            7012899..7014394
     gene            7017341..7018833
     gene            complement(7047109..7047586)
     gene            complement(7052697..7053184)
     gene            7058077..7058489
     gene            7063154..7063644
     gene            7074875..7075801
     gene            complement(7091698..7093734)
     gene            7102460..7103424
     gene            complement(7119044..7120249)
     gene            complement(7120698..7122476)
     gene            complement(7140726..7145299)
     gene            complement(7150204..7150673)
     gene            7159672..7160997
     gene            7166990..7169186
     gene            7196897..7198416
     gene            7221461..7222039
     gene            7225351..7226265
     gene            complement(7252307..7255139)
     gene            7258790..7260139
     gene            7266353..7266957
     gene            complement(7280857..7281954)
     gene            7286167..7287381
     gene            7302681..7305777
     gene            7307371..7309538
     gene            7332544..7333340
     gene            complement(7340621..7341466)
I003	81	GAGTTACCACTAAAA	95	200	15	57
E001	224	GAGTTGCAACTAAAA	238	550	15	57
     gene            7344043..7345216
     gene            7353094..7354236
     gene            7357433..7358864
     gene            complement(7393531..7395440)
     gene            complement(7398446..7399283)
     gene            7400869..7402173
     gene            7411976..7413040
     gene            complement(7423554..7424559)
     gene            complement(7437487..7437900)
     gene            7438303..7440081
     gene            7451702..7452880
     gene            complement(7463260..7464777)
     gene            complement(7471632..7472896)
     gene            complement(7477222..7478485)
     gene            complement(7483313..7485081)
     gene            complement(7491856..7493005)
     gene            complement(7517666..7520158)
     gene            7524991..7525402
     gene            7529098..7529393
     gene            7533274..7535055
     gene            7539296..7540872
     gene            7562695..7564226
     gene            complement(7569677..7570371)
     gene            7575745..7581512
I006	9	AATTATTCTTCAAACTTATATAAA	32	53	24	57
E001	17	ACTTATTTTTTGTATTTATCTAAA	40	2083	24	57
I011	17	TTATTTTTTAAAATTAAGTAGAGACCAA	44	48	28	59
E001	19	TTATTTTTTGTATTTATCTAAAAATTAA	46	2083	28	59
     gene            complement(7598010..7598350)
     gene            7606620..7607094
     gene            7611248..7611886
     gene            7612463..7615629
     gene            complement(7620495..7622010)
     gene            complement(7633380..7634738)
     gene            7638086..7638603
     gene            7645735..7647050
     gene            complement(7679318..7681455)
     gene            complement(7681801..7683938)
     gene            7697123..7700741
     gene            7705597..7706936
     gene            complement(7712220..7717300)
     gene            complement(7721162..7724028)
     gene            7724597..7726091
     gene            7728794..7730269
     gene            complement(7733604..7734892)
I002	33	TATAAAACGAAAA	45	49	13	47
E001	3	TATAAAACACAAA	15	1021	13	47
     gene            7737991..7739577
     gene            7748845..7751174
     gene            7760455..7761594
     gene            7776557..7777217
     gene            7793346..7794002
     gene            7820563..7821456
     gene            complement(7837074..7837916)
I001	210	TTTTATTTTCAAAAAAA	226	230	17	58
E001	15	TTGTATTTTCAGACAAA	31	615	17	58
     gene            complement(7838566..7839566)
     gene            7849965..7851010
     gene            complement(7863577..7864712)
     gene            7878895..7881373
     gene            7891511..7895488
     gene            complement(7895610..7899841)
     gene            7925763..7926736
     gene            7927064..7928431
     gene            7928940..7930317
     gene            complement(7936124..7937232)
     gene            complement(7938821..7940363)
     gene            complement(7953334..7954140)
     gene            complement(7954789..7955286)
     gene            complement(7955459..7956302)
     gene            complement(7957257..7958820)
     gene            7981874..7982617
     gene            complement(7982635..7983411)
     gene            7983856..7985887
     gene            7986494..7988753
I001	10	TACTGTTGAAATAATGTATATAACTAGTAAAAAAGTT	46	48	37	59
E001	76	TACTGATTATGCAAAATATATAATTTTGTAAAATTTT	112	1012	37	59
I002	140	CATTATCTTTATAGTGGAAAAAAGCTCA	167	501	28	68
E001	12	CATCATCTTCGAACTCGAACAAAGCACA	39	1012	28	68
I004	13	TTTTTTAGCTTTTTTATCTGGTAAATGCCAA	43	348	31	74
E001	100	TTTGTAAAATTTTACATTTTGTAGATGCCAA	130	1012	31	74
     gene            complement(7994130..7994646)
     gene            8001443..8004697
     gene            complement(8006230..8007464)
     gene            complement(8008008..8010423)
     gene            complement(8010455..8011086)
     gene            complement(8011195..8012325)
     gene            complement(8012381..8014162)
     gene            8056406..8057533
     gene            complement(8063227..8065125)
     gene            complement(8093403..8095448)
     gene            8099601..8100464
     gene            8157726..8159824
     gene            8186019..8187299
     gene            8190625..8191982
     gene            8201788..8202504
     gene            8207215..8207979
     gene            complement(8215608..8217749)
I003	216	TTTTCATGTTTAAGAAAGATATCAATAT	243	532	28	59
E001	16	TTCACACGTTTCTGAACTATTCCAATAT	43	600	28	59
     gene            8221390..8223567
     gene            complement(8240910..8242980)
     gene            8259295..8261283
     gene            complement(8265230..8265678)
     gene            complement(8297801..8299212)
     gene            complement(8305099..8306439)
     gene            8307949..8310738
     gene            8311500..8311998
     gene            complement(8327591..8330977)
     gene            8351650..8353064
     gene            complement(8378882..8379904)
     gene            8383901..8384846
     gene            8394779..8396323
     gene            8414064..8415234
     gene            complement(8446674..8447881)
     gene            8456170..8457174
     gene            complement(8461074..8462085)
     gene            8465595..8467131
     gene            8469018..8470017
     gene            8494873..8502138
     gene            complement(8502569..8504559)
     gene            complement(8512725..8513420)
I001	13	AAGACTAATTTTAGTT	28	75	16	53
E001	241	AAGACAAATTTGATTT	256	546	16	53
I002	15	CTTGTGAACCTGAGATTG	32	78	18	45
E001	175	CTCTTGTACATGATATTG	192	546	18	45
     gene            8526052..8528558
     gene            8536291..8536693
     gene            8550036..8551142
     gene            complement(8583827..8584503)
     gene            complement(8597952..8598866)
     gene            complement(8599561..8601389)
     gene            complement(8602162..8602809)
     gene            8619009..8619846
     gene            8622384..8626807
     gene            complement(8640686..8641321)
     gene            complement(8671344..8673522)
     gene            complement(8686116..8686807)
     gene            complement(8692175..8693549)
     gene            complement(8695652..8696497)
     gene            complement(8705414..8709857)
     gene            complement(8721175..8722237)
     gene            8726505..8728871
     gene            8736651..8738414
     gene            8744107..8744883
I004	19	AACGGATAAAGAAAGCATTTAATAA	43	49	25	62
E001	62	AACTGTTAATGAACCCATTGAAAAA	86	585	25	62
     gene            8754947..8755736
     gene            complement(8760663..8762728)
     gene            8771875..8773757
     gene            complement(8800127..8800972)
     gene            complement(8821842..8822534)
     gene            complement(8823233..8825377)
     gene            8835587..8836686
     gene            complement(8845269..8846747)
     gene            complement(8863936..8864628)
     gene            complement(8865327..8868811)
     gene            8872253..8873511
     gene            8877681..8878780
     gene            complement(8887377..8888842)
     gene            8899252..8902190
     gene            8902315..8905340
     gene            8907605..8909369
     gene            8923064..8923877
     gene            complement(8968713..8969930)
     gene            9001525..9003070
     gene            9005518..9006906
     gene            complement(9014384..9015616)
     gene            9041306..9043653
     gene            complement(9057625..9058308)
     gene            9059726..9060457
     gene            9067952..9068361
     gene            9090091..9090580
     gene            complement(9097097..9098672)
     gene            9112766..9122093
     gene            9126654..9127568
     gene            9134274..9135322
     gene            complement(9162025..9162979)
     gene            complement(9165794..9168015)
     gene            9226068..9227395
     gene            complement(9254312..9254601)
     gene            complement(9280676..9281410)
     gene            9318286..9320854
     gene            complement(9339048..9340907)
     gene            complement(9355478..9356488)
     gene            complement(9373927..9374815)
     gene            complement(9380041..9380873)
     gene            9400307..9401733
     gene            9417812..9419229
     gene            complement(9426825..9427496)
     gene            9471951..9473670
     gene            complement(9480533..9481110)
     gene            complement(9489943..9491458)
     gene            9501375..9504414
     gene            9505662..9506956
     gene            complement(9523283..9524172)
     gene            9536798..9537529
     gene            complement(9539815..9541580)
     gene            9547056..9547576
     gene            9577101..9579919
     gene            complement(9597324..9597539)
     gene            9625434..9626169
     gene            9626377..9628116
     gene            9631217..9632229
     gene            9678247..9679264
     gene            9679375..9680181
     gene            9692871..9694693
     gene            9734243..9735287
     gene            9739687..9740841
     gene            complement(9752048..9752833)
     gene            9756514..9756990
     gene            complement(9764617..9769333)
     gene            complement(9774885..9775806)
     gene            9796834..9798188
     gene            9805433..9806572
     gene            9807607..9809404
     gene            complement(9866600..9868383)
     gene            9880086..9881050
     gene            9914168..9914437
     gene            9923257..9923908
     gene            9926516..9927832
     gene            9944365..9945867
     gene            9951205..9952128
     gene            complement(9959969..9960309)
     gene            complement(9966376..9976090)
     gene            9991824..9992764
     gene            10001090..10002536
     gene            10020515..10023206
     gene            complement(10035680..10036385)
     gene            10064475..10064911
I001	2	ATTCATCTAGTTTAAGTTAAAGGCTAATAACTAAT	36	49	35	49
E001	7	ATTTAGTTTATTTCATTAAAACTTTCTGAACTAAT	41	390	35	49
     gene            complement(10080097..10081710)
     gene            complement(10089128..10090532)
     gene            complement(10100127..10101987)
     gene            10107903..10109869
I004	18	TTAAATTAAATTACTCTAAAAATTAAAAAAGTTTGATTTTGAGAA	62	93	45	99
E001	29	TTAAATTGTGTATCTCAAAATATGAAAAATGTTTAATGTCAAAAA	73	1497	45	99
     gene            complement(10119545..10120957)
     gene            10125023..10127508
I001	150	CAAGTTAAAATTTTTTAAAAACTTTATT	177	1531	28	77
E001	83	CATGTTTAAACGTTTCAAAAACATTTTT	110	957	28	77
     gene            10145923..10149302
     gene            10152554..10154727
     gene            10158804..10160268
     gene            complement(10160546..10161048)
     gene            10201826..10202569
     gene            complement(10205653..10206571)
     gene            complement(10210468..10212097)
     gene            10217049..10218992
     gene            complement(10219425..10220440)
     gene            complement(10221007..10221387)
     gene            10221669..10221933
     gene            complement(10226855..10227400)
     gene            complement(10228022..10228375)
     gene            complement(10228687..10229211)
     gene            10229782..10230104
     gene            10231238..10231506
     gene            10241755..10242689
     gene            complement(10258632..10260525)
     gene            10290014..10291681
     gene            complement(10293605..10294592)
     gene            10297370..10298836
     gene            complement(10346620..10350125)
     gene            complement(10350448..10352951)
     gene            10382451..10383949
     gene            complement(10393504..10395196)
     gene            complement(10401430..10402800)
     gene            complement(10413305..10414665)
     gene            complement(10425337..10426359)
I003	16	TTTTTTAGTAAATTA	30	51	15	57
E001	60	TATTTTAGTAATTTA	74	770	15	57
I005	14	ATTACTAAGAAAATTAAATTTTTTTG	39	52	26	58
E001	42	ATTTCCAGCAAAAATAAGTATTTTAG	67	770	26	58
     gene            complement(10426606..10428033)
     gene            10447854..10449100
     gene            complement(10451283..10453754)
I001	39	AAAAAAAAAACTTTA	53	92	15	57
E001	30	ACAAAAAGAACTTTA	44	1574	15	57
I002	24	TTTTTGATTAATTGAC	39	51	16	62
E001	49	TTTTTGATTTATTGGC	64	1574	16	62
     gene            complement(10459316..10463243)
     gene            10462255..10464457
     gene            complement(10502189..10503000)
     gene            10504209..10505262
     gene            complement(10554589..10555211)
     gene            10560894..10562123
     gene            10579282..10580660
     gene            complement(10594062..10594879)
     gene            10599080..10602122
     gene            10650709..10651796
     gene            complement(10654399..10656933)
     gene            complement(10742442..10743725)
     gene            complement(10749583..10750762)
     gene            10793771..10794900
     gene            10886947..10887816
     gene            complement(10891315..10893537)
     gene            complement(10896633..10897122)
     gene            complement(10917684..10918378)
     gene            complement(10922963..10923265)
     gene            complement(10930755..10931266)
     gene            complement(10937610..10938817)
     gene            10941427..10942753
I004	146	TTCAACGACTTTAAT	160	286	15	48
E001	78	TTCAAAAACTTCAAT	92	663	15	48
     gene            complement(10953478..10954411)
     gene            10955098..10955929
     gene            10955998..10956868
     gene            10991914..10994794
     gene            complement(10999635..11000676)
     gene            complement(11021096..11022851)
     gene            11040808..11041349
     gene            11041802..11042279
     gene            11042795..11043833
     gene            complement(11047205..11048722)
     gene            complement(11058624..11059238)
     gene            complement(11064934..11065612)
     gene            complement(11068147..11069314)
     gene            complement(11095422..11095951)
     gene            complement(11107597..11109675)
     gene            11124281..11125033
     gene            complement(11143040..11144399)
     gene            11147322..11147716
     gene            complement(11152553..11155631)
     gene            complement(11163184..11164553)
     gene            11183217..11183534
     gene            11201069..11201370
     gene            11244817..11245876
     gene            complement(11251393..11252507)
     gene            complement(11253991..11255058)
     gene            complement(11259290..11260700)
     gene            complement(11261451..11263094)
     gene            11269069..11270404
     gene            11291166..11292547
     gene            11294671..11296540
     gene            complement(11301585..11302864)
     gene            complement(11313378..11316858)
     gene            complement(11322300..11323798)
     gene            complement(11332965..11334271)
     gene            11342220..11344713
     gene            complement(11349451..11352971)
     gene            11375769..11377767
     gene            11383088..11384168
     gene            complement(11388868..11389853)
     gene            complement(11394764..11395102)
     gene            11411540..11412747
     gene            complement(11423557..11423786)
     gene            complement(11442114..11443460)
     gene            11474677..11475334
     gene            11477321..11477929
     gene            complement(11482335..11482995)
     gene            11485836..11488232
     gene            complement(11489027..11490303)
     gene            11491430..11492568
     gene            complement(11503804..11504720)
     gene            11505333..11508241
     gene            complement(11515132..11516157)
     gene            complement(11519316..11520463)
     gene            11520611..11521513
     gene            11545515..11546355
     gene            11562922..11564487
     gene            11564852..11566750
     gene            11583491..11585094
     gene            11586238..11588112
     gene            11589712..11592910
     gene            11593706..11594950
     gene            11601098..11602334
     gene            11616262..11616808
I001	22	CTAGTAAATTTCT	34	77	13	38
E001	27	CTATTTATTTTCT	39	472	13	38
     gene            complement(11625833..11629301)
     gene            11644733..11645344
     gene            complement(11661649..11664676)
     gene            11667470..11669369
I002	10	AAACTATCAAAGAGATAAGTCTTGAAGTTAAAAAAT	45	47	36	54
E001	202	AAACTTTCAAACATTTTCATTATGTCACTAAGAAAT	237	1035	36	54
     gene            11688395..11689153
     gene            complement(11693257..11695604)
     gene            complement(11733712..11736947)
     gene            11758926..11760527
     gene            11760913..11761873
     gene            11788134..11789092
     gene            complement(11802102..11805930)
     gene            complement(11825008..11825742)
I002	28	TTTAGCTTTAAA	39	42	12	42
E001	32	TTTATCGTTAAA	43	598	12	42
     gene            complement(11831256..11843603)
     gene            11863730..11864891
     gene            11894705..11895540
     gene            complement(11924608..11927384)
     gene            complement(11936964..11937763)
     gene            11958369..11962650
     gene            complement(11976777..11978235)
     gene            11994280..11995817
     gene            complement(12004610..12006508)
     gene            complement(12032234..12040851)
     gene            12072472..12072872
     gene            12084404..12086278
     gene            complement(12118970..12120272)
     gene            complement(12154241..12154632)
     gene            complement(12177066..12179416)
     gene            12184927..12186223
     gene            12191497..12192363
     gene            12192253..12194342
     gene            12194456..12205463
I002	10	AAACCTACTTTTTATTCTGAGAGGAGTGAAC	40	48	31	56
E001	7	AAATTTTCTATCTTCTCTGACAGGCGACAAC	37	3062	31	56
     gene            complement(12242308..12245037)
     gene            12264374..12265481
     gene            12279484..12281439
     gene            12282865..12283977
     gene            12292192..12293780
     gene            12302462..12306950
     gene            12318363..12320171
     gene            12352972..12354292
     gene            complement(12361279..12361722)
     gene            complement(12363732..12369515)
     gene            12386290..12386686
     gene            12397828..12398685
     gene            12406207..12406995
     gene            complement(12409349..12410491)
     gene            complement(12412484..12413676)
     gene            12418568..12419394
     gene            complement(12431346..12432184)
     gene            complement(12434029..12436930)
     gene            12447477..12448639
     gene            complement(12493218..12494602)
     gene            12503783..12505174
     gene            complement(12505241..12506228)
     gene            complement(12515098..12515638)
     gene            12541018..12542929
     gene            complement(12566005..12567929)
     gene            complement(12589690..12590634)
     gene            12607394..12607942
     gene            complement(12628936..12629822)
     gene            12637640..12638217
     gene            complement(12658648..12659667)
     gene            complement(12661284..12661639)
     gene            complement(12713015..12714200)
     gene            complement(12716596..12718702)
     gene            12727192..12727563
     gene            complement(12727573..12728092)
     gene            12728611..12729395
     gene            complement(12744140..12745030)
     gene            complement(12751583..12752487)
I001	2	ATACTTTTTAGGTTATTACACATTGTAACTTTTTTATCTTTA	43	279	42	66
E001	5	ATACACACTTTGTAAATGCCGATGGTATCTTCTTTAACATTA	46	628	42	66
     gene            12773502..12774225
     gene            complement(12785158..12787084)
     gene            12803554..12804530
     gene            complement(12810472..12811137)
     gene            complement(12863765..12867897)
     gene            complement(12882014..12885940)
     gene            complement(12906135..12906726)
     gene            12922601..12924124
     gene            complement(12942345..12944309)
     gene            12953982..12955205
     gene            complement(12967290..12967962)
I003	116	AAAATTTTTAAAGTG	130	149	15	57
E001	57	AAAAATTTTAAATTG	71	380	15	57
     gene            12971088..12973262
     gene            complement(12996800..12997505)
     gene            complement(12998408..12999640)
     gene            13002323..13006966
     gene            complement(13010298..13012756)
     gene            13033572..13034059
     gene            complement(13034248..13034685)
     gene            complement(13049225..13049434)
     gene            complement(13066691..13071133)
     gene            13090397..13092493
     gene            13096022..13097438
     gene            13152902..13154006
     gene            13180312..13181517
     gene            13185666..13187410
     gene            complement(13188007..13189388)
     gene            complement(13193977..13195165)
     gene            13207745..13208744
     gene            complement(13236153..13236586)
     gene            complement(13257085..13259274)
     gene            13297503..13298033
     gene            13308266..13309406
     gene            complement(13317058..13317993)
     gene            complement(13337974..13339701)
     gene            13363698..13364711
     gene            13415045..13416104
     gene            complement(13419199..13420722)
     gene            13423890..13425248
     gene            complement(13430633..13432696)
     gene            13441949..13443384
     gene            13444098..13445037
     gene            13468399..13469069
     gene            complement(13474315..13476356)
     gene            complement(13482057..13484411)
     gene            complement(13487077..13489608)
     gene            13497686..13498801
I001	26	ATATTTAACTTTTTCATGTATGAGTTTAATAATTTACACAATATTT	71	188	46	68
E001	1	ATAATTAGTTTTGAATATTATTTTTTCATTAATTTTCTGAATCTTT	46	463	46	68
I002	349	GTTTTAATTATAAATTTTTTATTAAT	374	418	26	85
E001	8	GTTTTGAATATTATTTTTTCATTAAT	33	463	26	85
     gene            13505279..13506767
     gene            complement(13529544..13530726)
     gene            complement(13553362..13556391)
     gene            13557143..13559784
     gene            13565846..13566951
     gene            13578956..13580521
     gene            13584886..13585352
     gene            13588191..13588442
     gene            complement(13588595..13589868)
     gene            13592116..13592961
     gene            complement(13611319..13611871)
     gene            13621050..13621389
     gene            complement(13621383..13621803)
     gene            13626030..13627393
     gene            complement(13646867..13648380)
     gene            13689874..13692666
     gene            13725886..13726889
     gene            complement(13752316..13753545)
     gene            13775731..13777747
     gene            13777995..13778567
     gene            complement(13815354..13816957)
     gene            13834856..13836561
     gene            13839749..13840261
     gene            13848659..13849949
     gene            complement(13853811..13854385)
     gene            13857428..13858922
     gene            13879536..13880094
     gene            13890680..13891339
     gene            13902775..13903866
     gene            13921010..13922384
     gene            13927084..13929300
     gene            13929783..13931232
     gene            13937203..13939582
     gene            13950046..13950374
     gene            complement(13961294..13961956)
     gene            complement(13979550..13980886)
I003	20	ATACCAAATTTTCTTAAC	37	48	18	54
E001	46	AAACCAAACTTTCGCAAC	63	1083	18	54
     gene            complement(13981527..13982950)
     gene            13985116..13986979
     gene            13992678..13993453
     gene            14019179..14020311
     gene            14033987..14034300
     gene            14057819..14066214
I010	1	CATTCGATCTTTTTATTGTTAGCTTGTGTTTACTGA	36	45	36	63
E001	56	CAATAGATCTGTTCATTTTGCGAGATTGAGTACTGA	91	3070	36	63
     gene            14067835..14071193
     gene            14074435..14076322
I001	274	TTTGTTTATAAATTTCTCACTATGTTTAGAGT	305	657	32	70
E001	129	TTAGATTTTCCGTTTCACAGTATTTTTAGATT	160	766	32	70
     gene            14079780..14081737
I001	274	TTGTCCTCAAAAAATTTT	291	425	18	54
E001	40	TTGTCTTCAAAATGATTT	57	1095	18	54
     gene            14084249..14085477
     gene            14086177..14087131
     gene            14090793..14092411
     gene            14092842..14093965
     gene            14094147..14097067
     gene            14098845..14100369
     gene            14110340..14112006
     gene            complement(14144009..14145390)
I001	10	CAGATAAAGATTTCCAT	26	53	17	49
E001	16	CATATAGAATTTTCCAT	32	894	17	49
     gene            14156810..14157601
     gene            complement(14167207..14167700)
     gene            complement(14213607..14215068)
I002	72	CACGGCTTCAAAACAAAACGCCTTT	96	290	25	62
E001	57	CACAAATCCAATACCAACCGCCTTT	81	1082	25	62
     gene            complement(14225376..14226393)
     gene            complement(14247503..14248054)
     gene            complement(14253467..14254299)
     gene            complement(14267740..14268618)
     gene            14275648..14276322
     gene            complement(14278291..14279856)
     gene            complement(14288712..14289696)
     gene            complement(14299159..14299621)
     gene            14299998..14300497
     gene            complement(14306483..14306839)
     gene            14308464..14308820
     gene            14309911..14310297
     gene            complement(14313738..14314312)
     gene            14329145..14329995
     gene            14335208..14337254
     gene            complement(14356879..14358329)
     gene            14373368..14375778
     gene            14392251..14392751
     gene            14393837..14394423
     gene            14395049..14395728
     gene            complement(14422704..14423332)
     gene            complement(14462023..14462747)
     gene            complement(14463567..14464353)
     gene            complement(14465019..14468225)
     gene            14483139..14484298
     gene            14508232..14509621
     gene            complement(14509717..14511102)
     gene            complement(14518434..14519347)
     gene            complement(14534425..14536288)
     gene            14609968..14610684
     gene            14612536..14613568
     gene            14666082..14667084
     gene            14688616..14688899
     gene            14712642..14713951
     gene            complement(14714225..14715669)
     gene            14716573..14717725
     gene            complement(14718580..14719518)
     gene            14729636..14731057
     gene            complement(14734787..14736305)
     gene            complement(14738521..14741305)
     gene            complement(14745663..14748684)
     gene            complement(14778389..14779693)
     gene            complement(14782691..14783980)
     gene            14821838..14823334
     gene            complement(14852824..14858544)
     gene            complement(14874177..14875407)
     gene            complement(14876033..14876631)
     gene            complement(14881296..14882088)
     gene            complement(14887664..14888456)
     gene            complement(14891429..14893414)
     gene            14894064..14894777
     gene            14895626..14898991
     gene            14899775..14911846
I001	24	ATTTATATTAAAATTCTCAAA	44	48	21	60
E001	68	ATTTATTTTAACGTTCTGGAA	88	1697	21	60
I012	33	GAAAATAAAAGATTTATGTATAT	55	64	23	70
E001	24	GAAAATAAAAGAATATTTAATAT	46	1697	23	70
     gene            complement(14917728..14921584)
     gene            complement(14921967..14924183)
     gene            14937028..14938935
     gene            complement(14942114..14945645)
     gene            complement(14946617..14947206)
     gene            complement(14953092..14954710)
     gene            14978484..14979960
     gene            14991143..14991619
     gene            complement(14999995..15000571)
     gene            complement(15006389..15011613)
     gene            15023841..15024965
     gene            15056266..15056721
     gene            15060283..15061507
     gene            15066275..15067441
     gene            complement(15086928..15087273)
     gene            complement(15088404..15088676)
     gene            15089732..15089998
     gene            15090765..15091039
     gene            15093187..15094295
     gene            15111944..15113605
     gene            15116245..15116572
     gene            complement(15130474..15132493)
     gene            15142685..15143900
     gene            15149105..15150647
     gene            15163059..15164495
     gene            15175725..15176303
     gene            15189902..15190903
     gene            15191286..15191813
     gene            15192645..15197638
I011	9	TGGCGTATCAAGTGACTAAA	28	45	20	55
E001	15	TGGCCTGGAAAGTGACAAAA	34	2838	20	55
     gene            15208399..15209309
     gene            15212146..15213683
     gene            15221659..15223091
     gene            15230520..15231870
     gene            15232477..15233821
     gene            complement(15237311..15238627)
     gene            complement(15239047..15240292)
     gene            15253806..15254782
     gene            15260215..15260763
     gene            complement(15262982..15264065)
     gene            complement(15285582..15287902)
     gene            complement(15304584..15305579)
     gene            complement(15305779..15306822)
     gene            complement(15307555..15309040)
     gene            15316474..15318402
     gene            15330591..15332751
     gene            complement(15338546..15339378)
     gene            complement(15340254..15341274)
     gene            15352551..15353839
     gene            complement(15368447..15370192)
     gene            complement(15373653..15374090)
     gene            15381074..15382247
     gene            complement(15398916..15399768)
     gene            complement(15411410..15412702)
     gene            complement(15443377..15443752)
     gene            15444900..15445312
     gene            complement(15457932..15459164)
     gene            complement(15484030..15484613)
     gene            complement(15486364..15487094)
     gene            15493944..15495737
     gene            15498719..15511388
     gene            complement(15512831..15519787)
     gene            15517692..15519640
     gene            15529344..15530742
     gene            15536641..15537961
     gene            15538233..15542890
     gene            complement(15551130..15559122)
     gene            15571464..15572644
     gene            complement(15577628..15578371)
     gene            complement(15600375..15602320)
     gene            15611279..15612566
     gene            15626427..15627213
     gene            complement(15632693..15635252)
     gene            complement(15635540..15637215)
     gene            complement(15642614..15643267)
     gene            15650442..15652388
     gene            15669145..15670066
     gene            complement(15672641..15672959)
     gene            15677557..15680022
     gene            complement(15696760..15698174)
     gene            15719819..15721267
     gene            complement(15724824..15726677)
     gene            complement(15729213..15730465)
     gene            complement(15732838..15733643)
     gene            15769415..15770277
     gene            complement(15774921..15776606)
     gene            complement(15777693..15779120)
     gene            15781376..15781986
     gene            complement(15790451..15792558)
     gene            15816583..15817036
I001	42	AATTACAGTTTTTCGAGTTTGAAAACATAAA	72	76	31	65
E001	1	AATTTTAAGTTTTCATTTTTCAAAAAAAAAA	31	380	31	65
     gene            15827798..15828857
     gene            complement(15830561..15831661)
     gene            complement(15856803..15858360)
     gene            15863317..15864433
     gene            15871145..15872326
     gene            complement(15885637..15886034)
     gene            15892971..15894135
     gene            complement(15910106..15911004)
     gene            15921336..15922793
     gene            complement(15938750..15940328)
     gene            complement(15947273..15948435)
     gene            complement(15951406..15952836)
     gene            15955775..15957002
     gene            15976126..15977543
     gene            complement(15987474..15987997)
     gene            complement(15996188..15996719)
     gene            15997110..15997742
I001	4	TCAAATAAAAATTAAAAGTC	23	68	20	55
E001	3	TGAGATAAAGATTCAAAGCC	22	429	20	55
I003	27	ATCTTTTACA	36	45	10	41
E001	24	ATCTTTTTCA	33	429	10	41
     gene            16046847..16047420
     gene            complement(16067923..16068737)
     gene            16071424..16072658
     gene            complement(16074135..16075277)
     gene            complement(16097971..16099508)
     gene            complement(16112966..16114311)
     gene            16121798..16122622
     gene            complement(16129678..16130947)
     gene            complement(16131158..16133257)
     gene            complement(16138820..16139601)
     gene            16143589..16144627
     gene            complement(16144960..16146237)
     gene            16149214..16151844
     gene            complement(16155586..16156696)
     gene            16162659..16163769
     gene            complement(16167964..16169100)
     gene            complement(16170407..16171501)
     gene            16182384..16183514
     gene            16183631..16184697
     gene            16190759..16192236
     gene            16210926..16211428
     gene            complement(16217675..16218554)
     gene            16224308..16225456
     gene            complement(16226053..16226655)
     gene            complement(16232626..16233309)
     gene            complement(16235145..16236657)
     gene            16246853..16248429
     gene            complement(16265071..16265581)
     gene            complement(16270190..16271195)
     gene            16271614..16272472
     gene            16275887..16277672
     gene            16300550..16301452
     gene            16307656..16309597
     gene            16315278..16317200
     gene            16333686..16335037
     gene            complement(16344349..16346480)
     gene            16357495..16367513
I003	574	GATAAATTTTTTTAGTTAAAAA	595	970	22	83
E001	105	GATAAATTCTTTTAATCAAAAA	126	2695	22	83
     gene            16396380..16398476
     gene            16399662..16401599
     gene            16402201..16405120
     gene            complement(16418407..16419795)
     gene            complement(16434696..16435584)
     gene            16445950..16447139
     gene            16448096..16449318
     gene            complement(16466439..16467913)
     gene            complement(16469340..16470989)
     gene            complement(16478671..16479348)
     gene            complement(16482393..16483569)
     gene            complement(16495967..16497569)
     gene            16499325..16502841
     gene            complement(16502920..16503232)
     gene            complement(16520573..16522243)
     gene            complement(16532977..16534057)
     gene            16550953..16552255
     gene            complement(16569360..16571313)
     gene            complement(16581010..16583148)
     gene            complement(16587013..16588501)
     gene            complement(16590074..16592015)
     gene            complement(16592545..16595321)
     gene            16606592..16607949
     gene            complement(16621369..16623184)
     gene            complement(16634225..16635592)
     gene            complement(16644772..16645210)
     gene            16654515..16657405
     gene            complement(16662087..16663589)
     gene            complement(16667664..16668546)
     gene            16675826..16677524
     gene            16683159..16684851
     gene            16687500..16689839
     gene            complement(16692097..16693804)
     gene            16694810..16696998
     gene            16697450..16699745
     gene            complement(16705054..16706619)
     gene            complement(16715452..16716646)
     gene            16727281..16727877
     gene            16728703..16729932
     gene            16730233..16731436
     gene            16735737..16737376
     gene            16742463..16744784
I002	633	CTTTTGTTTTTTTTAATGTTTTGTACTGCTTTTTATTTCTTTTAACTTATA	683	863	51	75
E001	1	CTTCTGTTTACTACTCATTTCTGTATTCTCCTTCTTCTCTTTTGCCTTATA	51	1028	51	75
     gene            16789302..16792740
I002	13	TTTTAATTTTTTTTTGTTTTTTTTTTAGTTTAA	45	50	33	57
E001	12	TTTTGAGTGTTATTCTTCAGATTTTTAATTCAA	44	2098	33	57
     gene            complement(16820601..16821292)
     gene            complement(16828207..16829727)
     gene            complement(16833616..16835116)
     gene            16843272..16844668
     gene            complement(16846839..16848438)
     gene            complement(16852263..16854025)
     gene            16862222..16863862
     gene            16873914..16875426
     gene            complement(16878808..16880125)
     gene            16880965..16881286
     gene            complement(16881931..16882281)
     gene            16882849..16883113
     gene            complement(16887384..16888450)
     gene            complement(16901186..16902797)
     gene            complement(16907939..16909941)
     gene            complement(16915343..16916149)
     gene            16922222..16924228
     gene            complement(16947128..16947920)
     gene            complement(16953724..16954836)
     gene            16956499..16957961
     gene            complement(16986430..16987105)
     gene            complement(16988210..16988684)
     gene            17014378..17015671
     gene            17060301..17061645
     gene            17064946..17066441
     gene            17069217..17069503
     gene            complement(17078227..17079865)
     gene            17092540..17093371
     gene            17099691..17100334
     gene            17115996..17116979
     gene            complement(17176686..17178037)
     gene            17199387..17201705
     gene            17213012..17214181
     gene            complement(17219222..17220414)
     gene            complement(17241677..17242032)
     gene            complement(17247294..17248984)
     gene            17255723..17257163
     gene            17287352..17288635
     gene            17328766..17330579
     gene            17347891..17348678
     gene            complement(17350356..17351288)
     gene            17380201..17381088
     gene            17413515..17414718
     gene            complement(17429670..17430135)
     gene            17431172..17432470
     gene            complement(17456588..17458138)
     gene            complement(17460782..17462401)
     gene            17467020..17468559
     gene            complement(17470191..17471632)
     gene            complement(17489470..17491577)
     gene            17506557..17508474
     gene            complement(17532321..17532754)
     gene            17540563..17542240
     gene            complement(17544143..17546953)
     gene            17549689..17551164
     gene            complement(17551474..17552784)
     gene            complement(17555822..17558445)
     gene            17559472..17561580
     gene            17584761..17585844
     gene            17592355..17594211
     gene            17601791..17602915
     gene            17608065..17609565
     gene            complement(17613760..17615677)
     gene            complement(17616441..17616805)
     gene            17619809..17622718
     gene            complement(17655549..17656622)
     gene            17660272..17661743
     gene            complement(17664726..17667744)
     gene            complement(17671668..17673411)
     gene            complement(17680629..17683875)
     gene            17685197..17686042
     gene            complement(17692470..17695795)
     gene            17706082..17706843
     gene            17707290..17709791
     gene            17718915..17721261
     gene            complement(17748049..17749191)
     gene            17765316..17766748
     gene            17767517..17769589
     gene            complement(17769621..17773176)
     gene            complement(17774263..17777182)
     gene            17777892..17779455
     gene            complement(17780416..17783607)
     gene            17790459..17792438
     gene            complement(17792647..17794054)
     gene            complement(17796168..17798857)
     gene            17800806..17801874
     gene            17810321..17812762
     gene            17822073..17823857
     gene            17824878..17827742
     gene            17828578..17829951
     gene            17831618..17833386
     gene            complement(17841451..17844174)
     gene            complement(17845712..17855959)
     gene            complement(17861353..17870619)
     gene            17871373..17879873
     gene            complement(17895281..17896754)
     gene            17899796..17901845
     gene            17910285..17917202
     gene            17919005..17921702
     gene            17921752..17924158
     gene            17951316..17952788
     gene            complement(17968501..17980049)
     gene            17986245..17994230
     gene            complement(18012379..18014182)
     gene            complement(18014607..18017292)
     gene            18022443..18042299
     gene            18043537..18052289
     gene            complement(18053744..18055363)
     gene            18055935..18060674
     gene            complement(18062001..18066273)
     gene            complement(18069991..18077426)
     gene            complement(18082401..18083411)
     gene            complement(18085596..18086184)
     gene            18087099..18094391
     gene            18108236..18114692
     gene            18123943..18125132
     gene            18125685..18127171
     gene            18127299..18128847
     gene            complement(18129256..18131075)
     gene            complement(18131633..18134444)
     gene            18138961..18140653
     gene            18141427..18142543
     gene            18142832..18143421
     gene            18143704..18144586
     gene            18157993..18159534
     gene            complement(18159619..18161274)
     gene            complement(18162000..18162634)
     gene            complement(18163458..18164794)
     gene            complement(18167600..18168332)
     gene            complement(18169053..18171584)
     gene            complement(18176740..18178676)
     gene            18185176..18185427
     gene            18189526..18191013
     gene            18195272..18197829
     gene            18198860..18200720
     gene            18205612..18205962
     gene            complement(18213643..18216241)
     gene            complement(18222764..18224413)
     gene            complement(18238212..18240695)
     gene            18253760..18254369
     gene            18254749..18257033
     gene            18270669..18272222
     gene            18290918..18291314
     gene            18292568..18292910
     gene            18324988..18328757
     gene            complement(18329078..18331145)
     gene            complement(18339106..18339854)
     gene            18350114..18350410
     gene            18351000..18352638
     gene            complement(18361017..18362509)
I001	32	TAATCAATTTTAAAATT	48	89	17	58
E001	9	TAATCATTTTTAACCTT	25	394	17	58
     gene            18364824..18365190
     gene            18371812..18373442
I001	238	CAAAAAATTATACTAACATCACACTTTAAAATACCTTTTTT	278	374	41	79
E001	139	CAAAAAATTATAGAGACCAAATTCTGAAAAATCGTTTGTTT	179	887	41	79
I002	206	TTTTGCAAGTATATCACTTTAAAATACTTTTTAGA	240	316	35	67
E001	118	TTTTTTCAGAATTTGACTTTGCAAAAAATTATAGA	152	887	35	67
I003	11	TTTTTTAAATCTTTTTAAAAAAAAAAAGATTGT	43	58	33	75
E001	210	TTTTTTGTGTTTTTTCGGATAAAAAAACATTTT	242	887	33	75
     gene            complement(18380586..18382656)
     gene            complement(18386218..18389088)
     gene            18389246..18391243
     gene            complement(18403688..18404826)
     gene            18414317..18416827
     gene            18426546..18430503
     gene            18456840..18457295
     gene            18474489..18476234
     gene            complement(18481130..18487222)
I002	3	TTCTTTAAAAAAACCTCTTTT	23	61	21	69
E001	54	TTTTTTGGAAAAACTTCTTTT	74	1842	21	69
I004	284	TTTTATTTTAAAAAAGCTTTAAAACCTTTTTTTTTT	319	346	36	81
E001	73	TTTTTTTTTAAATTTTTTTTGAAAATTTGTATTTTT	108	1842	36	81
I005	101	AAATTTTTTAAAACTTATTTTTTAAAGCTTTTAAATTTTTTTTTTTTTTTAAAAGTTAAAAAAAATGTTTAAAGT	175	205	75	123
E001	51	AACTTTTTTGGAAAAACTTCTTTTTTTTTTTAAATTTTTTTTGAAAATTTGTATTTTTCAAAAAATTTTTAAACT	125	1842	75	123
I006	13	TTTTTTTAACGGTTTTTAAAAGTTT	37	46	25	71
E001	76	TTTTTTAAATTTTTTTTGAAAATTT	100	1842	25	71
I007	445	ATAAAATTAAGGTTTTTTTTAAATTATTTTTGAAACTTTTAAGTTTTTTAAACCTTTACAAA	506	817	62	157
E001	62	AAAAACTTCTTTTTTTTTTTAAATTTTTTTTGAAAATTTGTATTTTTCAAAAAATTTTTAAA	123	1842	62	157
I008	7	TAAATCTCTTTTTAAACTTTTTAACACTCAAAAGATT	43	184	37	95
E001	81	TAAATTTTTTTTGAAAATTTGTATTTTTCAAAAAATT	117	1842	37	95
I010	64	ATTAAAGTTTTTTTTTGGGATTTTACAAAAAAGTTTTTTTTTTGTGATAGGTTTTTTGAAATTTTG	129	573	66	159
E001	36	ATTAATGTTTTTCTGAACTTTTTTGGAAAAACTTCTTTTTTTTTTTAAATTTTTTTTGAAAATTTG	101	1842	66	159
     gene            18508839..18512598
     gene            complement(18555354..18556610)
     gene            complement(18558724..18560271)
     gene            complement(18562186..18564847)
     gene            18571804..18572895
     gene            18612542..18613910
     gene            18616566..18620009
     gene            complement(18623199..18626818)
     gene            18638448..18639554
     gene            complement(18686294..18689809)
I005	291	GGTTTTTTTTTTAAAAAAATCTTGGATCAGTACTAATAT	329	566	39	78
E001	7	GGTTTTTTTAAAACAAGAATCTAGAAAAATAACTAGAAT	45	1019	39	78
     gene            18690004..18696005
     gene            18701522..18705280
     gene            18707977..18711610
     gene            complement(18716041..18719823)
     gene            18731973..18732738
     gene            complement(18732838..18734432)
     gene            complement(18747909..18748792)
     gene            complement(18749545..18750657)
I001	3	GATGAATGAG	12	19	10	41
E001	439	GAGGAATGAG	448	1022	10	41
     gene            complement(18751233..18752265)
     gene            complement(18752448..18753102)
     gene            18761344..18763492
     gene            18771656..18772605
     gene            complement(18776168..18780182)
I001	124	AATTTTTTTTTTGTTTTAAAAAACTTAAAAATTTATA	160	444	37	77
E001	75	AATGATTTTTTGGTATTATTGAATTGAAAATGTGATA	111	695	37	77
I002	305	AAAAAACGGTTTTTGGTATAAAAGTATTAAAA	336	2879	32	79
E001	72	AAAAATGATTTTTTGGTATTATTGAATTGAAA	103	695	32	79
     gene            18787813..18789688
     gene            complement(18808045..18808626)
     gene            18810970..18813446
     gene            18826812..18831253
     gene            complement(18832292..18837162)
     gene            18846782..18852628
     gene            complement(18895282..18900491)
     gene            18903737..18906217
     gene            18940433..18946870
     gene            complement(18953111..18957271)
     gene            complement(18958205..18960137)
     gene            complement(18968019..18969582)
I002	1061	TAAAAATGCCTTTTGGCTTTTAAAAGGGGTTAAAAGTCA	1099	1135	39	60
E001	2	TAAAAAACGATTTTCACAGCGAATACTGAATAAAAGTCA	40	377	39	60
     gene            complement(18970465..18977941)
     gene            complement(18979347..18981105)
     gene            18981284..18985835
     gene            complement(18986629..18990333)
     gene            18990823..18993764
     gene            18993905..18998160
     gene            19000983..19001802
     gene            19001921..19006676
     gene            complement(19007501..19008109)
     gene            19014602..19019966
     gene            complement(19020464..19024730)
     gene            19026428..19031555
     gene            19031736..19035216
     gene            complement(19035718..19037287)
     gene            complement(19039023..19042570)
     gene            complement(19068586..19074051)
     gene            19087688..19092600
     gene            complement(19099121..19101073)
     gene            complement(19118478..19119332)
     gene            complement(19131496..19133539)
     gene            19136474..19138951
     gene            complement(19145691..19149112)
     gene            19154087..19157600
     gene            19185120..19187864
     gene            19190512..19198888
     gene            complement(19200990..19203574)
     gene            complement(19213650..19217015)
     gene            19223818..19225039
     gene            19230747..19231985
     gene            complement(19279296..19279953)
     gene            complement(19286974..19287577)
     gene            complement(19290630..19290944)
     gene            complement(19293597..19296788)
     gene            19297786..19298714
     gene            complement(19310548..19311023)
     gene            19370567..19371296
     gene            19381233..19384725
     gene            complement(19402446..19402914)
     gene            19421436..19426739
     gene            complement(19432410..19433024)
     gene            19436539..19436995
     gene            19455982..19463724
     gene            19469032..19469519
     gene            19474431..19476907
     gene            complement(19548203..19549748)
     gene            19610127..19612063
     gene            complement(19631340..19632622)
     gene            complement(19633026..19640872)
I005	995	AAAAAAGGCGTTTTTTAACTGACTTTTAAACTTAAAAA	1032	1887	38	82
E001	2	AAAAAATTCGAATTTTTGCACATTTTTAGACCAAAAAA	39	1463	38	82
     gene            complement(19641260..19644011)
     gene            19646056..19647304
     gene            19674838..19688417
     gene            complement(19689316..19692788)
     gene            19700595..19701769
     gene            complement(19705165..19706001)
     gene            19711537..19713071
     gene            19722871..19723312
     gene            19724428..19724980
     gene            19725978..19727555
I001	8	AAAATCAAAAACAGGAAA	25	58	18	63
E001	46	AAAACCAAAAACAAAAAA	63	860	18	63
I002	354	TGTTTTTAATTATTTT	369	607	16	62
E001	22	TATTTTTTATTATTTT	37	860	16	62
I003	2	ATTCTTTAAAACTTTTTTT	20	57	19	50
E001	23	ATTTTTTATTATTTTTTCT	41	860	19	50
     gene            19737341..19737702
     gene            19739055..19741111
     gene            19741542..19743889
     gene            complement(19747791..19750753)
     gene            complement(19771470..19772564)
     gene            complement(19793388..19796522)
     gene            19810834..19811536
     gene            complement(19818142..19825490)
     gene            19831831..19834731
     gene            complement(19837114..19841366)
     gene            19843972..19846282
     gene            19873610..19875415
     gene            19878605..19881434
     gene            complement(19904500..19911362)
     gene            complement(19917086..19917983)
     gene            19919613..19920419
     gene            complement(19923270..19929708)
     gene            complement(19930156..19942018)
     gene            19945385..19950381
     gene            19950849..19954301
I001	9	CAATTTTTTTTTTAAATTTT	28	46	20	55
E001	6	CAATTTCATTTCTCTATTTT	25	1255	20	55
     gene            19954433..19956305
     gene            19961089..19967948
     gene            19968678..19970452
     gene            complement(19970999..19973709)
     gene            complement(19974376..19977271)
     gene            complement(19978383..19978970)
     gene            19983373..19985893
     gene            complement(19986667..19989567)
     gene            complement(19991387..19999876)
     gene            20003215..20004584
     gene            20007348..20008821
     gene            20018435..20031993
     gene            20032976..20034808
     gene            20044771..20047954
     gene            complement(20071330..20083112)
     gene            complement(20083237..20086131)
     gene            20086650..20101078
     gene            complement(20089733..20090395)
     gene            complement(20123805..20128531)
     gene            complement(20131361..20133832)
     gene            20198811..20199892
     gene            20202059..20203296
     gene            complement(20204190..20208168)
     gene            20222224..20224218
     gene            complement(20230663..20233134)
     gene            complement(20234633..20244873)
     gene            complement(20246270..20262625)
     gene            complement(20262754..20265102)
     gene            complement(20274047..20275250)
     gene            complement(20276780..20284806)
I008	790	ATTTTGTTTTTGATCGTTTTTTAGAACTTTTGATTTTT	827	1003	38	91
E001	5	ATTTATATTTTTATCATATTTTTTAAATATTGATTTAT	42	2005	38	91
     gene            20306125..20306964
     gene            20307208..20311017
     gene            20321117..20323445
     gene            complement(20325123..20326545)
     gene            complement(20329562..20330749)
     gene            20340592..20343516
     gene            20346889..20350294
     gene            complement(20380158..20380745)
     gene            20389485..20390073
     gene            complement(20392497..20405870)
     gene            20420690..20426726
     gene            complement(20441076..20441866)
     gene            complement(20448319..20448573)
     gene            complement(20454043..20459875)
     gene            complement(20465092..20465874)
     gene            20475076..20476235
     gene            complement(20483034..20484591)
     gene            complement(20486160..20487874)
     gene            complement(20495264..20495883)
     gene            complement(20515769..20516831)
     gene            complement(20530190..20531613)
     gene            complement(20531874..20533532)
     gene            complement(20542015..20542537)
     gene            complement(20553334..20553759)
     gene            20569106..20569389
     gene            20570014..20573025
     gene            20574964..20576026
     gene            complement(20593897..20594881)
     gene            20595484..20597863
     gene            20598755..20599767
     gene            complement(20603193..20603909)
     gene            complement(20618039..20618549)
     gene            complement(20631332..20631965)
     gene            20637678..20639745
     gene            20655757..20657418
     gene            20676809..20678403
     gene            20680912..20684159
     gene            complement(20686165..20687074)
     gene            complement(20690173..20693667)
     gene            20704117..20705183
     gene            complement(20725338..20739729)
     gene            complement(20767985..20769108)
     gene            complement(20769203..20770746)
     gene            20811544..20811929
     gene            20833469..20834157
     gene            20841550..20843299
     gene            complement(20843137..20846055)
     gene            complement(20846222..20847286)
     gene            20905921..20909776
     gene            3623..7154
     gene            complement(7582..9303)
     gene            complement(19149..20433)
     gene            complement(22435..24953)
     gene            complement(32451..34439)
     gene            34798..35454
     gene            39220..41858
     gene            complement(42875..47060)
     gene            complement(61062..62225)
I002	22	AATTTTTAACGTTAACAATTAATA	45	53	24	57
E001	289	AATCTTTAATTATTACAAGAAATA	312	729	24	57
     gene            complement(67951..69782)
     gene            78429..80400
     gene            complement(84043..93664)
     gene            complement(96342..104762)
     gene            complement(106971..109378)
     gene            117388..119143
     gene            131022..132689
     gene            complement(135793..138075)
     gene            139221..139640
     gene            complement(140434..140683)
     gene            146463..148812
     gene            complement(150365..154445)
     gene            complement(162529..163134)
     gene            complement(180080..181874)
     gene            194448..197901
     gene            complement(209108..211241)
     gene            211441..211676
     gene            256210..260110
     gene            complement(269127..270029)
     gene            complement(270408..274012)
     gene            274498..277897
     gene            complement(283125..286524)
     gene            297248..299177
     gene            complement(308761..311323)
     gene            322523..323214
I001	23	GAAGTTTACAAAGAAAATAAAAACGATAAT	52	172	30	60
E001	59	GCAATTTTCATAACAAAAAATGTCGATAAT	88	522	30	60
     gene            complement(334580..341232)
     gene            358673..360198
     gene            360779..362938
     gene            complement(377391..380569)
     gene            complement(381409..382710)
     gene            404898..405358
     gene            complement(423306..426403)
     gene            complement(446358..448905)
     gene            476563..478013
     gene            489697..492275
     gene            complement(501967..506944)
     gene            complement(510901..514484)
     gene            complement(530627..530963)
     gene            complement(531887..535751)
     gene            complement(555911..557121)
     gene            601576..604923
     gene            complement(604928..608493)
     gene            629189..632868
     gene            complement(669757..670800)
     gene            complement(676435..680419)
     gene            complement(681142..682780)
     gene            706817..707540
     gene            768596..770772
     gene            770835..771887
     gene            complement(780528..785624)
     gene            802796..804193
     gene            complement(811174..813126)
     gene            complement(838306..841490)
     gene            complement(845730..851507)
     gene            complement(862334..863851)
I001	154	TTTCTTTATAACTTTTAGAATTGTAAAAATGGTTTAAGTATTTTAATCTTTTGTAAAAAGCTTGTT	219	317	66	78
E001	168	TTTCATTACTTTTTTTCAGTTAGTAAATTTTCTTTAGGAGTTTATTTATTTTATTTTCAACTTTTT	233	1000	66	78
I003	40	TTGTACCAACGGATTTGAACTTTTGTTACGATCCTTGTATTATTGTT	86	106	47	73
E001	47	TTTTTCCGATTATTCTGAACATTCGAAACATTGATAGGATTATTGTT	93	1000	47	73
I004	16	TTCCGAAAATTATAAAAAACTTATATAAAGT	46	48	31	47
E001	17	TTCTGCAAATTTGGTAACTATCATATCAATT	47	1000	31	47
     gene            complement(864741..871079)
I003	102	TTTTTTTGTTAATTTTTAACTTTTACCATTCTAAATGTCGTTATACCGTAAAGTCA	157	348	56	91
E001	8	TTTCCTTTTTCCGTGTTCACTTATACGGTTCTATGTGACTTTTTTCGGTTTAGACA	63	3295	56	91
I007	3	TTCATTGATAAAATCCTTTGTCACTTAT	30	49	28	59
E001	23	TTCACTTATACGGTTCTATGTGACTTTT	50	3295	28	59
     gene            complement(892241..898069)
     gene            complement(899507..902598)
     gene            913289..914852
     gene            933802..934904
     gene            complement(944828..948883)
     gene            954933..957761
     gene            complement(960659..963200)
     gene            complement(969072..970268)
     gene            complement(1024644..1026174)
     gene            1035546..1036995
     gene            complement(1066787..1069031)
     gene            complement(1079490..1080623)
     gene            complement(1095545..1097011)
     gene            1108065..1108414
     gene            1111901..1116792
     gene            complement(1117241..1119405)
     gene            1154946..1155611
     gene            1181732..1183299
     gene            1193145..1193855
     gene            complement(1202377..1203227)
     gene            1209407..1210679
     gene            complement(1226220..1230754)
     gene            complement(1247829..1249834)
I004	114	AACTGTTTCTACTGTTCTGAA	134	465	21	60
E001	76	AGCTGTTTTTAGTATTCTCAA	96	637	21	60
     gene            1269730..1272557
     gene            1285205..1285859
     gene            1300145..1308131
I001	1138	CCGAGCTTTTTTTTTAATTCATTAACTTTAAT	1169	4288	32	70
E001	2	CTGAGATTTCCTTTCGGTTCATTATATTGAAT	33	969	32	70
I003	84	CCAAAAAAATCGCTAACGA	102	1167	19	77
E001	73	CCAAAAAATTAGCTAACGA	91	969	19	77
     gene            1318862..1320163
     gene            complement(1328865..1329936)
     gene            complement(1370539..1370782)
     gene            complement(1384357..1384634)
     gene            1403740..1404113
     gene            1404267..1406097
     gene            1435094..1435912
     gene            1450764..1452236
     gene            complement(1463111..1464416)
     gene            complement(1470994..1472886)
I004	459	CAAAAATGACTGCTTTCAACTGTAAGT	485	507	27	63
E001	79	CAAATCTGACTATTTTGAAGAGCAAGT	105	792	27	63
     gene            complement(1484792..1485703)
     gene            1486498..1489323
     gene            complement(1489715..1494352)
     gene            complement(1495001..1497677)
     gene            1502882..1503215
     gene            complement(1534422..1534940)
     gene            1536413..1540283
     gene            1573216..1574006
     gene            1630611..1635723
     gene            complement(1647987..1649233)
     gene            complement(1667164..1668076)
     gene            1682952..1686379
     gene            complement(1690035..1691508)
     gene            complement(1710289..1711208)
     gene            complement(1716438..1718564)
     gene            complement(1720089..1720424)
     gene            1727352..1728975
     gene            1729854..1731815
     gene            1742844..1743519
     gene            complement(1748399..1748572)
     gene            1797401..1797832
     gene            complement(1810681..1811531)
     gene            complement(1817551..1821319)
     gene            complement(1837451..1839723)
     gene            complement(1840562..1845532)
     gene            1865241..1866633
     gene            1879372..1880309
     gene            complement(1896849..1897338)
     gene            1955545..1956819
     gene            complement(1973791..1974518)
     gene            complement(1986519..1989600)
     gene            1990729..1991761
     gene            2014137..2018063
     gene            2019166..2025732
     gene            complement(2030954..2031503)
     gene            complement(2032031..2035240)
     gene            complement(2036099..2038072)
     gene            complement(2039417..2046341)
I003	541	AAGTTGTGAAGACTATAAACCAT	563	1093	23	79
E001	22	AAGTTGTCGAGGCTATAAATCAT	44	2077	23	79
I004	73	AATGAAAGTTTTAACAAATTTTGGT	97	113	25	62
E001	104	AATGAACTTTTTGAAAATTTCTGCT	128	2077	25	62
     gene            2051902..2053991
     gene            2065038..2065792
     gene            2086052..2086725
     gene            2108977..2111716
     gene            2172851..2173831
     gene            complement(2174023..2176383)
     gene            complement(2196519..2203888)
     gene            complement(2229201..2230078)
     gene            complement(2256084..2258075)
     gene            complement(2263170..2267466)
     gene            2335678..2348616
I001	18	CCTCAAAAAAAAAAGTTTAAA	38	69	21	60
E001	16	CCTCAACAAAAAACGGTGACA	36	1201	21	60
I004	25	GGTCAAAGTCAAAAAAAAAGG	45	48	21	60
E001	30	GGTGACAGACAGAACAAAAGG	50	1201	21	60
     gene            complement(2365694..2365936)
     gene            2382686..2384270
I001	30	ATATCATAAAAAAGT	44	46	15	57
E001	299	ATATCAAAAAAATGT	313	1009	15	57
I003	7	AAATAAAAAATATCTAAAAACTTT	30	53	24	66
E001	290	AAATGGGAAATATCAAAAAAATGT	313	1009	24	66
     gene            complement(2398807..2402046)
     gene            complement(2412964..2413283)
     gene            complement(2418420..2419872)
     gene            complement(2429854..2439154)
     gene            complement(2477101..2478759)
     gene            complement(2480763..2482905)
     gene            complement(2525208..2532431)
     gene            complement(2540185..2541042)
     gene            2577737..2578238
     gene            complement(2584534..2585734)
     gene            2608222..2609983
     gene            complement(2610833..2615721)
     gene            complement(2769583..2770055)
     gene            2778272..2779848
     gene            2779986..2781667
     gene            complement(2810520..2814119)
     gene            complement(2843923..2852473)
     gene            complement(2872802..2879613)
     gene            complement(2890619..2891485)
     gene            2894566..2895237
     gene            complement(2918797..2923973)
     gene            complement(2945867..2946533)
     gene            2976465..2980894
     gene            2982048..2984117
     gene            2984270..2991367
     gene            complement(2998295..3003795)
     gene            3009491..3010167
     gene            complement(3027245..3030754)
     gene            3031715..3033195
     gene            complement(3068866..3070386)
     gene            complement(3151137..3152453)
     gene            3159932..3164416
     gene            3164517..3165642
     gene            3205070..3206161
     gene            complement(3206810..3209636)
     gene            complement(3243893..3245970)
I004	10	TTTTTCACCTAGACTTTTTTTCATT	34	43	25	62
E001	90	TGTTTCTGCTAGCCTCTTATTTATT	114	1236	25	62
     gene            3260600..3261463
     gene            3274747..3275603
     gene            3297646..3298021
     gene            3302060..3303917
     gene            complement(3325155..3326264)
     gene            3348110..3348631
     gene            3359051..3360416
     gene            complement(3377189..3379222)
I003	12	GAAATTTTAAGTTAATA	28	74	17	49
E001	56	GAATTTCTAATTTATTA	72	808	17	49
     gene            3380727..3382826
     gene            3397140..3397456
     gene            3424804..3427325
     gene            3446300..3446923
     gene            complement(3448732..3451210)
I006	1	CATTCCTGAAACA	13	47	13	47
E001	21	CTTTTCTGAAACA	33	1512	13	47
     gene            complement(3486297..3486826)
     gene            3489290..3491143
     gene            complement(3573039..3573550)
     gene            complement(3597290..3600445)
     gene            3623510..3628347
I002	4	TCTGTGGTTACGTTTCTAGTATTAAGATTGAAAATACAATTT	45	47	42	66
E001	148	TCTATACCTGCATTTCTAGAATGGAGAACAACTCTACGATTT	189	1736	42	66
I005	1184	CCAAGTGCAGAAATAAAAAGTATTGAACTTTTTAATGAAATTTT	1227	1449	44	85
E001	36	CCAAATACAGAAAGCAAAAACATCAAATTTGTTGTTCAAAAGTT	79	1736	44	85
I006	160	TTAAGTGAAAATACCAGTACTTAATGTAAAAACA	193	225	34	62
E001	1	TCAAGTTATAATATTAGGAAAAATTGGAAAATCA	34	1736	34	62
     gene            complement(3632543..3633735)
     gene            3652005..3655407
     gene            3656261..3657192
     gene            complement(3668084..3668930)
     gene            complement(3670361..3672046)
     gene            complement(3672366..3673676)
     gene            3696891..3700795
     gene            3727561..3728423
     gene            3729281..3731947
     gene            complement(3756952..3759307)
     gene            complement(3767780..3768802)
     gene            3788004..3788511
     gene            complement(3793897..3795380)
     gene            3805070..3805731
     gene            complement(3827212..3829281)
     gene            complement(3840892..3842431)
     gene            complement(3869734..3873276)
     gene            3884169..3893286
I006	11	TAAGAGGTGCACTTGAAAAGAAGTAACAAAAACAAATGTC	50	51	40	56
E001	17	TACGTTGTGCACATACCAACATATTCACTAGACAAATGTC	56	1537	40	56
     gene            complement(3893976..3895658)
     gene            complement(3914752..3915828)
     gene            3921663..3923213
     gene            3939381..3940072
     gene            3997360..3998487
     gene            4023291..4025561
     gene            complement(4078213..4081022)
     gene            complement(4103423..4104497)
     gene            complement(4110385..4111443)
     gene            complement(4119628..4120992)
     gene            complement(4194053..4194761)
     gene            complement(4201626..4202190)
     gene            complement(4206806..4207453)
     gene            4249301..4250740
     gene            4257037..4259070
     gene            complement(4274762..4279188)
     gene            4284180..4284907
     gene            complement(4328376..4328892)
     gene            complement(4330054..4332381)
     gene            4344227..4345612
     gene            complement(4365525..4366293)
     gene            complement(4370471..4370829)
     gene            4376570..4376825
     gene            4405350..4405752
     gene            4441420..4441633
     gene            complement(4444672..4445853)
     gene            4458247..4459222
     gene            4469741..4471455
     gene            complement(4491625..4492182)
     gene            4508480..4510933
     gene            4544848..4545390
     gene            4562169..4562811
     gene            4579479..4581629
     gene            4629029..4631789
     gene            complement(4644377..4646369)
     gene            complement(4696757..4699433)
     gene            4707159..4709783
     gene            4715147..4715772
     gene            complement(4716560..4720611)
     gene            4786088..4790288
     gene            4821797..4824650
     gene            4866081..4866546
     gene            4890191..4892298
     gene            complement(4957298..4958036)
     gene            5009473..5011191
     gene            5014009..5015244
     gene            5043979..5044684
     gene            5061023..5062174
     gene            5072006..5074200
     gene            complement(5074365..5078039)
     gene            complement(5106229..5107006)
     gene            5109475..5112347
     gene            complement(5151516..5154368)
     gene            5163024..5163324
     gene            complement(5169526..5171050)
     gene            5174537..5177399
     gene            complement(5222376..5224465)
     gene            5244304..5246894
I001	17	TTTTTTATAAATTTAAAGCTTTA	39	50	23	61
E001	2	TTTTTTGAATATTTCAAATTTTA	24	1401	23	61
     gene            5249818..5252748
I002	326	TTTTTCACCCTTTTTGGAT	344	459	19	68
E001	36	TTTTTCGCATTTTTTGGAT	54	1738	19	68
     gene            5252968..5255035
     gene            5255161..5256819
     gene            5257266..5258353
     gene            5275534..5278359
     gene            5340306..5341976
     gene            5342303..5342798
     gene            complement(5353070..5354111)
     gene            5375037..5376119
     gene            complement(5394530..5396895)
     gene            complement(5401452..5406394)
I002	1	CATTCAAAGATCAAAATTACGATT	24	54	24	66
E001	34	CATTTCGAAATCAAAATAACAATT	57	1506	24	66
     gene            5448284..5449935
     gene            complement(5516673..5517119)
     gene            5543916..5545491
     gene            5693475..5694367
     gene            5786459..5787306
     gene            complement(5797276..5798735)
     gene            complement(5804347..5805884)
     gene            complement(5831878..5834815)
I001	6	AATTAATAAAAACTTGTTTTTGTCC	30	49	25	53
E001	15	AACTGACAAATATTTTTTGTTGTAC	39	1250	25	53
I007	68	GTTAACTTAGAAACT	82	271	15	66
E001	4	GTTAACTTTGAAACT	18	1250	15	66
     gene            5849064..5851860
     gene            5885825..5886783
     gene            complement(5916993..5917564)
     gene            5919654..5920457
     gene            5935740..5937509
     gene            complement(5992115..5992795)
     gene            6015452..6017544
     gene            6084699..6085148
     gene            6086084..6086527
     gene            6087945..6088323
     gene            6101177..6105330
     gene            6118736..6120396
     gene            complement(6129519..6133130)
     gene            complement(6159605..6160445)
     gene            6174715..6175373
     gene            6179201..6180100
I003	30	TAATCATATTTTGCCTTCTTTTGTGTTAA	58	69	29	55
E001	97	TAAACGCAATTTGTTCAATTTTGTGTTTA	125	742	29	55
     gene            6180610..6181385
     gene            complement(6191565..6192908)
     gene            complement(6201868..6204706)
     gene            complement(6205166..6206435)
     gene            complement(6206541..6207586)
     gene            complement(6208121..6208523)
     gene            complement(6238086..6239046)
     gene            6263607..6266868
     gene            6323255..6324475
     gene            6326149..6327333
     gene            complement(6335300..6337713)
     gene            complement(6346317..6347071)
     gene            complement(6357705..6357913)
     gene            6365971..6366789
     gene            6367572..6373115
     gene            complement(6388212..6391548)
     gene            complement(6414119..6416357)
     gene            complement(6436400..6437602)
     gene            complement(6442678..6443398)
     gene            6461986..6463185
     gene            6468756..6469760
     gene            6474231..6476480
     gene            6506841..6509839
     gene            6510890..6511381
     gene            complement(6581961..6583546)
     gene            complement(6597875..6598823)
I002	24	TTTAACTTCTGTTGAATATAGTAAAATGAAATGT	57	59	34	62
E001	6	TTTAGTTTCTGTTTTCTCAAGTTACGTAAAAAGT	39	798	34	62
     gene            complement(6601515..6603155)
     gene            complement(6627998..6631494)
I004	11	TCGTACATTTGAAACTCT	28	45	18	45
E001	7	TCGTGCTTTCGACAATCT	24	1340	18	45
I010	32	AATTTCGAGTGATTTAAGCAATTTAAATTTT	62	483	31	74
E001	1	AGTTTCTCGTGCTTTCGACAATCTAAACTTT	31	1340	31	74
     gene            complement(6680857..6682739)
     gene            6692215..6695605
     gene            6700266..6700781
     gene            6783213..6784152
     gene            complement(6835501..6836063)
     gene            6846187..6847501
     gene            6870308..6871624
     gene            complement(6870520..6871041)
     gene            complement(6881241..6881525)
     gene            complement(6898650..6899902)
     gene            6904728..6904977
     gene            7019981..7023884
     gene            7029087..7029591
     gene            7057758..7061018
     gene            complement(7071478..7075287)
I001	15	TTACCATTATAACTTTAT	32	47	18	45
E001	43	TTACTTTACTCACTTTAT	60	790	18	45
I002	17	ACTTTATAAGTACTTTTTTTTAAAACC	43	679	27	81
E001	54	ACTTTATTACTTATTTTTGTAAAAACC	80	790	27	81
I003	1548	TTAAACCTACCATTTCTCATTTTGTTATACTCATATGTAAATAACGT	1594	2251	47	73
E001	36	TGAAACATTACTTTACTCACTTTATTACTTATTTTTGTAAAAACCAT	82	790	47	73
     gene            complement(7085624..7088044)
     gene            7101728..7102067
     gene            complement(7116156..7116947)
     gene            7126602..7127354
     gene            7139853..7140446
     gene            complement(7153841..7155986)
     gene            complement(7204693..7205334)
     gene            7206670..7209936
     gene            7211658..7212494
     gene            complement(7255876..7256927)
     gene            7313400..7313909
     gene            complement(7314914..7315301)
     gene            complement(7318223..7318724)
     gene            complement(7319881..7320332)
     gene            7327556..7329625
     gene            7331137..7331774
     gene            7365515..7366246
     gene            7390548..7392224
     gene            7402123..7403384
     gene            7420849..7421886
     gene            complement(7422760..7424830)
     gene            7433591..7435680
     gene            complement(7439357..7442525)
     gene            complement(7465202..7475242)
     gene            7483437..7484729
     gene            complement(7501184..7502580)
     gene            complement(7528563..7532679)
     gene            7550319..7551125
     gene            complement(7653077..7654367)
     gene            complement(7661846..7664856)
     gene            complement(7710112..7710658)
     gene            7725897..7726325
     gene            7753988..7754226
     gene            complement(7805625..7806752)
     gene            complement(7807195..7809027)
     gene            7838879..7839143
     gene            complement(7846133..7847403)
     gene            7888659..7889588
     gene            7925382..7926464
     gene            7985927..7986172
     gene            7986602..7988753
     gene            8007753..8008819
     gene            8067630..8067965
     gene            8077688..8079829
     gene            complement(8120353..8125699)
     gene            8147653..8148531
     gene            complement(8183046..8183479)
     gene            8215019..8215468
     gene            complement(8224332..8224741)
     gene            8241997..8247808
     gene            complement(8262381..8270962)
I010	142	CTATACTCTTTTCTTTCTAGTT	163	178	22	65
E001	30	CTGTACACATTTCTTTTTATTT	51	1393	22	65
     gene            8285623..8286718
     gene            complement(8299059..8299406)
     gene            complement(8306412..8307620)
     gene            8322051..8323283
     gene            8376021..8377320
I001	2	ATACGTAATTTGTAAAGTTCTATTAAAAAACTGTTAAAAAAAAG	45	48	44	58
E001	287	AAATGTAACTTCACAAGTTACAATGAACGATAATTACGGAAAAG	330	1106	44	58
I002	15	TTAGTCAGTCTTGTAACGTATAAAAGT	41	43	27	45
E001	420	TTTTTCTGTTTTGTTTTGTCTTCAAGT	446	1106	27	45
I003	5	ATTAAAAAGTAAAACAATTCATAAACAGCGATCAAATAAAAA	46	58	42	75
E001	316	ATAATTACGGAAAAGATTTCAAAGAAATCGCACAAATATTAA	357	1106	42	75
     gene            complement(8403479..8408307)
I002	219	TTATTCTCTAAAGAAGTTCAATTTG	243	266	25	71
E001	60	TTATACTCTTATGAGATTCATTTTG	84	2624	25	71
I008	20	TAGTCGACTTTACAGTCAACTGAGTAATAA	49	60	30	51
E001	33	TAGGCTAGTATACACTCCTGTGACCAATTA	62	2624	30	51
I013	11	AAACTACGAAACGTCAAAAAACTAACTGATATATG	45	83	35	67
E001	2	AATTTAAAAAACCACAAAGAGTTATATGATATAGG	36	2624	35	67
     gene            complement(8409908..8410434)
     gene            complement(8418586..8421995)
     gene            complement(8422419..8423673)
     gene            complement(8459764..8463270)
     gene            8501279..8502089
     gene            complement(8534617..8535046)
     gene            8535409..8535759
     gene            8537048..8537398
     gene            complement(8537938..8538289)
     gene            8538680..8539030
     gene            complement(8541086..8541436)
     gene            8541805..8542224
     gene            8552202..8553242
     gene            8580597..8583455
     gene            8593136..8593752
     gene            8599881..8602125
     gene            8607114..8607610
     gene            8618357..8618842
     gene            8673001..8681594
     gene            8697758..8701813
     gene            complement(8726938..8727347)
     gene            complement(8731271..8731852)
     gene            8739679..8740112
     gene            complement(8740730..8742837)
     gene            complement(8796485..8798152)
I001	31	ACTAAAAGAAAAACGTATCGCAATAAGTCGTTCTT	65	362	35	67
E001	413	ACTGAAAAAAAAATGAATCAAATCAATGTATTCTT	447	1308	35	67
     gene            complement(8829873..8831134)
     gene            8836584..8837601
     gene            complement(8856998..8857894)
     gene            8861198..8861590
     gene            complement(8867758..8869070)
     gene            8869565..8871769
     gene            8879589..8880346
     gene            8893097..8898457
     gene            complement(8939328..8940082)
     gene            complement(8957748..8961071)
     gene            8980915..8984290
     gene            complement(9021860..9022771)
I002	77	AGTTTGAGTTTACGTACTAAGGA	99	177	23	61
E001	6	ATTTTCAAGTTTCTTACTAAGGA	28	430	23	61
     gene            9027542..9028223
     gene            9040354..9040996
     gene            9057590..9061798
     gene            9062772..9066529
     gene            9073738..9077553
     gene            9082920..9084073
     gene            9087561..9097395
     gene            9146110..9147414
     gene            9150630..9160582
     gene            complement(9152429..9154120)
     gene            9163100..9165905
     gene            complement(9166842..9167177)
     gene            complement(9173621..9174426)
     gene            9184099..9190653
     gene            9211171..9212080
     gene            complement(9233580..9234550)
     gene            9246940..9248850
     gene            9259785..9260999
     gene            complement(9261992..9264264)
     gene            9291584..9293299
     gene            9299104..9300064
I001	7	CTTAATCCCAATAAT	21	60	15	48
E001	69	CTTCATCCCAACACT	83	638	15	48
I002	9	ATTGTTTTGCAAATATCCAATAAAACTTCAAA	40	45	32	52
E001	17	ATTTTATAGAGATTTTGAAATTCAAATTCAAA	48	638	32	52
I003	1	CACTTATACTATATATAT	18	44	18	45
E001	12	CATTTATTTTATAGAGAT	29	638	18	45
     gene            complement(9310557..9311259)
     gene            complement(9312633..9314421)
     gene            complement(9315369..9319113)
     gene            complement(9349268..9349823)
     gene            9387369..9389122
     gene            9391578..9394635
     gene            9428371..9430163
     gene            complement(9447794..9449332)
     gene            complement(9455450..9458259)
I004	26	TAACTTCTATTATTAG	41	46	16	44
E001	15	TAACTGCTAATCTGAG	30	1516	16	44
I008	11	TTAAAATTACATGACACTACTT	32	46	22	47
E001	32	TGAAAATCAGAAGAAACGACCT	53	1516	22	47
I010	123	TTTAAGTTGCTCCGTTTTAAACTAAAG	149	152	27	72
E001	58	TTTTAGTTGGACAGTTTGAAACTGTAG	84	1516	27	72
     gene            complement(9516442..9517025)
     gene            complement(9573979..9575801)
     gene            9587877..9588814
     gene            9593779..9595833
     gene            9623239..9624649
     gene            9630358..9630810
     gene            9635964..9636819
     gene            complement(9710164..9711466)
     gene            complement(9713084..9713647)
     gene            complement(9733229..9737684)
     gene            9757205..9759170
     gene            9777788..9780185
     gene            9799389..9800972
     gene            9847211..9849667
     gene            9856852..9858017
     gene            9868770..9869508
     gene            9869790..9870295
     gene            complement(9872844..9882140)
     gene            9906090..9907739
     gene            9921492..9922700
     gene            9933181..9937067
     gene            9941564..9944707
     gene            complement(9982489..9984873)
I001	63	TAACAGTTTTAATAAATTCAGTTTATTTTAAAAGCTCCTTTT	104	242	42	66
E001	15	TAATAGTTATTTCAAACTCTGTCTGAATTCAAAAATATTTTT	56	822	42	66
     gene            complement(10017994..10022238)
I001	3	TTTCTTTTTTGCTTTTCTTCTTTATCTTGTCAACTACTATAAGT	46	48	44	58
E001	207	TTTTATGTCAGATCATCATCTGCGTTTCGTCAAAAGCTATTAGT	250	2285	44	58
     gene            10049394..10052415
     gene            complement(10057745..10058363)
     gene            10077546..10078534
     gene            10083939..10103996
     gene            complement(10129521..10130200)
     gene            10154756..10156789
     gene            10160564..10161656
     gene            10167986..10171815
     gene            complement(10214493..10215411)
     gene            complement(10239737..10240971)
     gene            complement(10258665..10260067)
     gene            10306536..10306881
     gene            10311409..10312048
     gene            complement(10312688..10315928)
     gene            10336096..10337002
     gene            complement(10342203..10343986)
     gene            complement(10371156..10372284)
     gene            complement(10402458..10406235)
     gene            10447283..10447654
     gene            10475458..10475836
     gene            10491275..10497194
     gene            complement(10520864..10521335)
     gene            complement(10527932..10529156)
I002	85	TTTTGGTTGACTTATTAATTGTTTTGTCCATT	116	214	32	61
E001	48	TTGTCGCTAAACTTTTAATTGCTTTGCTCAGT	79	453	32	61
     gene            10533678..10534512
     gene            10534740..10537044
     gene            10545992..10548892
     gene            10604740..10605757
     gene            complement(10626491..10627490)
     gene            10695236..10697764
     gene            complement(10716246..10717101)
     gene            complement(10744284..10746415)
     gene            10754844..10758094
     gene            complement(10782923..10783834)
     gene            complement(10789605..10790566)
     gene            complement(10826656..10828883)
     gene            complement(10829733..10833495)
     gene            complement(10842609..10844601)
     gene            10891222..10891634
     gene            complement(10912355..10914002)
     gene            complement(10917281..10919940)
     gene            10934622..10935036
     gene            complement(10938141..10941280)
     gene            complement(10950783..10951243)
     gene            10959494..10960793
     gene            10970889..10972033
     gene            complement(10997903..10999181)
     gene            11012588..11013363
     gene            complement(11040958..11042783)
     gene            complement(11076108..11076613)
     gene            complement(11077698..11078169)
     gene            complement(11084144..11085501)
     gene            11089174..11090585
     gene            complement(11102838..11105386)
     gene            11108591..11109242
     gene            complement(11116033..11116694)
     gene            complement(11118900..11120925)
I002	5	AAAAAACACAATAGTTTTTACATGTAA	31	44	27	54
E001	2	AAAACGGAGTATCGTTTGTACGTGGAA	28	756	27	54
     gene            11152991..11157569
     gene            11199387..11200391
     gene            complement(11202400..11203917)
     gene            complement(11208296..11208799)
     gene            complement(11210043..11215397)
     gene            complement(11278620..11279295)
     gene            complement(11281644..11285817)
     gene            complement(11298009..11299615)
     gene            11316960..11317873
     gene            complement(11332516..11337999)
     gene            complement(11374527..11375537)
     gene            complement(11406984..11407658)
     gene            complement(11416672..11418275)
     gene            complement(11419040..11419934)
     gene            complement(11444350..11446546)
     gene            complement(11451964..11454052)
     gene            11490056..11490420
     gene            11542063..11544986
     gene            11548533..11550109
     gene            11617517..11619305
     gene            11632331..11636432
     gene            11658365..11659617
     gene            11667083..11672225
     gene            11674386..11676946
     gene            11693389..11695664
     gene            11698307..11699021
     gene            complement(11721897..11723695)
     gene            11728075..11728815
     gene            11746205..11746857
     gene            11804172..11805194
     gene            complement(11805285..11811388)
     gene            11843589..11845256
     gene            complement(11849322..11850066)
     gene            11850691..11853386
     gene            complement(11853758..11854919)
     gene            11865465..11866750
     gene            complement(11867894..11869283)
     gene            complement(11879033..11879894)
     gene            complement(11882065..11882840)
     gene            complement(11891182..11892345)
     gene            complement(11905112..11907280)
     gene            11914079..11915481
     gene            11916928..11920081
     gene            11928091..11929170
     gene            complement(11940259..11941974)
     gene            11965904..11969707
     gene            11985803..11987152
     gene            12029750..12031540
     gene            complement(12076483..12093006)
I003	12	AGATGGTCTTTTTTTGAA	29	294	18	63
E001	152	AGCTCGTCCTTTTTTGAA	169	1869	18	63
     gene            complement(12106330..12108538)
     gene            12121508..12124971
     gene            12142842..12143742
     gene            12144037..12145863
     gene            12150003..12150962
     gene            12217166..12219235
     gene            12222842..12225951
I001	12	ACTTCTTGTAAAC	24	49	13	47
E001	67	ATTTGTTGTAAAC	79	2041	13	47
I007	18	TTATTCGTTCATTATTTTAATCCTTCTATTAATATTTGTAAAAG	61	65	44	67
E001	37	TTTTTCAAACATCAATGAAAACATTATTATATTTGTTGTAAACG	80	2041	44	67
     gene            12256567..12258894
     gene            complement(12267021..12270864)
     gene            complement(12275097..12275600)
     gene            12300057..12301205
     gene            12310735..12312653
     gene            12326647..12328288
     gene            12332018..12333225
     gene            12336031..12337675
     gene            complement(12342878..12343278)
     gene            12343537..12343966
     gene            12346952..12347822
     gene            12350511..12351515
     gene            complement(12356117..12356604)
     gene            12357431..12357842
     gene            12365611..12367038
     gene            complement(12377757..12378273)
     gene            12449840..12450740
     gene            complement(12451279..12454239)
     gene            12463741..12464300
     gene            12526582..12527208
     gene            12573991..12577131
     gene            12579996..12583135
     gene            12602951..12603983
     gene            complement(12638415..12640410)
     gene            complement(12662417..12663544)
     gene            complement(12663764..12667773)
     gene            complement(12695508..12697919)
     gene            complement(12767400..12769714)
     gene            12792770..12793309
     gene            12794081..12794783
     gene            12843235..12845305
     gene            complement(12845732..12846064)
     gene            complement(12881511..12884910)
I001	6	AAAAGTAAAAGGCAATT	22	65	17	49
E001	147	AAAAATAACAATCAATT	163	369	17	49
     gene            complement(12932160..12934898)
     gene            complement(12938618..12940632)
     gene            complement(12941362..12943468)
     gene            complement(12945537..12946483)
     gene            12965406..12968377
     gene            12978426..12979693
     gene            13055908..13058095
     gene            13074604..13076014
     gene            13082548..13084157
     gene            complement(13125897..13126441)
     gene            13139790..13140807
     gene            13212312..13216656
     gene            complement(13228591..13232243)
     gene            complement(13241031..13242200)
     gene            complement(13247185..13248348)
     gene            13251886..13256143
     gene            13291728..13292906
     gene            complement(13293337..13294691)
     gene            complement(13301521..13303379)
     gene            complement(13307204..13308767)
     gene            13331938..13333611
     gene            complement(13361123..13365216)
     gene            13396949..13397634
     gene            complement(13442092..13442344)
     gene            complement(13449579..13451594)
     gene            13469378..13470394
     gene            complement(13476024..13476903)
     gene            complement(13510031..13510990)
     gene            13519584..13521458
     gene            13536972..13537963
     gene            complement(13567362..13569875)
     gene            13582123..13582521
     gene            13589956..13591128
     gene            13600357..13601316
     gene            13618795..13619851
     gene            complement(13619871..13621649)
     gene            13639798..13642177
     gene            13651169..13651658
     gene            13664510..13665051
     gene            13706849..13707558
     gene            complement(13708643..13711886)
     gene            13714116..13716205
     gene            13724586..13725925
     gene            13755695..13759314
I002	104	ACAAAACAATGAAAAAGTTAAAA	126	131	23	61
E001	40	ACGAAAAAAAAAACAACTTAAAA	62	1094	23	61
     gene            complement(13765278..13770485)
     gene            13790686..13792181
     gene            complement(13817922..13821165)
     gene            13841551..13842885
     gene            13844211..13844583
     gene            complement(13861213..13864215)
     gene            complement(13876431..13880937)
     gene            complement(13897857..13900070)
     gene            complement(13900987..13903351)
     gene            complement(13908339..13909822)
     gene            complement(13922995..13926042)
     gene            13964356..13965622
     gene            complement(13979162..13980428)
     gene            14001824..14002978
     gene            complement(14064356..14067599)
     gene            14090907..14091976
     gene            complement(14096092..14098577)
     gene            complement(14111185..14113369)
     gene            14116033..14116673
     gene            complement(14133818..14134211)
     gene            14141868..14144189
     gene            complement(14158792..14161559)
     gene            complement(14197358..14209075)
     gene            complement(14219490..14223178)
     gene            complement(14253961..14255053)
     gene            14256203..14257253
     gene            complement(14295743..14296577)
     gene            14327693..14330116
     gene            14406098..14411102
     gene            complement(14411339..14412567)
     gene            complement(14413632..14415577)
     gene            14423326..14423792
     gene            complement(14423846..14428026)
     gene            14434133..14435284
     gene            14444923..14446045
     gene            complement(14453527..14453753)
     gene            complement(14454852..14455426)
     gene            14462778..14463929
     gene            14464734..14467536
     gene            14469568..14469987
     gene            14470908..14471693
     gene            14473961..14476074
     gene            14479350..14480177
     gene            14485048..14485830
I001	4	TTTGTCAAAATATTTTCCGTAAG	26	46	23	43
E001	123	TTTTTGAAAATGGATACTGTTAG	145	680	23	43
I002	1	CATTCATTTTT	11	60	11	46
E001	224	CATTCAGTTTT	234	680	11	46
     gene            14496006..14499355
     gene            14516800..14518996
     gene            14523496..14523918
     gene            complement(14524679..14525102)
     gene            complement(14527094..14527490)
     gene            complement(14568796..14570344)
     gene            14589559..14591741
     gene            14595071..14596259
     gene            complement(14692171..14692916)
     gene            14701711..14703602
     gene            complement(14726549..14729402)
     gene            14732211..14734378
     gene            14753947..14756380
     gene            complement(14755996..14760753)
     gene            14807157..14807865
     gene            14812282..14814301
     gene            14845858..14849115
     gene            14849237..14852540
     gene            14876086..14878640
     gene            complement(14924953..14928854)
     gene            14962842..14963915
     gene            14976037..14978632
     gene            complement(14982060..14982724)
     gene            complement(14994704..14998953)
     gene            15012604..15012846
     gene            complement(15031384..15034461)
     gene            complement(15043008..15044503)
     gene            15053803..15054572
     gene            complement(15055420..15056742)
     gene            15084788..15088055
     gene            15089317..15093505
I011	289	TTCCAATTTTTTCAAC	304	374	16	62
E001	11	TTGCAATTTTTGCAAC	26	2039	16	62
     gene            complement(15157281..15158537)
     gene            15164328..15164779
     gene            complement(15193096..15194245)
     gene            complement(15234768..15246286)
     gene            15262648..15267778
     gene            complement(15314905..15317139)
     gene            15355159..15363785
     gene            complement(15369919..15377606)
     gene            15422415..15424740
     gene            complement(15429932..15431036)
     gene            15433719..15435275
     gene            15446651..15450213
     gene            15468980..15470680
     gene            complement(15470717..15477324)
     gene            15504828..15505303
     gene            complement(15586735..15590319)
     gene            15607891..15611733
     gene            complement(15628721..15630338)
     gene            complement(15646493..15647279)
     gene            complement(15648185..15651141)
     gene            15666683..15672285
     gene            complement(15672770..15675644)
     gene            15681648..15687321
     gene            15718624..15720241
     gene            15721192..15723698
     gene            15746927..15752060
     gene            complement(15752180..15757191)
     gene            complement(15757790..15766245)
     gene            complement(15767360..15771431)
     gene            complement(15771639..15772657)
     gene            complement(15786451..15786748)
     gene            complement(15794223..15794858)
     gene            complement(15797254..15799617)
     gene            complement(15801232..15804094)
     gene            15811780..15814959
     gene            15821343..15825059
     gene            15826566..15829693
     gene            15849821..15851692
     gene            15857078..15857895
     gene            complement(15861281..15865833)
     gene            15866332..15868618
     gene            complement(15885637..15887507)
     gene            15910558..15914079
     gene            complement(15915619..15917020)
     gene            15923399..15924669
     gene            15943929..15948873
     gene            15986082..15987513
     gene            complement(15988152..15996855)
     gene            complement(16013572..16016756)
     gene            16062603..16063208
     gene            complement(16066987..16067381)
     gene            16072821..16074770
     gene            complement(16074979..16075586)
     gene            16103561..16123669
     gene            complement(16123866..16128784)
     gene            16184311..16185204
     gene            16229380..16236773
     gene            16245111..16245476
     gene            16283720..16283986
     gene            complement(16286040..16286675)
     gene            16329135..16329915
     gene            16340631..16345945
     gene            16394994..16396867
     gene            16439081..16441008
     gene            16457350..16471857
     gene            16505165..16507328
     gene            16558361..16562226
     gene            complement(16603303..16609441)
     gene            complement(16686232..16688328)
     gene            complement(16749672..16751027)
     gene            complement(16751781..16753590)
     gene            16786361..16787537
     gene            16860313..16861304
     gene            complement(16865998..16868948)
     gene            16915759..16916717
     gene            16923853..16925717
     gene            complement(17019540..17020722)
I002	23	GATCATAGCATTGCAA	38	134	16	53
E001	52	GTTCTTAGCATTCCAA	67	866	16	53
     gene            complement(17035123..17042872)
     gene            complement(17056858..17058452)
     gene            complement(17071798..17072098)
     gene            17092634..17094139
     gene            complement(17094220..17096453)
     gene            17119185..17120179
     gene            17178455..17178908
     gene            complement(17205345..17209281)
     gene            17222391..17224428
     gene            17248992..17249922
     gene            17259804..17263499
     gene            complement(17263746..17266375)
     gene            complement(17301289..17301838)
     gene            17334038..17335871
     gene            17339822..17342135
     gene            complement(17378547..17381734)
     gene            17396733..17397695
     gene            17398544..17399269
     gene            17429085..17433019
     gene            17438646..17439584
     gene            17459075..17460694
     gene            complement(17465293..17466597)
     gene            complement(17547731..17548551)
     gene            17553333..17554363
     gene            17600385..17601416
I001	25	AGGTTTTGTTTTGATTAAGTTTTT	48	59	24	48
E001	20	AAGTTTCATTTCATTTCATTTTTT	43	555	24	48
     gene            17650091..17651507
     gene            complement(17680824..17682207)
     gene            17712786..17714744
     gene
