# Supplementary material for: A novel approach to analyze the association characteristics between post-spliced introns and their corresponding mRNA
Source: Front Genet. 2023 Feb 27;14:1151172. doi: 10.3389/fgene.2023.1151172 (PMC10008863; doi:10.3389/fgene.2023.1151172)
Supplement: Supplementary file 1 [file Presentation1.zip › Supplementary material/Supporting Information S2-for CC-Random group.txt]

 Instructions about our database
				
Taking an example as follows. 

	
     gene            complement(4124..10232)
I001CATGTTTTAGTTTTTCAAGCCGGTCGTGCGTTTAGAAAACGCCTCTTAAAATCTGGTTTTTAATTTTTTTTTTGGCTTTGTAAAAAACTTTTTTTTGAAAAAATAAATTTTAATAGCTTTTATGATTCAAAAAGACTTTTTTCGACTTTTAAACTTTTTTTTTGAGATATTGTACATTCTTAAAAACTTTTTTTGATTTTTTTTTTAAAAATTCAGAGTTTTGTTACAAAAGTTGATAAGAGAAAGTC
E001AGTATCATCATCATATCCGTGACCTCTCGTCTTTTCGTCACAAAAGTCTCCAGATTGCTCGGAGCAGCTGTCACAACATCAAAAATGAGCTCTTCATCATCTTCTAGAATTCACAATGGTGAAGATGTTTATGAAAAGGCGGAGGAATACTGGAGCCGCGCGAGCCAGGACGTCAACGGAATGCTCGGCGGATTCGAAGCGCTTCACGCGCCCGACATATCGGCGTCGAAACGATTTATTGAAGGACTGAAGAAAAAGAATCTATTCGGCTACTTTGACTATGCACTGGACTGCGGAGCGGGTATCGGACGTGTTACAAAGCATCTCTTAATGCCATTCTTCTCGAAAGTTGATATGGAAGACGTCGTCGAGGAGTTGATCACGAAAAGTGATCAATATATTGGAAAACATCCACGAATTGGAGATAAATTCGTCGAAGGACTGCAGACGTTTGCACCGCCCGAACGACGTTATGATTTGATATGGATTCAATGGGTTTCAGGGCATTTGGTTGATGAGGATTTGGTTGATTTCTTTAAAAGATGTGCGAAAGGACTGAAACCTGGTGGATGTATTGTGCTCAAGGATAATGTGACAAATCACGAGAAACGGTTATTCGACGATGATGATCATAGTTGGACGAGAACAGAGCCCGAGCTTCTTAAAGCGTTCGCCGATTCTCAACTGGACATGGTCTCGAAAGCACTGCAAACCGGATTCCCAAAGGAGATTTATCCAGTAAAAATGTATGCATTGAAGCCTCAACACACCGGATTCACCAATAATTGATTTAAATATCGATTTTTATTCGTTTAATTGCAATTTTCCCGAAAATTTCATGTTTTACATGCGTGCTCACGTTATTTCTGTTAAATAAATGTTAAGC
I001	123	TGATTCAAAAAGACTTTTTTCGACTTTTAAACTTTTTTTTTGAGATATTGTACATTCTTAAAAACTTTTTTTGATTTTTTTTTTAAAA	210	249
E001	787	TGATTTAAATATCGATTTTTATTCGTTTAATTGCAATTTTCCCGAAAATTTCATGTTTTACATGCGTGCTCACGTTATTTCTGTTAAA	874	887
#138	120	291	102	235	705	84	
1)Line 1, Here, gene   complement(4124..10232) means that the location information of gene.
2)Line 2,The intron sequence is changed into its complementary sequence. I001 represents intron sequence.
3)Line 3,E001 represents the mRNA sequence.
4)Line 4,The optimal similarity segment gotten by Smith-Waterman local similarity alignment method  between the
  two sequences.the length of the intron sequence is 249,123 and 210 are defined as the start site and the terminal
  site of the optimal matched region on intron sequence.  
5)Line 5,the length of the mRNA sequence is 887,787 and 874 are defined as the start site and the terminal site 
  of the optimal matched region on the mRNA sequence.  
6)Line 6, the numbers means the length of exon length except the last two ones. The last but one number means the length of CDS, The last one number means the length of 5��  UTR.
7)In the alignment process, we choose the parameter in Ednafull matrix as follows, each Gap penalty is 50.0 and each
  extend penalty is 5.0,and get a locally similarity region which is most credible only between the two sequences. And 
  then we transform the optimal similarity segment into its complementary sequence again to get the optimal matched
  segment on intron sequence. 


     gene            complement(4124..10232)
I001TTTTATTAAAATCTAGAATCTTGATTTATTTGCATTGAGTCAATACATTCAATAGACAAGATTTGGTTAACTATTGCATTTAGCTTTATATGAATCTTTATTTGAATTTTTTTTCTTTACTTTCGTGTTTAATTATGATTTACTAATTTATATAGTGATTTACATTAAATATTGTGTAAATCTTTTGGAGACGTTTTCAAGAGTTCATACCAGTATTTTGCACATTTTTAAGATTATAGTGATACAGT
E001GAGATATTTACCTTGATTAGGTCGCGACTGTAATTTTACGATATCACCACTTATGGGATTGAAAAGGTTCAACATAAAATTCCCTGTTATTGCCAACGCGGTTGTTTTATCAGTACTTTTAGTTATCGGGTGAGTTGTCCAGGGCTCGCTAGTAATTGGACTATGAACGGACACTAGCCATCGGCAACGGCGAAACGTCCCTGGAATTGGTACTATAGGCAGGCACAGGGTATAGCATAAGGGAGAGCGTACGAGGGATACGTGCCTATTTCAATAGTGAGAAAAGTTATATTATAATGCTATAAACTGTGTCATAGTTGGGGTCTATGGAGGCGCTGGCTGAACTTACTACCCCACTAAGGAACACTCACCGCTAAAACTGTTGTGACTGCTAAGCTCGTACCGTCGATAGTAGAGAGGTTATGTCCGAGTATTTGAAAGTGTTTCATCGGGTAAAGCTCACAGGAAGTACTGCAATAGTCATCTGTCTAAAACCACCTACTCAGGTAGTCTCGAATGTAATATCAACACAGTCTGAATGTGAGTTCCTGCTACCGCAATACTTTGACAGTGCTTTATGATCTTCGCGTCAGTTTTGAAAGCGTACGAATCAGTTTCGCACGAATAACAATATAAAGCTGCATAGGGATAGTTAATGCCCAAATTGCCATTCTCTTTGCGCACAGGAATCCGGAGGAAAAAACAAAACTATGCAGGGAATCCCGACCCACAACCATTACCTACGAGAACTGAGTACAGCTCAGGTGGGAACTATTTATTCCAATAGCTGGTGAGAGGAAATTTGTATAGGATGTTTTAGATGACTAGAATGCCGCATATGTTATAAAGCAATCAGCTTTTAGACATCCTGGCCTTGAGGGTACAT
I001	146	ATTTATATAGTGATTTACATTAAAT	170	249
E001	268	ATTTCAATAGTGAGAAAAGTTATAT	292	887
I002TTAAATGTGCCTTAAATGCTTCAATAAATCGGTTGATTTTGAATGTTGGCCGATGGAGCTTATTATGTTCACTACTTGAGGGCAACGCCTTAGCTAAGAATTTCTATTTTCATCCGTGACTCTTAATTCGTAAATATGAATTACCATACTCCTAATCTTTTCAGATAGACAAAGGGAATGATTGTATAAGCATTGGAGAGCCAGAATAATAGTCAAGCAGAATTTAAAGCACGAAAATAGGGACAGTCTTGTCCTACAACTCAGTCCGAATGGCATAATCATACATATTAAAGCACAATGCGCTAACTTTTCCGCGGCCGGGGATCTTGAGGGTTGCTGTAGAATGTTACGTTGAAAAGATGAATACGGATTTCAACAAAATGTTCACTGAATTTAAATTATCTAAAAGGCGACTTTTATATTTTAACTCCATACATAAGTGCCTAAATTTAGAGATAAACAGAGATACAATTATGAATTGGTGCAAAATAATCATAGAAAGTTTTATACTCTGCAAGCTACACTCCACTATTGTTATTAGGAGCATTCAAAGAACCCCTCGCGGTTAAGGAGTTACATTTGCAGCTTGATTATTCATAATATTTATTCCGGATTGCCATTAGCGGACGATGTAAATTCTAACACATTTTGACAGTGTGTAGAGTTCCATGATCATTGCAAGATCAGATAGCAAATCCTAATGATTCGTGACAAATTTATAACCACACGTGATTAATTACAGGTTTGATCATATACGTATCCTTAATAATTTGCTTCATTTAAGCATAATTGGACAGTAAAATAAAATTGATTTAGCCTGAATCACCTAAATGTACTAATATACTAATTATAACGAAATGGTATCCCGTATTTGTTGCAGGATTTGACAGACAACATTGCGATATAAATACACATCAACGCTTATCGTTTTTTAATCATGATACTGAACCTTCAAGGTCTACAACCTTTATCAGTGTATATCGTGACTGCTCACACTAAGATCAGTTATTAACCCCCTACATAAAACATTTAGCTAAAGCAACCAATACGTAAACGAAAATCCTTTATGTTTAATTAATGTGTTGTAGTCGTAACATGATCTACGGACTTAATTATGTTCCTATATCTGGTACCAAACCTGAAACCTTTAATCTAAGTATCAATCTGAATTGCAATTGTTGTTTCGCCCGTAAGACTGACTTCTAATCACCAAATATTTTCTTAGATACCTATAAGAGTGTCCCATAATACTAATCGGCATTTAGGACTCCGGTGATATTTCTGTATTTCTGAAATGCATACTATTTGTCCTGCAACTGAAGCTTTTCTGTATATAGCCTGGAGTATCACGACCATCGTTAATTAATATATCCACTAATAATGAGGTGTAACTTTCATATTTGACAAAACCGGCTTCTACCAATAGTCTTGATCGTAGAAATAAAACTCTGATAATTTGTATACTGAAATCAACAACTATTCCAATGCCCTCAATGGGTACTCTAAATTTTTTTTCCCGGATGATATACAGATCTGTAATTCTCTTCTTCAAAAGGAAGAAATGCCACAGAAATCGGTCCATGTTACGCACCTATGCGGTCCTATATAATGATTACCCGTGTCTTTATGAGTTGAATGAGTTTAATGTACTAACGTACGTACTTGACAAATAAAGTTAGGCTCTAGGCGTTGTTACGAATCCCTAACTGAAAATGCTCTTTCATCATCAGATGATGTGTAGAAGCAATTCGGGTGGCGAGGACTGAAGGCTAGTCAACCTCAACTGGAATACTGGTTCTGGTATCAATTCACTAAGGACAGTCGGGCCTAAGAGGACGGGACAGTTAGTCATGCCACTTCGTTATAGAAATTATGTATCGAGATTTTCCGTGGTCTAGTTATTTAATGAGAAGTCTAGTTCTAAGATATTCGGCATGTAGATACCCTGTAGTGAACGGAAAACATGTTCATTCTTTAAGTTCATAACACGTAGTCATGTATGACCGAGACGGTTTTTTTATCTTATGTGAGCATTCTTTACACATTTGGAACTCTTTCTAAATATTAGCTATTACACAGCAAAGTTAGGTAAAACGTTGTGGTTACCTAAACATACTTTCTAAATTAGTTCGTCCTGTTATCGTTATGCACATAAAGACATAGTAAAGCTAAGAACATTTTATTTTATATTAATTACTAAAATTAGCTTTACTTTACTCGGTACGGAAAATTCTAATCAAGGCTCATCCATCTTAAATACTATAACGTAACACTCTTAGTGCTACTTTATATGACCGCGACAGAACACTATTCGGGATGTAAACTTTTCATATAGTATACACCTTGATAGGACATCAAATCAAATCGTTCCTTTAATGGTGCGAATGTAGCTTTCTTGTATCAAGGATTAACCAGCTTACTTTTATTTATTTGAATCGTGCGTAGAGATCTATTTGAAGTAGTTGACTAAAATTTATGGTTGATAAATACGTAATCAACAACTCTTTGGCAGTCATCGGCTTCAATGCTAATACTGTATTAGTCCTTTTCTCGCGTACAATATAGGATTCCTTAATGTAAAATTCGTACGTCACATACTCTAAAATCGGCGAATACATCTTCAATACGATTATTTGTGGCCACTCCACATCGTCAATTATTTAATCGCGCCTGAGAATATACTATTGTGCGGGGTACTCATCGAGCCATTAAACATCATGCTGAAACTGGTTTTGGAACATAGTCCAAAAATACCGAACTTACCTCCTTGATTGTTTTATGGAAGAAGTTAGGAAGACTACGGACAAATTCTCTATTTAAATTTGGCGGTCTCAATTTGCTCATGTGACACGCTCGCATAAGTCAAATCACTTTTAATTGGATAGGGAAAACATACAAGCAGAGAGATGCACATGCGGGGCTTAACTAGTTAGTGTTCATCGGACCAGACTCTACATAATTAATACTACTAATTCAATAAACTATATCTGGCTTTCATTATCTTACAATCATGTATTATAGATGGGATGAACCTTGGAATCGATAGTATCCTGACTAAGAAAGATATTGTATTTTTCAACACTTTCAATTATTTTAAAACAAGTAAAATTACGTTCTCTTTTGTGGATTACGTTAGGATTTACGTATGAAAACAATTGAGATAGCTGCAAGGCAGTGAATAGAGCTTTTTTCGGATAGATAGATTTTCGAGTAGTTGTATATTAAATAAAATAGATTAGAGAGTAAGTTGCAAATAATTTACTCTATTAGAGGCTGATAAATCGGAGAAGATATTGTATTCAGTCAGACATGACTCTCGATCGGTAATTTAGTTATCATTCGTGGTGAGCCGGAGCCTTGGCAATTGTGTGAAACCAACAATTATCGAAACTCAATATT
E001GAGATATTTACCTTGATTAGGTCGCGACTGTAATTTTACGATATCACCACTTATGGGATTGAAAAGGTTCAACATAAAATTCCCTGTTATTGCCAACGCGGTTGTTTTATCAGTACTTTTAGTTATCGGGTGAGTTGTCCAGGGCTCGCTAGTAATTGGACTATGAACGGACACTAGCCATCGGCAACGGCGAAACGTCCCTGGAATTGGTACTATAGGCAGGCACAGGGTATAGCATAAGGGAGAGCGTACGAGGGATACGTGCCTATTTCAATAGTGAGAAAAGTTATATTATAATGCTATAAACTGTGTCATAGTTGGGGTCTATGGAGGCGCTGGCTGAACTTACTACCCCACTAAGGAACACTCACCGCTAAAACTGTTGTGACTGCTAAGCTCGTACCGTCGATAGTAGAGAGGTTATGTCCGAGTATTTGAAAGTGTTTCATCGGGTAAAGCTCACAGGAAGTACTGCAATAGTCATCTGTCTAAAACCACCTACTCAGGTAGTCTCGAATGTAATATCAACACAGTCTGAATGTGAGTTCCTGCTACCGCAATACTTTGACAGTGCTTTATGATCTTCGCGTCAGTTTTGAAAGCGTACGAATCAGTTTCGCACGAATAACAATATAAAGCTGCATAGGGATAGTTAATGCCCAAATTGCCATTCTCTTTGCGCACAGGAATCCGGAGGAAAAAACAAAACTATGCAGGGAATCCCGACCCACAACCATTACCTACGAGAACTGAGTACAGCTCAGGTGGGAACTATTTATTCCAATAGCTGGTGAGAGGAAATTTGTATAGGATGTTTTAGATGACTAGAATGCCGCATATGTTATAAAGCAATCAGCTTTTAGACATCCTGGCCTTGAGGGTACAT
I002	2428	TATTTGAATCGTGCGTAGAGATCTATTTGAA	2458	3400
E001	267	TATTTCAATAGTGAGAAAAGTTATATTATAA	297	887
I003AAACACATAAGTAATGAATTTTTGACCATGGTATGATGACATAGATTTCATTATATTTACAGCATGTATGACTCAGTTCAAATTAGAACTTTTCCCCAAAATGGGATCTTAGAAAGGCTCAAAATAGTTACACTATTATTTTCTATTGATCTTTCTGTCGTAAATAAAATTGATTTGTACTTAATATATTTCATTTTATGGTGGTAGTAATTTACAATTTATGCTAAGTCGTAAATAACAATGATGTATATAAATGCTTTGTGAAGGTATTATCAATATGATGTAAATCATGGATGATTTTATTTGAATTTAATATGTTTGAACGATCAATCAACTATGACAAATAAAAAATCAATAGTAGATAGTCAACGAATAAAATTCTACCTAAAGCATATTTCCAAAATAATGAACTAGTTTTTTTATTGAAACGTTTAAGTCCGCAGAATCAGTTATTATCATAGGGAATTCAAGAATTTGAACAAGTTTTGTACTAAATTTTTAATGGAAATTATTTCTGGAAAGTACTGTATAACTGCAATATACTCGATAATCTTATATAGTGATTAAATTCTTAAATGATTGTTATACCTTTTTATCAATCTAACCAGTCATAATATAATGCTTAAAATTATGTATGTAATCCTGTTAGGATTTAATTTGTTTGTAACCATAAAAAACATATACATCTTGTGCAATCACTAGTATCAATGAAATACTTTGTATTAAAATTTTTTCTCAAG
E001GAGATATTTACCTTGATTAGGTCGCGACTGTAATTTTACGATATCACCACTTATGGGATTGAAAAGGTTCAACATAAAATTCCCTGTTATTGCCAACGCGGTTGTTTTATCAGTACTTTTAGTTATCGGGTGAGTTGTCCAGGGCTCGCTAGTAATTGGACTATGAACGGACACTAGCCATCGGCAACGGCGAAACGTCCCTGGAATTGGTACTATAGGCAGGCACAGGGTATAGCATAAGGGAGAGCGTACGAGGGATACGTGCCTATTTCAATAGTGAGAAAAGTTATATTATAATGCTATAAACTGTGTCATAGTTGGGGTCTATGGAGGCGCTGGCTGAACTTACTACCCCACTAAGGAACACTCACCGCTAAAACTGTTGTGACTGCTAAGCTCGTACCGTCGATAGTAGAGAGGTTATGTCCGAGTATTTGAAAGTGTTTCATCGGGTAAAGCTCACAGGAAGTACTGCAATAGTCATCTGTCTAAAACCACCTACTCAGGTAGTCTCGAATGTAATATCAACACAGTCTGAATGTGAGTTCCTGCTACCGCAATACTTTGACAGTGCTTTATGATCTTCGCGTCAGTTTTGAAAGCGTACGAATCAGTTTCGCACGAATAACAATATAAAGCTGCATAGGGATAGTTAATGCCCAAATTGCCATTCTCTTTGCGCACAGGAATCCGGAGGAAAAAACAAAACTATGCAGGGAATCCCGACCCACAACCATTACCTACGAGAACTGAGTACAGCTCAGGTGGGAACTATTTATTCCAATAGCTGGTGAGAGGAAATTTGTATAGGATGTTTTAGATGACTAGAATGCCGCATATGTTATAAAGCAATCAGCTTTTAGACATCCTGGCCTTGAGGGTACAT
I003	607	AGTCATAATATAATGCTTAAAATTATGT	634	741
E001	285	AGTTATATTATAATGCTATAAACTGTGT	312	887
I004AATTCTTATGTCTTTAAAATTTGAAGATTAAGAATTGACTTTGTTAGAATAATTTTTATGAGTTTCAACGTAGCAAGTAGATATAGCCTTATTAGGAGAGTCAAACCACAGTCACGAACGATGTTTAAGCATCTTATTCATCTTGCTAATTTCTCACCTTCTTTCTATCTGAGAGAATTCATTTAATCTAATTGGAGAGATCTGTTTTATGTTGGATGTTTTTTTCTGTGACGAAACTATAGTTCTCTAGTCGATAGAAAAATTTATTCTTTATTGCTTTTAACGCGATTTTATTCTCCTATTATAGTTGTGATTTATTATTCTCTAGCTGACTGGTTTTTATTCATCTATAAATCCATCGCTAAACCAGTTATATATACCATTTCACCTTTTTGACAAAAAAAAAGGTCAAAAAGGTTATGGCCTAGGACTACATGATTATTAAAGTATTGTGATTTTACTATTTCTCTTGATTATATATTTATTTGTATGTGGTTGTTGCTATTGTACAGAAAAAATTCCGGTTAGAAAATTGAAGGCATCTTTATTCTGCGGACTTAGTCCAGTAGATTAACGAATCGATTCGACAATCTAAGGACTTTAATTGATACCAATACGTAGAGAAGAATCAAATAGACAAAAACTTTTGTCCGACGATGATATCGTCTAGGAAATTGTTAAATGTAACCTTATCACTAGTATTAATTTAATAATGTAATCATAGGTATATATGATAGTTGGTTATCATACAACACTTATCACAAGTTAACGATATTCTGTATAATACATCCTGCTATACTTGTTAAATCCACGAAGTAAATGATATGCACAGATTA
E001GAGATATTTACCTTGATTAGGTCGCGACTGTAATTTTACGATATCACCACTTATGGGATTGAAAAGGTTCAACATAAAATTCCCTGTTATTGCCAACGCGGTTGTTTTATCAGTACTTTTAGTTATCGGGTGAGTTGTCCAGGGCTCGCTAGTAATTGGACTATGAACGGACACTAGCCATCGGCAACGGCGAAACGTCCCTGGAATTGGTACTATAGGCAGGCACAGGGTATAGCATAAGGGAGAGCGTACGAGGGATACGTGCCTATTTCAATAGTGAGAAAAGTTATATTATAATGCTATAAACTGTGTCATAGTTGGGGTCTATGGAGGCGCTGGCTGAACTTACTACCCCACTAAGGAACACTCACCGCTAAAACTGTTGTGACTGCTAAGCTCGTACCGTCGATAGTAGAGAGGTTATGTCCGAGTATTTGAAAGTGTTTCATCGGGTAAAGCTCACAGGAAGTACTGCAATAGTCATCTGTCTAAAACCACCTACTCAGGTAGTCTCGAATGTAATATCAACACAGTCTGAATGTGAGTTCCTGCTACCGCAATACTTTGACAGTGCTTTATGATCTTCGCGTCAGTTTTGAAAGCGTACGAATCAGTTTCGCACGAATAACAATATAAAGCTGCATAGGGATAGTTAATGCCCAAATTGCCATTCTCTTTGCGCACAGGAATCCGGAGGAAAAAACAAAACTATGCAGGGAATCCCGACCCACAACCATTACCTACGAGAACTGAGTACAGCTCAGGTGGGAACTATTTATTCCAATAGCTGGTGAGAGGAAATTTGTATAGGATGTTTTAGATGACTAGAATGCCGCATATGTTATAAAGCAATCAGCTTTTAGACATCCTGGCCTTGAGGGTACAT
I004	189	TAATTGGAGAGATCTGTTTTATGTTGGATGTTTT	222	837
E001	785	TAGCTGGTGAGAGGAAATTTGTATAGGATGTTTT	818	887
#138	120	291	102	235	705	84	
     gene            11499..16831
I001TTGTATAAAATTGATCTTTCATTAATTGATAACGAAATCAATATAAACATTTTAAA
E001TCCGGTTAACTAGCTGCCAATTTGCCTAAACAAAAGTGCTCTGTTATGGACACCGTGAACTACTATGTCTACTAAGTAGGAGCTAGGGATTAATGATACTAGTAGCCACTGTGCAAACTTTACACGACTTATGTATAATCAGCATCCCTTCTCCCACAGGATAAAGCAGCATAGTCCCAAGGAGATTCTGCTCGTTTGTCTATTTTCAGGGTAAACATGTCTACAATGCCGACGAATTCGTAGATATCCTTCACCCTAAAATACATTAGCAATGTGGGACTAACTCACAATAACATAAGCTTAGAAAATCCAGGAGTTTACCATCATGCACTTAAACGACGGTGTCAGCAAATTCTATTGTATTATTCTCGCAGAAGGGTTTTCTTGTACCTATTACTTATGTTATTTATGGTATTCTAATCCTCATTTTCGGATGGTTGAAGTCATAGTACAATGTCCGCCCCTAGAACATATGTTATTGAGTTTTTTTGGGGATCTCCATCGTTACAGGATCCCGTGCGGAACGATCCTGGCTGCTCGCCAGTCCGGCCTGGCGGCTCCGGTGTACGATAAACCAGGGGCGACACCTAGGTTCGAAAATCGTATTCAATGAATAGCCCTGTGATGGAAGATTTTACTTCTAGCACTTCTTTGTACCCTCGGACTGATAGAGGCCAAATATTTTCTTGCGCGACGAAGGGCGG
I001	5	ATAAAATTGATCTTTCAT	22	57
E001	30	ACAAAAGTGCTCTGTTAT	47	705
I002ACAGATAGTTTGGATATCTCAAAATTGAACGAGGTGAAGAAAAAAATAAGTCATAAGTAGATTACAACCACTGTATTTGGTAATTAATAGTGTCCCTATTAGTACTTCCGCTTGTCTTAAGACCCGAATCGTTCTCGTCTAGGCTCACAAGTTTTCAGCACTAAAAATCCAGCGTCCCTTGTATCCACTGTAAAGTTTACATAAGAAATTCCCAACGAATACAAGTATTTTTAATTTCAGATTTAATCCACTCTAATGAAGATCTAAAATTGAAGGTCAGGAGCATCTATGTGTATCGAGTCCAATTTGAACTAGAAATTGTTGACAACGATGCTGTTATAAGATTAGAGGGTAAGCTCCTAAAGAAATTGTCACAAAAGCTAGATTCTTAACTGCCTAAACAACTTAAATTTTATACTGTTTAGGCAGGTTAGATATTGTAGACCTTACTAAGGTGACATAGTTGTGGTGAGTGAAGACAGCGATATTCACTCACGACTAATTCCAGTTGACACACTCGTTACTGTATTTCTCCAAAATAATCAGTTCGAACGAAGACAAAAGTAATTTTAAAATGTATATGTGTTAAGACTTAACGCTAGATGCTGCCACTGAGCGGGACTTTCCAACTCGCTGAAACTTCATGTTAGCATGGCTCATCTCTTATGCTGTAATTTCGCTATCCGGTTAAGCCATTCTGTTTACTTTGAACGTTCGGGATCACAATTATATTTTATCCACTGTAGTCTGAAAGTCAGTGTCCCCTCAATAATTAACCCAATGGGCGTAACTGAGTTGATATTATTTTTGATATTAACATACCTGGTAAAACGACATAGGATTAATGAGATCCGGTATCAATCTATTTTTAAATATAAGTTGTTGGTTTATTGTACGAGTAGATCAGGAAATTTTTTTTGCGCCAAGAGCGAGCTTAATAAGTATCTTCGCACCTTCGACGCCCTTGCGTAATAGGAAATGAGAGCCTGGCAAATACCTATTAAAATATAACTCATGAGCAGGATCAGCACTTCAGAGAAAAAGGTAAAAACGTATGGGAGTGACACTGTTGATAAGCTTGGTTTTAATAATGTTGAAACAAAGGGTGTCTCGTACAGAACCCTAGGAAACTGCACATAATACATTTGAGATTAAATACCTTCGATCGGTCTGTGGAGCTTCACGTATAAATGCTCGTAGTCCGTGCACCTATTTCAATCAATTACCGTAATCCCCATATTAGTTTCTATGACGTGTAACCCGCCCATAAGCGCACTCAGACAAAAGTTGCCTTTTATTAGAAAGCAAAATTAGCGAATTACTAAGTTCACGATACATCAATTCTCAAATGACAAGGCAGCAACACGCTAAGACTTCGTTCCAGTTCGCAAGTGCGTATGTGGTGTTTAGGCGTCATGCAACAATATGACATGCTATCTAAATGACATTACTTTTGAGCTTTCATGATCTTTGATCGTGGAATCGTTAGAAGTAATCCCAGTAAACACATTCTCTAGGGCATAACCCTAAGTGCGACTGTCTCTGAAGATATACCAGATAGTAAGTTTAAGGCCTGTTTTAATACCAACTTCATGACCATTCATAGGTTTAATTTAACCAGACTGGTACAGTTGCTTTCTTATATAGAGTAGACTTATAAGAGGTAACAAATGTGATAACAATATACTGTGTAAGCAACCGTAGGTCCTAAGCCAGAATCCATATACCTCCCGCGATGAGAATTTTTGGTTCAATCTGTATGTACGGTTGAAAATACGAATCATTATCAATACTAGAGAATAAATGTCGTTCGAGTTATAAGGTGGTCCAAGAACTTTGAAATGAACATTTTTGCTGGAGATGAACATATCATAATTATGAGAAGTACGTCAAATTATCTGAATCTTTGGCATGTAAATAGAGTTTATATGATTATCAGAGCAAGAATAAGATTTAGACTCTCAAGCTAATTTACTGAGCAATAAATCTAGAACATTATAGCTTTTAGACGGATGTATATTTATTCTGTTAATCGAGTTTGTCAGTCTATTCCATAAATACCAACTCTATTTGGAGTACGTTATATTAAAAATAAATCAATATAAGATTTTAGGTATAAACATCTTTGAACATCGCAATAAAATTCTGTCCGAATACACTTCTATTGTTATTTACATATGCGCTTTAAAAAATCATATAGCGAAATTCCCTGGCGGGCCTAGAAGGAAGAATGAGCACCTATTTGATATAATGTATAAAGTCAAGGTAATCTCACAGATATCCTATGGAACGAAAAATCATCAACTCCTATAGATCTCAAAACTAAATGCACGAGCAATTCAGTATTGATGAATGTCTAGCTGCCCAGAAAACCGAACAAACATTCATTTGCACAACTCCGAGTTTCGATTGCCCCGAATGCGATTTATTATGGGGAAAAGTTGTTTTTGACCAATAGGAGCAGTAGTAGGTATGTGAGTTATTTGCAACAATGGCCAAACTCACCTTATTTTATGATCTTAGGAAAATGAGCCCAAATCTAAAATGATTGAGTCGTGATTCGCTGAAAGAAGAAGAGTCGTATTTAATTGTTCAAGTTAAAACGGTACATTAGTATCTCTGTAGCACAAAAGTATCAACGCTCACGCACTGGTCTGATTACAACAAAGCACGGCAATTAATTAGTGCCAGACCATTACTAGTAGTTATTACGCTCGTGAGGATTTTCCAATATCCATCACCTCAAAATTTATATTAATCCGATTATTACCTTTACCATAACGTGCATTTGAATTTGATTATAAATGTGGCATATAGGCGCTGTAAATTTACATCCGCTTAGTAAGTTATCTTTGACCGACATATCCGAAATGGGGGTTTAAATATTAATAGAAGAAGATACTAAATTGCCATCCGTTTAATAAGGATTTATGTCAAGGCCCAAGGGCAGACGTTATATGATTGTAAGTTAGATAGGTGAATTTGTCGCGTATAGTAACCTGCGGGTCTGCGTTGTTCTCTTTGCAGCTACAAGCATCATTAAGAAAATGTTAATTTATTCTCTACTAAATGAGGCAAAGGGAGATGTGTCCAATAGCGCTTTTTTATTTTCGATAGTTCAATCACTAACATCAGATTTCAATCACTAGCTTTCAAGGGGACTACTAATCGGGGGTACACGGATATATTCATAGATCTGTTTCGGTAGTGAATATGTCCTTCGCTCTTAATTAACCGGTTAGAATCTGCCGTTCACTGTTT
E001TCCGGTTAACTAGCTGCCAATTTGCCTAAACAAAAGTGCTCTGTTATGGACACCGTGAACTACTATGTCTACTAAGTAGGAGCTAGGGATTAATGATACTAGTAGCCACTGTGCAAACTTTACACGACTTATGTATAATCAGCATCCCTTCTCCCACAGGATAAAGCAGCATAGTCCCAAGGAGATTCTGCTCGTTTGTCTATTTTCAGGGTAAACATGTCTACAATGCCGACGAATTCGTAGATATCCTTCACCCTAAAATACATTAGCAATGTGGGACTAACTCACAATAACATAAGCTTAGAAAATCCAGGAGTTTACCATCATGCACTTAAACGACGGTGTCAGCAAATTCTATTGTATTATTCTCGCAGAAGGGTTTTCTTGTACCTATTACTTATGTTATTTATGGTATTCTAATCCTCATTTTCGGATGGTTGAAGTCATAGTACAATGTCCGCCCCTAGAACATATGTTATTGAGTTTTTTTGGGGATCTCCATCGTTACAGGATCCCGTGCGGAACGATCCTGGCTGCTCGCCAGTCCGGCCTGGCGGCTCCGGTGTACGATAAACCAGGGGCGACACCTAGGTTCGAAAATCGTATTCAATGAATAGCCCTGTGATGGAAGATTTTACTTCTAGCACTTCTTTGTACCCTCGGACTGATAGAGGCCAAATATTTTCTTGCGCGACGAAGGGCGG
I002	2731	ATATCCATCACCTCAAAATTTAT	2753	3262
E001	244	ATATCCTTCACCCTAAAATACAT	266	705
I003TGTCTGTACGCGATAAAGGTGGGTGGGTTAATTTTTTCTTATTTATTTACTATGGCTATGATAAGCTATACTTGTTGTATCCTGAAACATGGAGTTGACTTTTAGTGGATGATTGGGACAATTATTTTCTATAATACGATGCTTGACCCTAGTCAACTTATTAATTCTCGCCCATGGCTTATACCCACTGGACAAAGTTTCGTATAACTACAGAACAGACTAAAAACTAAGCTACAGTTTTAACCAAGATCTCTCGAACCTAATCTCCTTTCACATTTTACCATTGTCCCAATAACGTCTAGTTTTTTTTTCTATCATAATCACTACGAATGGAACTATTGCTTTCAGTTCTTGTAGTGGCTTCCAAGATAGGCATTCGACCTTGATCCTTGTTTTGCGCTCACGTGCTTAAGAATTACAGCGACAATATTACTTATGTTGCGAGGGCTGACTCTTTGCTGTTTAGAATAAAATGTTCCGTGAGCCTTCAATCCCTGAGGACTGCTGACCTGCGGTACTAGTTAACGATCTTATCCTATATTCGGGACATCTAATTGCAGACTAATTCCAAAATTACAATGTGCTCCATTGCCAGACTGTGCATGACCCATTTGGCACTCTCTGACTGTCCTAACAATCTTAAAAGAAAGTCGTCTTATTAAATCGACATATACGCTGCAATTAGAATTACTCACCAATATACATTCAATTCACAATATGATTTATTAGATAATACATCCTCATGCTTTACAATAGTTTTTAGCTTTTATGGTCCAAACGATTCTTTGAGATAACCACGGTTGAAGTGCGAGGGGACCTTAGCGCGTAAAGCGTTAAGATTTCATAGTAATGCGAGTCACTACTGAAAGCCTTTCCAACTTCGCATAGTCTGCTCTGAAGCCAGGACCTCATTATTCAATTAGTCAAATATTGTGTCTATAACAAGCAGATTCTCGATCATATATTGCTGTTAGATGCTTGAGCGGACCTGAGAGTTATATACTCCATTTTTGTCGAGAACGACTTATAAGATAAGGAGTGTCAGCCCTTCAAATTCTCGTATAGAACGGATTTATAACTACGTCGAGGCCATAATTTACCCGTTTAAATAATGGCATTTCAACGTCCCTGGAATTTTTTAGGCAAGGTAAGGAGGCGATGGTTTAACACGGGACTTTCACCGATGAAATTGGTAAGTTCGCCTGTACGATATGTCAACTGCAAATGTAATCAAGAGCGATTTGTACGTAATGATGGGGTGACTAATCAGGTCAGCCTAAGTACCTGTCCATCTTAGCATAGAGATGTCCGA
E001TCCGGTTAACTAGCTGCCAATTTGCCTAAACAAAAGTGCTCTGTTATGGACACCGTGAACTACTATGTCTACTAAGTAGGAGCTAGGGATTAATGATACTAGTAGCCACTGTGCAAACTTTACACGACTTATGTATAATCAGCATCCCTTCTCCCACAGGATAAAGCAGCATAGTCCCAAGGAGATTCTGCTCGTTTGTCTATTTTCAGGGTAAACATGTCTACAATGCCGACGAATTCGTAGATATCCTTCACCCTAAAATACATTAGCAATGTGGGACTAACTCACAATAACATAAGCTTAGAAAATCCAGGAGTTTACCATCATGCACTTAAACGACGGTGTCAGCAAATTCTATTGTATTATTCTCGCAGAAGGGTTTTCTTGTACCTATTACTTATGTTATTTATGGTATTCTAATCCTCATTTTCGGATGGTTGAAGTCATAGTACAATGTCCGCCCCTAGAACATATGTTATTGAGTTTTTTTGGGGATCTCCATCGTTACAGGATCCCGTGCGGAACGATCCTGGCTGCTCGCCAGTCCGGCCTGGCGGCTCCGGTGTACGATAAACCAGGGGCGACACCTAGGTTCGAAAATCGTATTCAATGAATAGCCCTGTGATGGAAGATTTTACTTCTAGCACTTCTTTGTACCCTCGGACTGATAGAGGCCAAATATTTTCTTGCGCGACGAAGGGCGG
I003	428	TATTACTTATGTT	440	1313
E001	392	TATTACTTATGTT	404	705
#63	72	210	359	372	86	
     gene            43733..44677
I001GGAAAAATAGCCCATGGCACCGTAAATAATAATACTCTTCAAGAGAATGATATAATTCAGATCGTTCA
E001CACTTAAACAGCAGAATTTACGAACTTAACCCGAGAGCGAACTCCTTAACGTAAGTGATCAATGTGCCAAGGAAAAAGCGCGTATGTGAATAATATCTCTGAATCACGTAAATAGAAGATTTGAGGAAAATCCAAGAAAAATTCACGTTACGCTGAAACAAAAGTAGCGAGATTCAAGGTAATCCACTTATAGTCGCTTAGAAATGTAATCGAAGCCCCAGTGAATACAGTGGCATCAGAATCAAGTGTGGCCGATTGATAAGGGGGAAACTGCCAACATAACCGGTTCCAGCGGAATGCATCTACGCATGTATTGCGTACCTATATATATTCGAAGAGCGGCGCGAGTGTTGAACCCTGCAATTGACAACAAAAATCCATCATCAAAAGGAGAGTTCTTCGCTACTAGAAGCTGAGTAAGATCAACAGGCTAGAGGACATGGTTAATGGAATCGGACATGGAGTAAAAACTGCTGATGCTTATTAATAGTTGGTTACGATAAGAATCGTCTAGGAAAGCATCGCTACATGACTGCTACATAAAGAAAGGTATACCTTGCACTCAGCTGTGGGCTTACGTTCGCCAACTGGTAATAAGAATTAGCATTTGTTGGAACATTACGAGCGGAGCTACTGCGTAAACTCAGTTACGAGGCGTAAAGTACCTACTATAGATACTCAAATAAGACAAACCTGAGAATCGAGCGGGCCGTAATCTTCAAAAACTAAACC
I001	6	AATAGCCCATGGCACCGTAAATAATAATACTCTTCAAGAGAATGATATAATTCAGATCGT	65	69
E001	451	AATCGGACATGGAGTAAAAACTGCTGATGCTTATTAATAGTTGGTTACGATAAGAATCGT	510	733
I002TTTAGAGTCGAATAAGGCTGACTACAACTATCGAATAAAGTATTGA
E001CACTTAAACAGCAGAATTTACGAACTTAACCCGAGAGCGAACTCCTTAACGTAAGTGATCAATGTGCCAAGGAAAAAGCGCGTATGTGAATAATATCTCTGAATCACGTAAATAGAAGATTTGAGGAAAATCCAAGAAAAATTCACGTTACGCTGAAACAAAAGTAGCGAGATTCAAGGTAATCCACTTATAGTCGCTTAGAAATGTAATCGAAGCCCCAGTGAATACAGTGGCATCAGAATCAAGTGTGGCCGATTGATAAGGGGGAAACTGCCAACATAACCGGTTCCAGCGGAATGCATCTACGCATGTATTGCGTACCTATATATATTCGAAGAGCGGCGCGAGTGTTGAACCCTGCAATTGACAACAAAAATCCATCATCAAAAGGAGAGTTCTTCGCTACTAGAAGCTGAGTAAGATCAACAGGCTAGAGGACATGGTTAATGGAATCGGACATGGAGTAAAAACTGCTGATGCTTATTAATAGTTGGTTACGATAAGAATCGTCTAGGAAAGCATCGCTACATGACTGCTACATAAAGAAAGGTATACCTTGCACTCAGCTGTGGGCTTACGTTCGCCAACTGGTAATAAGAATTAGCATTTGTTGGAACATTACGAGCGGAGCTACTGCGTAAACTCAGTTACGAGGCGTAAAGTACCTACTATAGATACTCAAATAAGACAAACCTGAGAATCGAGCGGGCCGTAATCTTCAAAAACTAAACC
I002	19	TGACTACAACTATCGA	34	47
E001	365	TGACAACAAAAATCCA	380	733
I003CTTGGCAATAGAACGATCCTTAAAACAAGGTTATATCACATAGAAGT
E001CACTTAAACAGCAGAATTTACGAACTTAACCCGAGAGCGAACTCCTTAACGTAAGTGATCAATGTGCCAAGGAAAAAGCGCGTATGTGAATAATATCTCTGAATCACGTAAATAGAAGATTTGAGGAAAATCCAAGAAAAATTCACGTTACGCTGAAACAAAAGTAGCGAGATTCAAGGTAATCCACTTATAGTCGCTTAGAAATGTAATCGAAGCCCCAGTGAATACAGTGGCATCAGAATCAAGTGTGGCCGATTGATAAGGGGGAAACTGCCAACATAACCGGTTCCAGCGGAATGCATCTACGCATGTATTGCGTACCTATATATATTCGAAGAGCGGCGCGAGTGTTGAACCCTGCAATTGACAACAAAAATCCATCATCAAAAGGAGAGTTCTTCGCTACTAGAAGCTGAGTAAGATCAACAGGCTAGAGGACATGGTTAATGGAATCGGACATGGAGTAAAAACTGCTGATGCTTATTAATAGTTGGTTACGATAAGAATCGTCTAGGAAAGCATCGCTACATGACTGCTACATAAAGAAAGGTATACCTTGCACTCAGCTGTGGGCTTACGTTCGCCAACTGGTAATAAGAATTAGCATTTGTTGGAACATTACGAGCGGAGCTACTGCGTAAACTCAGTTACGAGGCGTAAAGTACCTACTATAGATACTCAAATAAGACAAACCTGAGAATCGAGCGGGCCGTAATCTTCAAAAACTAAACC
I003	1	CTTGGCAATAGAACGATCCTTAA	23	48
E001	693	CCTGAGAATCGAGCGGGCCGTAA	715	733
I004GCCAATACATGTAGTAATCAGAAACAAGCATTCTCTTAGACAGTATTCGCAG
E001CACTTAAACAGCAGAATTTACGAACTTAACCCGAGAGCGAACTCCTTAACGTAAGTGATCAATGTGCCAAGGAAAAAGCGCGTATGTGAATAATATCTCTGAATCACGTAAATAGAAGATTTGAGGAAAATCCAAGAAAAATTCACGTTACGCTGAAACAAAAGTAGCGAGATTCAAGGTAATCCACTTATAGTCGCTTAGAAATGTAATCGAAGCCCCAGTGAATACAGTGGCATCAGAATCAAGTGTGGCCGATTGATAAGGGGGAAACTGCCAACATAACCGGTTCCAGCGGAATGCATCTACGCATGTATTGCGTACCTATATATATTCGAAGAGCGGCGCGAGTGTTGAACCCTGCAATTGACAACAAAAATCCATCATCAAAAGGAGAGTTCTTCGCTACTAGAAGCTGAGTAAGATCAACAGGCTAGAGGACATGGTTAATGGAATCGGACATGGAGTAAAAACTGCTGATGCTTATTAATAGTTGGTTACGATAAGAATCGTCTAGGAAAGCATCGCTACATGACTGCTACATAAAGAAAGGTATACCTTGCACTCAGCTGTGGGCTTACGTTCGCCAACTGGTAATAAGAATTAGCATTTGTTGGAACATTACGAGCGGAGCTACTGCGTAAACTCAGTTACGAGGCGTAAAGTACCTACTATAGATACTCAAATAAGACAAACCTGAGAATCGAGCGGGCCGTAATCTTCAAAAACTAAACC
I004	17	ATCAGAAACAAG	28	53
E001	235	ATCAGAATCAAG	246	733
#229	205	44	97	157	732	
     gene            47472..49416
I001AGTAAATTCTCTAGCTACTATATGTTGATCGCTTATACCATTTCTAGCAGTAGTTGTAGTTTTTATAGTAATGAAACAATCTTAC
E001ATTAAAAATCAGCATAGTCCTAATTGTCAAATCTACAGGTATGCGAAGCTTCTTAATCAAATGAGCATCCCTATGTAGAGAAGGCAATGAATGGATAGAATTTAAAGATTATAAACACTATTAAGACCCTCCATAGATACACGCGTCTCGGAGGCTCACGAGACTGGAGAGCCCTTCGGGATGACAAATGAACAGTCAGAAAACCTACAACGGTTTAAACTGCATGGCAGCCCACTAGGTATTACCATGGACTTTAATTAGATACAGGTTAAATTCCATCTGCGGTGCACGCCGAGTCGGACATGCTCCTTTATTTAGACCGTGCTGTGTGAGCATTGCGTGAGCCGAGTGGATCTGGAACAACTTAAGCTGTGGGAACTAGACAGATGGTGCATTTTGCTTACAGACTCATCTGGTCTTAACAACCAGATATGTTACATTAGCGACGTTAACCTACAACGCGAAATCCAGCGCACTGTACACCGCCACATTTTTAGCCAACCATGCTCGGAAAAGTCATCGAAAGCGTACGCATGCTCTAGACCTTTACGCAGACTCCAAGCCATGGAGCCCAAAGGAATCAGTCAATACCTACCCAATAGGTTTACCTTTTGCAGGCTCTACTTCGTTTGCCGGACCGAGTTAATTGGG
I001	57	TAGTTTTTATAGTAATGAAACAATCTTA	84	86
E001	96	TAGAATTTAAAGATTATAAACACTATTA	123	652
I002ATCCTTATACTATGTTGTAGTCTATGACTAATAATAATTCTGATATCTTGTTTTACTAGATATTCTGATTCGACTCTTCTTCTAATAAAAGATTTAATTCTACGCATACTTAAATTTAGTGACGATACTTTATTAAGCTTCGCCACTAGAATAGGTAGAAATTACTTGACATTTGTAATTAACTCAAAGGTAATTGAGTTAGAAAGTTAAAAGAAGGTGTTATCCGTTGTGGGAATTTGTAAAGAATCAGTCCCAATCATAAAGATTATATTAAAAATAAAACGAATCTGTCTCTATAGAATGATTAGGTTCTAACGAACTAACCCACAGAACATAATTGCCGTTGAGATATAATTTAACTAAAAACACATCATTTGAGGTACATACTACTGTAGTGCTTAAATACTAAATATTAAATTTTACATAAACATCGAGATTACAGATTAGTTAATTTCTCAAACAAGATTTCAATATGGATAAATTGAGCGA
E001ATTAAAAATCAGCATAGTCCTAATTGTCAAATCTACAGGTATGCGAAGCTTCTTAATCAAATGAGCATCCCTATGTAGAGAAGGCAATGAATGGATAGAATTTAAAGATTATAAACACTATTAAGACCCTCCATAGATACACGCGTCTCGGAGGCTCACGAGACTGGAGAGCCCTTCGGGATGACAAATGAACAGTCAGAAAACCTACAACGGTTTAAACTGCATGGCAGCCCACTAGGTATTACCATGGACTTTAATTAGATACAGGTTAAATTCCATCTGCGGTGCACGCCGAGTCGGACATGCTCCTTTATTTAGACCGTGCTGTGTGAGCATTGCGTGAGCCGAGTGGATCTGGAACAACTTAAGCTGTGGGAACTAGACAGATGGTGCATTTTGCTTACAGACTCATCTGGTCTTAACAACCAGATATGTTACATTAGCGACGTTAACCTACAACGCGAAATCCAGCGCACTGTACACCGCCACATTTTTAGCCAACCATGCTCGGAAAAGTCATCGAAAGCGTACGCATGCTCTAGACCTTTACGCAGACTCCAAGCCATGGAGCCCAAAGGAATCAGTCAATACCTACCCAATAGGTTTACCTTTTGCAGGCTCTACTTCGTTTGCCGGACCGAGTTAATTGGG
I002	280	AAACGAATCTGTCTCTATAGAATGATTAGGTT	311	490
E001	574	AAAGGAATCAGTCAATACCTACCCAATAGGTT	605	652
I003ATAAATGTTTGATCTGTTAATACAGCTATCTATTGCCTAACAACTATAGAGAGTCGTTTGAAAAAAATAATCATGGAGCGAAACACCATTCTAATTCACATTGATAAAAATAAGAAGTTAATAAATTATTACTTGCTCTATATTAGTTTATTGTAGGATTTCATAATCTCATAATGACTTATGACTTTATAAAGTAGTTGACCTTTTCATAAAATGCATTTTTCGTTTGTGTACTGTTTTTGCATAGTCAGCAAATACCGTTAGCCATTCATTTTGGAAACATACTATAACGTATTGTTTAACACAATTCTAAGTTGCATCGTTCTTTGAGTCATTTTGAGTATCTCAACTATTATTGTTGAATTCTAGAAGATTTATCTTGTGATTCATAGCGTTAACAAAGTCGTGGTACTATTTTTAATCATTTCCGAATGCGTTATTTATATTTATAAACAAACTAAGTTAACATATACAAATAAAGATTAATTAACTTATTTTTTCCGGACTGATGACACTAATTTTGTAAAATAAAATCATAGTTAAACGTTATATTACTTTATAACCGATTTGACTTCCATGCATTTTAAGTTGATAATCTTTTCTTACCTTTCCATCACAGATTAATAGGGTAAGAATGCGTTTCTGGAGATTTATCAAAATTGTATGTAAAATGTTTTTACAGGATAGTAGCAGCCTTTACAAGTTATAATTAAGACGTTT
E001ATTAAAAATCAGCATAGTCCTAATTGTCAAATCTACAGGTATGCGAAGCTTCTTAATCAAATGAGCATCCCTATGTAGAGAAGGCAATGAATGGATAGAATTTAAAGATTATAAACACTATTAAGACCCTCCATAGATACACGCGTCTCGGAGGCTCACGAGACTGGAGAGCCCTTCGGGATGACAAATGAACAGTCAGAAAACCTACAACGGTTTAAACTGCATGGCAGCCCACTAGGTATTACCATGGACTTTAATTAGATACAGGTTAAATTCCATCTGCGGTGCACGCCGAGTCGGACATGCTCCTTTATTTAGACCGTGCTGTGTGAGCATTGCGTGAGCCGAGTGGATCTGGAACAACTTAAGCTGTGGGAACTAGACAGATGGTGCATTTTGCTTACAGACTCATCTGGTCTTAACAACCAGATATGTTACATTAGCGACGTTAACCTACAACGCGAAATCCAGCGCACTGTACACCGCCACATTTTTAGCCAACCATGCTCGGAAAAGTCATCGAAAGCGTACGCATGCTCTAGACCTTTACGCAGACTCCAAGCCATGGAGCCCAAAGGAATCAGTCAATACCTACCCAATAGGTTTACCTTTTGCAGGCTCTACTTCGTTTGCCGGACCGAGTTAATTGGG
I003	571	ACTTCCATGCATTTTAAGTTGATA	594	721
E001	241	ATTACCATGGACTTTAATTAGATA	264	652
#139	163	183	166	651	
     gene            49919..54360
I001GTACTAATTGTTCTCCTTCTTATTAAGAAAAATAAATCTAGCTAAACAAAGGTTTCTATTTCAATCTAATCTGAATATAATCTAATCATAAGATGTCAGCGCGCATGGATGAAAGAGCTAAAGCCCAGATTAGAAGAAAAGTGACCTTGTTCGAGTTGCTTTTCTCGTAGACAGCGATTTTAAAAAATCCCTAGTTAAACAGAATTAACTGAAGCGTCAAAAAAATGCCGTGTGCTAATTGGGGTTTACACGGGGGAATGTTAGATAGTCAGTATTGATTTCAATCTAGTGCAATCTTCATGTCTACAGACGCCACCCAACGTGATGAGCTTAAGGCGTATCCTAAAATCAGGCTGTAGAGTTTAGTTCATAATTTAGGGTTTTAAAACTAATTATTCAAAACCCCGGGATACAATCAGCAAAAAATAAAAACAGAATATAAGAATACTTACGTCCAAACACGAGGTTATTCTTCTCATTTTGATCAAATTTACATTTCTAATGGGATGGCCGAACCCAAGATCTCCAAATCATACAGCAGAATCCTTGCAGCACTGTATGATATAGTAAATTATTATAATGTGTATAGCGGATCGGAAACCGGACGCATTAATTCAGGTCAAAAGAGGATTATAATCAAAAATGCCATCTATCTGATGAAAAAGGATATCAAATATCTTTCAAGTGTCTACAACGACAGATTAATGTAATAATATCATGAAATCCTACGAATGGAGAAGTTTCATATTTGAAAAATGACAAGGAGATTTCCAGGTTTATACTACATTGAAGTAATTT
E001TGAACGCTCATTGGTGCCCCGTATACGGAAAAAACCTCGAGTAGGTTATTAAATGAACTAGCTAATCTTCGCAGAAACATAAAGTTTAGTTTACTGCTGTAAGCGCGAAAGTATAGTATGCGTGCTCGATAAACCTGCAGATGGTGAACTTATATTGAGATAAATGCCGGCCACACCGAAGAGCGATTTTACCACTTACAAGAACCAAAGTTTTCCACTACCTCCTCACGGTGTATAAGTTCTTAGAAGATTTCAGTATATGATTATTAAGTATCCATTTCCCTCTGAGGTTAATAGGGTAGGTCTTACGCATCATGCATTACTTTTAGTATTATAATATGATATCCGGAGGATGTCACGTACTGGATCGGATTTGGCAGACGGCGCAAATCGTCATTATCACTATGAGCAAGACGTTTGGCACGGTGGCGTTTTGGGGTGATCAACCTAATCCGAATTCGGGCGTAGAATTTGAGTAGTACACTGGGGTATATTATAATATGTAGCCAGTAAGATTCACTCACATTCTCTTAATATCCCCTTCTTAACCCCAGTAGATATAGCAGGTACACAGTCCTCTAGAGCTGCGGATCTATTATAGTCCTAGGTACTAATATTTCAAGTACTTAAATTGAAAATTGCAGTACCAACAACGTTAGTAAGCAACGAGTAATAGTTTGAGGCTCCTAAGGTCTAATTATAGAAAAGCCATAGAAGACGTCACACTGAGGGAAATATCTATCGTGCATCAACAGAATACTAGAAATTATTCCTTGAAGGTAACGTGAAGCCACTCACATACCGCACCACCCGGATGTACACGCCAGATACACCTCAAGGCCCTATGGACTTCTACATTATCAAGTATGTTATACCATTAGCGATTTAAACCCAAGGAGACGTTGTTTAATGCTGGCGCAATGATAGAAATATGTTGCGAATAACGTTATGAAAATTACTTAACGTCGTAGCTTGCATATCCAAGCCAGCATTGGCCTCTTCTTCCAATTTTAATCAAAAATTTTAATTGTCAGAAAAGCGTACCAAGAAACGAAGTTACACCTCAAATTCGGTTGCAGAGTTTAGGTCTTTGCGCAAGCTTGTGTAGAATAGGTGATATCGTGAATCGTTTGGTAAACATATTGGTGTGCAGCGTCACAGCATAGCCATCGTTGATGGACTCTCTTTAATTGTGATGATTACATTTGACACAAGTAACCTTCTGAAGGACATTTAAACGTATCACGTCTTAGATGGATATCGAAGAGTCAAGCTTCCTGAAAGGTCTATACCTTTCTAGTAACAAGTTGAGATGATTCTCATTAGAGAGGGTCGTCACTGAA
I001	342	CCTAAAATCAGGCTGTAGAGTTTAGTTCAT	371	799
E001	1062	CCTCAAATTCGGTTGCAGAGTTTAGGTCTT	1091	1344
I002ATCTGGTGTAACAAATTCTTTACTATATATTCTCAGACTTTAGTTTTTAAAATGTGCATTAAACTCTTTTTAACTTAGTCTCATTGAGTCAATAATAAATGTTGAACGCGCGTTTTTGGTTTGTCCGTACACCTCACAAGAATACATATGTTCTTGCAGATAGTGTCTTACTAAATTTCAACTATTAGGTTAAGATAGAGAGTATTCGTGCGGAATTACAAATATAACATCGGGTCACGGCATACTTATATATACTTTTCTGCGAGATTGATGTTCTGCAACATAAAAATCATCAGAACGATCACTTTAGGTTAAGAGTATATTTGGTATCTAAAATATCCGTCTACTAGCTATTCAAGGGTAACTAAAACTTACCAGTGGTACATTGACAGCAAGAATAACCATAAGCTATCAATCGCTGTGTAAATCATTTAATATTCTCTTAGGATTTCTAGCGGTCGAATAACATTGCAAAGTATGTTCTACATCGTATTCACATTTATATCGCTCACCGGTTCAAGTAACTGGTTATGTGTAAATAAAAAGGAGTGTTACCCAAGACGAACAGGTTGAAAACTGTAACGATATAATTGATAGCGTATAATTGATATTTTGTCCTGGTTATACACAATTAATCGGCTTGAGAAAGAAATATAAGATGGTCTAACATGTAGAATAAGGAAAGTCAGGAGATAATGAAATGTTCAAACTAATTCTTCGTTCTTAGCGTTTAGGTTCTCTACTAGTAATATCTTACAATAGCATCGTATTACTAATTAGCCATGCATAAAATCTGGTATTTACTGGAGTTTACAGGTAAGTTGTTGGGTTGTATTCAGTTTACGTAAATACCGAATCTCGATAAACAAAAGTTCATCAGGAAACAAAACCTCCGCCATCTCGTAATCTTGTTTTTTAACGAAATCCGTACGCCCATAAAAAGATAAACTCGTTCGTGCCTCAAAGGTTTTTAAGCCAAACAGCGAATGAGACGATTGTTATTATCCATTATTATATGTTATTTTCAATCGCAAAATTCACTATAACAGTATTCTATTCGTAGATTAAAACTTTTTTTTTTATTCCTGGCATAAAACGGATCAAGGTAGCTCACCGTATCTTCTGCGTTTTTCATCTATGGTGTCTTCTCGGGTCACGGCGCTGAGTAAAGAATAAGAGATTGGAATTTAAGTCATTATCGAAGCGGACAATGAAGAAATACACGCCCTCTTTTTTGAGGTTTATTTTTGCC
E001TGAACGCTCATTGGTGCCCCGTATACGGAAAAAACCTCGAGTAGGTTATTAAATGAACTAGCTAATCTTCGCAGAAACATAAAGTTTAGTTTACTGCTGTAAGCGCGAAAGTATAGTATGCGTGCTCGATAAACCTGCAGATGGTGAACTTATATTGAGATAAATGCCGGCCACACCGAAGAGCGATTTTACCACTTACAAGAACCAAAGTTTTCCACTACCTCCTCACGGTGTATAAGTTCTTAGAAGATTTCAGTATATGATTATTAAGTATCCATTTCCCTCTGAGGTTAATAGGGTAGGTCTTACGCATCATGCATTACTTTTAGTATTATAATATGATATCCGGAGGATGTCACGTACTGGATCGGATTTGGCAGACGGCGCAAATCGTCATTATCACTATGAGCAAGACGTTTGGCACGGTGGCGTTTTGGGGTGATCAACCTAATCCGAATTCGGGCGTAGAATTTGAGTAGTACACTGGGGTATATTATAATATGTAGCCAGTAAGATTCACTCACATTCTCTTAATATCCCCTTCTTAACCCCAGTAGATATAGCAGGTACACAGTCCTCTAGAGCTGCGGATCTATTATAGTCCTAGGTACTAATATTTCAAGTACTTAAATTGAAAATTGCAGTACCAACAACGTTAGTAAGCAACGAGTAATAGTTTGAGGCTCCTAAGGTCTAATTATAGAAAAGCCATAGAAGACGTCACACTGAGGGAAATATCTATCGTGCATCAACAGAATACTAGAAATTATTCCTTGAAGGTAACGTGAAGCCACTCACATACCGCACCACCCGGATGTACACGCCAGATACACCTCAAGGCCCTATGGACTTCTACATTATCAAGTATGTTATACCATTAGCGATTTAAACCCAAGGAGACGTTGTTTAATGCTGGCGCAATGATAGAAATATGTTGCGAATAACGTTATGAAAATTACTTAACGTCGTAGCTTGCATATCCAAGCCAGCATTGGCCTCTTCTTCCAATTTTAATCAAAAATTTTAATTGTCAGAAAAGCGTACCAAGAAACGAAGTTACACCTCAAATTCGGTTGCAGAGTTTAGGTCTTTGCGCAAGCTTGTGTAGAATAGGTGATATCGTGAATCGTTTGGTAAACATATTGGTGTGCAGCGTCACAGCATAGCCATCGTTGATGGACTCTCTTTAATTGTGATGATTACATTTGACACAAGTAACCTTCTGAAGGACATTTAAACGTATCACGTCTTAGATGGATATCGAAGAGTCAAGCTTCCTGAAAGGTCTATACCTTTCTAGTAACAAGTTGAGATGATTCTCATTAGAGAGGGTCGTCACTGAA
I002	466	ACATTGCAAAGTATGTTCTAC	486	1253
E001	855	ACATTATCAAGTATGTTATAC	875	1344
I003TTCAGTATATGACGTTAGACCAAATCAGTAAGCATGTTTACAATCGACTATATGC
E001TGAACGCTCATTGGTGCCCCGTATACGGAAAAAACCTCGAGTAGGTTATTAAATGAACTAGCTAATCTTCGCAGAAACATAAAGTTTAGTTTACTGCTGTAAGCGCGAAAGTATAGTATGCGTGCTCGATAAACCTGCAGATGGTGAACTTATATTGAGATAAATGCCGGCCACACCGAAGAGCGATTTTACCACTTACAAGAACCAAAGTTTTCCACTACCTCCTCACGGTGTATAAGTTCTTAGAAGATTTCAGTATATGATTATTAAGTATCCATTTCCCTCTGAGGTTAATAGGGTAGGTCTTACGCATCATGCATTACTTTTAGTATTATAATATGATATCCGGAGGATGTCACGTACTGGATCGGATTTGGCAGACGGCGCAAATCGTCATTATCACTATGAGCAAGACGTTTGGCACGGTGGCGTTTTGGGGTGATCAACCTAATCCGAATTCGGGCGTAGAATTTGAGTAGTACACTGGGGTATATTATAATATGTAGCCAGTAAGATTCACTCACATTCTCTTAATATCCCCTTCTTAACCCCAGTAGATATAGCAGGTACACAGTCCTCTAGAGCTGCGGATCTATTATAGTCCTAGGTACTAATATTTCAAGTACTTAAATTGAAAATTGCAGTACCAACAACGTTAGTAAGCAACGAGTAATAGTTTGAGGCTCCTAAGGTCTAATTATAGAAAAGCCATAGAAGACGTCACACTGAGGGAAATATCTATCGTGCATCAACAGAATACTAGAAATTATTCCTTGAAGGTAACGTGAAGCCACTCACATACCGCACCACCCGGATGTACACGCCAGATACACCTCAAGGCCCTATGGACTTCTACATTATCAAGTATGTTATACCATTAGCGATTTAAACCCAAGGAGACGTTGTTTAATGCTGGCGCAATGATAGAAATATGTTGCGAATAACGTTATGAAAATTACTTAACGTCGTAGCTTGCATATCCAAGCCAGCATTGGCCTCTTCTTCCAATTTTAATCAAAAATTTTAATTGTCAGAAAAGCGTACCAAGAAACGAAGTTACACCTCAAATTCGGTTGCAGAGTTTAGGTCTTTGCGCAAGCTTGTGTAGAATAGGTGATATCGTGAATCGTTTGGTAAACATATTGGTGTGCAGCGTCACAGCATAGCCATCGTTGATGGACTCTCTTTAATTGTGATGATTACATTTGACACAAGTAACCTTCTGAAGGACATTTAAACGTATCACGTCTTAGATGGATATCGAAGAGTCAAGCTTCCTGAAAGGTCTATACCTTTCTAGTAACAAGTTGAGATGATTCTCATTAGAGAGGGTCGTCACTGAA
I003	1	TTCAGTATATGA	12	56
E001	252	TTCAGTATATGA	263	1344
I004GGAAGTCACCTTTTTTTAAACGTGTTGGAAGAGCTTTAAGATACGTATACTTAACGAAACCGATGCTTTTGCATCTTAAATTGTCGTACTCTTAGGCTGTGACAAATGTTTTTCTAAGAGGCGGCAAGAAATTTACTTTAATTTGATAAGTCATAAGAGCAAGAGGTACTATCTGATGATGTTCATAATCACATTAAACAATTTACTAATATTATTCCTAGTAACGTATCGCAACGAGTGAAACACTCAGAACGGTAATAATGAAGATTACTATGATTAATCAGCCATAATTAAGGGCTTTTTGTCGATGAACACCTCTTAGAATCGTGAGTATTACCTATATGAGTGTCATGTCTTGGGCTCGTTTTAATTGAGTGTTCATTGCTAACATCGTCATTGGTTTGTTCTTCCTTGTTTATCCGGAAGTGCGCTTCGGATAAGACATTATTAGGGAAGGATGTGCAACGTCCACAAAAAACGATTTATTGCAACTGTCGATTGAGATAATCGAACTGGACTGATTACCATGCATATAAAGCGACTAGCCCCTAGTACCTCGAGAAATTATTCCGTAAATTAAAGATATTTCAGAGGTTAGTATATCCGGTTTTTTCTAAGAATACCCAGAGAAATTATAGGTATTCACACACACAAGTGACTTTGATGACGCTGGTGTTGGCTTTTTAACTTGCC
E001TGAACGCTCATTGGTGCCCCGTATACGGAAAAAACCTCGAGTAGGTTATTAAATGAACTAGCTAATCTTCGCAGAAACATAAAGTTTAGTTTACTGCTGTAAGCGCGAAAGTATAGTATGCGTGCTCGATAAACCTGCAGATGGTGAACTTATATTGAGATAAATGCCGGCCACACCGAAGAGCGATTTTACCACTTACAAGAACCAAAGTTTTCCACTACCTCCTCACGGTGTATAAGTTCTTAGAAGATTTCAGTATATGATTATTAAGTATCCATTTCCCTCTGAGGTTAATAGGGTAGGTCTTACGCATCATGCATTACTTTTAGTATTATAATATGATATCCGGAGGATGTCACGTACTGGATCGGATTTGGCAGACGGCGCAAATCGTCATTATCACTATGAGCAAGACGTTTGGCACGGTGGCGTTTTGGGGTGATCAACCTAATCCGAATTCGGGCGTAGAATTTGAGTAGTACACTGGGGTATATTATAATATGTAGCCAGTAAGATTCACTCACATTCTCTTAATATCCCCTTCTTAACCCCAGTAGATATAGCAGGTACACAGTCCTCTAGAGCTGCGGATCTATTATAGTCCTAGGTACTAATATTTCAAGTACTTAAATTGAAAATTGCAGTACCAACAACGTTAGTAAGCAACGAGTAATAGTTTGAGGCTCCTAAGGTCTAATTATAGAAAAGCCATAGAAGACGTCACACTGAGGGAAATATCTATCGTGCATCAACAGAATACTAGAAATTATTCCTTGAAGGTAACGTGAAGCCACTCACATACCGCACCACCCGGATGTACACGCCAGATACACCTCAAGGCCCTATGGACTTCTACATTATCAAGTATGTTATACCATTAGCGATTTAAACCCAAGGAGACGTTGTTTAATGCTGGCGCAATGATAGAAATATGTTGCGAATAACGTTATGAAAATTACTTAACGTCGTAGCTTGCATATCCAAGCCAGCATTGGCCTCTTCTTCCAATTTTAATCAAAAATTTTAATTGTCAGAAAAGCGTACCAAGAAACGAAGTTACACCTCAAATTCGGTTGCAGAGTTTAGGTCTTTGCGCAAGCTTGTGTAGAATAGGTGATATCGTGAATCGTTTGGTAAACATATTGGTGTGCAGCGTCACAGCATAGCCATCGTTGATGGACTCTCTTTAATTGTGATGATTACATTTGACACAAGTAACCTTCTGAAGGACATTTAAACGTATCACGTCTTAGATGGATATCGAAGAGTCAAGCTTCCTGAAAGGTCTATACCTTTCTAGTAACAAGTTGAGATGATTCTCATTAGAGAGGGTCGTCACTGAA
I004	558	CGAGAAATTATTCCGTAAA	576	694
E001	760	CTAGAAATTATTCCTTGAA	778	1344
I005CCTTTCTATACTCAAGTCATATACATTACAAATAATATCAGGTTTTATAAGTG
E001TGAACGCTCATTGGTGCCCCGTATACGGAAAAAACCTCGAGTAGGTTATTAAATGAACTAGCTAATCTTCGCAGAAACATAAAGTTTAGTTTACTGCTGTAAGCGCGAAAGTATAGTATGCGTGCTCGATAAACCTGCAGATGGTGAACTTATATTGAGATAAATGCCGGCCACACCGAAGAGCGATTTTACCACTTACAAGAACCAAAGTTTTCCACTACCTCCTCACGGTGTATAAGTTCTTAGAAGATTTCAGTATATGATTATTAAGTATCCATTTCCCTCTGAGGTTAATAGGGTAGGTCTTACGCATCATGCATTACTTTTAGTATTATAATATGATATCCGGAGGATGTCACGTACTGGATCGGATTTGGCAGACGGCGCAAATCGTCATTATCACTATGAGCAAGACGTTTGGCACGGTGGCGTTTTGGGGTGATCAACCTAATCCGAATTCGGGCGTAGAATTTGAGTAGTACACTGGGGTATATTATAATATGTAGCCAGTAAGATTCACTCACATTCTCTTAATATCCCCTTCTTAACCCCAGTAGATATAGCAGGTACACAGTCCTCTAGAGCTGCGGATCTATTATAGTCCTAGGTACTAATATTTCAAGTACTTAAATTGAAAATTGCAGTACCAACAACGTTAGTAAGCAACGAGTAATAGTTTGAGGCTCCTAAGGTCTAATTATAGAAAAGCCATAGAAGACGTCACACTGAGGGAAATATCTATCGTGCATCAACAGAATACTAGAAATTATTCCTTGAAGGTAACGTGAAGCCACTCACATACCGCACCACCCGGATGTACACGCCAGATACACCTCAAGGCCCTATGGACTTCTACATTATCAAGTATGTTATACCATTAGCGATTTAAACCCAAGGAGACGTTGTTTAATGCTGGCGCAATGATAGAAATATGTTGCGAATAACGTTATGAAAATTACTTAACGTCGTAGCTTGCATATCCAAGCCAGCATTGGCCTCTTCTTCCAATTTTAATCAAAAATTTTAATTGTCAGAAAAGCGTACCAAGAAACGAAGTTACACCTCAAATTCGGTTGCAGAGTTTAGGTCTTTGCGCAAGCTTGTGTAGAATAGGTGATATCGTGAATCGTTTGGTAAACATATTGGTGTGCAGCGTCACAGCATAGCCATCGTTGATGGACTCTCTTTAATTGTGATGATTACATTTGACACAAGTAACCTTCTGAAGGACATTTAAACGTATCACGTCTTAGATGGATATCGAAGAGTCAAGCTTCCTGAAAGGTCTATACCTTTCTAGTAACAAGTTGAGATGATTCTCATTAGAGAGGGTCGTCACTGAA
I005	14	AAGTCATATACATTACAAATAATATCAGGTTTTATAA	50	54
E001	301	AGGTCTTACGCATCATGCATTACTTTTAGTATTATAA	337	1344
I006CACTTGAATTGACGGCACCTATAATTTAGTTTCTATTTACGTAACAAAAGCTTATGTACGAAATTAAAAAGATAAATATCTCAATACCTCGAAAGATGAAAAGTATAATTCATTTTGTATCCAGTAGGATAAGATATTTCTGAAAAGTGAACAACAAAAATTTAAGCTACAAATGAGAAGGTAGAACTGATCATGTCTATCTCGTAAATAAACTCACTTTTTTATATTAAATTATTATTTTAATTACA
E001TGAACGCTCATTGGTGCCCCGTATACGGAAAAAACCTCGAGTAGGTTATTAAATGAACTAGCTAATCTTCGCAGAAACATAAAGTTTAGTTTACTGCTGTAAGCGCGAAAGTATAGTATGCGTGCTCGATAAACCTGCAGATGGTGAACTTATATTGAGATAAATGCCGGCCACACCGAAGAGCGATTTTACCACTTACAAGAACCAAAGTTTTCCACTACCTCCTCACGGTGTATAAGTTCTTAGAAGATTTCAGTATATGATTATTAAGTATCCATTTCCCTCTGAGGTTAATAGGGTAGGTCTTACGCATCATGCATTACTTTTAGTATTATAATATGATATCCGGAGGATGTCACGTACTGGATCGGATTTGGCAGACGGCGCAAATCGTCATTATCACTATGAGCAAGACGTTTGGCACGGTGGCGTTTTGGGGTGATCAACCTAATCCGAATTCGGGCGTAGAATTTGAGTAGTACACTGGGGTATATTATAATATGTAGCCAGTAAGATTCACTCACATTCTCTTAATATCCCCTTCTTAACCCCAGTAGATATAGCAGGTACACAGTCCTCTAGAGCTGCGGATCTATTATAGTCCTAGGTACTAATATTTCAAGTACTTAAATTGAAAATTGCAGTACCAACAACGTTAGTAAGCAACGAGTAATAGTTTGAGGCTCCTAAGGTCTAATTATAGAAAAGCCATAGAAGACGTCACACTGAGGGAAATATCTATCGTGCATCAACAGAATACTAGAAATTATTCCTTGAAGGTAACGTGAAGCCACTCACATACCGCACCACCCGGATGTACACGCCAGATACACCTCAAGGCCCTATGGACTTCTACATTATCAAGTATGTTATACCATTAGCGATTTAAACCCAAGGAGACGTTGTTTAATGCTGGCGCAATGATAGAAATATGTTGCGAATAACGTTATGAAAATTACTTAACGTCGTAGCTTGCATATCCAAGCCAGCATTGGCCTCTTCTTCCAATTTTAATCAAAAATTTTAATTGTCAGAAAAGCGTACCAAGAAACGAAGTTACACCTCAAATTCGGTTGCAGAGTTTAGGTCTTTGCGCAAGCTTGTGTAGAATAGGTGATATCGTGAATCGTTTGGTAAACATATTGGTGTGCAGCGTCACAGCATAGCCATCGTTGATGGACTCTCTTTAATTGTGATGATTACATTTGACACAAGTAACCTTCTGAAGGACATTTAAACGTATCACGTCTTAGATGGATATCGAAGAGTCAAGCTTCCTGAAAGGTCTATACCTTTCTAGTAACAAGTTGAGATGATTCTCATTAGAGAGGGTCGTCACTGAA
I006	103	GTATAATTCATTTTGTATCCAGTAGGAT	130	249
E001	489	GTATATTATAATATGTAGCCAGTAAGAT	516	1344
#98	216	128	107	72	305	417	1341	2	
     gene            complement(55316..64021)
I001CACCGAATTGGAATTAATCAAGCAGAAAGGATCAGACAAAACAAA
E001ATACCTCGTCTATCTTCTTTCAAAGTAAAGTAGGGGTAGCACTAGTATAGCAATAATGTCTTGCCTTGTATTGAACCTTATCATCGCGCGAGATACAGCGTATCTATAGGATGCACTATTCGACAATCATGAGCCCGGTGCGCCAGGCAAACTTTAGAACGAGCTGGTGTGGTTTCAAAAGTTCCTGGCGTAATAGGTCATTAACGAAGGATTAATTAAGTTTGGGATGTTTGGCACCGAGCTAATGATTTGCAATAAGTATTAATCTTTTTGGACGCGAAGCGATATGTTTAGCAAGTCCGAAATACTTAATCGTGTGACGCCCTTGTCCGTGACACTATTAGCGAGGCGACTAATGTAGGAGGGAACAGATGAGATAGTATTAAAAGGAAGTCGTCTTCCTTTTTACATATGATAGTATTATCTACCCGCGGGGTGAAGAGAGCATGGGGACATTGTGAGCTGAAGCCACAAGAAGTGTCACTTTTCAGATGACAAGGAGAAACGCGAGGAGATGAAAAAATTGACTGTTTTGATAAACAGAAGTTAAATTATAAGACAGGGTTGAAACACAAGTAGATTCGTTAAGGATTGTTAATAGCTACCTAGACTGGTGATTATTGTCTAATCAATTGAAGTAAATGCTATGTAGTATATAAACAAGTTAGTCAAACATACACACCTGGTTGTATTCTGGAATCGGTGGCAAGCAGGATATAGTTATTCAAGTCTATATAGAAACGTTAATATAACAAAACTTGTTTTATACTAATTCGTAGCAACAAGGTACAGGTCTGTGCATAAGCAGTGGGGTGAGTAACAAGGGAAGACATGGGTGAGGTAAGATTGCAGCCGACACCAAAACCCCTAGCGCTCACATCACCGGTTTGAGGCAAAATTATATGAAAATGTCAGTATCGAATTGCGCATATACCGGCCACGAAATGAGAAAGGTTGCACTTTTATCAAAGTGATATTGTTTGTCGAGATACGGGACGCTGCTTACAATACTAGAATAGATCAGCTCAGAAGCTACGAGCTTAGACATCAGAACTAATTCCCAAACTTGGAGTCTTTAGACACACGTACGAGTTGTGTTACTCTGAAGACAATGAGAAACGAAATAGGCCTACCTACTAAAATATCAATCCTATAACGGATGACTATGTGTAACCTACAACACTGGAATAAGTCAGCGTCAACCCTTTAGCAAGGTGTCATGGTGGAACGCCAACAAGAAGCTTCCCGTAATGTTGTAGATTCCAATCAAGGCGGCAGGCACAACAGTTGCGGCTGCTTGGATTGATCCATCAACCTTCTAGAGGAGCCTAGTAAAATCATCGGCGTCTGCAGCGCAATGTAATCGTATGATTTAACCATAGATATAATGAGGCGTCTCATTCGCCGTTGATAAGTCCCAACAACTACACGGTGAGCCAAAACTAAGGGAGTTATCGACGTAATCTATTATCTTCCATAGTGTGAGCCCGGTAATAGTGCGAAAACGCTAACCTTACTACACGAACTGTCGACGGCTATCCTCGTTGATAAATGGATGAATAACGTGACGGAGGTGTGTATTTCAGGGATTGCTGCGACACGGTGACTTTGATCAATCAACCAGCCACTATATGATAGGCTCATCCTTCTCAAATTTATATTTAAATACGGATGGCGTGGTTGTACAAAACTTCATGATACACTATGCCTATGCGCTAGTGAAAATACATTAAATCCCCACATTCCATCGTTATACAATCCTCGTGACCCCCGCCCTCTTTGATGACAGTTCCAATAGTGCATCTCCCAATATCTCAGATACAACTAAAGTCAAATTACTCTTATTCGAAAACTCTCACTTAGCTAGTCTCAGTGACGTCAAAGTTGGTCCTAAAACAGCATATGTCATTTTATCCCATATTGGTGTTTCAAAAAAACCTTACAATCATAGTTCTTAAGATCATAGGCGGTTGAAAACCGTTCGTTTTCATACGCAAACTAATATATTGAATTCTGTATTGATCTTCGCAGCGATCCACTAAACGGTACTCCCCAATGAACGAGGTAACTAAATAGGCAAGTATTAAAAGAAAACCTGTGAAGATAGTTCCGTGTTTACTTCCTTTAAACGTATGGACCATGAGCGATTAATAGGCGAGGCACACATGAGATAATAGCCGCCATAAACGGTATTTATCCCAAATCTGTGATGTTAAAGATTGTGCTCAGCGTAGGGTGATAAAGTAGGAGGGATGTGATATTAAAGTAGGACTAAAGAATGCGTTCCTGATAGATATCTATGCATGTTTTATATGAATGTGCGCTAACTCTATGCTTGTTTAGACACTGATAGTAATTCAACACTCACCTCTCAACAGAACGTCAGCGGTCCCTGAGACGTATAATGATTGAATGGGGCCACCTAGCAGCCGATGTGTTTTTAAAATAGCCTCGTATGTTTCGATCTCAACAAATTTTACATACCATCATGAAACATTCAACCCTAGAATGCCATCCATGGTGTTTTAACGACGAATATTCACGGTTTTAATGTGACGGTGATCTTATGTATTATTCAAGCACTTAGAGTAACCCGAGCGGCCATAGTACGTAGCCCAAAGATTTACAGACATCACGCTGGGATTGACTGAAGGATCTATACTTAGGACTTGACCACGACATGAGTGAGTGCGACTAAGAAAATGCTCGGATAAAATGAAGGCATGTACTAGAAGATAGACGTAACATGGAAGACATCGGAAGTACGATGTCGAAAACCGAGTCATCAGAGGATTATAACCAATAAATGAAGTGGGTATTACTTACAATATATATATAAGTGGCATTAACAAATTACTGTCAGTGTTTTAGGGCAACTGAATACTCCATGACTCATGCTTTTCCGGCTCACATATGAACAATGCCTTGATTACGCTAGATCCCGGTATAATATGCTTTTACCAACAGTTACTATAGGATGAGACAGCGCCTCACGAATGGTTATTGCTCCTGAATGTACATGAATGGCTGATGCACTACGCTACATGCGATGTGAGCCAAACTGATATGGGATAGGTTATCTTAGCCAACGATAACAACGTTCTAAGGCATCCTGGTTTGATCTCGCGACTTGGGAGGCACAGTTCAGCAGTTTAACAACGGTTCTCAACGTGGGTAACGCGAAAGAATCGTACAATGGGATTTCTGTGGAGGCCGAATGCTCAATGCATCCGTCAAGAGGGTATTGCACTTTTCAATCGATTGAGGCCTGTCTTTAAGGAGAACGGGACGTTTACCGAGCGGCGGTGCCGAAAAGTTCGACAAACGCCGTTGATCCAAGCTCCGTAATAAGAGAGACTCAGGGAGCCCTCATTTGTAGTGTCTGCGCCGATAGGGATATAGCATTGCGTAAGCTAGTACTGAGATGACTCACTTAACTGGTAAATATTTTGTTTCTCGTTGTCGTAGGATATCTTTGAGAACAGCAACGTTAAGGGGTAGTGTGTC
I001	11	GAATTAATCAAGCA	24	46
E001	2569	GTATTATTCAAGCA	2582	3508
I002CAAGTGAACATAGCCAGAAATTGAATACCAATATATAGTATAGAAAC
E001ATACCTCGTCTATCTTCTTTCAAAGTAAAGTAGGGGTAGCACTAGTATAGCAATAATGTCTTGCCTTGTATTGAACCTTATCATCGCGCGAGATACAGCGTATCTATAGGATGCACTATTCGACAATCATGAGCCCGGTGCGCCAGGCAAACTTTAGAACGAGCTGGTGTGGTTTCAAAAGTTCCTGGCGTAATAGGTCATTAACGAAGGATTAATTAAGTTTGGGATGTTTGGCACCGAGCTAATGATTTGCAATAAGTATTAATCTTTTTGGACGCGAAGCGATATGTTTAGCAAGTCCGAAATACTTAATCGTGTGACGCCCTTGTCCGTGACACTATTAGCGAGGCGACTAATGTAGGAGGGAACAGATGAGATAGTATTAAAAGGAAGTCGTCTTCCTTTTTACATATGATAGTATTATCTACCCGCGGGGTGAAGAGAGCATGGGGACATTGTGAGCTGAAGCCACAAGAAGTGTCACTTTTCAGATGACAAGGAGAAACGCGAGGAGATGAAAAAATTGACTGTTTTGATAAACAGAAGTTAAATTATAAGACAGGGTTGAAACACAAGTAGATTCGTTAAGGATTGTTAATAGCTACCTAGACTGGTGATTATTGTCTAATCAATTGAAGTAAATGCTATGTAGTATATAAACAAGTTAGTCAAACATACACACCTGGTTGTATTCTGGAATCGGTGGCAAGCAGGATATAGTTATTCAAGTCTATATAGAAACGTTAATATAACAAAACTTGTTTTATACTAATTCGTAGCAACAAGGTACAGGTCTGTGCATAAGCAGTGGGGTGAGTAACAAGGGAAGACATGGGTGAGGTAAGATTGCAGCCGACACCAAAACCCCTAGCGCTCACATCACCGGTTTGAGGCAAAATTATATGAAAATGTCAGTATCGAATTGCGCATATACCGGCCACGAAATGAGAAAGGTTGCACTTTTATCAAAGTGATATTGTTTGTCGAGATACGGGACGCTGCTTACAATACTAGAATAGATCAGCTCAGAAGCTACGAGCTTAGACATCAGAACTAATTCCCAAACTTGGAGTCTTTAGACACACGTACGAGTTGTGTTACTCTGAAGACAATGAGAAACGAAATAGGCCTACCTACTAAAATATCAATCCTATAACGGATGACTATGTGTAACCTACAACACTGGAATAAGTCAGCGTCAACCCTTTAGCAAGGTGTCATGGTGGAACGCCAACAAGAAGCTTCCCGTAATGTTGTAGATTCCAATCAAGGCGGCAGGCACAACAGTTGCGGCTGCTTGGATTGATCCATCAACCTTCTAGAGGAGCCTAGTAAAATCATCGGCGTCTGCAGCGCAATGTAATCGTATGATTTAACCATAGATATAATGAGGCGTCTCATTCGCCGTTGATAAGTCCCAACAACTACACGGTGAGCCAAAACTAAGGGAGTTATCGACGTAATCTATTATCTTCCATAGTGTGAGCCCGGTAATAGTGCGAAAACGCTAACCTTACTACACGAACTGTCGACGGCTATCCTCGTTGATAAATGGATGAATAACGTGACGGAGGTGTGTATTTCAGGGATTGCTGCGACACGGTGACTTTGATCAATCAACCAGCCACTATATGATAGGCTCATCCTTCTCAAATTTATATTTAAATACGGATGGCGTGGTTGTACAAAACTTCATGATACACTATGCCTATGCGCTAGTGAAAATACATTAAATCCCCACATTCCATCGTTATACAATCCTCGTGACCCCCGCCCTCTTTGATGACAGTTCCAATAGTGCATCTCCCAATATCTCAGATACAACTAAAGTCAAATTACTCTTATTCGAAAACTCTCACTTAGCTAGTCTCAGTGACGTCAAAGTTGGTCCTAAAACAGCATATGTCATTTTATCCCATATTGGTGTTTCAAAAAAACCTTACAATCATAGTTCTTAAGATCATAGGCGGTTGAAAACCGTTCGTTTTCATACGCAAACTAATATATTGAATTCTGTATTGATCTTCGCAGCGATCCACTAAACGGTACTCCCCAATGAACGAGGTAACTAAATAGGCAAGTATTAAAAGAAAACCTGTGAAGATAGTTCCGTGTTTACTTCCTTTAAACGTATGGACCATGAGCGATTAATAGGCGAGGCACACATGAGATAATAGCCGCCATAAACGGTATTTATCCCAAATCTGTGATGTTAAAGATTGTGCTCAGCGTAGGGTGATAAAGTAGGAGGGATGTGATATTAAAGTAGGACTAAAGAATGCGTTCCTGATAGATATCTATGCATGTTTTATATGAATGTGCGCTAACTCTATGCTTGTTTAGACACTGATAGTAATTCAACACTCACCTCTCAACAGAACGTCAGCGGTCCCTGAGACGTATAATGATTGAATGGGGCCACCTAGCAGCCGATGTGTTTTTAAAATAGCCTCGTATGTTTCGATCTCAACAAATTTTACATACCATCATGAAACATTCAACCCTAGAATGCCATCCATGGTGTTTTAACGACGAATATTCACGGTTTTAATGTGACGGTGATCTTATGTATTATTCAAGCACTTAGAGTAACCCGAGCGGCCATAGTACGTAGCCCAAAGATTTACAGACATCACGCTGGGATTGACTGAAGGATCTATACTTAGGACTTGACCACGACATGAGTGAGTGCGACTAAGAAAATGCTCGGATAAAATGAAGGCATGTACTAGAAGATAGACGTAACATGGAAGACATCGGAAGTACGATGTCGAAAACCGAGTCATCAGAGGATTATAACCAATAAATGAAGTGGGTATTACTTACAATATATATATAAGTGGCATTAACAAATTACTGTCAGTGTTTTAGGGCAACTGAATACTCCATGACTCATGCTTTTCCGGCTCACATATGAACAATGCCTTGATTACGCTAGATCCCGGTATAATATGCTTTTACCAACAGTTACTATAGGATGAGACAGCGCCTCACGAATGGTTATTGCTCCTGAATGTACATGAATGGCTGATGCACTACGCTACATGCGATGTGAGCCAAACTGATATGGGATAGGTTATCTTAGCCAACGATAACAACGTTCTAAGGCATCCTGGTTTGATCTCGCGACTTGGGAGGCACAGTTCAGCAGTTTAACAACGGTTCTCAACGTGGGTAACGCGAAAGAATCGTACAATGGGATTTCTGTGGAGGCCGAATGCTCAATGCATCCGTCAAGAGGGTATTGCACTTTTCAATCGATTGAGGCCTGTCTTTAAGGAGAACGGGACGTTTACCGAGCGGCGGTGCCGAAAAGTTCGACAAACGCCGTTGATCCAAGCTCCGTAATAAGAGAGACTCAGGGAGCCCTCATTTGTAGTGTCTGCGCCGATAGGGATATAGCATTGCGTAAGCTAGTACTGAGATGACTCACTTAACTGGTAAATATTTTGTTTCTCGTTGTCGTAGGATATCTTTGAGAACAGCAACGTTAAGGGGTAGTGTGTC
I002	32	TATATAGTATAGAAAC	47	48
E001	646	TATGTAGTATATAAAC	661	3508
I003ACATTGACCGTGCCTCGTATTACTGTTGAGAATACAAACTATACTCACAGCACACTCGATATAAATTCAACTTCTTATGACCGAGTTTTATGTTCATCTTCAAATGCTATTAGCAGCAGTGAATTCGGTGAGCCCTAGCAAATTTTAGTCTGTTTATTGAAATATTTATTTTGTTTATAGTAACTAAATTTGTCTACTATGTAAGACGGGGCCCTTCTACGCAATAAGAGTTCTAACTGTTGAGAAATCAAAACGATACTCAACAGTCATTGTAGGCTCTTGCAATCTTCTAATTTCATTCCATAGACACAAGATCGCTGTAGAACATTGCTCATGTTTGTTGCTACAACTCTTCACAGATCTTTACGCCTCTTGAGTAGAACGTAAGCAGGGGGAATCTCTCCTTTAAACTACCCAGCGGTATTTAGGTATCTCCAGTTTCTAAATCTTCTCTTTGGTGTTTGACAGCTTTAGATATCCATTTAAGATTATAGGGTTCTACTGTACCTATATTCGACTAATTCGCGATATTAAGAACATGGAGTAAACTGGACCAATTTGGGTAAGATAATGCCGGTATAGTAGCCACTCGTTAATTGTGCCGTTGATGCATTTTCTAACCAACCATATTTCAAATTCTCTGTTGGTGAACTCACGATTGAAATATTCATCTGATAAAAATTCAAAATGTTTTAGACTGTGATTTAAAATAATTCATAAGTTTATTCGCAAGAACTTTCACTCATACTATTAGGAACATTGCCTCTTAACCATTTTCTTACCTGTAAATCAACCTACTTTTATTAATGTCTTAAACGTTAA
E001ATACCTCGTCTATCTTCTTTCAAAGTAAAGTAGGGGTAGCACTAGTATAGCAATAATGTCTTGCCTTGTATTGAACCTTATCATCGCGCGAGATACAGCGTATCTATAGGATGCACTATTCGACAATCATGAGCCCGGTGCGCCAGGCAAACTTTAGAACGAGCTGGTGTGGTTTCAAAAGTTCCTGGCGTAATAGGTCATTAACGAAGGATTAATTAAGTTTGGGATGTTTGGCACCGAGCTAATGATTTGCAATAAGTATTAATCTTTTTGGACGCGAAGCGATATGTTTAGCAAGTCCGAAATACTTAATCGTGTGACGCCCTTGTCCGTGACACTATTAGCGAGGCGACTAATGTAGGAGGGAACAGATGAGATAGTATTAAAAGGAAGTCGTCTTCCTTTTTACATATGATAGTATTATCTACCCGCGGGGTGAAGAGAGCATGGGGACATTGTGAGCTGAAGCCACAAGAAGTGTCACTTTTCAGATGACAAGGAGAAACGCGAGGAGATGAAAAAATTGACTGTTTTGATAAACAGAAGTTAAATTATAAGACAGGGTTGAAACACAAGTAGATTCGTTAAGGATTGTTAATAGCTACCTAGACTGGTGATTATTGTCTAATCAATTGAAGTAAATGCTATGTAGTATATAAACAAGTTAGTCAAACATACACACCTGGTTGTATTCTGGAATCGGTGGCAAGCAGGATATAGTTATTCAAGTCTATATAGAAACGTTAATATAACAAAACTTGTTTTATACTAATTCGTAGCAACAAGGTACAGGTCTGTGCATAAGCAGTGGGGTGAGTAACAAGGGAAGACATGGGTGAGGTAAGATTGCAGCCGACACCAAAACCCCTAGCGCTCACATCACCGGTTTGAGGCAAAATTATATGAAAATGTCAGTATCGAATTGCGCATATACCGGCCACGAAATGAGAAAGGTTGCACTTTTATCAAAGTGATATTGTTTGTCGAGATACGGGACGCTGCTTACAATACTAGAATAGATCAGCTCAGAAGCTACGAGCTTAGACATCAGAACTAATTCCCAAACTTGGAGTCTTTAGACACACGTACGAGTTGTGTTACTCTGAAGACAATGAGAAACGAAATAGGCCTACCTACTAAAATATCAATCCTATAACGGATGACTATGTGTAACCTACAACACTGGAATAAGTCAGCGTCAACCCTTTAGCAAGGTGTCATGGTGGAACGCCAACAAGAAGCTTCCCGTAATGTTGTAGATTCCAATCAAGGCGGCAGGCACAACAGTTGCGGCTGCTTGGATTGATCCATCAACCTTCTAGAGGAGCCTAGTAAAATCATCGGCGTCTGCAGCGCAATGTAATCGTATGATTTAACCATAGATATAATGAGGCGTCTCATTCGCCGTTGATAAGTCCCAACAACTACACGGTGAGCCAAAACTAAGGGAGTTATCGACGTAATCTATTATCTTCCATAGTGTGAGCCCGGTAATAGTGCGAAAACGCTAACCTTACTACACGAACTGTCGACGGCTATCCTCGTTGATAAATGGATGAATAACGTGACGGAGGTGTGTATTTCAGGGATTGCTGCGACACGGTGACTTTGATCAATCAACCAGCCACTATATGATAGGCTCATCCTTCTCAAATTTATATTTAAATACGGATGGCGTGGTTGTACAAAACTTCATGATACACTATGCCTATGCGCTAGTGAAAATACATTAAATCCCCACATTCCATCGTTATACAATCCTCGTGACCCCCGCCCTCTTTGATGACAGTTCCAATAGTGCATCTCCCAATATCTCAGATACAACTAAAGTCAAATTACTCTTATTCGAAAACTCTCACTTAGCTAGTCTCAGTGACGTCAAAGTTGGTCCTAAAACAGCATATGTCATTTTATCCCATATTGGTGTTTCAAAAAAACCTTACAATCATAGTTCTTAAGATCATAGGCGGTTGAAAACCGTTCGTTTTCATACGCAAACTAATATATTGAATTCTGTATTGATCTTCGCAGCGATCCACTAAACGGTACTCCCCAATGAACGAGGTAACTAAATAGGCAAGTATTAAAAGAAAACCTGTGAAGATAGTTCCGTGTTTACTTCCTTTAAACGTATGGACCATGAGCGATTAATAGGCGAGGCACACATGAGATAATAGCCGCCATAAACGGTATTTATCCCAAATCTGTGATGTTAAAGATTGTGCTCAGCGTAGGGTGATAAAGTAGGAGGGATGTGATATTAAAGTAGGACTAAAGAATGCGTTCCTGATAGATATCTATGCATGTTTTATATGAATGTGCGCTAACTCTATGCTTGTTTAGACACTGATAGTAATTCAACACTCACCTCTCAACAGAACGTCAGCGGTCCCTGAGACGTATAATGATTGAATGGGGCCACCTAGCAGCCGATGTGTTTTTAAAATAGCCTCGTATGTTTCGATCTCAACAAATTTTACATACCATCATGAAACATTCAACCCTAGAATGCCATCCATGGTGTTTTAACGACGAATATTCACGGTTTTAATGTGACGGTGATCTTATGTATTATTCAAGCACTTAGAGTAACCCGAGCGGCCATAGTACGTAGCCCAAAGATTTACAGACATCACGCTGGGATTGACTGAAGGATCTATACTTAGGACTTGACCACGACATGAGTGAGTGCGACTAAGAAAATGCTCGGATAAAATGAAGGCATGTACTAGAAGATAGACGTAACATGGAAGACATCGGAAGTACGATGTCGAAAACCGAGTCATCAGAGGATTATAACCAATAAATGAAGTGGGTATTACTTACAATATATATATAAGTGGCATTAACAAATTACTGTCAGTGTTTTAGGGCAACTGAATACTCCATGACTCATGCTTTTCCGGCTCACATATGAACAATGCCTTGATTACGCTAGATCCCGGTATAATATGCTTTTACCAACAGTTACTATAGGATGAGACAGCGCCTCACGAATGGTTATTGCTCCTGAATGTACATGAATGGCTGATGCACTACGCTACATGCGATGTGAGCCAAACTGATATGGGATAGGTTATCTTAGCCAACGATAACAACGTTCTAAGGCATCCTGGTTTGATCTCGCGACTTGGGAGGCACAGTTCAGCAGTTTAACAACGGTTCTCAACGTGGGTAACGCGAAAGAATCGTACAATGGGATTTCTGTGGAGGCCGAATGCTCAATGCATCCGTCAAGAGGGTATTGCACTTTTCAATCGATTGAGGCCTGTCTTTAAGGAGAACGGGACGTTTACCGAGCGGCGGTGCCGAAAAGTTCGACAAACGCCGTTGATCCAAGCTCCGTAATAAGAGAGACTCAGGGAGCCCTCATTTGTAGTGTCTGCGCCGATAGGGATATAGCATTGCGTAAGCTAGTACTGAGATGACTCACTTAACTGGTAAATATTTTGTTTCTCGTTGTCGTAGGATATCTTTGAGAACAGCAACGTTAAGGGGTAGTGTGTC
I003	643	GTTGGTGAACTCACGATTGAAATATTCATCTGATAAAAATT	683	823
E001	720	GTTATTCAAGTCTATATAGAAACGTTAATATAACAAAACTT	760	3508
I004CATTTATCATCCTGGCCTTTTTGAAAAAGCTATCTTGTCGCGTATATGGGCAAGTCGTTTTATCTTTTTGAGAGCTTTCACGAACGATATCACTTGTCGGCCCTAATTCTAAATTATAAGCTGTCCTGTTAACGACTAGCTTTAGTTTACATTTAAAAAAGCGTATGCAAATTTGGATTAGTGAATCTGCAGGATGATAGATTTAATTCGTCCTATAAGATGTTCGCCTTTTATCAGTACACGCTGATGTGTGGAATCATTGCAAAATTACTAATATAGATTTACAATACGTAATAAATCAAGAATTCGATGTTCGAAGATTCGTAAAAGTGACCATGCATGAAGAGTAGATGGTTTTGATAATCGCCACGCCAACACTTAATGATCATTGTAGAGTTAATAACACAAGCGAGTCTTTATACTAGGTAAATATGTCTGTCTGCACTCTCTTCTCTATGTTCACAAACCAAGTGAAACCTTTACTAAATTGAAACTTAATCAGTCCAACACAATCATTGCTTTGCTATAGGTCGATTTTATATATGTTAATAAACACCAGCAGGCCGTATATAGCGCAGATCGGCGTATATTCTCGTAATCTAATCATAAGCAAATGGAATAATACTTTCTCGTAGAAAATACATAGATGAAATGAAATTTTTACGCGACAAATGGCCGGAGTATCTCCAGCTTAAATTATAGTACATGGCTACATCATAGGT
E001ATACCTCGTCTATCTTCTTTCAAAGTAAAGTAGGGGTAGCACTAGTATAGCAATAATGTCTTGCCTTGTATTGAACCTTATCATCGCGCGAGATACAGCGTATCTATAGGATGCACTATTCGACAATCATGAGCCCGGTGCGCCAGGCAAACTTTAGAACGAGCTGGTGTGGTTTCAAAAGTTCCTGGCGTAATAGGTCATTAACGAAGGATTAATTAAGTTTGGGATGTTTGGCACCGAGCTAATGATTTGCAATAAGTATTAATCTTTTTGGACGCGAAGCGATATGTTTAGCAAGTCCGAAATACTTAATCGTGTGACGCCCTTGTCCGTGACACTATTAGCGAGGCGACTAATGTAGGAGGGAACAGATGAGATAGTATTAAAAGGAAGTCGTCTTCCTTTTTACATATGATAGTATTATCTACCCGCGGGGTGAAGAGAGCATGGGGACATTGTGAGCTGAAGCCACAAGAAGTGTCACTTTTCAGATGACAAGGAGAAACGCGAGGAGATGAAAAAATTGACTGTTTTGATAAACAGAAGTTAAATTATAAGACAGGGTTGAAACACAAGTAGATTCGTTAAGGATTGTTAATAGCTACCTAGACTGGTGATTATTGTCTAATCAATTGAAGTAAATGCTATGTAGTATATAAACAAGTTAGTCAAACATACACACCTGGTTGTATTCTGGAATCGGTGGCAAGCAGGATATAGTTATTCAAGTCTATATAGAAACGTTAATATAACAAAACTTGTTTTATACTAATTCGTAGCAACAAGGTACAGGTCTGTGCATAAGCAGTGGGGTGAGTAACAAGGGAAGACATGGGTGAGGTAAGATTGCAGCCGACACCAAAACCCCTAGCGCTCACATCACCGGTTTGAGGCAAAATTATATGAAAATGTCAGTATCGAATTGCGCATATACCGGCCACGAAATGAGAAAGGTTGCACTTTTATCAAAGTGATATTGTTTGTCGAGATACGGGACGCTGCTTACAATACTAGAATAGATCAGCTCAGAAGCTACGAGCTTAGACATCAGAACTAATTCCCAAACTTGGAGTCTTTAGACACACGTACGAGTTGTGTTACTCTGAAGACAATGAGAAACGAAATAGGCCTACCTACTAAAATATCAATCCTATAACGGATGACTATGTGTAACCTACAACACTGGAATAAGTCAGCGTCAACCCTTTAGCAAGGTGTCATGGTGGAACGCCAACAAGAAGCTTCCCGTAATGTTGTAGATTCCAATCAAGGCGGCAGGCACAACAGTTGCGGCTGCTTGGATTGATCCATCAACCTTCTAGAGGAGCCTAGTAAAATCATCGGCGTCTGCAGCGCAATGTAATCGTATGATTTAACCATAGATATAATGAGGCGTCTCATTCGCCGTTGATAAGTCCCAACAACTACACGGTGAGCCAAAACTAAGGGAGTTATCGACGTAATCTATTATCTTCCATAGTGTGAGCCCGGTAATAGTGCGAAAACGCTAACCTTACTACACGAACTGTCGACGGCTATCCTCGTTGATAAATGGATGAATAACGTGACGGAGGTGTGTATTTCAGGGATTGCTGCGACACGGTGACTTTGATCAATCAACCAGCCACTATATGATAGGCTCATCCTTCTCAAATTTATATTTAAATACGGATGGCGTGGTTGTACAAAACTTCATGATACACTATGCCTATGCGCTAGTGAAAATACATTAAATCCCCACATTCCATCGTTATACAATCCTCGTGACCCCCGCCCTCTTTGATGACAGTTCCAATAGTGCATCTCCCAATATCTCAGATACAACTAAAGTCAAATTACTCTTATTCGAAAACTCTCACTTAGCTAGTCTCAGTGACGTCAAAGTTGGTCCTAAAACAGCATATGTCATTTTATCCCATATTGGTGTTTCAAAAAAACCTTACAATCATAGTTCTTAAGATCATAGGCGGTTGAAAACCGTTCGTTTTCATACGCAAACTAATATATTGAATTCTGTATTGATCTTCGCAGCGATCCACTAAACGGTACTCCCCAATGAACGAGGTAACTAAATAGGCAAGTATTAAAAGAAAACCTGTGAAGATAGTTCCGTGTTTACTTCCTTTAAACGTATGGACCATGAGCGATTAATAGGCGAGGCACACATGAGATAATAGCCGCCATAAACGGTATTTATCCCAAATCTGTGATGTTAAAGATTGTGCTCAGCGTAGGGTGATAAAGTAGGAGGGATGTGATATTAAAGTAGGACTAAAGAATGCGTTCCTGATAGATATCTATGCATGTTTTATATGAATGTGCGCTAACTCTATGCTTGTTTAGACACTGATAGTAATTCAACACTCACCTCTCAACAGAACGTCAGCGGTCCCTGAGACGTATAATGATTGAATGGGGCCACCTAGCAGCCGATGTGTTTTTAAAATAGCCTCGTATGTTTCGATCTCAACAAATTTTACATACCATCATGAAACATTCAACCCTAGAATGCCATCCATGGTGTTTTAACGACGAATATTCACGGTTTTAATGTGACGGTGATCTTATGTATTATTCAAGCACTTAGAGTAACCCGAGCGGCCATAGTACGTAGCCCAAAGATTTACAGACATCACGCTGGGATTGACTGAAGGATCTATACTTAGGACTTGACCACGACATGAGTGAGTGCGACTAAGAAAATGCTCGGATAAAATGAAGGCATGTACTAGAAGATAGACGTAACATGGAAGACATCGGAAGTACGATGTCGAAAACCGAGTCATCAGAGGATTATAACCAATAAATGAAGTGGGTATTACTTACAATATATATATAAGTGGCATTAACAAATTACTGTCAGTGTTTTAGGGCAACTGAATACTCCATGACTCATGCTTTTCCGGCTCACATATGAACAATGCCTTGATTACGCTAGATCCCGGTATAATATGCTTTTACCAACAGTTACTATAGGATGAGACAGCGCCTCACGAATGGTTATTGCTCCTGAATGTACATGAATGGCTGATGCACTACGCTACATGCGATGTGAGCCAAACTGATATGGGATAGGTTATCTTAGCCAACGATAACAACGTTCTAAGGCATCCTGGTTTGATCTCGCGACTTGGGAGGCACAGTTCAGCAGTTTAACAACGGTTCTCAACGTGGGTAACGCGAAAGAATCGTACAATGGGATTTCTGTGGAGGCCGAATGCTCAATGCATCCGTCAAGAGGGTATTGCACTTTTCAATCGATTGAGGCCTGTCTTTAAGGAGAACGGGACGTTTACCGAGCGGCGGTGCCGAAAAGTTCGACAAACGCCGTTGATCCAAGCTCCGTAATAAGAGAGACTCAGGGAGCCCTCATTTGTAGTGTCTGCGCCGATAGGGATATAGCATTGCGTAAGCTAGTACTGAGATGACTCACTTAACTGGTAAATATTTTGTTTCTCGTTGTCGTAGGATATCTTTGAGAACAGCAACGTTAAGGGGTAGTGTGTC
I004	692	TTAAATTATAGTACATGGCTACATCATAGGT	722	723
E001	547	TTAAATTATAAGACAGGGTTGAAACACAAGT	577	3508
I005AATCCTTTATCTGCAAAAAAATAATAGTTTACACACATAAGCATTATAGTCTTCTAGGATGTATCACTGAATGTACTGGGCGTCCCACATGGGATAACAGGCCCTTTTGTTGTTCAAAGGGTTGCGTCTTTAAAGCCCGGACTACGAAGATAAACTCGGAACATATAGCCTAGTTGACGCGCTACTCTCCCAAGAACAACTACAGTTCTGTAACCCAGTAACAAAAAAATTGAAGATAGAAACGTTAGGACTCAATAAATTGTTAAGAATTTTATTCCATTTATAACATCGATTATCCCTCACAAGTATAAGACTTTCTTCGACTAACATCACTGCGATGATCACTTGCATGGACTTGAGATTAACCACAACTGGCTCTATTACGTCAGTTTCCACGTTGCACTGATTGCAAGAAGTCTCGTAAAAACAACAGATTGCTCGTCTAAACGACATAGAATCTGAGGCAAGTCAACAATGACTCAACTGAAGTAACTCCTTATGTGAATCGCAATGTTTTGCTCCATTGTTGTTAAAGCAGGGAGTTTTTTCAACCTATTGATTACGTATAGCGTCTTAGTATATCAGAATGTACATCCGTCTACTCCAGGATTACAAATTCACAAAGTTTCTACATGTACATAATTAAAGTCGCACCTCGCGAAGATCGGTTGTGACGCAACCGTGAGACAAGACATCATAAAGTTCTTTAGCGTCTTAACCGATGGCCCCTTAGGATGAAATCTCAAGGATGTGTTTGCCCGTTGCAATTGAAAGAATTAATACAAATCACACGAGCTTCATCTCTGAAGACTACTAGCATAGCACGGATATATAACTTGGAAGAGACCTTCCCTCGTTCACCTCAGACAGGTAAAGGTTTAGTCCTGCTTTATCGAAGAGGTGAGAGTAAGAGACTAACATTCCAATAGATTATAAGCGCTATACTTCTCTGTCCTGCCAAACCTATGAGTCAGCCTTTTCTCATTTGGACGACCGTAA
E001ATACCTCGTCTATCTTCTTTCAAAGTAAAGTAGGGGTAGCACTAGTATAGCAATAATGTCTTGCCTTGTATTGAACCTTATCATCGCGCGAGATACAGCGTATCTATAGGATGCACTATTCGACAATCATGAGCCCGGTGCGCCAGGCAAACTTTAGAACGAGCTGGTGTGGTTTCAAAAGTTCCTGGCGTAATAGGTCATTAACGAAGGATTAATTAAGTTTGGGATGTTTGGCACCGAGCTAATGATTTGCAATAAGTATTAATCTTTTTGGACGCGAAGCGATATGTTTAGCAAGTCCGAAATACTTAATCGTGTGACGCCCTTGTCCGTGACACTATTAGCGAGGCGACTAATGTAGGAGGGAACAGATGAGATAGTATTAAAAGGAAGTCGTCTTCCTTTTTACATATGATAGTATTATCTACCCGCGGGGTGAAGAGAGCATGGGGACATTGTGAGCTGAAGCCACAAGAAGTGTCACTTTTCAGATGACAAGGAGAAACGCGAGGAGATGAAAAAATTGACTGTTTTGATAAACAGAAGTTAAATTATAAGACAGGGTTGAAACACAAGTAGATTCGTTAAGGATTGTTAATAGCTACCTAGACTGGTGATTATTGTCTAATCAATTGAAGTAAATGCTATGTAGTATATAAACAAGTTAGTCAAACATACACACCTGGTTGTATTCTGGAATCGGTGGCAAGCAGGATATAGTTATTCAAGTCTATATAGAAACGTTAATATAACAAAACTTGTTTTATACTAATTCGTAGCAACAAGGTACAGGTCTGTGCATAAGCAGTGGGGTGAGTAACAAGGGAAGACATGGGTGAGGTAAGATTGCAGCCGACACCAAAACCCCTAGCGCTCACATCACCGGTTTGAGGCAAAATTATATGAAAATGTCAGTATCGAATTGCGCATATACCGGCCACGAAATGAGAAAGGTTGCACTTTTATCAAAGTGATATTGTTTGTCGAGATACGGGACGCTGCTTACAATACTAGAATAGATCAGCTCAGAAGCTACGAGCTTAGACATCAGAACTAATTCCCAAACTTGGAGTCTTTAGACACACGTACGAGTTGTGTTACTCTGAAGACAATGAGAAACGAAATAGGCCTACCTACTAAAATATCAATCCTATAACGGATGACTATGTGTAACCTACAACACTGGAATAAGTCAGCGTCAACCCTTTAGCAAGGTGTCATGGTGGAACGCCAACAAGAAGCTTCCCGTAATGTTGTAGATTCCAATCAAGGCGGCAGGCACAACAGTTGCGGCTGCTTGGATTGATCCATCAACCTTCTAGAGGAGCCTAGTAAAATCATCGGCGTCTGCAGCGCAATGTAATCGTATGATTTAACCATAGATATAATGAGGCGTCTCATTCGCCGTTGATAAGTCCCAACAACTACACGGTGAGCCAAAACTAAGGGAGTTATCGACGTAATCTATTATCTTCCATAGTGTGAGCCCGGTAATAGTGCGAAAACGCTAACCTTACTACACGAACTGTCGACGGCTATCCTCGTTGATAAATGGATGAATAACGTGACGGAGGTGTGTATTTCAGGGATTGCTGCGACACGGTGACTTTGATCAATCAACCAGCCACTATATGATAGGCTCATCCTTCTCAAATTTATATTTAAATACGGATGGCGTGGTTGTACAAAACTTCATGATACACTATGCCTATGCGCTAGTGAAAATACATTAAATCCCCACATTCCATCGTTATACAATCCTCGTGACCCCCGCCCTCTTTGATGACAGTTCCAATAGTGCATCTCCCAATATCTCAGATACAACTAAAGTCAAATTACTCTTATTCGAAAACTCTCACTTAGCTAGTCTCAGTGACGTCAAAGTTGGTCCTAAAACAGCATATGTCATTTTATCCCATATTGGTGTTTCAAAAAAACCTTACAATCATAGTTCTTAAGATCATAGGCGGTTGAAAACCGTTCGTTTTCATACGCAAACTAATATATTGAATTCTGTATTGATCTTCGCAGCGATCCACTAAACGGTACTCCCCAATGAACGAGGTAACTAAATAGGCAAGTATTAAAAGAAAACCTGTGAAGATAGTTCCGTGTTTACTTCCTTTAAACGTATGGACCATGAGCGATTAATAGGCGAGGCACACATGAGATAATAGCCGCCATAAACGGTATTTATCCCAAATCTGTGATGTTAAAGATTGTGCTCAGCGTAGGGTGATAAAGTAGGAGGGATGTGATATTAAAGTAGGACTAAAGAATGCGTTCCTGATAGATATCTATGCATGTTTTATATGAATGTGCGCTAACTCTATGCTTGTTTAGACACTGATAGTAATTCAACACTCACCTCTCAACAGAACGTCAGCGGTCCCTGAGACGTATAATGATTGAATGGGGCCACCTAGCAGCCGATGTGTTTTTAAAATAGCCTCGTATGTTTCGATCTCAACAAATTTTACATACCATCATGAAACATTCAACCCTAGAATGCCATCCATGGTGTTTTAACGACGAATATTCACGGTTTTAATGTGACGGTGATCTTATGTATTATTCAAGCACTTAGAGTAACCCGAGCGGCCATAGTACGTAGCCCAAAGATTTACAGACATCACGCTGGGATTGACTGAAGGATCTATACTTAGGACTTGACCACGACATGAGTGAGTGCGACTAAGAAAATGCTCGGATAAAATGAAGGCATGTACTAGAAGATAGACGTAACATGGAAGACATCGGAAGTACGATGTCGAAAACCGAGTCATCAGAGGATTATAACCAATAAATGAAGTGGGTATTACTTACAATATATATATAAGTGGCATTAACAAATTACTGTCAGTGTTTTAGGGCAACTGAATACTCCATGACTCATGCTTTTCCGGCTCACATATGAACAATGCCTTGATTACGCTAGATCCCGGTATAATATGCTTTTACCAACAGTTACTATAGGATGAGACAGCGCCTCACGAATGGTTATTGCTCCTGAATGTACATGAATGGCTGATGCACTACGCTACATGCGATGTGAGCCAAACTGATATGGGATAGGTTATCTTAGCCAACGATAACAACGTTCTAAGGCATCCTGGTTTGATCTCGCGACTTGGGAGGCACAGTTCAGCAGTTTAACAACGGTTCTCAACGTGGGTAACGCGAAAGAATCGTACAATGGGATTTCTGTGGAGGCCGAATGCTCAATGCATCCGTCAAGAGGGTATTGCACTTTTCAATCGATTGAGGCCTGTCTTTAAGGAGAACGGGACGTTTACCGAGCGGCGGTGCCGAAAAGTTCGACAAACGCCGTTGATCCAAGCTCCGTAATAAGAGAGACTCAGGGAGCCCTCATTTGTAGTGTCTGCGCCGATAGGGATATAGCATTGCGTAAGCTAGTACTGAGATGACTCACTTAACTGGTAAATATTTTGTTTCTCGTTGTCGTAGGATATCTTTGAGAACAGCAACGTTAAGGGGTAGTGTGTC
I005	233	AAGATAGAAACGTTAGGACTCAATAAATTGTTAAGAATTTTATTCC	278	1000
E001	3411	AAGCTAGTACTGAGATGACTCACTTAACTGGTAAATATTTTGTTTC	3456	3508
I006AACGCTTCTACGGACATCTTTAAGTATTCTTAATTATCGTTATTATAATTAGTGTTGAGACTGGTCCCAATCTTTGTTTTCTCACGCTTAAGGAATGGAACATTGTCACATAAGCATTGGTCTATAAGGATTTGACGCACGAGATGAACGGGTGGCGTCATATATAGTCGCTCTTCGTATGCTTGGTAACTTTAAACAGGAAGGCCTTGAAGTTTTTATTCTGGGGACTTCAATTGGCGTGTGCATCGTTGAAAGAAGTCTTCACAAAACAATGATTTCTATTTCTGCTCAATGTAACAATAGAGAATTCTTCTAGTCAAGATTGGAAACGAAGGAGCGCCCGACACGTGGAGCGCCTGCAGCGATAGTATATAATATATAATGTACCCGAGTAAACGATTATTAAGTACATAGCTCCATTGTTGCGGCACAGTGAATCGAGAACTACATTGTCATTGATTAGGCTATCCAACAAATAGGCAGTTTCGACAAGCTGGGCTTATGTTCAATGGCTTACAGTGGTTTAATGTCTATGTTGAGTAGCTGATTTGATGGAATATATCTACTTGTTTAAGTTTTTCAATTTGCGTTTGCAACTATGGGTCGACGCGGGACAGGATCTGGATCTTTAAAAATAACGTTTTATCACTAGTACTCGGAAACCCTACGTAGGGTCCCAAGTGATAACAAAGGCGTGATATCCCCAAGTTATCTCCTTATAATTTCTAATGAGCTGACAGTAAGATATAAACTAAACAAAATGATTAAGTTTCTCTATGATAAGCTAACTTGTTAGCTCTATTAAATGTGTCCAAACTTGTTACGGGTCGGTTTTTAGCGAATATTAGTTGTGCGTGTGACTGTATTAGCACCAGTAACCCGTCTTTCAGGAACTTATGACTGATATTTGTTATATTATCTTGAATCGGCCCGTTATGATTAAGAATGGAGTGACCTATTGGATCTTTCAATGGTTAGTGAAGTAGGCGAATACGAACGAGTATCTCATAGTATCATTGCCGCGTAAAATTTAGTTTAAGTGTCTATCTAAATCTAGCACCTGTCTCTGACATGCAGTACCTTGTAAATTTAGGAGAATTTTTTTTCGATTCGAACTTGGACATTATAAGGTGAGTACCGCCAGTTATATAGACCAAGTAACGGAACTTAGTGCCGGCTTTCCTAGGTAAGCTGGCTGTAATCAATTATGCAAATAATTTTTACTATTGGCACTCTTGTACCTCCATTTGAGTATTTAAAATGCTCGTGCAGATAATAATTTTACTATAATAATAGATGGACGAAATGTGGAACGCGTTCGAAATTGCGGAAATATTATCTAGAAGGAAGTCCGCGAATGAGTTTCTTTCTTTATGAACCAATCTGTGCGTTCTGATAATATCCCAAGATGTTAGGTAG
E001ATACCTCGTCTATCTTCTTTCAAAGTAAAGTAGGGGTAGCACTAGTATAGCAATAATGTCTTGCCTTGTATTGAACCTTATCATCGCGCGAGATACAGCGTATCTATAGGATGCACTATTCGACAATCATGAGCCCGGTGCGCCAGGCAAACTTTAGAACGAGCTGGTGTGGTTTCAAAAGTTCCTGGCGTAATAGGTCATTAACGAAGGATTAATTAAGTTTGGGATGTTTGGCACCGAGCTAATGATTTGCAATAAGTATTAATCTTTTTGGACGCGAAGCGATATGTTTAGCAAGTCCGAAATACTTAATCGTGTGACGCCCTTGTCCGTGACACTATTAGCGAGGCGACTAATGTAGGAGGGAACAGATGAGATAGTATTAAAAGGAAGTCGTCTTCCTTTTTACATATGATAGTATTATCTACCCGCGGGGTGAAGAGAGCATGGGGACATTGTGAGCTGAAGCCACAAGAAGTGTCACTTTTCAGATGACAAGGAGAAACGCGAGGAGATGAAAAAATTGACTGTTTTGATAAACAGAAGTTAAATTATAAGACAGGGTTGAAACACAAGTAGATTCGTTAAGGATTGTTAATAGCTACCTAGACTGGTGATTATTGTCTAATCAATTGAAGTAAATGCTATGTAGTATATAAACAAGTTAGTCAAACATACACACCTGGTTGTATTCTGGAATCGGTGGCAAGCAGGATATAGTTATTCAAGTCTATATAGAAACGTTAATATAACAAAACTTGTTTTATACTAATTCGTAGCAACAAGGTACAGGTCTGTGCATAAGCAGTGGGGTGAGTAACAAGGGAAGACATGGGTGAGGTAAGATTGCAGCCGACACCAAAACCCCTAGCGCTCACATCACCGGTTTGAGGCAAAATTATATGAAAATGTCAGTATCGAATTGCGCATATACCGGCCACGAAATGAGAAAGGTTGCACTTTTATCAAAGTGATATTGTTTGTCGAGATACGGGACGCTGCTTACAATACTAGAATAGATCAGCTCAGAAGCTACGAGCTTAGACATCAGAACTAATTCCCAAACTTGGAGTCTTTAGACACACGTACGAGTTGTGTTACTCTGAAGACAATGAGAAACGAAATAGGCCTACCTACTAAAATATCAATCCTATAACGGATGACTATGTGTAACCTACAACACTGGAATAAGTCAGCGTCAACCCTTTAGCAAGGTGTCATGGTGGAACGCCAACAAGAAGCTTCCCGTAATGTTGTAGATTCCAATCAAGGCGGCAGGCACAACAGTTGCGGCTGCTTGGATTGATCCATCAACCTTCTAGAGGAGCCTAGTAAAATCATCGGCGTCTGCAGCGCAATGTAATCGTATGATTTAACCATAGATATAATGAGGCGTCTCATTCGCCGTTGATAAGTCCCAACAACTACACGGTGAGCCAAAACTAAGGGAGTTATCGACGTAATCTATTATCTTCCATAGTGTGAGCCCGGTAATAGTGCGAAAACGCTAACCTTACTACACGAACTGTCGACGGCTATCCTCGTTGATAAATGGATGAATAACGTGACGGAGGTGTGTATTTCAGGGATTGCTGCGACACGGTGACTTTGATCAATCAACCAGCCACTATATGATAGGCTCATCCTTCTCAAATTTATATTTAAATACGGATGGCGTGGTTGTACAAAACTTCATGATACACTATGCCTATGCGCTAGTGAAAATACATTAAATCCCCACATTCCATCGTTATACAATCCTCGTGACCCCCGCCCTCTTTGATGACAGTTCCAATAGTGCATCTCCCAATATCTCAGATACAACTAAAGTCAAATTACTCTTATTCGAAAACTCTCACTTAGCTAGTCTCAGTGACGTCAAAGTTGGTCCTAAAACAGCATATGTCATTTTATCCCATATTGGTGTTTCAAAAAAACCTTACAATCATAGTTCTTAAGATCATAGGCGGTTGAAAACCGTTCGTTTTCATACGCAAACTAATATATTGAATTCTGTATTGATCTTCGCAGCGATCCACTAAACGGTACTCCCCAATGAACGAGGTAACTAAATAGGCAAGTATTAAAAGAAAACCTGTGAAGATAGTTCCGTGTTTACTTCCTTTAAACGTATGGACCATGAGCGATTAATAGGCGAGGCACACATGAGATAATAGCCGCCATAAACGGTATTTATCCCAAATCTGTGATGTTAAAGATTGTGCTCAGCGTAGGGTGATAAAGTAGGAGGGATGTGATATTAAAGTAGGACTAAAGAATGCGTTCCTGATAGATATCTATGCATGTTTTATATGAATGTGCGCTAACTCTATGCTTGTTTAGACACTGATAGTAATTCAACACTCACCTCTCAACAGAACGTCAGCGGTCCCTGAGACGTATAATGATTGAATGGGGCCACCTAGCAGCCGATGTGTTTTTAAAATAGCCTCGTATGTTTCGATCTCAACAAATTTTACATACCATCATGAAACATTCAACCCTAGAATGCCATCCATGGTGTTTTAACGACGAATATTCACGGTTTTAATGTGACGGTGATCTTATGTATTATTCAAGCACTTAGAGTAACCCGAGCGGCCATAGTACGTAGCCCAAAGATTTACAGACATCACGCTGGGATTGACTGAAGGATCTATACTTAGGACTTGACCACGACATGAGTGAGTGCGACTAAGAAAATGCTCGGATAAAATGAAGGCATGTACTAGAAGATAGACGTAACATGGAAGACATCGGAAGTACGATGTCGAAAACCGAGTCATCAGAGGATTATAACCAATAAATGAAGTGGGTATTACTTACAATATATATATAAGTGGCATTAACAAATTACTGTCAGTGTTTTAGGGCAACTGAATACTCCATGACTCATGCTTTTCCGGCTCACATATGAACAATGCCTTGATTACGCTAGATCCCGGTATAATATGCTTTTACCAACAGTTACTATAGGATGAGACAGCGCCTCACGAATGGTTATTGCTCCTGAATGTACATGAATGGCTGATGCACTACGCTACATGCGATGTGAGCCAAACTGATATGGGATAGGTTATCTTAGCCAACGATAACAACGTTCTAAGGCATCCTGGTTTGATCTCGCGACTTGGGAGGCACAGTTCAGCAGTTTAACAACGGTTCTCAACGTGGGTAACGCGAAAGAATCGTACAATGGGATTTCTGTGGAGGCCGAATGCTCAATGCATCCGTCAAGAGGGTATTGCACTTTTCAATCGATTGAGGCCTGTCTTTAAGGAGAACGGGACGTTTACCGAGCGGCGGTGCCGAAAAGTTCGACAAACGCCGTTGATCCAAGCTCCGTAATAAGAGAGACTCAGGGAGCCCTCATTTGTAGTGTCTGCGCCGATAGGGATATAGCATTGCGTAAGCTAGTACTGAGATGACTCACTTAACTGGTAAATATTTTGTTTCTCGTTGTCGTAGGATATCTTTGAGAACAGCAACGTTAAGGGGTAGTGTGTC
I006	630	TAAAAATAACGTTTTATCACTAGTACTCGGAAACCCT	666	1420
E001	1820	TACAACTAAAGTCAAATTACTCTTATTCGAAAACTCT	1856	3508
I007CACGGAAGGTACAAAATTAAATCGGAATATTACAACAAGGTCAATTTGAGGATATGCATCGTTTCTCCTACTTGTCTGGTGGGGGAAGATAGCAATCGGCAGGATCTATATTAGATGTGCGTTCTCAGGTGAGTAACAAACAATGTATAACGCACCTTGATCGTACGGCTCACTAAGTCAGGCTAATCGCCAGTTACGTCGAA
E001ATACCTCGTCTATCTTCTTTCAAAGTAAAGTAGGGGTAGCACTAGTATAGCAATAATGTCTTGCCTTGTATTGAACCTTATCATCGCGCGAGATACAGCGTATCTATAGGATGCACTATTCGACAATCATGAGCCCGGTGCGCCAGGCAAACTTTAGAACGAGCTGGTGTGGTTTCAAAAGTTCCTGGCGTAATAGGTCATTAACGAAGGATTAATTAAGTTTGGGATGTTTGGCACCGAGCTAATGATTTGCAATAAGTATTAATCTTTTTGGACGCGAAGCGATATGTTTAGCAAGTCCGAAATACTTAATCGTGTGACGCCCTTGTCCGTGACACTATTAGCGAGGCGACTAATGTAGGAGGGAACAGATGAGATAGTATTAAAAGGAAGTCGTCTTCCTTTTTACATATGATAGTATTATCTACCCGCGGGGTGAAGAGAGCATGGGGACATTGTGAGCTGAAGCCACAAGAAGTGTCACTTTTCAGATGACAAGGAGAAACGCGAGGAGATGAAAAAATTGACTGTTTTGATAAACAGAAGTTAAATTATAAGACAGGGTTGAAACACAAGTAGATTCGTTAAGGATTGTTAATAGCTACCTAGACTGGTGATTATTGTCTAATCAATTGAAGTAAATGCTATGTAGTATATAAACAAGTTAGTCAAACATACACACCTGGTTGTATTCTGGAATCGGTGGCAAGCAGGATATAGTTATTCAAGTCTATATAGAAACGTTAATATAACAAAACTTGTTTTATACTAATTCGTAGCAACAAGGTACAGGTCTGTGCATAAGCAGTGGGGTGAGTAACAAGGGAAGACATGGGTGAGGTAAGATTGCAGCCGACACCAAAACCCCTAGCGCTCACATCACCGGTTTGAGGCAAAATTATATGAAAATGTCAGTATCGAATTGCGCATATACCGGCCACGAAATGAGAAAGGTTGCACTTTTATCAAAGTGATATTGTTTGTCGAGATACGGGACGCTGCTTACAATACTAGAATAGATCAGCTCAGAAGCTACGAGCTTAGACATCAGAACTAATTCCCAAACTTGGAGTCTTTAGACACACGTACGAGTTGTGTTACTCTGAAGACAATGAGAAACGAAATAGGCCTACCTACTAAAATATCAATCCTATAACGGATGACTATGTGTAACCTACAACACTGGAATAAGTCAGCGTCAACCCTTTAGCAAGGTGTCATGGTGGAACGCCAACAAGAAGCTTCCCGTAATGTTGTAGATTCCAATCAAGGCGGCAGGCACAACAGTTGCGGCTGCTTGGATTGATCCATCAACCTTCTAGAGGAGCCTAGTAAAATCATCGGCGTCTGCAGCGCAATGTAATCGTATGATTTAACCATAGATATAATGAGGCGTCTCATTCGCCGTTGATAAGTCCCAACAACTACACGGTGAGCCAAAACTAAGGGAGTTATCGACGTAATCTATTATCTTCCATAGTGTGAGCCCGGTAATAGTGCGAAAACGCTAACCTTACTACACGAACTGTCGACGGCTATCCTCGTTGATAAATGGATGAATAACGTGACGGAGGTGTGTATTTCAGGGATTGCTGCGACACGGTGACTTTGATCAATCAACCAGCCACTATATGATAGGCTCATCCTTCTCAAATTTATATTTAAATACGGATGGCGTGGTTGTACAAAACTTCATGATACACTATGCCTATGCGCTAGTGAAAATACATTAAATCCCCACATTCCATCGTTATACAATCCTCGTGACCCCCGCCCTCTTTGATGACAGTTCCAATAGTGCATCTCCCAATATCTCAGATACAACTAAAGTCAAATTACTCTTATTCGAAAACTCTCACTTAGCTAGTCTCAGTGACGTCAAAGTTGGTCCTAAAACAGCATATGTCATTTTATCCCATATTGGTGTTTCAAAAAAACCTTACAATCATAGTTCTTAAGATCATAGGCGGTTGAAAACCGTTCGTTTTCATACGCAAACTAATATATTGAATTCTGTATTGATCTTCGCAGCGATCCACTAAACGGTACTCCCCAATGAACGAGGTAACTAAATAGGCAAGTATTAAAAGAAAACCTGTGAAGATAGTTCCGTGTTTACTTCCTTTAAACGTATGGACCATGAGCGATTAATAGGCGAGGCACACATGAGATAATAGCCGCCATAAACGGTATTTATCCCAAATCTGTGATGTTAAAGATTGTGCTCAGCGTAGGGTGATAAAGTAGGAGGGATGTGATATTAAAGTAGGACTAAAGAATGCGTTCCTGATAGATATCTATGCATGTTTTATATGAATGTGCGCTAACTCTATGCTTGTTTAGACACTGATAGTAATTCAACACTCACCTCTCAACAGAACGTCAGCGGTCCCTGAGACGTATAATGATTGAATGGGGCCACCTAGCAGCCGATGTGTTTTTAAAATAGCCTCGTATGTTTCGATCTCAACAAATTTTACATACCATCATGAAACATTCAACCCTAGAATGCCATCCATGGTGTTTTAACGACGAATATTCACGGTTTTAATGTGACGGTGATCTTATGTATTATTCAAGCACTTAGAGTAACCCGAGCGGCCATAGTACGTAGCCCAAAGATTTACAGACATCACGCTGGGATTGACTGAAGGATCTATACTTAGGACTTGACCACGACATGAGTGAGTGCGACTAAGAAAATGCTCGGATAAAATGAAGGCATGTACTAGAAGATAGACGTAACATGGAAGACATCGGAAGTACGATGTCGAAAACCGAGTCATCAGAGGATTATAACCAATAAATGAAGTGGGTATTACTTACAATATATATATAAGTGGCATTAACAAATTACTGTCAGTGTTTTAGGGCAACTGAATACTCCATGACTCATGCTTTTCCGGCTCACATATGAACAATGCCTTGATTACGCTAGATCCCGGTATAATATGCTTTTACCAACAGTTACTATAGGATGAGACAGCGCCTCACGAATGGTTATTGCTCCTGAATGTACATGAATGGCTGATGCACTACGCTACATGCGATGTGAGCCAAACTGATATGGGATAGGTTATCTTAGCCAACGATAACAACGTTCTAAGGCATCCTGGTTTGATCTCGCGACTTGGGAGGCACAGTTCAGCAGTTTAACAACGGTTCTCAACGTGGGTAACGCGAAAGAATCGTACAATGGGATTTCTGTGGAGGCCGAATGCTCAATGCATCCGTCAAGAGGGTATTGCACTTTTCAATCGATTGAGGCCTGTCTTTAAGGAGAACGGGACGTTTACCGAGCGGCGGTGCCGAAAAGTTCGACAAACGCCGTTGATCCAAGCTCCGTAATAAGAGAGACTCAGGGAGCCCTCATTTGTAGTGTCTGCGCCGATAGGGATATAGCATTGCGTAAGCTAGTACTGAGATGACTCACTTAACTGGTAAATATTTTGTTTCTCGTTGTCGTAGGATATCTTTGAGAACAGCAACGTTAAGGGGTAGTGTGTC
I007	78	GGTGGGGGAAGATAGCAATCGGCA	101	204
E001	835	GGTGAGGTAAGATTGCAGCCGACA	858	3508
I008TGATAAGCTAACGTGGATGAGGCAAAAGCGTTATGACTGGGGGGCCTAGCAGGGACGGTAAAGCGATAAGAAAGTACAGGGTAAAGCCAGTACACCTAGCGTCGGCTTCAGCGCTAGCCAGAAGAAGTGGGTTGGAGCAGGTGGCGGACTTTTGTGCCATGGTGTGCTGGGTCAACTGGCACAA
E001ATACCTCGTCTATCTTCTTTCAAAGTAAAGTAGGGGTAGCACTAGTATAGCAATAATGTCTTGCCTTGTATTGAACCTTATCATCGCGCGAGATACAGCGTATCTATAGGATGCACTATTCGACAATCATGAGCCCGGTGCGCCAGGCAAACTTTAGAACGAGCTGGTGTGGTTTCAAAAGTTCCTGGCGTAATAGGTCATTAACGAAGGATTAATTAAGTTTGGGATGTTTGGCACCGAGCTAATGATTTGCAATAAGTATTAATCTTTTTGGACGCGAAGCGATATGTTTAGCAAGTCCGAAATACTTAATCGTGTGACGCCCTTGTCCGTGACACTATTAGCGAGGCGACTAATGTAGGAGGGAACAGATGAGATAGTATTAAAAGGAAGTCGTCTTCCTTTTTACATATGATAGTATTATCTACCCGCGGGGTGAAGAGAGCATGGGGACATTGTGAGCTGAAGCCACAAGAAGTGTCACTTTTCAGATGACAAGGAGAAACGCGAGGAGATGAAAAAATTGACTGTTTTGATAAACAGAAGTTAAATTATAAGACAGGGTTGAAACACAAGTAGATTCGTTAAGGATTGTTAATAGCTACCTAGACTGGTGATTATTGTCTAATCAATTGAAGTAAATGCTATGTAGTATATAAACAAGTTAGTCAAACATACACACCTGGTTGTATTCTGGAATCGGTGGCAAGCAGGATATAGTTATTCAAGTCTATATAGAAACGTTAATATAACAAAACTTGTTTTATACTAATTCGTAGCAACAAGGTACAGGTCTGTGCATAAGCAGTGGGGTGAGTAACAAGGGAAGACATGGGTGAGGTAAGATTGCAGCCGACACCAAAACCCCTAGCGCTCACATCACCGGTTTGAGGCAAAATTATATGAAAATGTCAGTATCGAATTGCGCATATACCGGCCACGAAATGAGAAAGGTTGCACTTTTATCAAAGTGATATTGTTTGTCGAGATACGGGACGCTGCTTACAATACTAGAATAGATCAGCTCAGAAGCTACGAGCTTAGACATCAGAACTAATTCCCAAACTTGGAGTCTTTAGACACACGTACGAGTTGTGTTACTCTGAAGACAATGAGAAACGAAATAGGCCTACCTACTAAAATATCAATCCTATAACGGATGACTATGTGTAACCTACAACACTGGAATAAGTCAGCGTCAACCCTTTAGCAAGGTGTCATGGTGGAACGCCAACAAGAAGCTTCCCGTAATGTTGTAGATTCCAATCAAGGCGGCAGGCACAACAGTTGCGGCTGCTTGGATTGATCCATCAACCTTCTAGAGGAGCCTAGTAAAATCATCGGCGTCTGCAGCGCAATGTAATCGTATGATTTAACCATAGATATAATGAGGCGTCTCATTCGCCGTTGATAAGTCCCAACAACTACACGGTGAGCCAAAACTAAGGGAGTTATCGACGTAATCTATTATCTTCCATAGTGTGAGCCCGGTAATAGTGCGAAAACGCTAACCTTACTACACGAACTGTCGACGGCTATCCTCGTTGATAAATGGATGAATAACGTGACGGAGGTGTGTATTTCAGGGATTGCTGCGACACGGTGACTTTGATCAATCAACCAGCCACTATATGATAGGCTCATCCTTCTCAAATTTATATTTAAATACGGATGGCGTGGTTGTACAAAACTTCATGATACACTATGCCTATGCGCTAGTGAAAATACATTAAATCCCCACATTCCATCGTTATACAATCCTCGTGACCCCCGCCCTCTTTGATGACAGTTCCAATAGTGCATCTCCCAATATCTCAGATACAACTAAAGTCAAATTACTCTTATTCGAAAACTCTCACTTAGCTAGTCTCAGTGACGTCAAAGTTGGTCCTAAAACAGCATATGTCATTTTATCCCATATTGGTGTTTCAAAAAAACCTTACAATCATAGTTCTTAAGATCATAGGCGGTTGAAAACCGTTCGTTTTCATACGCAAACTAATATATTGAATTCTGTATTGATCTTCGCAGCGATCCACTAAACGGTACTCCCCAATGAACGAGGTAACTAAATAGGCAAGTATTAAAAGAAAACCTGTGAAGATAGTTCCGTGTTTACTTCCTTTAAACGTATGGACCATGAGCGATTAATAGGCGAGGCACACATGAGATAATAGCCGCCATAAACGGTATTTATCCCAAATCTGTGATGTTAAAGATTGTGCTCAGCGTAGGGTGATAAAGTAGGAGGGATGTGATATTAAAGTAGGACTAAAGAATGCGTTCCTGATAGATATCTATGCATGTTTTATATGAATGTGCGCTAACTCTATGCTTGTTTAGACACTGATAGTAATTCAACACTCACCTCTCAACAGAACGTCAGCGGTCCCTGAGACGTATAATGATTGAATGGGGCCACCTAGCAGCCGATGTGTTTTTAAAATAGCCTCGTATGTTTCGATCTCAACAAATTTTACATACCATCATGAAACATTCAACCCTAGAATGCCATCCATGGTGTTTTAACGACGAATATTCACGGTTTTAATGTGACGGTGATCTTATGTATTATTCAAGCACTTAGAGTAACCCGAGCGGCCATAGTACGTAGCCCAAAGATTTACAGACATCACGCTGGGATTGACTGAAGGATCTATACTTAGGACTTGACCACGACATGAGTGAGTGCGACTAAGAAAATGCTCGGATAAAATGAAGGCATGTACTAGAAGATAGACGTAACATGGAAGACATCGGAAGTACGATGTCGAAAACCGAGTCATCAGAGGATTATAACCAATAAATGAAGTGGGTATTACTTACAATATATATATAAGTGGCATTAACAAATTACTGTCAGTGTTTTAGGGCAACTGAATACTCCATGACTCATGCTTTTCCGGCTCACATATGAACAATGCCTTGATTACGCTAGATCCCGGTATAATATGCTTTTACCAACAGTTACTATAGGATGAGACAGCGCCTCACGAATGGTTATTGCTCCTGAATGTACATGAATGGCTGATGCACTACGCTACATGCGATGTGAGCCAAACTGATATGGGATAGGTTATCTTAGCCAACGATAACAACGTTCTAAGGCATCCTGGTTTGATCTCGCGACTTGGGAGGCACAGTTCAGCAGTTTAACAACGGTTCTCAACGTGGGTAACGCGAAAGAATCGTACAATGGGATTTCTGTGGAGGCCGAATGCTCAATGCATCCGTCAAGAGGGTATTGCACTTTTCAATCGATTGAGGCCTGTCTTTAAGGAGAACGGGACGTTTACCGAGCGGCGGTGCCGAAAAGTTCGACAAACGCCGTTGATCCAAGCTCCGTAATAAGAGAGACTCAGGGAGCCCTCATTTGTAGTGTCTGCGCCGATAGGGATATAGCATTGCGTAAGCTAGTACTGAGATGACTCACTTAACTGGTAAATATTTTGTTTCTCGTTGTCGTAGGATATCTTTGAGAACAGCAACGTTAAGGGGTAGTGTGTC
I008	108	TCAGCGCTAGCCAGAAGAAGTG	129	185
E001	459	TGAGCTGAAGCCACAAGAAGTG	480	3508
I009GAAATTTTAGTGACGCACTTAAATATTGAATGCCCATTGATAGCAGTAAGAAATAGCGCTGGTCCTAGAACTGTTAAGCAAACCGTGTGCGCTAAGTTTCTCGTATTCCAGTTATTCTCGCGAAGTTTAGAAAAAGACTAAGACCCGAGAGCGAATACGTCATCTTAATGAATAGATGTAGCTTATTAAAACGGCACCGGGATTTACAGCGAGACTCAGGGTAAATACCTAATACGGGTCAGA
E001ATACCTCGTCTATCTTCTTTCAAAGTAAAGTAGGGGTAGCACTAGTATAGCAATAATGTCTTGCCTTGTATTGAACCTTATCATCGCGCGAGATACAGCGTATCTATAGGATGCACTATTCGACAATCATGAGCCCGGTGCGCCAGGCAAACTTTAGAACGAGCTGGTGTGGTTTCAAAAGTTCCTGGCGTAATAGGTCATTAACGAAGGATTAATTAAGTTTGGGATGTTTGGCACCGAGCTAATGATTTGCAATAAGTATTAATCTTTTTGGACGCGAAGCGATATGTTTAGCAAGTCCGAAATACTTAATCGTGTGACGCCCTTGTCCGTGACACTATTAGCGAGGCGACTAATGTAGGAGGGAACAGATGAGATAGTATTAAAAGGAAGTCGTCTTCCTTTTTACATATGATAGTATTATCTACCCGCGGGGTGAAGAGAGCATGGGGACATTGTGAGCTGAAGCCACAAGAAGTGTCACTTTTCAGATGACAAGGAGAAACGCGAGGAGATGAAAAAATTGACTGTTTTGATAAACAGAAGTTAAATTATAAGACAGGGTTGAAACACAAGTAGATTCGTTAAGGATTGTTAATAGCTACCTAGACTGGTGATTATTGTCTAATCAATTGAAGTAAATGCTATGTAGTATATAAACAAGTTAGTCAAACATACACACCTGGTTGTATTCTGGAATCGGTGGCAAGCAGGATATAGTTATTCAAGTCTATATAGAAACGTTAATATAACAAAACTTGTTTTATACTAATTCGTAGCAACAAGGTACAGGTCTGTGCATAAGCAGTGGGGTGAGTAACAAGGGAAGACATGGGTGAGGTAAGATTGCAGCCGACACCAAAACCCCTAGCGCTCACATCACCGGTTTGAGGCAAAATTATATGAAAATGTCAGTATCGAATTGCGCATATACCGGCCACGAAATGAGAAAGGTTGCACTTTTATCAAAGTGATATTGTTTGTCGAGATACGGGACGCTGCTTACAATACTAGAATAGATCAGCTCAGAAGCTACGAGCTTAGACATCAGAACTAATTCCCAAACTTGGAGTCTTTAGACACACGTACGAGTTGTGTTACTCTGAAGACAATGAGAAACGAAATAGGCCTACCTACTAAAATATCAATCCTATAACGGATGACTATGTGTAACCTACAACACTGGAATAAGTCAGCGTCAACCCTTTAGCAAGGTGTCATGGTGGAACGCCAACAAGAAGCTTCCCGTAATGTTGTAGATTCCAATCAAGGCGGCAGGCACAACAGTTGCGGCTGCTTGGATTGATCCATCAACCTTCTAGAGGAGCCTAGTAAAATCATCGGCGTCTGCAGCGCAATGTAATCGTATGATTTAACCATAGATATAATGAGGCGTCTCATTCGCCGTTGATAAGTCCCAACAACTACACGGTGAGCCAAAACTAAGGGAGTTATCGACGTAATCTATTATCTTCCATAGTGTGAGCCCGGTAATAGTGCGAAAACGCTAACCTTACTACACGAACTGTCGACGGCTATCCTCGTTGATAAATGGATGAATAACGTGACGGAGGTGTGTATTTCAGGGATTGCTGCGACACGGTGACTTTGATCAATCAACCAGCCACTATATGATAGGCTCATCCTTCTCAAATTTATATTTAAATACGGATGGCGTGGTTGTACAAAACTTCATGATACACTATGCCTATGCGCTAGTGAAAATACATTAAATCCCCACATTCCATCGTTATACAATCCTCGTGACCCCCGCCCTCTTTGATGACAGTTCCAATAGTGCATCTCCCAATATCTCAGATACAACTAAAGTCAAATTACTCTTATTCGAAAACTCTCACTTAGCTAGTCTCAGTGACGTCAAAGTTGGTCCTAAAACAGCATATGTCATTTTATCCCATATTGGTGTTTCAAAAAAACCTTACAATCATAGTTCTTAAGATCATAGGCGGTTGAAAACCGTTCGTTTTCATACGCAAACTAATATATTGAATTCTGTATTGATCTTCGCAGCGATCCACTAAACGGTACTCCCCAATGAACGAGGTAACTAAATAGGCAAGTATTAAAAGAAAACCTGTGAAGATAGTTCCGTGTTTACTTCCTTTAAACGTATGGACCATGAGCGATTAATAGGCGAGGCACACATGAGATAATAGCCGCCATAAACGGTATTTATCCCAAATCTGTGATGTTAAAGATTGTGCTCAGCGTAGGGTGATAAAGTAGGAGGGATGTGATATTAAAGTAGGACTAAAGAATGCGTTCCTGATAGATATCTATGCATGTTTTATATGAATGTGCGCTAACTCTATGCTTGTTTAGACACTGATAGTAATTCAACACTCACCTCTCAACAGAACGTCAGCGGTCCCTGAGACGTATAATGATTGAATGGGGCCACCTAGCAGCCGATGTGTTTTTAAAATAGCCTCGTATGTTTCGATCTCAACAAATTTTACATACCATCATGAAACATTCAACCCTAGAATGCCATCCATGGTGTTTTAACGACGAATATTCACGGTTTTAATGTGACGGTGATCTTATGTATTATTCAAGCACTTAGAGTAACCCGAGCGGCCATAGTACGTAGCCCAAAGATTTACAGACATCACGCTGGGATTGACTGAAGGATCTATACTTAGGACTTGACCACGACATGAGTGAGTGCGACTAAGAAAATGCTCGGATAAAATGAAGGCATGTACTAGAAGATAGACGTAACATGGAAGACATCGGAAGTACGATGTCGAAAACCGAGTCATCAGAGGATTATAACCAATAAATGAAGTGGGTATTACTTACAATATATATATAAGTGGCATTAACAAATTACTGTCAGTGTTTTAGGGCAACTGAATACTCCATGACTCATGCTTTTCCGGCTCACATATGAACAATGCCTTGATTACGCTAGATCCCGGTATAATATGCTTTTACCAACAGTTACTATAGGATGAGACAGCGCCTCACGAATGGTTATTGCTCCTGAATGTACATGAATGGCTGATGCACTACGCTACATGCGATGTGAGCCAAACTGATATGGGATAGGTTATCTTAGCCAACGATAACAACGTTCTAAGGCATCCTGGTTTGATCTCGCGACTTGGGAGGCACAGTTCAGCAGTTTAACAACGGTTCTCAACGTGGGTAACGCGAAAGAATCGTACAATGGGATTTCTGTGGAGGCCGAATGCTCAATGCATCCGTCAAGAGGGTATTGCACTTTTCAATCGATTGAGGCCTGTCTTTAAGGAGAACGGGACGTTTACCGAGCGGCGGTGCCGAAAAGTTCGACAAACGCCGTTGATCCAAGCTCCGTAATAAGAGAGACTCAGGGAGCCCTCATTTGTAGTGTCTGCGCCGATAGGGATATAGCATTGCGTAAGCTAGTACTGAGATGACTCACTTAACTGGTAAATATTTTGTTTCTCGTTGTCGTAGGATATCTTTGAGAACAGCAACGTTAAGGGGTAGTGTGTC
I009	208	AGCGAGACTCAGGG	221	244
E001	3351	AGAGAGACTCAGGG	3364	3508
I010CATGTATTTCGGAGTGCTATAGAAACGTAAAAAAGAGAATTTCCAATATCCCCCATACTGTACAGGTTAATTTATT
E001ATACCTCGTCTATCTTCTTTCAAAGTAAAGTAGGGGTAGCACTAGTATAGCAATAATGTCTTGCCTTGTATTGAACCTTATCATCGCGCGAGATACAGCGTATCTATAGGATGCACTATTCGACAATCATGAGCCCGGTGCGCCAGGCAAACTTTAGAACGAGCTGGTGTGGTTTCAAAAGTTCCTGGCGTAATAGGTCATTAACGAAGGATTAATTAAGTTTGGGATGTTTGGCACCGAGCTAATGATTTGCAATAAGTATTAATCTTTTTGGACGCGAAGCGATATGTTTAGCAAGTCCGAAATACTTAATCGTGTGACGCCCTTGTCCGTGACACTATTAGCGAGGCGACTAATGTAGGAGGGAACAGATGAGATAGTATTAAAAGGAAGTCGTCTTCCTTTTTACATATGATAGTATTATCTACCCGCGGGGTGAAGAGAGCATGGGGACATTGTGAGCTGAAGCCACAAGAAGTGTCACTTTTCAGATGACAAGGAGAAACGCGAGGAGATGAAAAAATTGACTGTTTTGATAAACAGAAGTTAAATTATAAGACAGGGTTGAAACACAAGTAGATTCGTTAAGGATTGTTAATAGCTACCTAGACTGGTGATTATTGTCTAATCAATTGAAGTAAATGCTATGTAGTATATAAACAAGTTAGTCAAACATACACACCTGGTTGTATTCTGGAATCGGTGGCAAGCAGGATATAGTTATTCAAGTCTATATAGAAACGTTAATATAACAAAACTTGTTTTATACTAATTCGTAGCAACAAGGTACAGGTCTGTGCATAAGCAGTGGGGTGAGTAACAAGGGAAGACATGGGTGAGGTAAGATTGCAGCCGACACCAAAACCCCTAGCGCTCACATCACCGGTTTGAGGCAAAATTATATGAAAATGTCAGTATCGAATTGCGCATATACCGGCCACGAAATGAGAAAGGTTGCACTTTTATCAAAGTGATATTGTTTGTCGAGATACGGGACGCTGCTTACAATACTAGAATAGATCAGCTCAGAAGCTACGAGCTTAGACATCAGAACTAATTCCCAAACTTGGAGTCTTTAGACACACGTACGAGTTGTGTTACTCTGAAGACAATGAGAAACGAAATAGGCCTACCTACTAAAATATCAATCCTATAACGGATGACTATGTGTAACCTACAACACTGGAATAAGTCAGCGTCAACCCTTTAGCAAGGTGTCATGGTGGAACGCCAACAAGAAGCTTCCCGTAATGTTGTAGATTCCAATCAAGGCGGCAGGCACAACAGTTGCGGCTGCTTGGATTGATCCATCAACCTTCTAGAGGAGCCTAGTAAAATCATCGGCGTCTGCAGCGCAATGTAATCGTATGATTTAACCATAGATATAATGAGGCGTCTCATTCGCCGTTGATAAGTCCCAACAACTACACGGTGAGCCAAAACTAAGGGAGTTATCGACGTAATCTATTATCTTCCATAGTGTGAGCCCGGTAATAGTGCGAAAACGCTAACCTTACTACACGAACTGTCGACGGCTATCCTCGTTGATAAATGGATGAATAACGTGACGGAGGTGTGTATTTCAGGGATTGCTGCGACACGGTGACTTTGATCAATCAACCAGCCACTATATGATAGGCTCATCCTTCTCAAATTTATATTTAAATACGGATGGCGTGGTTGTACAAAACTTCATGATACACTATGCCTATGCGCTAGTGAAAATACATTAAATCCCCACATTCCATCGTTATACAATCCTCGTGACCCCCGCCCTCTTTGATGACAGTTCCAATAGTGCATCTCCCAATATCTCAGATACAACTAAAGTCAAATTACTCTTATTCGAAAACTCTCACTTAGCTAGTCTCAGTGACGTCAAAGTTGGTCCTAAAACAGCATATGTCATTTTATCCCATATTGGTGTTTCAAAAAAACCTTACAATCATAGTTCTTAAGATCATAGGCGGTTGAAAACCGTTCGTTTTCATACGCAAACTAATATATTGAATTCTGTATTGATCTTCGCAGCGATCCACTAAACGGTACTCCCCAATGAACGAGGTAACTAAATAGGCAAGTATTAAAAGAAAACCTGTGAAGATAGTTCCGTGTTTACTTCCTTTAAACGTATGGACCATGAGCGATTAATAGGCGAGGCACACATGAGATAATAGCCGCCATAAACGGTATTTATCCCAAATCTGTGATGTTAAAGATTGTGCTCAGCGTAGGGTGATAAAGTAGGAGGGATGTGATATTAAAGTAGGACTAAAGAATGCGTTCCTGATAGATATCTATGCATGTTTTATATGAATGTGCGCTAACTCTATGCTTGTTTAGACACTGATAGTAATTCAACACTCACCTCTCAACAGAACGTCAGCGGTCCCTGAGACGTATAATGATTGAATGGGGCCACCTAGCAGCCGATGTGTTTTTAAAATAGCCTCGTATGTTTCGATCTCAACAAATTTTACATACCATCATGAAACATTCAACCCTAGAATGCCATCCATGGTGTTTTAACGACGAATATTCACGGTTTTAATGTGACGGTGATCTTATGTATTATTCAAGCACTTAGAGTAACCCGAGCGGCCATAGTACGTAGCCCAAAGATTTACAGACATCACGCTGGGATTGACTGAAGGATCTATACTTAGGACTTGACCACGACATGAGTGAGTGCGACTAAGAAAATGCTCGGATAAAATGAAGGCATGTACTAGAAGATAGACGTAACATGGAAGACATCGGAAGTACGATGTCGAAAACCGAGTCATCAGAGGATTATAACCAATAAATGAAGTGGGTATTACTTACAATATATATATAAGTGGCATTAACAAATTACTGTCAGTGTTTTAGGGCAACTGAATACTCCATGACTCATGCTTTTCCGGCTCACATATGAACAATGCCTTGATTACGCTAGATCCCGGTATAATATGCTTTTACCAACAGTTACTATAGGATGAGACAGCGCCTCACGAATGGTTATTGCTCCTGAATGTACATGAATGGCTGATGCACTACGCTACATGCGATGTGAGCCAAACTGATATGGGATAGGTTATCTTAGCCAACGATAACAACGTTCTAAGGCATCCTGGTTTGATCTCGCGACTTGGGAGGCACAGTTCAGCAGTTTAACAACGGTTCTCAACGTGGGTAACGCGAAAGAATCGTACAATGGGATTTCTGTGGAGGCCGAATGCTCAATGCATCCGTCAAGAGGGTATTGCACTTTTCAATCGATTGAGGCCTGTCTTTAAGGAGAACGGGACGTTTACCGAGCGGCGGTGCCGAAAAGTTCGACAAACGCCGTTGATCCAAGCTCCGTAATAAGAGAGACTCAGGGAGCCCTCATTTGTAGTGTCTGCGCCGATAGGGATATAGCATTGCGTAAGCTAGTACTGAGATGACTCACTTAACTGGTAAATATTTTGTTTCTCGTTGTCGTAGGATATCTTTGAGAACAGCAACGTTAAGGGGTAGTGTGTC
I010	18	TATAGAAACGTAAAAAAGAGAA	39	77
E001	734	TATAGAAACGTTAATATAACAA	755	3508
I011AGAACCCTAGTATAAAACACGGCTAAAAGCAACGTGAGGCAAAGATACGAATAAGAGTCCACTGCCCGATTCTGAACTCGCTTTGAAGAAGGGGATAGCGATCCTTGAAGTGAAATGGTAAAAGTTGAATAGTCCTGGGTAGAAGTCCAGCACGGACGGCACTCAAAATAAGTCCAATATGCAGTCTCTGAAACACAGAGTGCGCAGGCGCAGATAGATATGGTCCAGACGACATACGGACAATAGGGCTACGAAGCTCGAGACGATTTGGAGGGTTGGGCACAACAGAGAGAGCAGGTGTGGGGGACAGGAACATGTACCTACGGGTGCCGTACTTCGAGGCTTCAGCGAGTAACATATAGGAAGAAGGGAAAATGAGATCCAACATGGTTCGAGGATAGATCTAGTGTGAGGCGAACGAAAGCGATGATAAATCAAC
E001ATACCTCGTCTATCTTCTTTCAAAGTAAAGTAGGGGTAGCACTAGTATAGCAATAATGTCTTGCCTTGTATTGAACCTTATCATCGCGCGAGATACAGCGTATCTATAGGATGCACTATTCGACAATCATGAGCCCGGTGCGCCAGGCAAACTTTAGAACGAGCTGGTGTGGTTTCAAAAGTTCCTGGCGTAATAGGTCATTAACGAAGGATTAATTAAGTTTGGGATGTTTGGCACCGAGCTAATGATTTGCAATAAGTATTAATCTTTTTGGACGCGAAGCGATATGTTTAGCAAGTCCGAAATACTTAATCGTGTGACGCCCTTGTCCGTGACACTATTAGCGAGGCGACTAATGTAGGAGGGAACAGATGAGATAGTATTAAAAGGAAGTCGTCTTCCTTTTTACATATGATAGTATTATCTACCCGCGGGGTGAAGAGAGCATGGGGACATTGTGAGCTGAAGCCACAAGAAGTGTCACTTTTCAGATGACAAGGAGAAACGCGAGGAGATGAAAAAATTGACTGTTTTGATAAACAGAAGTTAAATTATAAGACAGGGTTGAAACACAAGTAGATTCGTTAAGGATTGTTAATAGCTACCTAGACTGGTGATTATTGTCTAATCAATTGAAGTAAATGCTATGTAGTATATAAACAAGTTAGTCAAACATACACACCTGGTTGTATTCTGGAATCGGTGGCAAGCAGGATATAGTTATTCAAGTCTATATAGAAACGTTAATATAACAAAACTTGTTTTATACTAATTCGTAGCAACAAGGTACAGGTCTGTGCATAAGCAGTGGGGTGAGTAACAAGGGAAGACATGGGTGAGGTAAGATTGCAGCCGACACCAAAACCCCTAGCGCTCACATCACCGGTTTGAGGCAAAATTATATGAAAATGTCAGTATCGAATTGCGCATATACCGGCCACGAAATGAGAAAGGTTGCACTTTTATCAAAGTGATATTGTTTGTCGAGATACGGGACGCTGCTTACAATACTAGAATAGATCAGCTCAGAAGCTACGAGCTTAGACATCAGAACTAATTCCCAAACTTGGAGTCTTTAGACACACGTACGAGTTGTGTTACTCTGAAGACAATGAGAAACGAAATAGGCCTACCTACTAAAATATCAATCCTATAACGGATGACTATGTGTAACCTACAACACTGGAATAAGTCAGCGTCAACCCTTTAGCAAGGTGTCATGGTGGAACGCCAACAAGAAGCTTCCCGTAATGTTGTAGATTCCAATCAAGGCGGCAGGCACAACAGTTGCGGCTGCTTGGATTGATCCATCAACCTTCTAGAGGAGCCTAGTAAAATCATCGGCGTCTGCAGCGCAATGTAATCGTATGATTTAACCATAGATATAATGAGGCGTCTCATTCGCCGTTGATAAGTCCCAACAACTACACGGTGAGCCAAAACTAAGGGAGTTATCGACGTAATCTATTATCTTCCATAGTGTGAGCCCGGTAATAGTGCGAAAACGCTAACCTTACTACACGAACTGTCGACGGCTATCCTCGTTGATAAATGGATGAATAACGTGACGGAGGTGTGTATTTCAGGGATTGCTGCGACACGGTGACTTTGATCAATCAACCAGCCACTATATGATAGGCTCATCCTTCTCAAATTTATATTTAAATACGGATGGCGTGGTTGTACAAAACTTCATGATACACTATGCCTATGCGCTAGTGAAAATACATTAAATCCCCACATTCCATCGTTATACAATCCTCGTGACCCCCGCCCTCTTTGATGACAGTTCCAATAGTGCATCTCCCAATATCTCAGATACAACTAAAGTCAAATTACTCTTATTCGAAAACTCTCACTTAGCTAGTCTCAGTGACGTCAAAGTTGGTCCTAAAACAGCATATGTCATTTTATCCCATATTGGTGTTTCAAAAAAACCTTACAATCATAGTTCTTAAGATCATAGGCGGTTGAAAACCGTTCGTTTTCATACGCAAACTAATATATTGAATTCTGTATTGATCTTCGCAGCGATCCACTAAACGGTACTCCCCAATGAACGAGGTAACTAAATAGGCAAGTATTAAAAGAAAACCTGTGAAGATAGTTCCGTGTTTACTTCCTTTAAACGTATGGACCATGAGCGATTAATAGGCGAGGCACACATGAGATAATAGCCGCCATAAACGGTATTTATCCCAAATCTGTGATGTTAAAGATTGTGCTCAGCGTAGGGTGATAAAGTAGGAGGGATGTGATATTAAAGTAGGACTAAAGAATGCGTTCCTGATAGATATCTATGCATGTTTTATATGAATGTGCGCTAACTCTATGCTTGTTTAGACACTGATAGTAATTCAACACTCACCTCTCAACAGAACGTCAGCGGTCCCTGAGACGTATAATGATTGAATGGGGCCACCTAGCAGCCGATGTGTTTTTAAAATAGCCTCGTATGTTTCGATCTCAACAAATTTTACATACCATCATGAAACATTCAACCCTAGAATGCCATCCATGGTGTTTTAACGACGAATATTCACGGTTTTAATGTGACGGTGATCTTATGTATTATTCAAGCACTTAGAGTAACCCGAGCGGCCATAGTACGTAGCCCAAAGATTTACAGACATCACGCTGGGATTGACTGAAGGATCTATACTTAGGACTTGACCACGACATGAGTGAGTGCGACTAAGAAAATGCTCGGATAAAATGAAGGCATGTACTAGAAGATAGACGTAACATGGAAGACATCGGAAGTACGATGTCGAAAACCGAGTCATCAGAGGATTATAACCAATAAATGAAGTGGGTATTACTTACAATATATATATAAGTGGCATTAACAAATTACTGTCAGTGTTTTAGGGCAACTGAATACTCCATGACTCATGCTTTTCCGGCTCACATATGAACAATGCCTTGATTACGCTAGATCCCGGTATAATATGCTTTTACCAACAGTTACTATAGGATGAGACAGCGCCTCACGAATGGTTATTGCTCCTGAATGTACATGAATGGCTGATGCACTACGCTACATGCGATGTGAGCCAAACTGATATGGGATAGGTTATCTTAGCCAACGATAACAACGTTCTAAGGCATCCTGGTTTGATCTCGCGACTTGGGAGGCACAGTTCAGCAGTTTAACAACGGTTCTCAACGTGGGTAACGCGAAAGAATCGTACAATGGGATTTCTGTGGAGGCCGAATGCTCAATGCATCCGTCAAGAGGGTATTGCACTTTTCAATCGATTGAGGCCTGTCTTTAAGGAGAACGGGACGTTTACCGAGCGGCGGTGCCGAAAAGTTCGACAAACGCCGTTGATCCAAGCTCCGTAATAAGAGAGACTCAGGGAGCCCTCATTTGTAGTGTCTGCGCCGATAGGGATATAGCATTGCGTAAGCTAGTACTGAGATGACTCACTTAACTGGTAAATATTTTGTTTCTCGTTGTCGTAGGATATCTTTGAGAACAGCAACGTTAAGGGGTAGTGTGTC
I011	69	ATTCTGAACTCGCTTTGAAGAAGGGGATAGCGATCC	104	440
E001	691	ATTCTGGAATCGGTGGCAAGCAGGATATAGTTATTC	726	3508
#4	69	60	201	816	1192	369	182	151	170	158	135	3486	
     gene            71858..81071
I001TTAGCATCAAAGTCGCTCTTACTATCATCGATTTGAGATGATGAATTATCGTTTATGAATAATTAGCATCAAGTCAGTGCTGCATGTGACCTTTGAATCGGAACAAAGGACAAAAAATATTGTTCTCATCTATCAACCAAAATCTTATGCCATGTCAATATATAAAGGGTAAAGTCACAGGAACATGACCATTTAGAGGAAACCTAGCTTTTCAGACTAGTATATAACTTGTGCGAGAAATATACACTTTTGTTCGATGACTTTACTAAGAACACCCAATGTTGGCAAGTATATTAAGATATTACAGATGACTAGAGTGGTCTAACCAGAATAACTCATGATCAAGTTATCGTTTTATCTTTGGGTTGAAATGATTATTTCTTCCAGTAATTATACATATCATTACTTAAATTGTTTATTGCTAGTTACTTACTAAACACAGTAATTCAAGGGGCTGTAGTCTCGTTAGTTTATACTACGTTAAATTATAGTTCTTAACATAAATTCGAAATAAATACTCAATTATAAAGTTAAAACATATGTCTTAAGCCAACGGTGAATTTTAAATGTATGCTAAT
E001TCAGACCGGCGGGGGACAGTAGATCGAGACTGGAAATTATTGGAATATCCAGATTCTCCACAAGAAAACTCTAGATAAATATTAACAGCGCGGTTGCGGCTTTGGACAACAAGTATCGATCAACTCCTATACAATTTACACGATCTATACATTTCAGGACTGATAGTGATTCAGTCAATGGCGTAATTTCACCTCGTCTCTAACGCAATCTGCCTTACTACATCGTATTGGATTAAGGGAACGGCAAATTTAAGTGGATGATGTTTATATAGATTCCTATTCCACTTAGTCTCTTGGGGCACCTAGATACGAACACTATCAAGTCCTAAAGCGCAGCTTATAGCAAGAGCTTACCGAATCCGAATGTACGGTTCTGGTCCCTATAAACTAGAGTATACGAGTAGACCCGTAAGATATTATGACTCGCAGCCTATGTGTATCTTGTTATATTATAGTGTATAAGCTTCGAAATGTGAAAGGTATGGTTAAGTGAGACTGCAAGGTATTATACGTCGGTGTGAATCAGAACAACACCGTCCACTGCTGGATAAGCCGCCATAAGGCATCATTACTGCCGATTCCGCATTCGCTAAATACATTTATTAACCGACCAACTTGAATGTGTCTTCTCCCTGTGCAATGCGACATCAATTAGCGGGTATAACGCGCTCTAGTAATTGAACAGTTCAACATAGGCCGTACCCCTGACCGGGCTGACTTAACTCGTATCGAAACGGTAAACGGGTCGATAAATCCGTAGACGTTGACTAATGGTTTCGTGTGCAGGTATACAAAGGTTTAGCCAATATACTATAAAAATACCGATCCCAGTGGAGTGTATTTAAATTAAAAACCCAACTTTTTATTACAATAAAATGGTAAGACGCTTCGGGGCTCTATCCTCGATTTTAGTGATATACTATATAGCTTAAATTGCGATGATAGGTGCTATATTGAATACAGTTGTTTTTCCATTGTCTCTGGTAGATAGTCTACGGATCATTCTTGCCTATTCTGCAAGTGGGAAGGGTGGGATCTTGATTATTACAACTATTAGCTTAACAATCTGGATGAAGGGAGGATATGTAAAGGTCAGATGTTTAATTGTGAATGTAGAAATTAAGCATTCTAGTTACAGAGTGAGTGTAGCACGTTTAAGTTCACTCCTTTTTAATTCATGCATAATTAGGCGTACAAAACCTACAATTTATGTACGAACGTCAGTCAAGATACCACTAATTAGCCTGCGCTCGTTTGGTTAAATAACATTTACAGCCCAAGCATACATCTTACCATCCGTAACTTAAAAAATGCGAACAACTCAAGATGTTCTAGAAACAGGTGTAAGTGTGATTTCTGTTGCTGAACTAATGAAGTCTAGTCTTATCTGATACCAAGTGGAATCACTGCATGACACCACTTTGGTTAATTATTGGTGATACTGGTAGCTACGTCTATGGTTCCGTCTTCGGCGTATATCGCCCAGCCTTGATGTACAAACGGAAGTCGGGACTAGCGCTGGACTGGCTTGCGGTTGCTGCTATATCCAGTAGAATTGAAACTCACGCTGCGGAGATGTTTGCGGGTTAAGTCCAGCACAACTTCCCAACCGTAACAGTATTCACCTAGAACGAGATCGACTGAATAGATAATCGGCTGATTGAAGCGCTACCAGTACCGACTCGAAGGACTACACTCCCGAGCAGATTAGCGACTTTTAGAAAACATGGTTAAGATTTAAAGCAGCGATTTTGTAATATTCACCTAAATTGCTTGTTAGTTCATGAAGTCGGGTAACACCATAAAATGCTCCGTGTAGTTACCTACGCTCCCTCCGGCTAGACACCGCAGGGATTACAGCGCATCTATATAAATTGTCGAACCAAAGGTGTCTTTCAGGTATAAAGTTGTAGCTCCCTCCCATTCGGTAGGCGTCAACCGAATTGAATTGTCCGATAACATAGATGGAGCGAACGGGTAATTACCCTTCAGACAGTCTCTTGCACGGTATGATTTTACCATTATATAGAAGCATGCCTTTTGCCGCGTCTCTCATGATCTCTTTTTAATCGTACCGCCATGCTAGTGCATACATAATCACACATGGAGATCAAATTTATAGGTTTATACGTCTCCCCTAACATATTGTCGAACTTAATTATACCAGTAATTATTTCTCGATATAATGAGAATCCCACCAGTTACTCGGTGGATGAATAGACCTCGACAATCTTATGGTAGTACTAACGTTAATGAAACGCATTCTGAATTTCACCATCTACACATGAACGAGAGAGCAATTCATGTATAACAGAACAATCAGTAAGTCAATCATGTGGACGATTAAGCTAGAACCCGTAAAGTTGACTATTTCCACTCATTCTGACGTGAATTTTCACTCTGATGTGCTTTTAGTCAATATGTTTTTGTAGGTGTAACCTTCTGTATGTTACATCTTACCAGCGCCTGGAAATAGGGAGAGCTCGGCAAGGCGTACGCGCCGA
I001	375	TTATTTCTTCCAGTAATTAT	394	579
E001	2155	TTAATTATACCAGTAATTAT	2174	2505
I002TGGTATCTAATATATCATACATAGACCGTGATTTATTCCATGTTCATGAGTTTCTT
E001TCAGACCGGCGGGGGACAGTAGATCGAGACTGGAAATTATTGGAATATCCAGATTCTCCACAAGAAAACTCTAGATAAATATTAACAGCGCGGTTGCGGCTTTGGACAACAAGTATCGATCAACTCCTATACAATTTACACGATCTATACATTTCAGGACTGATAGTGATTCAGTCAATGGCGTAATTTCACCTCGTCTCTAACGCAATCTGCCTTACTACATCGTATTGGATTAAGGGAACGGCAAATTTAAGTGGATGATGTTTATATAGATTCCTATTCCACTTAGTCTCTTGGGGCACCTAGATACGAACACTATCAAGTCCTAAAGCGCAGCTTATAGCAAGAGCTTACCGAATCCGAATGTACGGTTCTGGTCCCTATAAACTAGAGTATACGAGTAGACCCGTAAGATATTATGACTCGCAGCCTATGTGTATCTTGTTATATTATAGTGTATAAGCTTCGAAATGTGAAAGGTATGGTTAAGTGAGACTGCAAGGTATTATACGTCGGTGTGAATCAGAACAACACCGTCCACTGCTGGATAAGCCGCCATAAGGCATCATTACTGCCGATTCCGCATTCGCTAAATACATTTATTAACCGACCAACTTGAATGTGTCTTCTCCCTGTGCAATGCGACATCAATTAGCGGGTATAACGCGCTCTAGTAATTGAACAGTTCAACATAGGCCGTACCCCTGACCGGGCTGACTTAACTCGTATCGAAACGGTAAACGGGTCGATAAATCCGTAGACGTTGACTAATGGTTTCGTGTGCAGGTATACAAAGGTTTAGCCAATATACTATAAAAATACCGATCCCAGTGGAGTGTATTTAAATTAAAAACCCAACTTTTTATTACAATAAAATGGTAAGACGCTTCGGGGCTCTATCCTCGATTTTAGTGATATACTATATAGCTTAAATTGCGATGATAGGTGCTATATTGAATACAGTTGTTTTTCCATTGTCTCTGGTAGATAGTCTACGGATCATTCTTGCCTATTCTGCAAGTGGGAAGGGTGGGATCTTGATTATTACAACTATTAGCTTAACAATCTGGATGAAGGGAGGATATGTAAAGGTCAGATGTTTAATTGTGAATGTAGAAATTAAGCATTCTAGTTACAGAGTGAGTGTAGCACGTTTAAGTTCACTCCTTTTTAATTCATGCATAATTAGGCGTACAAAACCTACAATTTATGTACGAACGTCAGTCAAGATACCACTAATTAGCCTGCGCTCGTTTGGTTAAATAACATTTACAGCCCAAGCATACATCTTACCATCCGTAACTTAAAAAATGCGAACAACTCAAGATGTTCTAGAAACAGGTGTAAGTGTGATTTCTGTTGCTGAACTAATGAAGTCTAGTCTTATCTGATACCAAGTGGAATCACTGCATGACACCACTTTGGTTAATTATTGGTGATACTGGTAGCTACGTCTATGGTTCCGTCTTCGGCGTATATCGCCCAGCCTTGATGTACAAACGGAAGTCGGGACTAGCGCTGGACTGGCTTGCGGTTGCTGCTATATCCAGTAGAATTGAAACTCACGCTGCGGAGATGTTTGCGGGTTAAGTCCAGCACAACTTCCCAACCGTAACAGTATTCACCTAGAACGAGATCGACTGAATAGATAATCGGCTGATTGAAGCGCTACCAGTACCGACTCGAAGGACTACACTCCCGAGCAGATTAGCGACTTTTAGAAAACATGGTTAAGATTTAAAGCAGCGATTTTGTAATATTCACCTAAATTGCTTGTTAGTTCATGAAGTCGGGTAACACCATAAAATGCTCCGTGTAGTTACCTACGCTCCCTCCGGCTAGACACCGCAGGGATTACAGCGCATCTATATAAATTGTCGAACCAAAGGTGTCTTTCAGGTATAAAGTTGTAGCTCCCTCCCATTCGGTAGGCGTCAACCGAATTGAATTGTCCGATAACATAGATGGAGCGAACGGGTAATTACCCTTCAGACAGTCTCTTGCACGGTATGATTTTACCATTATATAGAAGCATGCCTTTTGCCGCGTCTCTCATGATCTCTTTTTAATCGTACCGCCATGCTAGTGCATACATAATCACACATGGAGATCAAATTTATAGGTTTATACGTCTCCCCTAACATATTGTCGAACTTAATTATACCAGTAATTATTTCTCGATATAATGAGAATCCCACCAGTTACTCGGTGGATGAATAGACCTCGACAATCTTATGGTAGTACTAACGTTAATGAAACGCATTCTGAATTTCACCATCTACACATGAACGAGAGAGCAATTCATGTATAACAGAACAATCAGTAAGTCAATCATGTGGACGATTAAGCTAGAACCCGTAAAGTTGACTATTTCCACTCATTCTGACGTGAATTTTCACTCTGATGTGCTTTTAGTCAATATGTTTTTGTAGGTGTAACCTTCTGTATGTTACATCTTACCAGCGCCTGGAAATAGGGAGAGCTCGGCAAGGCGTACGCGCCGA
I002	4	TATCTAATATATCATACATAGACCG	28	57
E001	800	TAGCCAATATACTATAAAAATACCG	824	2505
I003GCTCATATCAAATCGCAATATTAGAAGTTTTGTTATATCTACA
E001TCAGACCGGCGGGGGACAGTAGATCGAGACTGGAAATTATTGGAATATCCAGATTCTCCACAAGAAAACTCTAGATAAATATTAACAGCGCGGTTGCGGCTTTGGACAACAAGTATCGATCAACTCCTATACAATTTACACGATCTATACATTTCAGGACTGATAGTGATTCAGTCAATGGCGTAATTTCACCTCGTCTCTAACGCAATCTGCCTTACTACATCGTATTGGATTAAGGGAACGGCAAATTTAAGTGGATGATGTTTATATAGATTCCTATTCCACTTAGTCTCTTGGGGCACCTAGATACGAACACTATCAAGTCCTAAAGCGCAGCTTATAGCAAGAGCTTACCGAATCCGAATGTACGGTTCTGGTCCCTATAAACTAGAGTATACGAGTAGACCCGTAAGATATTATGACTCGCAGCCTATGTGTATCTTGTTATATTATAGTGTATAAGCTTCGAAATGTGAAAGGTATGGTTAAGTGAGACTGCAAGGTATTATACGTCGGTGTGAATCAGAACAACACCGTCCACTGCTGGATAAGCCGCCATAAGGCATCATTACTGCCGATTCCGCATTCGCTAAATACATTTATTAACCGACCAACTTGAATGTGTCTTCTCCCTGTGCAATGCGACATCAATTAGCGGGTATAACGCGCTCTAGTAATTGAACAGTTCAACATAGGCCGTACCCCTGACCGGGCTGACTTAACTCGTATCGAAACGGTAAACGGGTCGATAAATCCGTAGACGTTGACTAATGGTTTCGTGTGCAGGTATACAAAGGTTTAGCCAATATACTATAAAAATACCGATCCCAGTGGAGTGTATTTAAATTAAAAACCCAACTTTTTATTACAATAAAATGGTAAGACGCTTCGGGGCTCTATCCTCGATTTTAGTGATATACTATATAGCTTAAATTGCGATGATAGGTGCTATATTGAATACAGTTGTTTTTCCATTGTCTCTGGTAGATAGTCTACGGATCATTCTTGCCTATTCTGCAAGTGGGAAGGGTGGGATCTTGATTATTACAACTATTAGCTTAACAATCTGGATGAAGGGAGGATATGTAAAGGTCAGATGTTTAATTGTGAATGTAGAAATTAAGCATTCTAGTTACAGAGTGAGTGTAGCACGTTTAAGTTCACTCCTTTTTAATTCATGCATAATTAGGCGTACAAAACCTACAATTTATGTACGAACGTCAGTCAAGATACCACTAATTAGCCTGCGCTCGTTTGGTTAAATAACATTTACAGCCCAAGCATACATCTTACCATCCGTAACTTAAAAAATGCGAACAACTCAAGATGTTCTAGAAACAGGTGTAAGTGTGATTTCTGTTGCTGAACTAATGAAGTCTAGTCTTATCTGATACCAAGTGGAATCACTGCATGACACCACTTTGGTTAATTATTGGTGATACTGGTAGCTACGTCTATGGTTCCGTCTTCGGCGTATATCGCCCAGCCTTGATGTACAAACGGAAGTCGGGACTAGCGCTGGACTGGCTTGCGGTTGCTGCTATATCCAGTAGAATTGAAACTCACGCTGCGGAGATGTTTGCGGGTTAAGTCCAGCACAACTTCCCAACCGTAACAGTATTCACCTAGAACGAGATCGACTGAATAGATAATCGGCTGATTGAAGCGCTACCAGTACCGACTCGAAGGACTACACTCCCGAGCAGATTAGCGACTTTTAGAAAACATGGTTAAGATTTAAAGCAGCGATTTTGTAATATTCACCTAAATTGCTTGTTAGTTCATGAAGTCGGGTAACACCATAAAATGCTCCGTGTAGTTACCTACGCTCCCTCCGGCTAGACACCGCAGGGATTACAGCGCATCTATATAAATTGTCGAACCAAAGGTGTCTTTCAGGTATAAAGTTGTAGCTCCCTCCCATTCGGTAGGCGTCAACCGAATTGAATTGTCCGATAACATAGATGGAGCGAACGGGTAATTACCCTTCAGACAGTCTCTTGCACGGTATGATTTTACCATTATATAGAAGCATGCCTTTTGCCGCGTCTCTCATGATCTCTTTTTAATCGTACCGCCATGCTAGTGCATACATAATCACACATGGAGATCAAATTTATAGGTTTATACGTCTCCCCTAACATATTGTCGAACTTAATTATACCAGTAATTATTTCTCGATATAATGAGAATCCCACCAGTTACTCGGTGGATGAATAGACCTCGACAATCTTATGGTAGTACTAACGTTAATGAAACGCATTCTGAATTTCACCATCTACACATGAACGAGAGAGCAATTCATGTATAACAGAACAATCAGTAAGTCAATCATGTGGACGATTAAGCTAGAACCCGTAAAGTTGACTATTTCCACTCATTCTGACGTGAATTTTCACTCTGATGTGCTTTTAGTCAATATGTTTTTGTAGGTGTAACCTTCTGTATGTTACATCTTACCAGCGCCTGGAAATAGGGAGAGCTCGGCAAGGCGTACGCGCCGA
I003	13	TCGCAATATTAGAAGTTTTGTTA	35	44
E001	466	TCGAAATGTGAAAGGTATGGTTA	488	2505
I004TGAAGTGCACTACATTTCTATTCAGTTATCATAGGTATTATCAGCACCTTTCCATAACTACCAAGGGGTCTAAATTTATAATTATTAAATCGGTTGAAATGTAGCTTAATGCATATGTTTTCTATATCTATTTTAAATCTTCATTTACTCTAAATATTTGGTATTTTCGTGTTTTGTTTCTGTTCTACTATAGTTTAAATGATTATTACAAGTTTAATAATAGGTCAATATTTTTAACTATTTCTTATTCACTGTGTATTATACTGCTATAAAGATGTCGAGATACTTTTAATGTCTGTTGAATGATTGTCTAAACAATAGTAATTTTTTATAAATTTATTTACTTTGAATTTTACAGTCTTTAGACAACACAAAAACGCAATAATAATTAATTCTTTTGCGTTTAGAATATTAAAACTAAGCCCAATTAGTGTGTGTAACAGGTAATCTCTATACTGCATATTAATAAAATAGTTATCGATCAGATTCATGACAAGTATTGTATCACTTTAGTTTTACTCGTTGGTTATGATAATTTATATAAATACTATCTAAAATGTAATCGGATCAATCAATATTAATTATTT
E001TCAGACCGGCGGGGGACAGTAGATCGAGACTGGAAATTATTGGAATATCCAGATTCTCCACAAGAAAACTCTAGATAAATATTAACAGCGCGGTTGCGGCTTTGGACAACAAGTATCGATCAACTCCTATACAATTTACACGATCTATACATTTCAGGACTGATAGTGATTCAGTCAATGGCGTAATTTCACCTCGTCTCTAACGCAATCTGCCTTACTACATCGTATTGGATTAAGGGAACGGCAAATTTAAGTGGATGATGTTTATATAGATTCCTATTCCACTTAGTCTCTTGGGGCACCTAGATACGAACACTATCAAGTCCTAAAGCGCAGCTTATAGCAAGAGCTTACCGAATCCGAATGTACGGTTCTGGTCCCTATAAACTAGAGTATACGAGTAGACCCGTAAGATATTATGACTCGCAGCCTATGTGTATCTTGTTATATTATAGTGTATAAGCTTCGAAATGTGAAAGGTATGGTTAAGTGAGACTGCAAGGTATTATACGTCGGTGTGAATCAGAACAACACCGTCCACTGCTGGATAAGCCGCCATAAGGCATCATTACTGCCGATTCCGCATTCGCTAAATACATTTATTAACCGACCAACTTGAATGTGTCTTCTCCCTGTGCAATGCGACATCAATTAGCGGGTATAACGCGCTCTAGTAATTGAACAGTTCAACATAGGCCGTACCCCTGACCGGGCTGACTTAACTCGTATCGAAACGGTAAACGGGTCGATAAATCCGTAGACGTTGACTAATGGTTTCGTGTGCAGGTATACAAAGGTTTAGCCAATATACTATAAAAATACCGATCCCAGTGGAGTGTATTTAAATTAAAAACCCAACTTTTTATTACAATAAAATGGTAAGACGCTTCGGGGCTCTATCCTCGATTTTAGTGATATACTATATAGCTTAAATTGCGATGATAGGTGCTATATTGAATACAGTTGTTTTTCCATTGTCTCTGGTAGATAGTCTACGGATCATTCTTGCCTATTCTGCAAGTGGGAAGGGTGGGATCTTGATTATTACAACTATTAGCTTAACAATCTGGATGAAGGGAGGATATGTAAAGGTCAGATGTTTAATTGTGAATGTAGAAATTAAGCATTCTAGTTACAGAGTGAGTGTAGCACGTTTAAGTTCACTCCTTTTTAATTCATGCATAATTAGGCGTACAAAACCTACAATTTATGTACGAACGTCAGTCAAGATACCACTAATTAGCCTGCGCTCGTTTGGTTAAATAACATTTACAGCCCAAGCATACATCTTACCATCCGTAACTTAAAAAATGCGAACAACTCAAGATGTTCTAGAAACAGGTGTAAGTGTGATTTCTGTTGCTGAACTAATGAAGTCTAGTCTTATCTGATACCAAGTGGAATCACTGCATGACACCACTTTGGTTAATTATTGGTGATACTGGTAGCTACGTCTATGGTTCCGTCTTCGGCGTATATCGCCCAGCCTTGATGTACAAACGGAAGTCGGGACTAGCGCTGGACTGGCTTGCGGTTGCTGCTATATCCAGTAGAATTGAAACTCACGCTGCGGAGATGTTTGCGGGTTAAGTCCAGCACAACTTCCCAACCGTAACAGTATTCACCTAGAACGAGATCGACTGAATAGATAATCGGCTGATTGAAGCGCTACCAGTACCGACTCGAAGGACTACACTCCCGAGCAGATTAGCGACTTTTAGAAAACATGGTTAAGATTTAAAGCAGCGATTTTGTAATATTCACCTAAATTGCTTGTTAGTTCATGAAGTCGGGTAACACCATAAAATGCTCCGTGTAGTTACCTACGCTCCCTCCGGCTAGACACCGCAGGGATTACAGCGCATCTATATAAATTGTCGAACCAAAGGTGTCTTTCAGGTATAAAGTTGTAGCTCCCTCCCATTCGGTAGGCGTCAACCGAATTGAATTGTCCGATAACATAGATGGAGCGAACGGGTAATTACCCTTCAGACAGTCTCTTGCACGGTATGATTTTACCATTATATAGAAGCATGCCTTTTGCCGCGTCTCTCATGATCTCTTTTTAATCGTACCGCCATGCTAGTGCATACATAATCACACATGGAGATCAAATTTATAGGTTTATACGTCTCCCCTAACATATTGTCGAACTTAATTATACCAGTAATTATTTCTCGATATAATGAGAATCCCACCAGTTACTCGGTGGATGAATAGACCTCGACAATCTTATGGTAGTACTAACGTTAATGAAACGCATTCTGAATTTCACCATCTACACATGAACGAGAGAGCAATTCATGTATAACAGAACAATCAGTAAGTCAATCATGTGGACGATTAAGCTAGAACCCGTAAAGTTGACTATTTCCACTCATTCTGACGTGAATTTTCACTCTGATGTGCTTTTAGTCAATATGTTTTTGTAGGTGTAACCTTCTGTATGTTACATCTTACCAGCGCCTGGAAATAGGGAGAGCTCGGCAAGGCGTACGCGCCGA
I004	542	TAAATACTATCTAAAATGTAATCGGATCAATCAAT	576	588
E001	720	TAACTCGTATCGAAACGGTAAACGGGTCGATAAAT	754	2505
I005TCTTTAATACAATATTCTTGTTTTACTGTAATTGGAAATATTATCTTTAAAGATTTATAATTTATCGAACTGGATCGTTGATCACAGCTTAATTACTACAATAAATTAACGAAGATGATAAAGCGTTAAATAGTCATGTGCTTCACTCTATTCATACGCATGTAGTTGAAGATTAATCGAAGTAACATAAGTTGTATATTTTATACAAAATTTCTTGACTGTTGAGACGTAGAGACTAGGTACGACGTTAATTCCATTATTATTTCACCAATATAATATTTGTCTGAGGTATTAGCCGATTGAATTTGGAAAAGAATTTAAAATGTCACTCGTAGAATAGTAGGATCTTACGATTCAATGGTGCGATGTTAGTCAACATAGAATAGTATTTATATACATCTTAAAATCAATAGCTGTAGCTAACCCTATTAAACGGACAGTAATACTTTTCAACAAAAGAAAAGAGTTAGATATAAGGTTAATCGTAGATAATTGAATCCAATATGTGTCGTTTTCTTTACGCCCATCCCGGAATATACAAGACCGTGTCGACACAGTTTAATTATTCTTTTTTTGCGCAGTTATTTGATAAATTTTCTGCGCAATGATTAACAAAAGCAAAGGTTAAAGGTTTCCACATCTAACGTTTTTAATTTCAGAACAATTATTAGGTAACGTCGATAGCATTCTTTATTCTTATGCAAATTAGTATAACATAGATAAATCGTAAACGAAGAGTCAGCTTATATACACGCACCGAACGAGATATAGAATGCCATTACTGTACTATTTTGATTTCGAAACGAAATTACATTACATCTTCTTAAGAGCCTAAATATTAGGTCGTAATTCTAATGT
E001TCAGACCGGCGGGGGACAGTAGATCGAGACTGGAAATTATTGGAATATCCAGATTCTCCACAAGAAAACTCTAGATAAATATTAACAGCGCGGTTGCGGCTTTGGACAACAAGTATCGATCAACTCCTATACAATTTACACGATCTATACATTTCAGGACTGATAGTGATTCAGTCAATGGCGTAATTTCACCTCGTCTCTAACGCAATCTGCCTTACTACATCGTATTGGATTAAGGGAACGGCAAATTTAAGTGGATGATGTTTATATAGATTCCTATTCCACTTAGTCTCTTGGGGCACCTAGATACGAACACTATCAAGTCCTAAAGCGCAGCTTATAGCAAGAGCTTACCGAATCCGAATGTACGGTTCTGGTCCCTATAAACTAGAGTATACGAGTAGACCCGTAAGATATTATGACTCGCAGCCTATGTGTATCTTGTTATATTATAGTGTATAAGCTTCGAAATGTGAAAGGTATGGTTAAGTGAGACTGCAAGGTATTATACGTCGGTGTGAATCAGAACAACACCGTCCACTGCTGGATAAGCCGCCATAAGGCATCATTACTGCCGATTCCGCATTCGCTAAATACATTTATTAACCGACCAACTTGAATGTGTCTTCTCCCTGTGCAATGCGACATCAATTAGCGGGTATAACGCGCTCTAGTAATTGAACAGTTCAACATAGGCCGTACCCCTGACCGGGCTGACTTAACTCGTATCGAAACGGTAAACGGGTCGATAAATCCGTAGACGTTGACTAATGGTTTCGTGTGCAGGTATACAAAGGTTTAGCCAATATACTATAAAAATACCGATCCCAGTGGAGTGTATTTAAATTAAAAACCCAACTTTTTATTACAATAAAATGGTAAGACGCTTCGGGGCTCTATCCTCGATTTTAGTGATATACTATATAGCTTAAATTGCGATGATAGGTGCTATATTGAATACAGTTGTTTTTCCATTGTCTCTGGTAGATAGTCTACGGATCATTCTTGCCTATTCTGCAAGTGGGAAGGGTGGGATCTTGATTATTACAACTATTAGCTTAACAATCTGGATGAAGGGAGGATATGTAAAGGTCAGATGTTTAATTGTGAATGTAGAAATTAAGCATTCTAGTTACAGAGTGAGTGTAGCACGTTTAAGTTCACTCCTTTTTAATTCATGCATAATTAGGCGTACAAAACCTACAATTTATGTACGAACGTCAGTCAAGATACCACTAATTAGCCTGCGCTCGTTTGGTTAAATAACATTTACAGCCCAAGCATACATCTTACCATCCGTAACTTAAAAAATGCGAACAACTCAAGATGTTCTAGAAACAGGTGTAAGTGTGATTTCTGTTGCTGAACTAATGAAGTCTAGTCTTATCTGATACCAAGTGGAATCACTGCATGACACCACTTTGGTTAATTATTGGTGATACTGGTAGCTACGTCTATGGTTCCGTCTTCGGCGTATATCGCCCAGCCTTGATGTACAAACGGAAGTCGGGACTAGCGCTGGACTGGCTTGCGGTTGCTGCTATATCCAGTAGAATTGAAACTCACGCTGCGGAGATGTTTGCGGGTTAAGTCCAGCACAACTTCCCAACCGTAACAGTATTCACCTAGAACGAGATCGACTGAATAGATAATCGGCTGATTGAAGCGCTACCAGTACCGACTCGAAGGACTACACTCCCGAGCAGATTAGCGACTTTTAGAAAACATGGTTAAGATTTAAAGCAGCGATTTTGTAATATTCACCTAAATTGCTTGTTAGTTCATGAAGTCGGGTAACACCATAAAATGCTCCGTGTAGTTACCTACGCTCCCTCCGGCTAGACACCGCAGGGATTACAGCGCATCTATATAAATTGTCGAACCAAAGGTGTCTTTCAGGTATAAAGTTGTAGCTCCCTCCCATTCGGTAGGCGTCAACCGAATTGAATTGTCCGATAACATAGATGGAGCGAACGGGTAATTACCCTTCAGACAGTCTCTTGCACGGTATGATTTTACCATTATATAGAAGCATGCCTTTTGCCGCGTCTCTCATGATCTCTTTTTAATCGTACCGCCATGCTAGTGCATACATAATCACACATGGAGATCAAATTTATAGGTTTATACGTCTCCCCTAACATATTGTCGAACTTAATTATACCAGTAATTATTTCTCGATATAATGAGAATCCCACCAGTTACTCGGTGGATGAATAGACCTCGACAATCTTATGGTAGTACTAACGTTAATGAAACGCATTCTGAATTTCACCATCTACACATGAACGAGAGAGCAATTCATGTATAACAGAACAATCAGTAAGTCAATCATGTGGACGATTAAGCTAGAACCCGTAAAGTTGACTATTTCCACTCATTCTGACGTGAATTTTCACTCTGATGTGCTTTTAGTCAATATGTTTTTGTAGGTGTAACCTTCTGTATGTTACATCTTACCAGCGCCTGGAAATAGGGAGAGCTCGGCAAGGCGTACGCGCCGA
I005	359	TGGTGCGATGTTAGTCAACATAGAATAGTATTTATATACATCT	401	859
E001	2402	TGATGTGCTTTTAGTCAATATGTTTTTGTAGGTGTAACCTTCT	2444	2505
I006CCAATTTAAACTTACACACTCATAAGACAATAAAGTAACGAATATATCTACCTATTAAACAATTAATAACTATAATACTTCCCATTATTTTACCTATAACTCCGCATTCCACTGCATTAATTTTCTCACACTACCGATATTAACCTTATTGTTTCGACCAGTCATTAGTTTATTCACTAAACTCTATTATTTTCTTACGTACCAAGCCTAGCATCTTAATATTCAAACCCCCCTATCAATAAGTTTTCTAAAATTTAAAAGATTTTATTATTTAATGTTTGCTTATAGCTTCTAGAATAACACTTATTTCTACAATAGCCTTAGTGTCTTTTAATGATTCTGTCACTAAACAATCTAATTTA
E001TCAGACCGGCGGGGGACAGTAGATCGAGACTGGAAATTATTGGAATATCCAGATTCTCCACAAGAAAACTCTAGATAAATATTAACAGCGCGGTTGCGGCTTTGGACAACAAGTATCGATCAACTCCTATACAATTTACACGATCTATACATTTCAGGACTGATAGTGATTCAGTCAATGGCGTAATTTCACCTCGTCTCTAACGCAATCTGCCTTACTACATCGTATTGGATTAAGGGAACGGCAAATTTAAGTGGATGATGTTTATATAGATTCCTATTCCACTTAGTCTCTTGGGGCACCTAGATACGAACACTATCAAGTCCTAAAGCGCAGCTTATAGCAAGAGCTTACCGAATCCGAATGTACGGTTCTGGTCCCTATAAACTAGAGTATACGAGTAGACCCGTAAGATATTATGACTCGCAGCCTATGTGTATCTTGTTATATTATAGTGTATAAGCTTCGAAATGTGAAAGGTATGGTTAAGTGAGACTGCAAGGTATTATACGTCGGTGTGAATCAGAACAACACCGTCCACTGCTGGATAAGCCGCCATAAGGCATCATTACTGCCGATTCCGCATTCGCTAAATACATTTATTAACCGACCAACTTGAATGTGTCTTCTCCCTGTGCAATGCGACATCAATTAGCGGGTATAACGCGCTCTAGTAATTGAACAGTTCAACATAGGCCGTACCCCTGACCGGGCTGACTTAACTCGTATCGAAACGGTAAACGGGTCGATAAATCCGTAGACGTTGACTAATGGTTTCGTGTGCAGGTATACAAAGGTTTAGCCAATATACTATAAAAATACCGATCCCAGTGGAGTGTATTTAAATTAAAAACCCAACTTTTTATTACAATAAAATGGTAAGACGCTTCGGGGCTCTATCCTCGATTTTAGTGATATACTATATAGCTTAAATTGCGATGATAGGTGCTATATTGAATACAGTTGTTTTTCCATTGTCTCTGGTAGATAGTCTACGGATCATTCTTGCCTATTCTGCAAGTGGGAAGGGTGGGATCTTGATTATTACAACTATTAGCTTAACAATCTGGATGAAGGGAGGATATGTAAAGGTCAGATGTTTAATTGTGAATGTAGAAATTAAGCATTCTAGTTACAGAGTGAGTGTAGCACGTTTAAGTTCACTCCTTTTTAATTCATGCATAATTAGGCGTACAAAACCTACAATTTATGTACGAACGTCAGTCAAGATACCACTAATTAGCCTGCGCTCGTTTGGTTAAATAACATTTACAGCCCAAGCATACATCTTACCATCCGTAACTTAAAAAATGCGAACAACTCAAGATGTTCTAGAAACAGGTGTAAGTGTGATTTCTGTTGCTGAACTAATGAAGTCTAGTCTTATCTGATACCAAGTGGAATCACTGCATGACACCACTTTGGTTAATTATTGGTGATACTGGTAGCTACGTCTATGGTTCCGTCTTCGGCGTATATCGCCCAGCCTTGATGTACAAACGGAAGTCGGGACTAGCGCTGGACTGGCTTGCGGTTGCTGCTATATCCAGTAGAATTGAAACTCACGCTGCGGAGATGTTTGCGGGTTAAGTCCAGCACAACTTCCCAACCGTAACAGTATTCACCTAGAACGAGATCGACTGAATAGATAATCGGCTGATTGAAGCGCTACCAGTACCGACTCGAAGGACTACACTCCCGAGCAGATTAGCGACTTTTAGAAAACATGGTTAAGATTTAAAGCAGCGATTTTGTAATATTCACCTAAATTGCTTGTTAGTTCATGAAGTCGGGTAACACCATAAAATGCTCCGTGTAGTTACCTACGCTCCCTCCGGCTAGACACCGCAGGGATTACAGCGCATCTATATAAATTGTCGAACCAAAGGTGTCTTTCAGGTATAAAGTTGTAGCTCCCTCCCATTCGGTAGGCGTCAACCGAATTGAATTGTCCGATAACATAGATGGAGCGAACGGGTAATTACCCTTCAGACAGTCTCTTGCACGGTATGATTTTACCATTATATAGAAGCATGCCTTTTGCCGCGTCTCTCATGATCTCTTTTTAATCGTACCGCCATGCTAGTGCATACATAATCACACATGGAGATCAAATTTATAGGTTTATACGTCTCCCCTAACATATTGTCGAACTTAATTATACCAGTAATTATTTCTCGATATAATGAGAATCCCACCAGTTACTCGGTGGATGAATAGACCTCGACAATCTTATGGTAGTACTAACGTTAATGAAACGCATTCTGAATTTCACCATCTACACATGAACGAGAGAGCAATTCATGTATAACAGAACAATCAGTAAGTCAATCATGTGGACGATTAAGCTAGAACCCGTAAAGTTGACTATTTCCACTCATTCTGACGTGAATTTTCACTCTGATGTGCTTTTAGTCAATATGTTTTTGTAGGTGTAACCTTCTGTATGTTACATCTTACCAGCGCCTGGAAATAGGGAGAGCTCGGCAAGGCGTACGCGCCGA
I006	137	ATATTAACCTTATTGTTTCGACCAGTCATTAGTT	170	363
E001	2143	ATATTGTCGAACTTAATTATACCAGTAATTATTT	2176	2505
I007TTATTTTTTCTTGCCGGTTTTCACCCTAAAATGAAATTTAGATTGAAAACATAGGTAACTTAAGAAAGTCTAATCTAAAGCTAAAGAATATTGAGTAAAATTAATTGCATGTCTAAATTTCGCTCATAGATATTTTTTTATAATGAGTTAGTAAATTTTTTTGTAGAATGAAAAACAATAGAATAATAGTTCTCAAATACAGACTTAGGAACAATTTATCTTACGGCCATTGATTCCATCATCTGAATTCAAATTGGTAGCCACTGTACTTTATTTAATTAAATTACAATTGTCCGGAATTCTATGAACCTTTTAAGTGCAATAGAATCATATTAAACTGTGACAAAATTCTTTTTGTAGATTATGTATCTATTAATACAAGATATGAATGCTGATTTTATTAATGATAGATATGCTTAGTTATGACATAAAGTGATAGGATTTAAACTGAATATAAATT
E001TCAGACCGGCGGGGGACAGTAGATCGAGACTGGAAATTATTGGAATATCCAGATTCTCCACAAGAAAACTCTAGATAAATATTAACAGCGCGGTTGCGGCTTTGGACAACAAGTATCGATCAACTCCTATACAATTTACACGATCTATACATTTCAGGACTGATAGTGATTCAGTCAATGGCGTAATTTCACCTCGTCTCTAACGCAATCTGCCTTACTACATCGTATTGGATTAAGGGAACGGCAAATTTAAGTGGATGATGTTTATATAGATTCCTATTCCACTTAGTCTCTTGGGGCACCTAGATACGAACACTATCAAGTCCTAAAGCGCAGCTTATAGCAAGAGCTTACCGAATCCGAATGTACGGTTCTGGTCCCTATAAACTAGAGTATACGAGTAGACCCGTAAGATATTATGACTCGCAGCCTATGTGTATCTTGTTATATTATAGTGTATAAGCTTCGAAATGTGAAAGGTATGGTTAAGTGAGACTGCAAGGTATTATACGTCGGTGTGAATCAGAACAACACCGTCCACTGCTGGATAAGCCGCCATAAGGCATCATTACTGCCGATTCCGCATTCGCTAAATACATTTATTAACCGACCAACTTGAATGTGTCTTCTCCCTGTGCAATGCGACATCAATTAGCGGGTATAACGCGCTCTAGTAATTGAACAGTTCAACATAGGCCGTACCCCTGACCGGGCTGACTTAACTCGTATCGAAACGGTAAACGGGTCGATAAATCCGTAGACGTTGACTAATGGTTTCGTGTGCAGGTATACAAAGGTTTAGCCAATATACTATAAAAATACCGATCCCAGTGGAGTGTATTTAAATTAAAAACCCAACTTTTTATTACAATAAAATGGTAAGACGCTTCGGGGCTCTATCCTCGATTTTAGTGATATACTATATAGCTTAAATTGCGATGATAGGTGCTATATTGAATACAGTTGTTTTTCCATTGTCTCTGGTAGATAGTCTACGGATCATTCTTGCCTATTCTGCAAGTGGGAAGGGTGGGATCTTGATTATTACAACTATTAGCTTAACAATCTGGATGAAGGGAGGATATGTAAAGGTCAGATGTTTAATTGTGAATGTAGAAATTAAGCATTCTAGTTACAGAGTGAGTGTAGCACGTTTAAGTTCACTCCTTTTTAATTCATGCATAATTAGGCGTACAAAACCTACAATTTATGTACGAACGTCAGTCAAGATACCACTAATTAGCCTGCGCTCGTTTGGTTAAATAACATTTACAGCCCAAGCATACATCTTACCATCCGTAACTTAAAAAATGCGAACAACTCAAGATGTTCTAGAAACAGGTGTAAGTGTGATTTCTGTTGCTGAACTAATGAAGTCTAGTCTTATCTGATACCAAGTGGAATCACTGCATGACACCACTTTGGTTAATTATTGGTGATACTGGTAGCTACGTCTATGGTTCCGTCTTCGGCGTATATCGCCCAGCCTTGATGTACAAACGGAAGTCGGGACTAGCGCTGGACTGGCTTGCGGTTGCTGCTATATCCAGTAGAATTGAAACTCACGCTGCGGAGATGTTTGCGGGTTAAGTCCAGCACAACTTCCCAACCGTAACAGTATTCACCTAGAACGAGATCGACTGAATAGATAATCGGCTGATTGAAGCGCTACCAGTACCGACTCGAAGGACTACACTCCCGAGCAGATTAGCGACTTTTAGAAAACATGGTTAAGATTTAAAGCAGCGATTTTGTAATATTCACCTAAATTGCTTGTTAGTTCATGAAGTCGGGTAACACCATAAAATGCTCCGTGTAGTTACCTACGCTCCCTCCGGCTAGACACCGCAGGGATTACAGCGCATCTATATAAATTGTCGAACCAAAGGTGTCTTTCAGGTATAAAGTTGTAGCTCCCTCCCATTCGGTAGGCGTCAACCGAATTGAATTGTCCGATAACATAGATGGAGCGAACGGGTAATTACCCTTCAGACAGTCTCTTGCACGGTATGATTTTACCATTATATAGAAGCATGCCTTTTGCCGCGTCTCTCATGATCTCTTTTTAATCGTACCGCCATGCTAGTGCATACATAATCACACATGGAGATCAAATTTATAGGTTTATACGTCTCCCCTAACATATTGTCGAACTTAATTATACCAGTAATTATTTCTCGATATAATGAGAATCCCACCAGTTACTCGGTGGATGAATAGACCTCGACAATCTTATGGTAGTACTAACGTTAATGAAACGCATTCTGAATTTCACCATCTACACATGAACGAGAGAGCAATTCATGTATAACAGAACAATCAGTAAGTCAATCATGTGGACGATTAAGCTAGAACCCGTAAAGTTGACTATTTCCACTCATTCTGACGTGAATTTTCACTCTGATGTGCTTTTAGTCAATATGTTTTTGTAGGTGTAACCTTCTGTATGTTACATCTTACCAGCGCCTGGAAATAGGGAGAGCTCGGCAAGGCGTACGCGCCGA
I007	48	AACATAGGTAACTTAAGAAAGTCTAA	73	461
E001	1292	ACCATCCGTAACTTAAAAAATGCGAA	1317	2505
I008TCTATTTATATTCAAATTCGAAGGTGATGGTTACATAAATTGGTTTTGTAATATATACATTATCTTAAAGTACCGGTTCTGTAAAACAAGAGAAAAATTTGTGGGTTTTATGAGTTCAAAAATTACAAGTAACCAAATATTTCAGAATTTTATTTTTATTAATATTCAAATCGACAACATTAAATTAAAAATAAAGTTCATAGCCAAGACAGATTAAAGAGAAAAGAATGACCGTTTGATATTCTAACCTTGTCGTGCAAATTATAATTGACAAGTTTAATATACATTACAACAGTTATGGTATATGATATGCTTAGTATCACGTCGATGGTTATAAAGAGAGTGAAGAAAAAAAAAACTTTATTACGCTTTAAGAGATTTTAGATACAGTGTCTTTACGTTAGATTGAGAACTTTTTATAATATCTATCCAGGTTATGATAAAGTAGACTTAGGTCGAATAAATCCGTGCTCTGACTCCTGGTCTAAGAAACTATCTTAGAACCATTAAGGTCATCGATTAGTAACAAAAAGTTGGGAGACGATTCACTTCTATTTCCTTACTACGAATAACCTAACTCTTTACCTGGAGCTGACGAAATGGTATTTTTGCAATTAGTTTAAGAATAAATTAATACAATCTACCTAAACACTTCTATCATTCCTAAACTAAAAAAAAATGATTTAGGCATAGGGATACAACTACGTCTAAATTTAAATTCAGTTCTACAATATAATAAGAGTCATGTTGTAATATTAGTTACAGAAATCCATACAAGTCATAAATAAGTGCGCCACCGTTAAGAATAAGAGATCTATATGCATAAGGCACGTTAA
E001TCAGACCGGCGGGGGACAGTAGATCGAGACTGGAAATTATTGGAATATCCAGATTCTCCACAAGAAAACTCTAGATAAATATTAACAGCGCGGTTGCGGCTTTGGACAACAAGTATCGATCAACTCCTATACAATTTACACGATCTATACATTTCAGGACTGATAGTGATTCAGTCAATGGCGTAATTTCACCTCGTCTCTAACGCAATCTGCCTTACTACATCGTATTGGATTAAGGGAACGGCAAATTTAAGTGGATGATGTTTATATAGATTCCTATTCCACTTAGTCTCTTGGGGCACCTAGATACGAACACTATCAAGTCCTAAAGCGCAGCTTATAGCAAGAGCTTACCGAATCCGAATGTACGGTTCTGGTCCCTATAAACTAGAGTATACGAGTAGACCCGTAAGATATTATGACTCGCAGCCTATGTGTATCTTGTTATATTATAGTGTATAAGCTTCGAAATGTGAAAGGTATGGTTAAGTGAGACTGCAAGGTATTATACGTCGGTGTGAATCAGAACAACACCGTCCACTGCTGGATAAGCCGCCATAAGGCATCATTACTGCCGATTCCGCATTCGCTAAATACATTTATTAACCGACCAACTTGAATGTGTCTTCTCCCTGTGCAATGCGACATCAATTAGCGGGTATAACGCGCTCTAGTAATTGAACAGTTCAACATAGGCCGTACCCCTGACCGGGCTGACTTAACTCGTATCGAAACGGTAAACGGGTCGATAAATCCGTAGACGTTGACTAATGGTTTCGTGTGCAGGTATACAAAGGTTTAGCCAATATACTATAAAAATACCGATCCCAGTGGAGTGTATTTAAATTAAAAACCCAACTTTTTATTACAATAAAATGGTAAGACGCTTCGGGGCTCTATCCTCGATTTTAGTGATATACTATATAGCTTAAATTGCGATGATAGGTGCTATATTGAATACAGTTGTTTTTCCATTGTCTCTGGTAGATAGTCTACGGATCATTCTTGCCTATTCTGCAAGTGGGAAGGGTGGGATCTTGATTATTACAACTATTAGCTTAACAATCTGGATGAAGGGAGGATATGTAAAGGTCAGATGTTTAATTGTGAATGTAGAAATTAAGCATTCTAGTTACAGAGTGAGTGTAGCACGTTTAAGTTCACTCCTTTTTAATTCATGCATAATTAGGCGTACAAAACCTACAATTTATGTACGAACGTCAGTCAAGATACCACTAATTAGCCTGCGCTCGTTTGGTTAAATAACATTTACAGCCCAAGCATACATCTTACCATCCGTAACTTAAAAAATGCGAACAACTCAAGATGTTCTAGAAACAGGTGTAAGTGTGATTTCTGTTGCTGAACTAATGAAGTCTAGTCTTATCTGATACCAAGTGGAATCACTGCATGACACCACTTTGGTTAATTATTGGTGATACTGGTAGCTACGTCTATGGTTCCGTCTTCGGCGTATATCGCCCAGCCTTGATGTACAAACGGAAGTCGGGACTAGCGCTGGACTGGCTTGCGGTTGCTGCTATATCCAGTAGAATTGAAACTCACGCTGCGGAGATGTTTGCGGGTTAAGTCCAGCACAACTTCCCAACCGTAACAGTATTCACCTAGAACGAGATCGACTGAATAGATAATCGGCTGATTGAAGCGCTACCAGTACCGACTCGAAGGACTACACTCCCGAGCAGATTAGCGACTTTTAGAAAACATGGTTAAGATTTAAAGCAGCGATTTTGTAATATTCACCTAAATTGCTTGTTAGTTCATGAAGTCGGGTAACACCATAAAATGCTCCGTGTAGTTACCTACGCTCCCTCCGGCTAGACACCGCAGGGATTACAGCGCATCTATATAAATTGTCGAACCAAAGGTGTCTTTCAGGTATAAAGTTGTAGCTCCCTCCCATTCGGTAGGCGTCAACCGAATTGAATTGTCCGATAACATAGATGGAGCGAACGGGTAATTACCCTTCAGACAGTCTCTTGCACGGTATGATTTTACCATTATATAGAAGCATGCCTTTTGCCGCGTCTCTCATGATCTCTTTTTAATCGTACCGCCATGCTAGTGCATACATAATCACACATGGAGATCAAATTTATAGGTTTATACGTCTCCCCTAACATATTGTCGAACTTAATTATACCAGTAATTATTTCTCGATATAATGAGAATCCCACCAGTTACTCGGTGGATGAATAGACCTCGACAATCTTATGGTAGTACTAACGTTAATGAAACGCATTCTGAATTTCACCATCTACACATGAACGAGAGAGCAATTCATGTATAACAGAACAATCAGTAAGTCAATCATGTGGACGATTAAGCTAGAACCCGTAAAGTTGACTATTTCCACTCATTCTGACGTGAATTTTCACTCTGATGTGCTTTTAGTCAATATGTTTTTGTAGGTGTAACCTTCTGTATGTTACATCTTACCAGCGCCTGGAAATAGGGAGAGCTCGGCAAGGCGTACGCGCCGA
I008	389	AGTGTCTTTACGTTAGATTGAGAACTTTTTATAATA	424	837
E001	835	AGTGTATTTAAATTAAAAACCCAACTTTTTATTACA	870	2505
I009TAAAATAAGACCTGTAAAAATAAAAGTTACTATACGCAGTACATAACATTTTTTTCTAATTTTTTTATGATTTATAAGTAAAAGTTTCAGCTTTAATAATAATAAAAGACTTCTTTCCTACGAACTCGAAGTAACTTTTATTTGAACAAGTATATCACTTAACAATGAGAAATTTAATAAAGAGAATTTTTTACATTATTTTGTGATATAAAACTATAGTTGACTCTTATAAACAATTCCTTAGTATAAATATTTGATTACTAGTTTTTTATGATATTGGTTTTTGTTTATGTATAAAAACAGTACATATTAAGTAGTTTTTGATCTATATCGAGATATTAGTTTCAGGTAATATAACATATCCTAAGGTCTCTAATTTTTTTAATTGTTAAAAATATGATTTATTGGTGCTTTTGTATACTAATTGTATTAGTGATTTTATCCGTTATTATTTAAATTAAGAAGTAATATACGTAAAACGAAAAATGTAAAGATAATTCTAATTTGTTCTCATTATCAATCGATATTATAACATGAATATAAGATTAATATATTGATT
E001TCAGACCGGCGGGGGACAGTAGATCGAGACTGGAAATTATTGGAATATCCAGATTCTCCACAAGAAAACTCTAGATAAATATTAACAGCGCGGTTGCGGCTTTGGACAACAAGTATCGATCAACTCCTATACAATTTACACGATCTATACATTTCAGGACTGATAGTGATTCAGTCAATGGCGTAATTTCACCTCGTCTCTAACGCAATCTGCCTTACTACATCGTATTGGATTAAGGGAACGGCAAATTTAAGTGGATGATGTTTATATAGATTCCTATTCCACTTAGTCTCTTGGGGCACCTAGATACGAACACTATCAAGTCCTAAAGCGCAGCTTATAGCAAGAGCTTACCGAATCCGAATGTACGGTTCTGGTCCCTATAAACTAGAGTATACGAGTAGACCCGTAAGATATTATGACTCGCAGCCTATGTGTATCTTGTTATATTATAGTGTATAAGCTTCGAAATGTGAAAGGTATGGTTAAGTGAGACTGCAAGGTATTATACGTCGGTGTGAATCAGAACAACACCGTCCACTGCTGGATAAGCCGCCATAAGGCATCATTACTGCCGATTCCGCATTCGCTAAATACATTTATTAACCGACCAACTTGAATGTGTCTTCTCCCTGTGCAATGCGACATCAATTAGCGGGTATAACGCGCTCTAGTAATTGAACAGTTCAACATAGGCCGTACCCCTGACCGGGCTGACTTAACTCGTATCGAAACGGTAAACGGGTCGATAAATCCGTAGACGTTGACTAATGGTTTCGTGTGCAGGTATACAAAGGTTTAGCCAATATACTATAAAAATACCGATCCCAGTGGAGTGTATTTAAATTAAAAACCCAACTTTTTATTACAATAAAATGGTAAGACGCTTCGGGGCTCTATCCTCGATTTTAGTGATATACTATATAGCTTAAATTGCGATGATAGGTGCTATATTGAATACAGTTGTTTTTCCATTGTCTCTGGTAGATAGTCTACGGATCATTCTTGCCTATTCTGCAAGTGGGAAGGGTGGGATCTTGATTATTACAACTATTAGCTTAACAATCTGGATGAAGGGAGGATATGTAAAGGTCAGATGTTTAATTGTGAATGTAGAAATTAAGCATTCTAGTTACAGAGTGAGTGTAGCACGTTTAAGTTCACTCCTTTTTAATTCATGCATAATTAGGCGTACAAAACCTACAATTTATGTACGAACGTCAGTCAAGATACCACTAATTAGCCTGCGCTCGTTTGGTTAAATAACATTTACAGCCCAAGCATACATCTTACCATCCGTAACTTAAAAAATGCGAACAACTCAAGATGTTCTAGAAACAGGTGTAAGTGTGATTTCTGTTGCTGAACTAATGAAGTCTAGTCTTATCTGATACCAAGTGGAATCACTGCATGACACCACTTTGGTTAATTATTGGTGATACTGGTAGCTACGTCTATGGTTCCGTCTTCGGCGTATATCGCCCAGCCTTGATGTACAAACGGAAGTCGGGACTAGCGCTGGACTGGCTTGCGGTTGCTGCTATATCCAGTAGAATTGAAACTCACGCTGCGGAGATGTTTGCGGGTTAAGTCCAGCACAACTTCCCAACCGTAACAGTATTCACCTAGAACGAGATCGACTGAATAGATAATCGGCTGATTGAAGCGCTACCAGTACCGACTCGAAGGACTACACTCCCGAGCAGATTAGCGACTTTTAGAAAACATGGTTAAGATTTAAAGCAGCGATTTTGTAATATTCACCTAAATTGCTTGTTAGTTCATGAAGTCGGGTAACACCATAAAATGCTCCGTGTAGTTACCTACGCTCCCTCCGGCTAGACACCGCAGGGATTACAGCGCATCTATATAAATTGTCGAACCAAAGGTGTCTTTCAGGTATAAAGTTGTAGCTCCCTCCCATTCGGTAGGCGTCAACCGAATTGAATTGTCCGATAACATAGATGGAGCGAACGGGTAATTACCCTTCAGACAGTCTCTTGCACGGTATGATTTTACCATTATATAGAAGCATGCCTTTTGCCGCGTCTCTCATGATCTCTTTTTAATCGTACCGCCATGCTAGTGCATACATAATCACACATGGAGATCAAATTTATAGGTTTATACGTCTCCCCTAACATATTGTCGAACTTAATTATACCAGTAATTATTTCTCGATATAATGAGAATCCCACCAGTTACTCGGTGGATGAATAGACCTCGACAATCTTATGGTAGTACTAACGTTAATGAAACGCATTCTGAATTTCACCATCTACACATGAACGAGAGAGCAATTCATGTATAACAGAACAATCAGTAAGTCAATCATGTGGACGATTAAGCTAGAACCCGTAAAGTTGACTATTTCCACTCATTCTGACGTGAATTTTCACTCTGATGTGCTTTTAGTCAATATGTTTTTGTAGGTGTAACCTTCTGTATGTTACATCTTACCAGCGCCTGGAAATAGGGAGAGCTCGGCAAGGCGTACGCGCCGA
I009	151	TATATCACTTAACAATGAGAAATTTAATAAAGAGAA	186	560
E001	2305	TGTATAACAGAACAATCAGTAAGTCAATCATGTGGA	2340	2505
I010AGAATCTAAAGGACCAGATTAGTAAATACAGATTATATAAGTAAAGAGTTTTCTATTGTAAAACAATAAGGATATTAAGACTGGCAAAAGGGAGCTTGATTTGAAGACAATCACTTACATTAAGAAAACTCAACATTAAAAGATAATAAAGTAGGATAAATTTGAAAGTGAATTATTAATGAACAACAGAAAAGAATATTTTAAACTATGCGTTGAGGTGAGCACTGGATTGGTGCAAAATGAGAATCATACACATATCCGTAACGCTTTGAACTTACTAATAGTATGTACAATGTAAAGTGTTTAAACACTATTAAGTTTTGATTATTCTGAGTAGCTTAACCTATATTATAAAATCTAAACAGGGAAGATGAGAAGAGCATCATCTAAATTAATTAAATGTTAACATATTTAAAATAATTTTAACATTTTTAGGATAATTATAATTATCCATCGAAAGATTCTAATTAGCTAATAAATAAAAAATATGAAACATTTCCGACTATAATGAATAGATAGGCGATTTTTTCAAGGTGTAATTAAAACACGCACCTCGAGACGATACCCAAAAAAACTAACAACTTACGAATGATTGACCAATAATATGTTTATCTCAAATCTTCTACATCAACTTCTGATAGGAATGTGGGGGTAGACATACAGTATTTAAAAGAAACAAAAAGAATTTATAGTCATTAAATATTGGTCATACCTTCTAGAAAGTCTAGTTGTTATTGTTGGGCAAGGCCATCAACATTAAAATAACTCATGGGATCTCTATTACTATATAAATCATTGACCCACGTAATAAAAGAATACGGGTCGGTCAATTCGAAAGTGGGCGATCTATATGCACTAATTTGGGAAGTGGCGGGTCTTAACAAAATCTGTATATTATTTAGTGTAATACATTTAAAAAATACCCGAAACATCTATCAACTAGTGAATCTGATTGCAAAGTTTATAATGGTACATGGAATATTTAATGTTTACTTTATACTATATTTCAATTATAATAGTACATGAAATATTGAAGTTAATCAAAGAAATTTAGAAAAGGCAAAATATACAAATAACAAGTACATAAGTTGTTTAAAGGAAAAAAAACAAAAAGTTGGATGATTTCGGTCTTGTTTAAACGATATTATATGTCCTTTAAACTATTAACTCATTGATTATTGAAGGGAGTTGTACATAATAGGTTAACAAAAAGCTTAAGAAAGCTTCTTTCAAAAAATGAATTGGTACTTGAATTTATCTATACTTATTGAGTCTTGTTACCTAGCACCCAGGCATAAGAGATAAATTATACTATTAGACTCGTATTAATCCCCTTATAGTTCCGCGGTGTTTACTAATTAAGAGCTAATTTATAAGTAATATAAACATATTTGTTAGGATAGTAGCAGAACTCCGTTTGTACTACAATAACGTTTATATATATAACTATAATACTTAAAATACTTTGATCAAGTTGTCATACTTTGGCTTGCCACTAAGATGGGCAAAATTG
E001TCAGACCGGCGGGGGACAGTAGATCGAGACTGGAAATTATTGGAATATCCAGATTCTCCACAAGAAAACTCTAGATAAATATTAACAGCGCGGTTGCGGCTTTGGACAACAAGTATCGATCAACTCCTATACAATTTACACGATCTATACATTTCAGGACTGATAGTGATTCAGTCAATGGCGTAATTTCACCTCGTCTCTAACGCAATCTGCCTTACTACATCGTATTGGATTAAGGGAACGGCAAATTTAAGTGGATGATGTTTATATAGATTCCTATTCCACTTAGTCTCTTGGGGCACCTAGATACGAACACTATCAAGTCCTAAAGCGCAGCTTATAGCAAGAGCTTACCGAATCCGAATGTACGGTTCTGGTCCCTATAAACTAGAGTATACGAGTAGACCCGTAAGATATTATGACTCGCAGCCTATGTGTATCTTGTTATATTATAGTGTATAAGCTTCGAAATGTGAAAGGTATGGTTAAGTGAGACTGCAAGGTATTATACGTCGGTGTGAATCAGAACAACACCGTCCACTGCTGGATAAGCCGCCATAAGGCATCATTACTGCCGATTCCGCATTCGCTAAATACATTTATTAACCGACCAACTTGAATGTGTCTTCTCCCTGTGCAATGCGACATCAATTAGCGGGTATAACGCGCTCTAGTAATTGAACAGTTCAACATAGGCCGTACCCCTGACCGGGCTGACTTAACTCGTATCGAAACGGTAAACGGGTCGATAAATCCGTAGACGTTGACTAATGGTTTCGTGTGCAGGTATACAAAGGTTTAGCCAATATACTATAAAAATACCGATCCCAGTGGAGTGTATTTAAATTAAAAACCCAACTTTTTATTACAATAAAATGGTAAGACGCTTCGGGGCTCTATCCTCGATTTTAGTGATATACTATATAGCTTAAATTGCGATGATAGGTGCTATATTGAATACAGTTGTTTTTCCATTGTCTCTGGTAGATAGTCTACGGATCATTCTTGCCTATTCTGCAAGTGGGAAGGGTGGGATCTTGATTATTACAACTATTAGCTTAACAATCTGGATGAAGGGAGGATATGTAAAGGTCAGATGTTTAATTGTGAATGTAGAAATTAAGCATTCTAGTTACAGAGTGAGTGTAGCACGTTTAAGTTCACTCCTTTTTAATTCATGCATAATTAGGCGTACAAAACCTACAATTTATGTACGAACGTCAGTCAAGATACCACTAATTAGCCTGCGCTCGTTTGGTTAAATAACATTTACAGCCCAAGCATACATCTTACCATCCGTAACTTAAAAAATGCGAACAACTCAAGATGTTCTAGAAACAGGTGTAAGTGTGATTTCTGTTGCTGAACTAATGAAGTCTAGTCTTATCTGATACCAAGTGGAATCACTGCATGACACCACTTTGGTTAATTATTGGTGATACTGGTAGCTACGTCTATGGTTCCGTCTTCGGCGTATATCGCCCAGCCTTGATGTACAAACGGAAGTCGGGACTAGCGCTGGACTGGCTTGCGGTTGCTGCTATATCCAGTAGAATTGAAACTCACGCTGCGGAGATGTTTGCGGGTTAAGTCCAGCACAACTTCCCAACCGTAACAGTATTCACCTAGAACGAGATCGACTGAATAGATAATCGGCTGATTGAAGCGCTACCAGTACCGACTCGAAGGACTACACTCCCGAGCAGATTAGCGACTTTTAGAAAACATGGTTAAGATTTAAAGCAGCGATTTTGTAATATTCACCTAAATTGCTTGTTAGTTCATGAAGTCGGGTAACACCATAAAATGCTCCGTGTAGTTACCTACGCTCCCTCCGGCTAGACACCGCAGGGATTACAGCGCATCTATATAAATTGTCGAACCAAAGGTGTCTTTCAGGTATAAAGTTGTAGCTCCCTCCCATTCGGTAGGCGTCAACCGAATTGAATTGTCCGATAACATAGATGGAGCGAACGGGTAATTACCCTTCAGACAGTCTCTTGCACGGTATGATTTTACCATTATATAGAAGCATGCCTTTTGCCGCGTCTCTCATGATCTCTTTTTAATCGTACCGCCATGCTAGTGCATACATAATCACACATGGAGATCAAATTTATAGGTTTATACGTCTCCCCTAACATATTGTCGAACTTAATTATACCAGTAATTATTTCTCGATATAATGAGAATCCCACCAGTTACTCGGTGGATGAATAGACCTCGACAATCTTATGGTAGTACTAACGTTAATGAAACGCATTCTGAATTTCACCATCTACACATGAACGAGAGAGCAATTCATGTATAACAGAACAATCAGTAAGTCAATCATGTGGACGATTAAGCTAGAACCCGTAAAGTTGACTATTTCCACTCATTCTGACGTGAATTTTCACTCTGATGTGCTTTTAGTCAATATGTTTTTGTAGGTGTAACCTTCTGTATGTTACATCTTACCAGCGCCTGGAAATAGGGAGAGCTCGGCAAGGCGTACGCGCCGA
I010	1428	ATAACGTTTATATATATAACTATAATACTTA	1458	1514
E001	258	ATGATGTTTATATAGATTCCTATTCCACTTA	288	2505
I011TTCTCAAATGTTAGTTTTTTTTAGACAGATCATTTCTCGCATATAATTAAGCGTATAATATTTGTTTCATTATCTTTATAACTCTGTCTCTTTCCTTTCCAGGACGACTATTAATGAATACGTTTTAAACTAATCCATTGATTATTAACTATTTTATATTATCTTACTAAAATGCACATCTGAACAAAACATTATTAAGTTATCTTGGAAAATTATGGTATAACTTGATAAATATCTATATATAATAAGTTACCGTAGAAAAGATGTTGTTATTCTCCTTCAATCAATTGGAAAAAAATAAACTCTAATAGATTCTTAGTAATATATTAATTTTGAAGAACTTGCATACAAACGTTTTTTAATTTTGATTATTTACTTAATTACATCATTTTAGATTTCCTCGGTTTTTTAATTAATAGTAAAAACAAGTCTATATTTTTTAATCTATTATGTGCAGGTCAGTTCCAATGTGGTTTATTACATTTAACACTCTACGTTAATCAAAATTGTTAACGTTTAATAGGAAAATTTTTGATCTTATGATCGACAAATCTACTAAGTATCTTCTAAACTTTAATATAATGAAATACAGTTTTACCGCATGAAATTTTATTGAAATTTACGAATATTTTTAAGCTTAGTATTTGAGATTAATTTATTTGATATTCACTGTTAATAATACATTTACTACTTAAGATCAAGATTAGTTTTAGAACATAGTATATTATGATAGATAATTTTTCTCTCACTAGAATTAGAGCTTATAAATTGATTTCCCATGTACGTTGAATTGAGATTTGCCGTTAAAAACTGAATTCGAGATTAAATTCTTCCTTCTTCATTTATAATAATAAATAG
E001TCAGACCGGCGGGGGACAGTAGATCGAGACTGGAAATTATTGGAATATCCAGATTCTCCACAAGAAAACTCTAGATAAATATTAACAGCGCGGTTGCGGCTTTGGACAACAAGTATCGATCAACTCCTATACAATTTACACGATCTATACATTTCAGGACTGATAGTGATTCAGTCAATGGCGTAATTTCACCTCGTCTCTAACGCAATCTGCCTTACTACATCGTATTGGATTAAGGGAACGGCAAATTTAAGTGGATGATGTTTATATAGATTCCTATTCCACTTAGTCTCTTGGGGCACCTAGATACGAACACTATCAAGTCCTAAAGCGCAGCTTATAGCAAGAGCTTACCGAATCCGAATGTACGGTTCTGGTCCCTATAAACTAGAGTATACGAGTAGACCCGTAAGATATTATGACTCGCAGCCTATGTGTATCTTGTTATATTATAGTGTATAAGCTTCGAAATGTGAAAGGTATGGTTAAGTGAGACTGCAAGGTATTATACGTCGGTGTGAATCAGAACAACACCGTCCACTGCTGGATAAGCCGCCATAAGGCATCATTACTGCCGATTCCGCATTCGCTAAATACATTTATTAACCGACCAACTTGAATGTGTCTTCTCCCTGTGCAATGCGACATCAATTAGCGGGTATAACGCGCTCTAGTAATTGAACAGTTCAACATAGGCCGTACCCCTGACCGGGCTGACTTAACTCGTATCGAAACGGTAAACGGGTCGATAAATCCGTAGACGTTGACTAATGGTTTCGTGTGCAGGTATACAAAGGTTTAGCCAATATACTATAAAAATACCGATCCCAGTGGAGTGTATTTAAATTAAAAACCCAACTTTTTATTACAATAAAATGGTAAGACGCTTCGGGGCTCTATCCTCGATTTTAGTGATATACTATATAGCTTAAATTGCGATGATAGGTGCTATATTGAATACAGTTGTTTTTCCATTGTCTCTGGTAGATAGTCTACGGATCATTCTTGCCTATTCTGCAAGTGGGAAGGGTGGGATCTTGATTATTACAACTATTAGCTTAACAATCTGGATGAAGGGAGGATATGTAAAGGTCAGATGTTTAATTGTGAATGTAGAAATTAAGCATTCTAGTTACAGAGTGAGTGTAGCACGTTTAAGTTCACTCCTTTTTAATTCATGCATAATTAGGCGTACAAAACCTACAATTTATGTACGAACGTCAGTCAAGATACCACTAATTAGCCTGCGCTCGTTTGGTTAAATAACATTTACAGCCCAAGCATACATCTTACCATCCGTAACTTAAAAAATGCGAACAACTCAAGATGTTCTAGAAACAGGTGTAAGTGTGATTTCTGTTGCTGAACTAATGAAGTCTAGTCTTATCTGATACCAAGTGGAATCACTGCATGACACCACTTTGGTTAATTATTGGTGATACTGGTAGCTACGTCTATGGTTCCGTCTTCGGCGTATATCGCCCAGCCTTGATGTACAAACGGAAGTCGGGACTAGCGCTGGACTGGCTTGCGGTTGCTGCTATATCCAGTAGAATTGAAACTCACGCTGCGGAGATGTTTGCGGGTTAAGTCCAGCACAACTTCCCAACCGTAACAGTATTCACCTAGAACGAGATCGACTGAATAGATAATCGGCTGATTGAAGCGCTACCAGTACCGACTCGAAGGACTACACTCCCGAGCAGATTAGCGACTTTTAGAAAACATGGTTAAGATTTAAAGCAGCGATTTTGTAATATTCACCTAAATTGCTTGTTAGTTCATGAAGTCGGGTAACACCATAAAATGCTCCGTGTAGTTACCTACGCTCCCTCCGGCTAGACACCGCAGGGATTACAGCGCATCTATATAAATTGTCGAACCAAAGGTGTCTTTCAGGTATAAAGTTGTAGCTCCCTCCCATTCGGTAGGCGTCAACCGAATTGAATTGTCCGATAACATAGATGGAGCGAACGGGTAATTACCCTTCAGACAGTCTCTTGCACGGTATGATTTTACCATTATATAGAAGCATGCCTTTTGCCGCGTCTCTCATGATCTCTTTTTAATCGTACCGCCATGCTAGTGCATACATAATCACACATGGAGATCAAATTTATAGGTTTATACGTCTCCCCTAACATATTGTCGAACTTAATTATACCAGTAATTATTTCTCGATATAATGAGAATCCCACCAGTTACTCGGTGGATGAATAGACCTCGACAATCTTATGGTAGTACTAACGTTAATGAAACGCATTCTGAATTTCACCATCTACACATGAACGAGAGAGCAATTCATGTATAACAGAACAATCAGTAAGTCAATCATGTGGACGATTAAGCTAGAACCCGTAAAGTTGACTATTTCCACTCATTCTGACGTGAATTTTCACTCTGATGTGCTTTTAGTCAATATGTTTTTGTAGGTGTAACCTTCTGTATGTTACATCTTACCAGCGCCTGGAAATAGGGAGAGCTCGGCAAGGCGTACGCGCCGA
I011	43	ATAATTAAGCGTATAATATTTGTTTCATTATCTTTATAACTCTGTCTCTT	92	859
E001	246	AAATTTAAGTGGATGATGTTTATATAGATTCCTATTCCACTTAGTCTCTT	295	2505
#75	80	251	77	162	184	320	162	205	87	135	766	1620	157	
     gene            complement(85045..86284)
I001GTATACACGCAAGTACAACTTTGCGATCCTTTTATATCTTTTTAATTTAGTTAATACGAAACTCAGTGGTATGTCGAAAGGGTTAGGAGGCTTGCAATTAATTTTACTAAGCTGTTTTTAATTTAATAAACTTTGCAAACGTTCCAAACATTGTTTCTCGGCTTCAAACGAACCTGGCATGGTGGATATTATGAATTCTATAAAACAACCACATTTTCGAAGAGTAAGGACAGGTGCATCTTTATGACTGAAGTGATTCCATTAATTATACTGGTCATTAGTGGAGTAACAGTGGAAAACTTAAAAGATCAATACTATGTCAATACCAGCAAGTCGTATTGATATAATCATAAAAAATATCTACAAACCGATTATACACTACTCCAAAGAGAAAATCTACCATGTCACACGAGGCTTGTTGGCAAGAACTCCGTCACTGTTGGTTAGTTTGAATAGTGCACTAGATAGATCAGGG
E001CGATACTCGGACGCATATAAGCTCACCGAAAATAGGCATGGAACTCCTAGAAGGCATTGTGAATGACCGGCTTTGCCCTGACTAAAGGCAGCATCAGGTTAATGAAAAATCCTCAAGTGTGCTAGCACAAAGATAAAAGAAACACGAGGGACAAAAAAAGGTAACGGGTCACATCTGTATAAGTACATAGATGAGGATGCCAGGACCAAATGATCTGGAAGGTCGATAAATATGATGAGGAGTCCGAGACTACAATTTAGGGACTTTCTCGAAGATCGAAGGACATTACAAAACACCAAAGTTGGATTGACCAGAGGATTGTAAGAACTAGACATTTTAGCGTTAACTAGATCAGGACTCTAGAAAGAATCGACTCTACGCTCGCATCAATCATACAGAAACATGATGACCTTAAAAAACAATTTTAGAACGGTTCCTGGGAGATTGACGGGATACATCGTTTCTAGATACCCAGATGTGCGAGTTGCAGATAGGCCAGAAGCGGTAGTGTCTATGGTGCAAAGTCTAGAGGATAGCTACAAGGCCGGAGCAGAACGAGTCCGGGTTGGACTTATACTAATTCACAGGTATGCCACCACGAGAAAGAACTTGGAACAATTTAATCAGTCGTGGAATGCAGCCTAGGTGGGACAGTTGCACAAGGGCTATAAGGTGCTGT
I001	204	AACAACCACATTTTCGAAGAGTAAGGACAGGTGCATCTTTATGA	247	476
E001	62	AATGACCGGCTTTGCCCTGACTAAAGGCAGCATCAGGTTAATGA	105	680
I002TTTGTTCTAGTGATACTTTCGTTAAAGAACTTAATATCGAAGGTTAGTTTTGTTACCGAGAGGACTATGCTCTGTCGCATTCATAA
E001CGATACTCGGACGCATATAAGCTCACCGAAAATAGGCATGGAACTCCTAGAAGGCATTGTGAATGACCGGCTTTGCCCTGACTAAAGGCAGCATCAGGTTAATGAAAAATCCTCAAGTGTGCTAGCACAAAGATAAAAGAAACACGAGGGACAAAAAAAGGTAACGGGTCACATCTGTATAAGTACATAGATGAGGATGCCAGGACCAAATGATCTGGAAGGTCGATAAATATGATGAGGAGTCCGAGACTACAATTTAGGGACTTTCTCGAAGATCGAAGGACATTACAAAACACCAAAGTTGGATTGACCAGAGGATTGTAAGAACTAGACATTTTAGCGTTAACTAGATCAGGACTCTAGAAAGAATCGACTCTACGCTCGCATCAATCATACAGAAACATGATGACCTTAAAAAACAATTTTAGAACGGTTCCTGGGAGATTGACGGGATACATCGTTTCTAGATACCCAGATGTGCGAGTTGCAGATAGGCCAGAAGCGGTAGTGTCTATGGTGCAAAGTCTAGAGGATAGCTACAAGGCCGGAGCAGAACGAGTCCGGGTTGGACTTATACTAATTCACAGGTATGCCACCACGAGAAAGAACTTGGAACAATTTAATCAGTCGTGGAATGCAGCCTAGGTGGGACAGTTGCACAAGGGCTATAAGGTGCTGT
I002	23	TAAAGAACTTAATATCGAAGGTTAGTTTTGTTACCGAGAG	62	87
E001	404	TGATGACCTTAAAAAACAATTTTAGAACGGTTCCTGGGAG	443	680
#188	181	310	672	
     gene            86841..90607
I001ATTATCTCTATAATAAGCATATTATTAAATAAATTGAAAGTAAAGTGGAAATCAAATAATATTCTATATAGCAAATTGTATATAGATATGAATCCATCTTAACCTAAAAAGAAAACCTAAAATGGTTTG
E001TTAATGTCCCTGAAGGACGAAATGATATGGTTGGAAAATGCAGTCATGATAATCAGGTCCGCAATCCGCTGAACCCAAGGGCACACAGGTCAACATGTCTAGGACTCCGTGTAGATTAAGCTAAGCCCGAGTACTCCCTTTAGCTCAGAGCGAAACATTTGATACTACAAAGGTAAAACGTAGTCCCTTGTGAACTACAAACAAGACTGATCGAGCCATATGCAACGCGGTACAAACACTCACCTGACTCGAGGTCCTATTACAGCTAGCGCAACACGGTAATAGTCCCATCATTAAAAGACATTTCCTCACCTACACACGCACTAAGGTTTTCCACCAACGGCACCTATTGTCGAAATCAGACGTCCTCATACTATTAGAGCCGAGGCACTTCCTGAGGGAAGGAGTTAGGCCTCCCGTTCCTCAGTCAACTGTTTCTTGATCACTTGAACTCCAGTACTACTAATATTTCACGAAACCGACGGGCTTGTGGAGGTTCGTCGCCTCTTGTCTTTACAGTCCATTACGAAGTTACGAGAGCTCGTAGAGGTATAACGGTCAAAACTGGTTGCTCAATAGCTAGCCTGTCCATACCGGAGCTGTAAGACGCGAACAATCGCGGGGAATCATAATTGCGAACCCAGAAGGGATTAATAACTGTACTATGACATAAAAGACTCCAGCTAGCATAGCGTTGGTACGGCCATAGGGGTCGAAACGATATGGCCTGCTAGATTTATCGCAATCTAACTAACGTAACGGTCAAACCAAGGATACACTCCCGCCGCCGTAATTAGAGACATGTTACTAAGGTGTAAATGCACATTCAAAAAAGTTGCCCTTTTACAAAATACAGACTTTTGACCAAGACACTTCCACTACACATCGTGTCGGCTGGTCCTGTGTTGTGCGTATTAATAGCTCTCGAGGGGAAAATCCAGAACAGTGACCGGTGTTGTTTCATTCACGAGTTCCCAGTCCATAACCCTACTCTTACAAAATACACTATACTTATTACGTCTTGTCCTTCTGGTTTCATCCCAACGAAAGCTACCCTAAAAATATCATAAAACACTTGTTATCCTTCGTACTCTCATGCCGCGTTCGGTTAGCTAATATTTGTCTCTCTCTTCCCGGGACCGATACTATAGAACAAACTCTGTTACCGCAGGTCTACCCTTAAAAAGTCAGTGTCGTCGGGAGTATAAAGAGATGGGGCATTGATTTTCGCTACTTCGGAGATTG
I001	11	TAATAAGCATATTATTAAATAAA	33	130
E001	652	TAATAACTGTACTATGACATAAA	674	1246
I002ATCATAAATTGGGGTTTAATTAAACCCAGTACGGTTGTTGATGTCAGAAGTTAGTTCCCATATTATCAGTTAGTATTTAGTATTTACACTATTTTTTTTAAATGTTATAGATAATAATAAATGAATATTTTAATCGAATTTGATATTAGCGAATATAGTAAGAATTTATGTACAGTACCATATAAAAGAGAAATGGAATATTTTGGTTTAATAAAAGTTAAAATGTTATTATCATAAAAAATAAGTGTAATAAAATAGAATTATGTAGTATATTATTTACAGGAATACTTATAAAA
E001TTAATGTCCCTGAAGGACGAAATGATATGGTTGGAAAATGCAGTCATGATAATCAGGTCCGCAATCCGCTGAACCCAAGGGCACACAGGTCAACATGTCTAGGACTCCGTGTAGATTAAGCTAAGCCCGAGTACTCCCTTTAGCTCAGAGCGAAACATTTGATACTACAAAGGTAAAACGTAGTCCCTTGTGAACTACAAACAAGACTGATCGAGCCATATGCAACGCGGTACAAACACTCACCTGACTCGAGGTCCTATTACAGCTAGCGCAACACGGTAATAGTCCCATCATTAAAAGACATTTCCTCACCTACACACGCACTAAGGTTTTCCACCAACGGCACCTATTGTCGAAATCAGACGTCCTCATACTATTAGAGCCGAGGCACTTCCTGAGGGAAGGAGTTAGGCCTCCCGTTCCTCAGTCAACTGTTTCTTGATCACTTGAACTCCAGTACTACTAATATTTCACGAAACCGACGGGCTTGTGGAGGTTCGTCGCCTCTTGTCTTTACAGTCCATTACGAAGTTACGAGAGCTCGTAGAGGTATAACGGTCAAAACTGGTTGCTCAATAGCTAGCCTGTCCATACCGGAGCTGTAAGACGCGAACAATCGCGGGGAATCATAATTGCGAACCCAGAAGGGATTAATAACTGTACTATGACATAAAAGACTCCAGCTAGCATAGCGTTGGTACGGCCATAGGGGTCGAAACGATATGGCCTGCTAGATTTATCGCAATCTAACTAACGTAACGGTCAAACCAAGGATACACTCCCGCCGCCGTAATTAGAGACATGTTACTAAGGTGTAAATGCACATTCAAAAAAGTTGCCCTTTTACAAAATACAGACTTTTGACCAAGACACTTCCACTACACATCGTGTCGGCTGGTCCTGTGTTGTGCGTATTAATAGCTCTCGAGGGGAAAATCCAGAACAGTGACCGGTGTTGTTTCATTCACGAGTTCCCAGTCCATAACCCTACTCTTACAAAATACACTATACTTATTACGTCTTGTCCTTCTGGTTTCATCCCAACGAAAGCTACCCTAAAAATATCATAAAACACTTGTTATCCTTCGTACTCTCATGCCGCGTTCGGTTAGCTAATATTTGTCTCTCTCTTCCCGGGACCGATACTATAGAACAAACTCTGTTACCGCAGGTCTACCCTTAAAAAGTCAGTGTCGTCGGGAGTATAAAGAGATGGGGCATTGATTTTCGCTACTTCGGAGATTG
I002	53	AGTTCCCATATTATCAGTTAGTATTTAGTATTTACACTATTTTTTTTAAATGTTAT	108	297
E001	970	AGTTCCCAGTCCATAACCCTACTCTTACAAAATACACTATACTTATTACGTCTTGT	1025	1246
I003ATTTTTAGGCAATAAATTACTACAGTCTATACTGAGATATGTTAAACAGTCCTAAGCTGCAAAATAATTTAAAACGATTGCAATCAATTCTTAACTATGCTGATTGAGACATTCTTGGAGATTTTATCAACATCTATCTTACCATATCCAAACCAGACAAACCATGTTAACTGGTAGAGTATAACATTTCTGGCTCGAAGGGACAGGTTAAGTTTTCGCAGACTTACAGGATGAGTTTTAACCAAAAAATTAATCCTCATTAAGTCCAAAACATCTATCGTTAGTGCATTTTTGTTAACAGATTTTAAGTAAATGAACAGCATTTCAGATCACTCCGTACACTTCTTTGATCATCGCCACTTTGAAAAGTGTCGCGAAGAGCAAATAAGAAATTGTTTAACACAGATGACTTAGAGCATTGAAAACTTTATAAAAAATCCGAACAAAGGAGAGTGCTCTATTAATTCCTTGACGTGGTACCTAACTATAATCTCAGATGACACCTTGTGTAGAACTTTTATGAATAGTGAGTA
E001TTAATGTCCCTGAAGGACGAAATGATATGGTTGGAAAATGCAGTCATGATAATCAGGTCCGCAATCCGCTGAACCCAAGGGCACACAGGTCAACATGTCTAGGACTCCGTGTAGATTAAGCTAAGCCCGAGTACTCCCTTTAGCTCAGAGCGAAACATTTGATACTACAAAGGTAAAACGTAGTCCCTTGTGAACTACAAACAAGACTGATCGAGCCATATGCAACGCGGTACAAACACTCACCTGACTCGAGGTCCTATTACAGCTAGCGCAACACGGTAATAGTCCCATCATTAAAAGACATTTCCTCACCTACACACGCACTAAGGTTTTCCACCAACGGCACCTATTGTCGAAATCAGACGTCCTCATACTATTAGAGCCGAGGCACTTCCTGAGGGAAGGAGTTAGGCCTCCCGTTCCTCAGTCAACTGTTTCTTGATCACTTGAACTCCAGTACTACTAATATTTCACGAAACCGACGGGCTTGTGGAGGTTCGTCGCCTCTTGTCTTTACAGTCCATTACGAAGTTACGAGAGCTCGTAGAGGTATAACGGTCAAAACTGGTTGCTCAATAGCTAGCCTGTCCATACCGGAGCTGTAAGACGCGAACAATCGCGGGGAATCATAATTGCGAACCCAGAAGGGATTAATAACTGTACTATGACATAAAAGACTCCAGCTAGCATAGCGTTGGTACGGCCATAGGGGTCGAAACGATATGGCCTGCTAGATTTATCGCAATCTAACTAACGTAACGGTCAAACCAAGGATACACTCCCGCCGCCGTAATTAGAGACATGTTACTAAGGTGTAAATGCACATTCAAAAAAGTTGCCCTTTTACAAAATACAGACTTTTGACCAAGACACTTCCACTACACATCGTGTCGGCTGGTCCTGTGTTGTGCGTATTAATAGCTCTCGAGGGGAAAATCCAGAACAGTGACCGGTGTTGTTTCATTCACGAGTTCCCAGTCCATAACCCTACTCTTACAAAATACACTATACTTATTACGTCTTGTCCTTCTGGTTTCATCCCAACGAAAGCTACCCTAAAAATATCATAAAACACTTGTTATCCTTCGTACTCTCATGCCGCGTTCGGTTAGCTAATATTTGTCTCTCTCTTCCCGGGACCGATACTATAGAACAAACTCTGTTACCGCAGGTCTACCCTTAAAAAGTCAGTGTCGTCGGGAGTATAAAGAGATGGGGCATTGATTTTCGCTACTTCGGAGATTG
I003	345	CTTTGATCATCGCCACTTTGAAAAGTG	371	534
E001	1219	CATTGATTTTCGCTACTTCGGAGATTG	1245	1246
I004CTCGTTAAAGATAAGTTAAAACCTAGGAAGAATTCAACATCAATATTGAGAGTATTTATAGTAAA
E001TTAATGTCCCTGAAGGACGAAATGATATGGTTGGAAAATGCAGTCATGATAATCAGGTCCGCAATCCGCTGAACCCAAGGGCACACAGGTCAACATGTCTAGGACTCCGTGTAGATTAAGCTAAGCCCGAGTACTCCCTTTAGCTCAGAGCGAAACATTTGATACTACAAAGGTAAAACGTAGTCCCTTGTGAACTACAAACAAGACTGATCGAGCCATATGCAACGCGGTACAAACACTCACCTGACTCGAGGTCCTATTACAGCTAGCGCAACACGGTAATAGTCCCATCATTAAAAGACATTTCCTCACCTACACACGCACTAAGGTTTTCCACCAACGGCACCTATTGTCGAAATCAGACGTCCTCATACTATTAGAGCCGAGGCACTTCCTGAGGGAAGGAGTTAGGCCTCCCGTTCCTCAGTCAACTGTTTCTTGATCACTTGAACTCCAGTACTACTAATATTTCACGAAACCGACGGGCTTGTGGAGGTTCGTCGCCTCTTGTCTTTACAGTCCATTACGAAGTTACGAGAGCTCGTAGAGGTATAACGGTCAAAACTGGTTGCTCAATAGCTAGCCTGTCCATACCGGAGCTGTAAGACGCGAACAATCGCGGGGAATCATAATTGCGAACCCAGAAGGGATTAATAACTGTACTATGACATAAAAGACTCCAGCTAGCATAGCGTTGGTACGGCCATAGGGGTCGAAACGATATGGCCTGCTAGATTTATCGCAATCTAACTAACGTAACGGTCAAACCAAGGATACACTCCCGCCGCCGTAATTAGAGACATGTTACTAAGGTGTAAATGCACATTCAAAAAAGTTGCCCTTTTACAAAATACAGACTTTTGACCAAGACACTTCCACTACACATCGTGTCGGCTGGTCCTGTGTTGTGCGTATTAATAGCTCTCGAGGGGAAAATCCAGAACAGTGACCGGTGTTGTTTCATTCACGAGTTCCCAGTCCATAACCCTACTCTTACAAAATACACTATACTTATTACGTCTTGTCCTTCTGGTTTCATCCCAACGAAAGCTACCCTAAAAATATCATAAAACACTTGTTATCCTTCGTACTCTCATGCCGCGTTCGGTTAGCTAATATTTGTCTCTCTCTTCCCGGGACCGATACTATAGAACAAACTCTGTTACCGCAGGTCTACCCTTAAAAAGTCAGTGTCGTCGGGAGTATAAAGAGATGGGGCATTGATTTTCGCTACTTCGGAGATTG
I004	44	TATTGAGAGTATTTATAG	61	66
E001	904	TGTTGTGCGTATTAATAG	921	1246
I005AATTAATTATTAAATATGTCCTGAAGCCTCTAATTATACTAAATTAAATAGAGTTAAAATGGATAATGATGAGGGACTTACGCGAAAATCAGTAAAAAATAACAGCACGCATAAATGTTACATGTCAAATATTTACGACGACACAACTACCAAGAATAAATTATTTAATTTTTATCGATAAAATATAGCTATATTAAGCTCAAACACAATTCTACTGCTTCTGTAATTAAAATACTAAATTATATCTTTACATATTTATTAGCCCAAAATTTTAGAAGTACTAGGTTATCATAAATTTCTTACTGCCCAAGACAATAATAATAATCGATGATGCATCAATAATAAATAGTGTATGAGATGTGGAAATTTGGTAATATAAAGATAAGATTTACCGGATCTATTACTAAGGCGACAACGAAACAAGTTTAAGGTAGCTAAAAGCTTTACTCCAATTGAATTCGTAATAGTCACGCTTCCCTACGATAATATACCCACAGTCCGGGATTTCTTGTATACACATCCAGCAATAGTTACACATACTACCAATATCGGGAGTGAAGTAGTTGATACAATGCTGTCGTAAATGTCAACTCACATATATCAAGATGAAAACAATGAAAATTTTAATTAATCGTAGATATTACAGTAAGTCTATGTACACCATC
E001TTAATGTCCCTGAAGGACGAAATGATATGGTTGGAAAATGCAGTCATGATAATCAGGTCCGCAATCCGCTGAACCCAAGGGCACACAGGTCAACATGTCTAGGACTCCGTGTAGATTAAGCTAAGCCCGAGTACTCCCTTTAGCTCAGAGCGAAACATTTGATACTACAAAGGTAAAACGTAGTCCCTTGTGAACTACAAACAAGACTGATCGAGCCATATGCAACGCGGTACAAACACTCACCTGACTCGAGGTCCTATTACAGCTAGCGCAACACGGTAATAGTCCCATCATTAAAAGACATTTCCTCACCTACACACGCACTAAGGTTTTCCACCAACGGCACCTATTGTCGAAATCAGACGTCCTCATACTATTAGAGCCGAGGCACTTCCTGAGGGAAGGAGTTAGGCCTCCCGTTCCTCAGTCAACTGTTTCTTGATCACTTGAACTCCAGTACTACTAATATTTCACGAAACCGACGGGCTTGTGGAGGTTCGTCGCCTCTTGTCTTTACAGTCCATTACGAAGTTACGAGAGCTCGTAGAGGTATAACGGTCAAAACTGGTTGCTCAATAGCTAGCCTGTCCATACCGGAGCTGTAAGACGCGAACAATCGCGGGGAATCATAATTGCGAACCCAGAAGGGATTAATAACTGTACTATGACATAAAAGACTCCAGCTAGCATAGCGTTGGTACGGCCATAGGGGTCGAAACGATATGGCCTGCTAGATTTATCGCAATCTAACTAACGTAACGGTCAAACCAAGGATACACTCCCGCCGCCGTAATTAGAGACATGTTACTAAGGTGTAAATGCACATTCAAAAAAGTTGCCCTTTTACAAAATACAGACTTTTGACCAAGACACTTCCACTACACATCGTGTCGGCTGGTCCTGTGTTGTGCGTATTAATAGCTCTCGAGGGGAAAATCCAGAACAGTGACCGGTGTTGTTTCATTCACGAGTTCCCAGTCCATAACCCTACTCTTACAAAATACACTATACTTATTACGTCTTGTCCTTCTGGTTTCATCCCAACGAAAGCTACCCTAAAAATATCATAAAACACTTGTTATCCTTCGTACTCTCATGCCGCGTTCGGTTAGCTAATATTTGTCTCTCTCTTCCCGGGACCGATACTATAGAACAAACTCTGTTACCGCAGGTCTACCCTTAAAAAGTCAGTGTCGTCGGGAGTATAAAGAGATGGGGCATTGATTTTCGCTACTTCGGAGATTG
I005	364	AAATTTGGTAATATAAAGATAAGATTTA	391	666
E001	155	ACATTTGATACTACAAAGGTAAAACGTA	182	1246
I006AGCGAATTATTGGTTAAATGTTTATTAAGACAGTTACGTTCTAATCTTGTGTGATTTGAAACTGCTATAAAATTCCTTTTTAGTATAAGATACTATATATAGTCTTTATATGCTTTATTATAGTGTCTCTATAGGTAATCATTACCGACTGCGGAATAAGTATAATGCAAAATTATCTGTATTAAAATAGATTGAGAGAGATCTATACTGAAAATTTTTTAAGTCGACAGATGCACAATCATGATAAAATCTGGAATTATTACAATGAGACTACAATTTAAGCTATAACGTAAATAATGATTGTTTTTCGTTACTATTCAGACATTAAATATAGACGTAAACCATCATTAGATATCTTGTAATGTAGAAAAATGTTTATTTATTCTTTATTATTATAAGTAATATAATAAAAAAAATTTTTTTTGAAATTTAAACGCTGATATTGAACATTCTATTAAATTGGAATAGATGAGGTGATATATACATAAGAACTATAGATAATTTTTATCATACGTTTATAATTGTTTATACTAATTTTAGAATTAATTATTTTATATGTGCTCATTGGTATAAAGCCGATAGTTTATTCATTCATAGAAATTAGGAATGTATTCAATATAAAAATATATATATTAAGAATATTTTTAGATCTTTAATTTGATAAAGTTGATCTGTGGATTATAGTGAAGATGTCAATATTCTGTACCACATAGTCTAATATATTCTAAATGGAAAATGGAATTATTAACTGTGACCTACCTGGAATACGCATATTATAGTATATTAAAAATTAGTTTCATAGTTTTATTATGCTAGGATTTATATCACCTTAAT
E001TTAATGTCCCTGAAGGACGAAATGATATGGTTGGAAAATGCAGTCATGATAATCAGGTCCGCAATCCGCTGAACCCAAGGGCACACAGGTCAACATGTCTAGGACTCCGTGTAGATTAAGCTAAGCCCGAGTACTCCCTTTAGCTCAGAGCGAAACATTTGATACTACAAAGGTAAAACGTAGTCCCTTGTGAACTACAAACAAGACTGATCGAGCCATATGCAACGCGGTACAAACACTCACCTGACTCGAGGTCCTATTACAGCTAGCGCAACACGGTAATAGTCCCATCATTAAAAGACATTTCCTCACCTACACACGCACTAAGGTTTTCCACCAACGGCACCTATTGTCGAAATCAGACGTCCTCATACTATTAGAGCCGAGGCACTTCCTGAGGGAAGGAGTTAGGCCTCCCGTTCCTCAGTCAACTGTTTCTTGATCACTTGAACTCCAGTACTACTAATATTTCACGAAACCGACGGGCTTGTGGAGGTTCGTCGCCTCTTGTCTTTACAGTCCATTACGAAGTTACGAGAGCTCGTAGAGGTATAACGGTCAAAACTGGTTGCTCAATAGCTAGCCTGTCCATACCGGAGCTGTAAGACGCGAACAATCGCGGGGAATCATAATTGCGAACCCAGAAGGGATTAATAACTGTACTATGACATAAAAGACTCCAGCTAGCATAGCGTTGGTACGGCCATAGGGGTCGAAACGATATGGCCTGCTAGATTTATCGCAATCTAACTAACGTAACGGTCAAACCAAGGATACACTCCCGCCGCCGTAATTAGAGACATGTTACTAAGGTGTAAATGCACATTCAAAAAAGTTGCCCTTTTACAAAATACAGACTTTTGACCAAGACACTTCCACTACACATCGTGTCGGCTGGTCCTGTGTTGTGCGTATTAATAGCTCTCGAGGGGAAAATCCAGAACAGTGACCGGTGTTGTTTCATTCACGAGTTCCCAGTCCATAACCCTACTCTTACAAAATACACTATACTTATTACGTCTTGTCCTTCTGGTTTCATCCCAACGAAAGCTACCCTAAAAATATCATAAAACACTTGTTATCCTTCGTACTCTCATGCCGCGTTCGGTTAGCTAATATTTGTCTCTCTCTTCCCGGGACCGATACTATAGAACAAACTCTGTTACCGCAGGTCTACCCTTAAAAAGTCAGTGTCGTCGGGAGTATAAAGAGATGGGGCATTGATTTTCGCTACTTCGGAGATTG
I006	300	ATTGTTTTTCGTTACT	315	835
E001	1220	ATTGATTTTCGCTACT	1235	1246
#64	190	215	233	141	213	189	1245	
     gene            91404..92877
I001TGCGAAAAGTACGGGTATGATATTAGTAATCTGCTTAAGTGTATCATCCCGAGCTTGTTGAAAGCCTTTTACAATAGACTCGATAAGACGAATATAGAAATAGCAAATTCTGGGACAACGTAATAAGTAAATACTATTATTCTTAAATAAATCCACATGCCGGATTACGAACTTGTCTTATAATTGTTGAGCGCGTTAACGTTCCTGAATATTCTTACATGCAAATAGACTATGAGAAGTCACCATATATTCGAATAAATATATATCGATCTTAAATAAAAAAATTTAATTCCGTATTATTGTATGACAAGTCAACTTAACAATTTCTAGATGAAGGCAGTTGGTTAAAATTTGACTGAATGTAATGTTAACTACCTATGGTTCTGGACTATGTTAACTAGGCGATAAAGAAGTATAAAATCGATTTAGAAATGGACGTTTCTAATTACAAAAACGTACATGGTTGTCATAAGGTTTCAACACTTGTCGTACACTTGGTTCTGGCCACCGCACTGTATGTAATCCTTTAATTTAGACCATAACATATGAGACACAACCAACTATCATTTGTATTAATTTAATGTTGCCAATAGATGGCTATCCAGATTGTATGAGTATGGCGGTTGGAAACGGATTAATCAGTTTTCTAGTTGACACTACATTACCCCATTCTTCTACTTAAAAACTGAAGAAGGTATTTAGACCTTCTGACGCCTATATGAAACCTATGTATTATTGCAAGTTGATTGGTCACATCATTTAAAGCGATGCGATGACACATTTATAGGGTTCCACAGAGTTTAAAGAGAGAAGGAAATGGAATGTCATTTATCTACATGAATATATTTATTTATCGTTTGCTCATATGAAATCTATTCTTCACGGCAAATCTGTGCAACGGTTGCATACAAGAACAGATTTCCCATAG
E001AGATACGTTTGCTACCGTTTTTTTTTCAAAGCCAGCAAGTATTCGAGCTGATACCTTATAAGATACGAAGATGTCTGGATTGTTTGGCGCAGGAATTCAAAAGAGTCGGAAGGTATAATTAAGGCGATACCAATTGACGACTCCTATATTGACTATAACGAAGTGCTACATGCATCGTTTAACCGAAGACAGAAAAGCCCTCATGCTAGATGGTATAAATATAAACCGGCGTACTGGCCAATACAAAATAGAATAACAGCTATACTGTTACAAATGGTCCTGGATGTCCTGGACAGCAAGAAGAGTAAGATAGATTACACCAAGGTACAGCCGCGCTTATGTGGAATTAGGCCACCTTCAATGCTGCCATCTATCCTACTTTAAATGGATTGAATGCGATGTGTTACACGTGTCCTCATAAACGCTATAACATAAATAGAGATTCTCGTCTAGACTGAAACCATTGCGGAAAAACATATCTCAAGTGTTAATTCTGTTCTAAGAGCAACGTCTTTTATAAAGACGTTGGACGGAGGCAGTTGACGC
I001	198	AACGTTCCTGAATATTCTTACATGCAAATAGACTATGAGAAGTCAC	243	929
E001	273	AATGGTCCTGGATGTCCTGGACAGCAAGAAGAGTAAGATAGATTAC	318	547
#191	355	312	5	
     gene            93031..94881
I001CGTCATATATCAATGAAAAACTCGAATTAGAGATGAATTTTTTTG
E001CGCCTGGCACTCCATACTTTTCCCAAGTCCAGAGATGTTATACGTATCCTTCCTCTTCGTAGGGTTGGAAGTATTCCACCAGGCAAGACTTTAGATGGGTGTGGGAACCACCTTTGGTCCTACCAGCGCGCCTTAAAGAGCAGCCGCGCAATGCAACTATATACGAACTTCATTTGAGAATCTCCGACTACTGTGTTTGAGCGCCCGCTTTCGTATAACGCTTACGTGTGGTCACTAGTCAAAATTCTCTAGGCTAGACTTACTGCAGGATCGAAGACGATGACAAATCGCCAGAGTGTGCAAGCGAAGGAAGCTTAAATGGTAAATTTGTAGCATAATCCCTGTATGCGTCAGTAGGACTATCGTATCTAGTAGTCACTCTGTCTAACAGGGGTACATTTATCGTCGTTGTGTCTGGGTATTGGACGACCGAGGTAGTACGATTGAAAACGGGATCTGGGCGGCCGATCAACGCTTTACTGGGAGAGTAAGAAGCTATATGGTTGTATTATGATGCTTCCCATGTTGCTACACCCGAATACCACCAGCAACACAGGGGTAGGGCGTCGTTGAACTACCTCTATTGAGGTCAAGGTCCGCATCAGGGGGTGCATTTGTGACTAGAGGCAGCGAACTGAGTCATAGCCGGTTCCATACACCCGTTATTAAGGGTGTGCGAACGGGAATTCGGCTCTCAAGTAAATCGCGTGTTTCTGATTGCCAAATAGTGCGATGCGAATAGTCCGCTTATCCTGGAGTGTCATGTATCATCGACAAGGGAATCCAATCTCACGTACTAGTGAGACATGGTTAGACCTAAAATTTAGTGTTCTTCAAGCGCACTACGTGAATCATGCAAATAACCAAACGGATAAACCCCTTTGGCGAGACACGCTGATCATAAAACCTTCTAACGTTAACACTGTATGCTTATACGCGTAACAAGGGGAGTAGAGTGTCTCCAAACGTTTTTAGGCTTCATCTATGTAGTTCGATGTTTTGTATATTAGGATACGAATTCAAAATCTTTGCCGGCTTCAGAGTAAACAAATTTAGACTCTTTGAAGAAATCATGGACAGAATGCCCAAGACTTCAAAATTCGAGATACAGGTCAACATTGTTAATAATACATTCGATGTGCCTTTTTTCAGGAATGGTTAGCTCCGAACGCAAGAAGTAGATGAGGACCATCCGTTTAAACATTACTGATGGCGAGGGCCACCATCTCTTACTATATCTTGGACTCATTCGAGCGGTGAAACATCGGTCTACGGACTTCAGCACAGACACTGGCGTCAGATATCAGTTGGCCAACAGAAAGGAAGAATTGAACGTACGTGCAAGACCTCTACACCCTTCTCGAGCACGTTAAGCACCCCTTGGTTAACGCCATACATGGTACCCTATCCTGTATTATAGAGTCCATACTCTCCTTTCTTGTTGCGGGTCACTGGTGCTGTCGCCATTGGCACACGTTTCAAGGGGGTGTGTGTGTGTTGAAATAGTCCCAGTCGATCGGAGATTAGTCTCCTGTTTGACGGGTAGCAAACAGTCAACGAACCTGCTTTAGTAAAGCGAAGCATCCATCAACA
I001	17	AAAACTCGAATTAGAGATGAATTTTTTT	44	46
E001	1096	AAAATTCGAGATACAGGTCAACATTGTT	1123	1594
I002ACATTTGCAATGAAAATATAATTACGATATAGAAATTTAACTCATTTCTATG
E001CGCCTGGCACTCCATACTTTTCCCAAGTCCAGAGATGTTATACGTATCCTTCCTCTTCGTAGGGTTGGAAGTATTCCACCAGGCAAGACTTTAGATGGGTGTGGGAACCACCTTTGGTCCTACCAGCGCGCCTTAAAGAGCAGCCGCGCAATGCAACTATATACGAACTTCATTTGAGAATCTCCGACTACTGTGTTTGAGCGCCCGCTTTCGTATAACGCTTACGTGTGGTCACTAGTCAAAATTCTCTAGGCTAGACTTACTGCAGGATCGAAGACGATGACAAATCGCCAGAGTGTGCAAGCGAAGGAAGCTTAAATGGTAAATTTGTAGCATAATCCCTGTATGCGTCAGTAGGACTATCGTATCTAGTAGTCACTCTGTCTAACAGGGGTACATTTATCGTCGTTGTGTCTGGGTATTGGACGACCGAGGTAGTACGATTGAAAACGGGATCTGGGCGGCCGATCAACGCTTTACTGGGAGAGTAAGAAGCTATATGGTTGTATTATGATGCTTCCCATGTTGCTACACCCGAATACCACCAGCAACACAGGGGTAGGGCGTCGTTGAACTACCTCTATTGAGGTCAAGGTCCGCATCAGGGGGTGCATTTGTGACTAGAGGCAGCGAACTGAGTCATAGCCGGTTCCATACACCCGTTATTAAGGGTGTGCGAACGGGAATTCGGCTCTCAAGTAAATCGCGTGTTTCTGATTGCCAAATAGTGCGATGCGAATAGTCCGCTTATCCTGGAGTGTCATGTATCATCGACAAGGGAATCCAATCTCACGTACTAGTGAGACATGGTTAGACCTAAAATTTAGTGTTCTTCAAGCGCACTACGTGAATCATGCAAATAACCAAACGGATAAACCCCTTTGGCGAGACACGCTGATCATAAAACCTTCTAACGTTAACACTGTATGCTTATACGCGTAACAAGGGGAGTAGAGTGTCTCCAAACGTTTTTAGGCTTCATCTATGTAGTTCGATGTTTTGTATATTAGGATACGAATTCAAAATCTTTGCCGGCTTCAGAGTAAACAAATTTAGACTCTTTGAAGAAATCATGGACAGAATGCCCAAGACTTCAAAATTCGAGATACAGGTCAACATTGTTAATAATACATTCGATGTGCCTTTTTTCAGGAATGGTTAGCTCCGAACGCAAGAAGTAGATGAGGACCATCCGTTTAAACATTACTGATGGCGAGGGCCACCATCTCTTACTATATCTTGGACTCATTCGAGCGGTGAAACATCGGTCTACGGACTTCAGCACAGACACTGGCGTCAGATATCAGTTGGCCAACAGAAAGGAAGAATTGAACGTACGTGCAAGACCTCTACACCCTTCTCGAGCACGTTAAGCACCCCTTGGTTAACGCCATACATGGTACCCTATCCTGTATTATAGAGTCCATACTCTCCTTTCTTGTTGCGGGTCACTGGTGCTGTCGCCATTGGCACACGTTTCAAGGGGGTGTGTGTGTGTTGAAATAGTCCCAGTCGATCGGAGATTAGTCTCCTGTTTGACGGGTAGCAAACAGTCAACGAACCTGCTTTAGTAAAGCGAAGCATCCATCAACA
I002	7	GCAATGAAAATATA	20	53
E001	148	GCAATGCAACTATA	161	1594
I003TCTACTTTTATATTTTCGTTTATTTCACATGAAATAGAATACCTTGTG
E001CGCCTGGCACTCCATACTTTTCCCAAGTCCAGAGATGTTATACGTATCCTTCCTCTTCGTAGGGTTGGAAGTATTCCACCAGGCAAGACTTTAGATGGGTGTGGGAACCACCTTTGGTCCTACCAGCGCGCCTTAAAGAGCAGCCGCGCAATGCAACTATATACGAACTTCATTTGAGAATCTCCGACTACTGTGTTTGAGCGCCCGCTTTCGTATAACGCTTACGTGTGGTCACTAGTCAAAATTCTCTAGGCTAGACTTACTGCAGGATCGAAGACGATGACAAATCGCCAGAGTGTGCAAGCGAAGGAAGCTTAAATGGTAAATTTGTAGCATAATCCCTGTATGCGTCAGTAGGACTATCGTATCTAGTAGTCACTCTGTCTAACAGGGGTACATTTATCGTCGTTGTGTCTGGGTATTGGACGACCGAGGTAGTACGATTGAAAACGGGATCTGGGCGGCCGATCAACGCTTTACTGGGAGAGTAAGAAGCTATATGGTTGTATTATGATGCTTCCCATGTTGCTACACCCGAATACCACCAGCAACACAGGGGTAGGGCGTCGTTGAACTACCTCTATTGAGGTCAAGGTCCGCATCAGGGGGTGCATTTGTGACTAGAGGCAGCGAACTGAGTCATAGCCGGTTCCATACACCCGTTATTAAGGGTGTGCGAACGGGAATTCGGCTCTCAAGTAAATCGCGTGTTTCTGATTGCCAAATAGTGCGATGCGAATAGTCCGCTTATCCTGGAGTGTCATGTATCATCGACAAGGGAATCCAATCTCACGTACTAGTGAGACATGGTTAGACCTAAAATTTAGTGTTCTTCAAGCGCACTACGTGAATCATGCAAATAACCAAACGGATAAACCCCTTTGGCGAGACACGCTGATCATAAAACCTTCTAACGTTAACACTGTATGCTTATACGCGTAACAAGGGGAGTAGAGTGTCTCCAAACGTTTTTAGGCTTCATCTATGTAGTTCGATGTTTTGTATATTAGGATACGAATTCAAAATCTTTGCCGGCTTCAGAGTAAACAAATTTAGACTCTTTGAAGAAATCATGGACAGAATGCCCAAGACTTCAAAATTCGAGATACAGGTCAACATTGTTAATAATACATTCGATGTGCCTTTTTTCAGGAATGGTTAGCTCCGAACGCAAGAAGTAGATGAGGACCATCCGTTTAAACATTACTGATGGCGAGGGCCACCATCTCTTACTATATCTTGGACTCATTCGAGCGGTGAAACATCGGTCTACGGACTTCAGCACAGACACTGGCGTCAGATATCAGTTGGCCAACAGAAAGGAAGAATTGAACGTACGTGCAAGACCTCTACACCCTTCTCGAGCACGTTAAGCACCCCTTGGTTAACGCCATACATGGTACCCTATCCTGTATTATAGAGTCCATACTCTCCTTTCTTGTTGCGGGTCACTGGTGCTGTCGCCATTGGCACACGTTTCAAGGGGGTGTGTGTGTGTTGAAATAGTCCCAGTCGATCGGAGATTAGTCTCCTGTTTGACGGGTAGCAAACAGTCAACGAACCTGCTTTAGTAAAGCGAAGCATCCATCAACA
I003	9	TATATTTTCGTTTATTTCA	27	49
E001	818	TAAAATTTAGTGTTCTTCA	836	1594
I004ATAAGGCTCTATTGCATAAAAATAAATAATAAATCTTAATGTAAGATGTAAGTATAATTA
E001CGCCTGGCACTCCATACTTTTCCCAAGTCCAGAGATGTTATACGTATCCTTCCTCTTCGTAGGGTTGGAAGTATTCCACCAGGCAAGACTTTAGATGGGTGTGGGAACCACCTTTGGTCCTACCAGCGCGCCTTAAAGAGCAGCCGCGCAATGCAACTATATACGAACTTCATTTGAGAATCTCCGACTACTGTGTTTGAGCGCCCGCTTTCGTATAACGCTTACGTGTGGTCACTAGTCAAAATTCTCTAGGCTAGACTTACTGCAGGATCGAAGACGATGACAAATCGCCAGAGTGTGCAAGCGAAGGAAGCTTAAATGGTAAATTTGTAGCATAATCCCTGTATGCGTCAGTAGGACTATCGTATCTAGTAGTCACTCTGTCTAACAGGGGTACATTTATCGTCGTTGTGTCTGGGTATTGGACGACCGAGGTAGTACGATTGAAAACGGGATCTGGGCGGCCGATCAACGCTTTACTGGGAGAGTAAGAAGCTATATGGTTGTATTATGATGCTTCCCATGTTGCTACACCCGAATACCACCAGCAACACAGGGGTAGGGCGTCGTTGAACTACCTCTATTGAGGTCAAGGTCCGCATCAGGGGGTGCATTTGTGACTAGAGGCAGCGAACTGAGTCATAGCCGGTTCCATACACCCGTTATTAAGGGTGTGCGAACGGGAATTCGGCTCTCAAGTAAATCGCGTGTTTCTGATTGCCAAATAGTGCGATGCGAATAGTCCGCTTATCCTGGAGTGTCATGTATCATCGACAAGGGAATCCAATCTCACGTACTAGTGAGACATGGTTAGACCTAAAATTTAGTGTTCTTCAAGCGCACTACGTGAATCATGCAAATAACCAAACGGATAAACCCCTTTGGCGAGACACGCTGATCATAAAACCTTCTAACGTTAACACTGTATGCTTATACGCGTAACAAGGGGAGTAGAGTGTCTCCAAACGTTTTTAGGCTTCATCTATGTAGTTCGATGTTTTGTATATTAGGATACGAATTCAAAATCTTTGCCGGCTTCAGAGTAAACAAATTTAGACTCTTTGAAGAAATCATGGACAGAATGCCCAAGACTTCAAAATTCGAGATACAGGTCAACATTGTTAATAATACATTCGATGTGCCTTTTTTCAGGAATGGTTAGCTCCGAACGCAAGAAGTAGATGAGGACCATCCGTTTAAACATTACTGATGGCGAGGGCCACCATCTCTTACTATATCTTGGACTCATTCGAGCGGTGAAACATCGGTCTACGGACTTCAGCACAGACACTGGCGTCAGATATCAGTTGGCCAACAGAAAGGAAGAATTGAACGTACGTGCAAGACCTCTACACCCTTCTCGAGCACGTTAAGCACCCCTTGGTTAACGCCATACATGGTACCCTATCCTGTATTATAGAGTCCATACTCTCCTTTCTTGTTGCGGGTCACTGGTGCTGTCGCCATTGGCACACGTTTCAAGGGGGTGTGTGTGTGTTGAAATAGTCCCAGTCGATCGGAGATTAGTCTCCTGTTTGACGGGTAGCAAACAGTCAACGAACCTGCTTTAGTAAAGCGAAGCATCCATCAACA
I004	35	CTTAATGTAAGATGTAAG	52	61
E001	259	CTTACTGCAGGATCGAAG	276	1594
I005AGCCAGTTAACTCTAATTATGGTAACTATTAGACCTATCGTTTGTAAAAATAG
E001CGCCTGGCACTCCATACTTTTCCCAAGTCCAGAGATGTTATACGTATCCTTCCTCTTCGTAGGGTTGGAAGTATTCCACCAGGCAAGACTTTAGATGGGTGTGGGAACCACCTTTGGTCCTACCAGCGCGCCTTAAAGAGCAGCCGCGCAATGCAACTATATACGAACTTCATTTGAGAATCTCCGACTACTGTGTTTGAGCGCCCGCTTTCGTATAACGCTTACGTGTGGTCACTAGTCAAAATTCTCTAGGCTAGACTTACTGCAGGATCGAAGACGATGACAAATCGCCAGAGTGTGCAAGCGAAGGAAGCTTAAATGGTAAATTTGTAGCATAATCCCTGTATGCGTCAGTAGGACTATCGTATCTAGTAGTCACTCTGTCTAACAGGGGTACATTTATCGTCGTTGTGTCTGGGTATTGGACGACCGAGGTAGTACGATTGAAAACGGGATCTGGGCGGCCGATCAACGCTTTACTGGGAGAGTAAGAAGCTATATGGTTGTATTATGATGCTTCCCATGTTGCTACACCCGAATACCACCAGCAACACAGGGGTAGGGCGTCGTTGAACTACCTCTATTGAGGTCAAGGTCCGCATCAGGGGGTGCATTTGTGACTAGAGGCAGCGAACTGAGTCATAGCCGGTTCCATACACCCGTTATTAAGGGTGTGCGAACGGGAATTCGGCTCTCAAGTAAATCGCGTGTTTCTGATTGCCAAATAGTGCGATGCGAATAGTCCGCTTATCCTGGAGTGTCATGTATCATCGACAAGGGAATCCAATCTCACGTACTAGTGAGACATGGTTAGACCTAAAATTTAGTGTTCTTCAAGCGCACTACGTGAATCATGCAAATAACCAAACGGATAAACCCCTTTGGCGAGACACGCTGATCATAAAACCTTCTAACGTTAACACTGTATGCTTATACGCGTAACAAGGGGAGTAGAGTGTCTCCAAACGTTTTTAGGCTTCATCTATGTAGTTCGATGTTTTGTATATTAGGATACGAATTCAAAATCTTTGCCGGCTTCAGAGTAAACAAATTTAGACTCTTTGAAGAAATCATGGACAGAATGCCCAAGACTTCAAAATTCGAGATACAGGTCAACATTGTTAATAATACATTCGATGTGCCTTTTTTCAGGAATGGTTAGCTCCGAACGCAAGAAGTAGATGAGGACCATCCGTTTAAACATTACTGATGGCGAGGGCCACCATCTCTTACTATATCTTGGACTCATTCGAGCGGTGAAACATCGGTCTACGGACTTCAGCACAGACACTGGCGTCAGATATCAGTTGGCCAACAGAAAGGAAGAATTGAACGTACGTGCAAGACCTCTACACCCTTCTCGAGCACGTTAAGCACCCCTTGGTTAACGCCATACATGGTACCCTATCCTGTATTATAGAGTCCATACTCTCCTTTCTTGTTGCGGGTCACTGGTGCTGTCGCCATTGGCACACGTTTCAAGGGGGTGTGTGTGTGTTGAAATAGTCCCAGTCGATCGGAGATTAGTCTCCTGTTTGACGGGTAGCAAACAGTCAACGAACCTGCTTTAGTAAAGCGAAGCATCCATCAACA
I005	6	GTTAACTCTAATTATGGTAAC	26	54
E001	1384	GTTAACGCCATACATGGTACC	1404	1594
#106	375	407	145	300	260	1365	61	
     gene            complement(96479..100613)
I001ACACTCGTTATAGAGCCCGCAAAGCTTTCCGGTAGCTCCAGAACTTACAGCATGGG
E001GAAAAAAGCAAACTGAGACTGGGCTATGTTCGCCAGACACCAAGACTGCAAGGTCTCAGTCCACTTGGCACCTGTCGCAGGTTCATTCTAATTGGTGTACACGTCGTTACATTAGTTACGTATGACCAATGTGATTCGTGCTATATCCCCTTAGTCTACTTTTTAAAATACGTATGGCTCAGGCAACCGCAGGGTTGCCTAAGCCGCATACACACGCTGAATTCTTAAGAACAGGCCTAATCCCTTTAAGTAAAAAAGGCACCACTTTTTACCAAGATATCTTCAGGTGGGCTTACTACTCTCCATTCTTACCATACTGCGAGGCAGCGGCGTAAGGTCCGCTTTGCGAAATTCGGTGTGGGAAGCTATCTTATTTGGCCGCTCTCCGGAGACTAAAAACGCGTTTATAGTCAGGCCTTGCTAAGCGAGGCTGAGACAAAGTATTCTGTCCTGTCACTTGTAAGTTAGCATTAGTGAGTTGAAAGAACCTTAAACATTATAGTTGCTTTCTTAATCATAAGGTATGCAGCAGCGCTGATATTTCAGGTCACAGTATAGAACGACAGTATGAAACTATAGGTACTAACAGGAATTGTTAACCAATACCAAGGTGCGTACCGATACAATCGTGGAGTGACGGACTCCATAAAGTTACACGCGGCTTCCCGACCGCGCGAAGGAGGAAACGATTATTGCAGTTGATAACCCAGACTCCATTACGAGACTTCATTGGGGGGGTATATCCCAGACTCTAATGCGTCTTATGAGTATTGACAAGTGCGCGCCTAGCTTGCGGGTATGTCGCACGCCCTATTGCAGGCGCTTCTGTCGGGGCATTAATGATCCCCGCCGGGTAAGATAATGCATGGGTTCCTGTACGAACCCTTCTATTTTTACGCTGCATCAGGCTTGACGGGATCAGGAGTAGCGTGGTTGTTGTCTCATATCAAAAGTTAGTCAAATATCAACGATCCGTTGTGTCCAACTACGTCCTCGATGCTTTAAATATCTTCGAGTCGGATCTGGGCGCGCTACCGTGTCACGACAACTATGTTACCCGGCGACGGGCATGGTGAGTGGGAGCATTAGCTTGGTCTTCTTATCCGGATTTTCAAAATGAAGGGACGCTGCATGAAGGAGTTGTAATCAGTTGCGATCGTTTGAGTTTCTAAGTAACGTCCCAGAGGGGGTATACGTATAGAGTAGATCACTGAAGAAAGAGTGCGAGAACTGTTAACCTGTCGATAACGCGTTAATTCCTCTCGGGATGTAAAGCCTCAGCGACACTTACTCGACAGATAATCAGATCAGAAACTTACCCCATCGGGTATTACTGCGCCTCTGGAGAAAGCAACCTCTCATTAATATGGCTCGGGGACCTGCGTCCTTGAGGCGGTGTTCGCGTTAAAATACAGTGTCTGCCCCACGAGACTGACAATAACGTGTCCCCGAGTCAAACTCACCCAGTCGAGGAGAGCGCAGGTTCCGCACCAAAGAGGGGTGCACTATATGCGCCTTCCCGCAATCACTGACATAGCGGATTATCTAAAAGGCGCCCAGGCTTCGAAGAGTAAGCCCGAGGCCCTTCACCGTCCATGAAATTCTCAACAGGCGCGCACTACTGTTAATTTAGAGCAACCAACATCACTTTTACGCATCAAGTGCTATCGAATATGCTCATCTATCCCATTATTTTTCACTAATCGCATTTTTGTGTAAGGCTTAATCTAGTAAGAAACCGGCGTCAACAGCGTTAGACAAGTTGTAGTAGTTGCGAGATCGTATTCACGCAATGAACAAAAAAGGGTGGACGTTGTATATTTGCATCTGCTGCAGGAAAATGGATAACCGTCGATTTCCCAACCTTCGCTTCCACGGCAGCGGAACGTAATAGTTTCGGTGAATTTCGTAATACGGCGAAACTCACGGATGATAGTAATAAATACTGCCTCCGAGCACATAGAGCATGACTTGTCGAACAGTTGGGACTCCATATTTGAGTACAGTAGTTGTTTGCAAAGAACTGGCTACCTTAAGACTGGTGACCGTGGGTCCTCCTTAGAAATTGTATAACCACACACAATGATATTAGCACCATAGCGATAAAGATTCCGGGTACAACTCAACCTAGGGAGATATCCCATCATTCTTTGGTTCTCACCCTGTCAGATGACGGAGATTTCCCCGGATACCTATCGGACAGACCCATGAGTGTCGGC
I001	12	AGAGCCCGCAAAGCTTTCCGGTAGCTC	38	57
E001	777	AGTGCGCGCCTAGCTTGCGGGTATGTC	803	2220
I002TTATGCCAATAAAGAATTATCTAATCTAGACATATTTTTCTCATTTTGGTAGGTTATTTAATTAAACGTCATCATATTAAAGTTTATCTTTTTGTCCAATTTCTAAATTTATCTCTATTTTGGTCTACATCCTATTGAGATAACATTCGTTATTAATTTTTTAATGTTTAAAATTTACATAAATATATTTATGTTTTTTCGTTCAAAAGCACTTTTTTTATAAAGTAACATCTTACATCAATATTACTCCGTAGAAAACAAGTGAGTTTTAATAGTGGATAATGGGCAGAAAGACATCGTTGTAAACAGATAATAGAACATTATTATAGCCGGCGCTACCTAAATAACT
E001GAAAAAAGCAAACTGAGACTGGGCTATGTTCGCCAGACACCAAGACTGCAAGGTCTCAGTCCACTTGGCACCTGTCGCAGGTTCATTCTAATTGGTGTACACGTCGTTACATTAGTTACGTATGACCAATGTGATTCGTGCTATATCCCCTTAGTCTACTTTTTAAAATACGTATGGCTCAGGCAACCGCAGGGTTGCCTAAGCCGCATACACACGCTGAATTCTTAAGAACAGGCCTAATCCCTTTAAGTAAAAAAGGCACCACTTTTTACCAAGATATCTTCAGGTGGGCTTACTACTCTCCATTCTTACCATACTGCGAGGCAGCGGCGTAAGGTCCGCTTTGCGAAATTCGGTGTGGGAAGCTATCTTATTTGGCCGCTCTCCGGAGACTAAAAACGCGTTTATAGTCAGGCCTTGCTAAGCGAGGCTGAGACAAAGTATTCTGTCCTGTCACTTGTAAGTTAGCATTAGTGAGTTGAAAGAACCTTAAACATTATAGTTGCTTTCTTAATCATAAGGTATGCAGCAGCGCTGATATTTCAGGTCACAGTATAGAACGACAGTATGAAACTATAGGTACTAACAGGAATTGTTAACCAATACCAAGGTGCGTACCGATACAATCGTGGAGTGACGGACTCCATAAAGTTACACGCGGCTTCCCGACCGCGCGAAGGAGGAAACGATTATTGCAGTTGATAACCCAGACTCCATTACGAGACTTCATTGGGGGGGTATATCCCAGACTCTAATGCGTCTTATGAGTATTGACAAGTGCGCGCCTAGCTTGCGGGTATGTCGCACGCCCTATTGCAGGCGCTTCTGTCGGGGCATTAATGATCCCCGCCGGGTAAGATAATGCATGGGTTCCTGTACGAACCCTTCTATTTTTACGCTGCATCAGGCTTGACGGGATCAGGAGTAGCGTGGTTGTTGTCTCATATCAAAAGTTAGTCAAATATCAACGATCCGTTGTGTCCAACTACGTCCTCGATGCTTTAAATATCTTCGAGTCGGATCTGGGCGCGCTACCGTGTCACGACAACTATGTTACCCGGCGACGGGCATGGTGAGTGGGAGCATTAGCTTGGTCTTCTTATCCGGATTTTCAAAATGAAGGGACGCTGCATGAAGGAGTTGTAATCAGTTGCGATCGTTTGAGTTTCTAAGTAACGTCCCAGAGGGGGTATACGTATAGAGTAGATCACTGAAGAAAGAGTGCGAGAACTGTTAACCTGTCGATAACGCGTTAATTCCTCTCGGGATGTAAAGCCTCAGCGACACTTACTCGACAGATAATCAGATCAGAAACTTACCCCATCGGGTATTACTGCGCCTCTGGAGAAAGCAACCTCTCATTAATATGGCTCGGGGACCTGCGTCCTTGAGGCGGTGTTCGCGTTAAAATACAGTGTCTGCCCCACGAGACTGACAATAACGTGTCCCCGAGTCAAACTCACCCAGTCGAGGAGAGCGCAGGTTCCGCACCAAAGAGGGGTGCACTATATGCGCCTTCCCGCAATCACTGACATAGCGGATTATCTAAAAGGCGCCCAGGCTTCGAAGAGTAAGCCCGAGGCCCTTCACCGTCCATGAAATTCTCAACAGGCGCGCACTACTGTTAATTTAGAGCAACCAACATCACTTTTACGCATCAAGTGCTATCGAATATGCTCATCTATCCCATTATTTTTCACTAATCGCATTTTTGTGTAAGGCTTAATCTAGTAAGAAACCGGCGTCAACAGCGTTAGACAAGTTGTAGTAGTTGCGAGATCGTATTCACGCAATGAACAAAAAAGGGTGGACGTTGTATATTTGCATCTGCTGCAGGAAAATGGATAACCGTCGATTTCCCAACCTTCGCTTCCACGGCAGCGGAACGTAATAGTTTCGGTGAATTTCGTAATACGGCGAAACTCACGGATGATAGTAATAAATACTGCCTCCGAGCACATAGAGCATGACTTGTCGAACAGTTGGGACTCCATATTTGAGTACAGTAGTTGTTTGCAAAGAACTGGCTACCTTAAGACTGGTGACCGTGGGTCCTCCTTAGAAATTGTATAACCACACACAATGATATTAGCACCATAGCGATAAAGATTCCGGGTACAACTCAACCTAGGGAGATATCCCATCATTCTTTGGTTCTCACCCTGTCAGATGACGGAGATTTCCCCGGATACCTATCGGACAGACCCATGAGTGTCGGC
I002	89	TTTTTGTCCAATTTCTAAATTTA	111	350
E001	934	TTGTTGTCTCATATCAAAAGTTA	956	2220
I003CTTATTCACCACTATGTAAATATATTTTTTCTACATTACTAAAACTTTGTACATTATACTTTTATGCTTAGTACAATTAAATTAACGCTCTTATCATCTGCATTAACCATATCGTACGATCAATAAAACTATAATGTCGATTTTCTTAGCATGTTCGTTCTATATTATAAAAAACGAATTTTTCGAGTCCGTACAACGTTCTTTTAAACCCCCCTTTGAATTTTGCACGATCATCATTATTGATGCGCATATTTATATATTTCATTGCAGCCTTTGCACCTTAATTACTCTTATTATTCCGTTTCCTGGATAGTAAGTAGATGTTATTGATATAAGCAAACCTATGTTAGTATTCATTCGTTAATCTAACATTAGTTGAATTGAATTATCTTTTCAACTCGTTGTTTTACGCAACTCTATAAATTCCTATCTGTTACCTTTTCTCCACGTACTGCGTAAGATAAAATCTTCGCATATAGATTTGATTTTTCACATTATCTAGCTACTCGAATTCTGAACTTTGATATTAATTTACGTATAATCCCTAGAAGGTGTACTAGTTCAGTTATT
E001GAAAAAAGCAAACTGAGACTGGGCTATGTTCGCCAGACACCAAGACTGCAAGGTCTCAGTCCACTTGGCACCTGTCGCAGGTTCATTCTAATTGGTGTACACGTCGTTACATTAGTTACGTATGACCAATGTGATTCGTGCTATATCCCCTTAGTCTACTTTTTAAAATACGTATGGCTCAGGCAACCGCAGGGTTGCCTAAGCCGCATACACACGCTGAATTCTTAAGAACAGGCCTAATCCCTTTAAGTAAAAAAGGCACCACTTTTTACCAAGATATCTTCAGGTGGGCTTACTACTCTCCATTCTTACCATACTGCGAGGCAGCGGCGTAAGGTCCGCTTTGCGAAATTCGGTGTGGGAAGCTATCTTATTTGGCCGCTCTCCGGAGACTAAAAACGCGTTTATAGTCAGGCCTTGCTAAGCGAGGCTGAGACAAAGTATTCTGTCCTGTCACTTGTAAGTTAGCATTAGTGAGTTGAAAGAACCTTAAACATTATAGTTGCTTTCTTAATCATAAGGTATGCAGCAGCGCTGATATTTCAGGTCACAGTATAGAACGACAGTATGAAACTATAGGTACTAACAGGAATTGTTAACCAATACCAAGGTGCGTACCGATACAATCGTGGAGTGACGGACTCCATAAAGTTACACGCGGCTTCCCGACCGCGCGAAGGAGGAAACGATTATTGCAGTTGATAACCCAGACTCCATTACGAGACTTCATTGGGGGGGTATATCCCAGACTCTAATGCGTCTTATGAGTATTGACAAGTGCGCGCCTAGCTTGCGGGTATGTCGCACGCCCTATTGCAGGCGCTTCTGTCGGGGCATTAATGATCCCCGCCGGGTAAGATAATGCATGGGTTCCTGTACGAACCCTTCTATTTTTACGCTGCATCAGGCTTGACGGGATCAGGAGTAGCGTGGTTGTTGTCTCATATCAAAAGTTAGTCAAATATCAACGATCCGTTGTGTCCAACTACGTCCTCGATGCTTTAAATATCTTCGAGTCGGATCTGGGCGCGCTACCGTGTCACGACAACTATGTTACCCGGCGACGGGCATGGTGAGTGGGAGCATTAGCTTGGTCTTCTTATCCGGATTTTCAAAATGAAGGGACGCTGCATGAAGGAGTTGTAATCAGTTGCGATCGTTTGAGTTTCTAAGTAACGTCCCAGAGGGGGTATACGTATAGAGTAGATCACTGAAGAAAGAGTGCGAGAACTGTTAACCTGTCGATAACGCGTTAATTCCTCTCGGGATGTAAAGCCTCAGCGACACTTACTCGACAGATAATCAGATCAGAAACTTACCCCATCGGGTATTACTGCGCCTCTGGAGAAAGCAACCTCTCATTAATATGGCTCGGGGACCTGCGTCCTTGAGGCGGTGTTCGCGTTAAAATACAGTGTCTGCCCCACGAGACTGACAATAACGTGTCCCCGAGTCAAACTCACCCAGTCGAGGAGAGCGCAGGTTCCGCACCAAAGAGGGGTGCACTATATGCGCCTTCCCGCAATCACTGACATAGCGGATTATCTAAAAGGCGCCCAGGCTTCGAAGAGTAAGCCCGAGGCCCTTCACCGTCCATGAAATTCTCAACAGGCGCGCACTACTGTTAATTTAGAGCAACCAACATCACTTTTACGCATCAAGTGCTATCGAATATGCTCATCTATCCCATTATTTTTCACTAATCGCATTTTTGTGTAAGGCTTAATCTAGTAAGAAACCGGCGTCAACAGCGTTAGACAAGTTGTAGTAGTTGCGAGATCGTATTCACGCAATGAACAAAAAAGGGTGGACGTTGTATATTTGCATCTGCTGCAGGAAAATGGATAACCGTCGATTTCCCAACCTTCGCTTCCACGGCAGCGGAACGTAATAGTTTCGGTGAATTTCGTAATACGGCGAAACTCACGGATGATAGTAATAAATACTGCCTCCGAGCACATAGAGCATGACTTGTCGAACAGTTGGGACTCCATATTTGAGTACAGTAGTTGTTTGCAAAGAACTGGCTACCTTAAGACTGGTGACCGTGGGTCCTCCTTAGAAATTGTATAACCACACACAATGATATTAGCACCATAGCGATAAAGATTCCGGGTACAACTCAACCTAGGGAGATATCCCATCATTCTTTGGTTCTCACCCTGTCAGATGACGGAGATTTCCCCGGATACCTATCGGACAGACCCATGAGTGTCGGC
I003	41	AAAACTTTGTACATTATACTTTTATGCTTAGT	72	571
E001	484	AGAACCTTAAACATTATAGTTGCTTTCTTAAT	515	2220
I004AAGCTATATAAATAAGATCATAAACTAACCAGGATAGGTCAGATTAATTGAAAATTGATTAAGCTTTCATATCGACGCCAATGCACCTAAAGTACTTCCAATATACAGGCAGAGTTGAGCGTCTCCCATATATTTTAAAAATTAGAAGAAAACGTACAATAGATTCAGATGATTGAAAGAGAAAAAGACGCTTTTGGGACTAACACTTAAATAGGGGTTGAGACAATGCCGAAGACTAATATCGCTCTATAATTTATTGTCGAGGTAATTGCATTACAAGTATATGTATCCCGACAACTATTTGTCCTATTAATAGTTACTTTGATACTAGTTC
E001GAAAAAAGCAAACTGAGACTGGGCTATGTTCGCCAGACACCAAGACTGCAAGGTCTCAGTCCACTTGGCACCTGTCGCAGGTTCATTCTAATTGGTGTACACGTCGTTACATTAGTTACGTATGACCAATGTGATTCGTGCTATATCCCCTTAGTCTACTTTTTAAAATACGTATGGCTCAGGCAACCGCAGGGTTGCCTAAGCCGCATACACACGCTGAATTCTTAAGAACAGGCCTAATCCCTTTAAGTAAAAAAGGCACCACTTTTTACCAAGATATCTTCAGGTGGGCTTACTACTCTCCATTCTTACCATACTGCGAGGCAGCGGCGTAAGGTCCGCTTTGCGAAATTCGGTGTGGGAAGCTATCTTATTTGGCCGCTCTCCGGAGACTAAAAACGCGTTTATAGTCAGGCCTTGCTAAGCGAGGCTGAGACAAAGTATTCTGTCCTGTCACTTGTAAGTTAGCATTAGTGAGTTGAAAGAACCTTAAACATTATAGTTGCTTTCTTAATCATAAGGTATGCAGCAGCGCTGATATTTCAGGTCACAGTATAGAACGACAGTATGAAACTATAGGTACTAACAGGAATTGTTAACCAATACCAAGGTGCGTACCGATACAATCGTGGAGTGACGGACTCCATAAAGTTACACGCGGCTTCCCGACCGCGCGAAGGAGGAAACGATTATTGCAGTTGATAACCCAGACTCCATTACGAGACTTCATTGGGGGGGTATATCCCAGACTCTAATGCGTCTTATGAGTATTGACAAGTGCGCGCCTAGCTTGCGGGTATGTCGCACGCCCTATTGCAGGCGCTTCTGTCGGGGCATTAATGATCCCCGCCGGGTAAGATAATGCATGGGTTCCTGTACGAACCCTTCTATTTTTACGCTGCATCAGGCTTGACGGGATCAGGAGTAGCGTGGTTGTTGTCTCATATCAAAAGTTAGTCAAATATCAACGATCCGTTGTGTCCAACTACGTCCTCGATGCTTTAAATATCTTCGAGTCGGATCTGGGCGCGCTACCGTGTCACGACAACTATGTTACCCGGCGACGGGCATGGTGAGTGGGAGCATTAGCTTGGTCTTCTTATCCGGATTTTCAAAATGAAGGGACGCTGCATGAAGGAGTTGTAATCAGTTGCGATCGTTTGAGTTTCTAAGTAACGTCCCAGAGGGGGTATACGTATAGAGTAGATCACTGAAGAAAGAGTGCGAGAACTGTTAACCTGTCGATAACGCGTTAATTCCTCTCGGGATGTAAAGCCTCAGCGACACTTACTCGACAGATAATCAGATCAGAAACTTACCCCATCGGGTATTACTGCGCCTCTGGAGAAAGCAACCTCTCATTAATATGGCTCGGGGACCTGCGTCCTTGAGGCGGTGTTCGCGTTAAAATACAGTGTCTGCCCCACGAGACTGACAATAACGTGTCCCCGAGTCAAACTCACCCAGTCGAGGAGAGCGCAGGTTCCGCACCAAAGAGGGGTGCACTATATGCGCCTTCCCGCAATCACTGACATAGCGGATTATCTAAAAGGCGCCCAGGCTTCGAAGAGTAAGCCCGAGGCCCTTCACCGTCCATGAAATTCTCAACAGGCGCGCACTACTGTTAATTTAGAGCAACCAACATCACTTTTACGCATCAAGTGCTATCGAATATGCTCATCTATCCCATTATTTTTCACTAATCGCATTTTTGTGTAAGGCTTAATCTAGTAAGAAACCGGCGTCAACAGCGTTAGACAAGTTGTAGTAGTTGCGAGATCGTATTCACGCAATGAACAAAAAAGGGTGGACGTTGTATATTTGCATCTGCTGCAGGAAAATGGATAACCGTCGATTTCCCAACCTTCGCTTCCACGGCAGCGGAACGTAATAGTTTCGGTGAATTTCGTAATACGGCGAAACTCACGGATGATAGTAATAAATACTGCCTCCGAGCACATAGAGCATGACTTGTCGAACAGTTGGGACTCCATATTTGAGTACAGTAGTTGTTTGCAAAGAACTGGCTACCTTAAGACTGGTGACCGTGGGTCCTCCTTAGAAATTGTATAACCACACACAATGATATTAGCACCATAGCGATAAAGATTCCGGGTACAACTCAACCTAGGGAGATATCCCATCATTCTTTGGTTCTCACCCTGTCAGATGACGGAGATTTCCCCGGATACCTATCGGACAGACCCATGAGTGTCGGC
I004	165	TCAGATGATTGAAAGAGAAAAAGACGCTTTTGGGACTAACA	205	335
E001	548	TCACAGTATAGAACGACAGTATGAAACTATAGGTACTAACA	588	2220
I005CTAAACGAATTTGGATGCAATTTTGAGTGTATCGAATTCATCTAATTTACATTTGGTAATACATAAAGCTTTTAATAAATGTGTTTTAAATAATAGAAGGTTTAAAAACTTAAATAGACGATCGATTAATTTTCACAACAATACTATACAAGTTTATAGTAATTTATAATTTCTTTTCTTTATCTAATTATTTACCTAAATTCTCATAATTTGAAAATTAATTATAAAACATATAAAAGTCGCTGTCGCATTAATAATATGGTGCTATTTGTTACGTAAGTAAAGATTTAACTTACTCGTTATAGTATACTGTATCTGCCGTATTGACTAATAATTATCAATTTCATTATTTGTTTTCCTTACAGTATCTATTACGAGATATTGTCTATACTAATGTATATATCACATGATTTAAAAACTATGTAATCAGCTAACTTAGAGGTTCTAATATTCGCCAAATGTGTTAGAAAATGTCATAAATTCAGGTATCTAAACTAAAACTATTACGCTTATACTCATAATGATTATAGTACAAATTTTATGTTTATACCTCTATTGGATCAAGCGTAATTATTGTTCTTATTTGTTATAATTTGTCTTTCATTTT
E001GAAAAAAGCAAACTGAGACTGGGCTATGTTCGCCAGACACCAAGACTGCAAGGTCTCAGTCCACTTGGCACCTGTCGCAGGTTCATTCTAATTGGTGTACACGTCGTTACATTAGTTACGTATGACCAATGTGATTCGTGCTATATCCCCTTAGTCTACTTTTTAAAATACGTATGGCTCAGGCAACCGCAGGGTTGCCTAAGCCGCATACACACGCTGAATTCTTAAGAACAGGCCTAATCCCTTTAAGTAAAAAAGGCACCACTTTTTACCAAGATATCTTCAGGTGGGCTTACTACTCTCCATTCTTACCATACTGCGAGGCAGCGGCGTAAGGTCCGCTTTGCGAAATTCGGTGTGGGAAGCTATCTTATTTGGCCGCTCTCCGGAGACTAAAAACGCGTTTATAGTCAGGCCTTGCTAAGCGAGGCTGAGACAAAGTATTCTGTCCTGTCACTTGTAAGTTAGCATTAGTGAGTTGAAAGAACCTTAAACATTATAGTTGCTTTCTTAATCATAAGGTATGCAGCAGCGCTGATATTTCAGGTCACAGTATAGAACGACAGTATGAAACTATAGGTACTAACAGGAATTGTTAACCAATACCAAGGTGCGTACCGATACAATCGTGGAGTGACGGACTCCATAAAGTTACACGCGGCTTCCCGACCGCGCGAAGGAGGAAACGATTATTGCAGTTGATAACCCAGACTCCATTACGAGACTTCATTGGGGGGGTATATCCCAGACTCTAATGCGTCTTATGAGTATTGACAAGTGCGCGCCTAGCTTGCGGGTATGTCGCACGCCCTATTGCAGGCGCTTCTGTCGGGGCATTAATGATCCCCGCCGGGTAAGATAATGCATGGGTTCCTGTACGAACCCTTCTATTTTTACGCTGCATCAGGCTTGACGGGATCAGGAGTAGCGTGGTTGTTGTCTCATATCAAAAGTTAGTCAAATATCAACGATCCGTTGTGTCCAACTACGTCCTCGATGCTTTAAATATCTTCGAGTCGGATCTGGGCGCGCTACCGTGTCACGACAACTATGTTACCCGGCGACGGGCATGGTGAGTGGGAGCATTAGCTTGGTCTTCTTATCCGGATTTTCAAAATGAAGGGACGCTGCATGAAGGAGTTGTAATCAGTTGCGATCGTTTGAGTTTCTAAGTAACGTCCCAGAGGGGGTATACGTATAGAGTAGATCACTGAAGAAAGAGTGCGAGAACTGTTAACCTGTCGATAACGCGTTAATTCCTCTCGGGATGTAAAGCCTCAGCGACACTTACTCGACAGATAATCAGATCAGAAACTTACCCCATCGGGTATTACTGCGCCTCTGGAGAAAGCAACCTCTCATTAATATGGCTCGGGGACCTGCGTCCTTGAGGCGGTGTTCGCGTTAAAATACAGTGTCTGCCCCACGAGACTGACAATAACGTGTCCCCGAGTCAAACTCACCCAGTCGAGGAGAGCGCAGGTTCCGCACCAAAGAGGGGTGCACTATATGCGCCTTCCCGCAATCACTGACATAGCGGATTATCTAAAAGGCGCCCAGGCTTCGAAGAGTAAGCCCGAGGCCCTTCACCGTCCATGAAATTCTCAACAGGCGCGCACTACTGTTAATTTAGAGCAACCAACATCACTTTTACGCATCAAGTGCTATCGAATATGCTCATCTATCCCATTATTTTTCACTAATCGCATTTTTGTGTAAGGCTTAATCTAGTAAGAAACCGGCGTCAACAGCGTTAGACAAGTTGTAGTAGTTGCGAGATCGTATTCACGCAATGAACAAAAAAGGGTGGACGTTGTATATTTGCATCTGCTGCAGGAAAATGGATAACCGTCGATTTCCCAACCTTCGCTTCCACGGCAGCGGAACGTAATAGTTTCGGTGAATTTCGTAATACGGCGAAACTCACGGATGATAGTAATAAATACTGCCTCCGAGCACATAGAGCATGACTTGTCGAACAGTTGGGACTCCATATTTGAGTACAGTAGTTGTTTGCAAAGAACTGGCTACCTTAAGACTGGTGACCGTGGGTCCTCCTTAGAAATTGTATAACCACACACAATGATATTAGCACCATAGCGATAAAGATTCCGGGTACAACTCAACCTAGGGAGATATCCCATCATTCTTTGGTTCTCACCCTGTCAGATGACGGAGATTTCCCCGGATACCTATCGGACAGACCCATGAGTGTCGGC
I005	43	TAATTTACATTTGGTAATACATAAAGCT	70	608
E001	152	TAGTCTACTTTTTAAAATACGTATGGCT	179	2220
#219	200	161	764	361	514	1872	
     gene            complement(101415..108161)
I001CTTGTCACAAAATCAAAACAATGCCATTTTTTTGTTATCTAAAGAAA
E001CATAAGGGTGTGTGATGCGTTTATCGGCATTTTCCCACAACGAAATCTCAGACTGATTTCCGAATGGGCTGTCAACAGGAAGACCCTCGCTTTTGGCGCAGGAACTGTCACACTTTAGTGCGGATCATTATCTAGACCAAAAGCTACCACCGCGACCCAGAGCAACTCATCGCGAAACGTGGCTTAGATACCACAGGTGGTCGCGCTTATAACAACAACAACACTAGAAAGATAGTGAAGCAGAGTTATCGTAACGATGCCCTGCGGTACAGCAATTTCGAAGCATCACTGGATCCGTATCAACCGGAAGCCACGCCATAAGGCACATCGGAGACTAACGGTCGATTAAGATGCTGGCACGCAGAAAGCGTTAGTGCCCGGAAAGGAGGATGAAACACACGACTAATTAGCCAGACTATGATGCCGACAGCTGCTGCGCCCCACAGCCAGGGCATCATGATCAATGGTGACCCACTGTTACACGATGAGTATGGTATGCTATTAGGGCGTGCAGCCCGCTTCCGTCGCAACCCCAACTATGCTGGTCCCATCACGTCCCCTTCAAGCTAGTCAACCTTCTCTTCCACGATACATCTGCAAAAAGAACCAAGCAAATTGGAGTCAAAGTCAGCAGGTTATCTAGGCCCGCCTTATGTCGTTTACATACCCGAAAGTAATACAGGACAGCGGCAAACTGAAGCCGCAGTGACTGGGTTCCGAGTAGACCACGTCTTAACATCAAGGTTGATGCGATATGGGACCCCTGATACGGGTGATGACGAGTGAAGCACAGCGCTGCACGAACGGGCTTTCGAGCGATAGACGAAAGCCTTTTTACGAAAAATGCGGCACCACCTTGTGACTTGACCAGATTTAGTCAAGGGACCATAGATCAGGAAACAGTGAGCGACATGGGCGCAGACAATAAGCAATACCTGGAAACGCACTGACACGTCGCAGCGCTGGAAAAGTCCCTCTAAATCCTGAAGCTTAATGCCAGGTCATGACGACAGAAAATCCGGTATGCCAGATTAGCGCAGGACATCGATGTATCTCTACCGTGGAAGGCAAAATGGATGTCGGATTGGTGGGGCGCTCAGAAGTACGAAGCAAGGTTGTTAGTGACGATCCCGGGAACCCTATGGCACGTCAGACAGGCCCCTCGCCGCCGCATTATAAAGGATAGTTCTCCGGACTACATGATAACCTGTTCATAGGACGTACTAAGGACCGACCGTGTGACAGGAGCTGTCGACACCAGAACCAAGAAGCGTGCGTTAAGAGCTGTCGGAATATGTCATGGCGATTACGGAAAAGAACATCTTGTCACTCACACTACACGTGCAAGGATCTAGATTCTACTCAAATTATTTATTGCTTATAATGTTCATCCCAAACCTCGTGTGCCACAAAACTCTCATTTCAACAAGGGGCCCCCACCTAACACCCGTTGAATAGCGAGAGTACCGACCTAACAACATCCCGTGTGTACTATCAATATTCGATGAGCCTCGGTCCACCTCTAATAGACGGGGTTTGCGTCCATACAATACGCGGGGGATACGTTGCTCAACATGGCCTCGACTGGCGGAAATAACCCCACAAACCAGGATCGTTTTTCGGGAATGAGAAGCAGTTGTGCGACCGTGATGCTACCCTAGGTGTGTTCGGGAGAGATAATAACCACATACCAAGATTGGGATAAACCGAGAAAAGAGACATGAGCTAGTGTTGCACCGGCAACAATTAATATTCGGTATTACAGTCCACGATTGTGACTCCTACCCTGGTCTGTCCAGGGGTAAATGAAATTCTATCAACCACGACGCACTCGACATACAATAAGGGGTTTACAATAAGGTATATTCATTAAGTAGCCGTACAAAAGATCTGAACCGAATTTTTATAACGTACTAACAGAACAGTTAGAGCCCAACTACCGGGTAGATACTTGCTGCGCTTCTAGGGGCGAAGCTCAGTACTAAAACAGTTCAGGAACAGGGATCAACGAGAAGGGCTAGCCACCTCGAGAACTCCGCTATGAGCATATTCCTGCCGTTTAGTGGGCAGCGCATAGAAATTGATTGCGTAAACAGCCCTCGCATGATGGGCAGCAGCCCGTCAACGAAAGCTAACAAGCAGAGAACCTCATAAGAATGCTGATACGCATTCTATCACCTAGAAGCGCGAGGCAGGCCTCCACCCCGTAAGTATCCCTAGCAATTTTAGTGGTACTTTGCGAAATATTCTCTGTATGCGCTCACGCGGAAGTGCTAAAATTGGCGACTGCGCCTGTAAAACAGTAATTATACGATTTGACCGTACCGTACCTAGCCGTCATTTAAGATTATATGTATATAGTCGAAATTCGGAGGACCATAAGTGGAGAGCGACAGTCTCACACTCAAAGTGCGCACATGATCGGCCGGTTTAGCCTCGCACTGTCCCGAGTGGCTACCAGCCGTAAGAGTCATGAAGCACCCGTAGAATGATCAACGATGCCTGAGCTTATAAAACTATTGCCTTGAGGTTCGAATCCATAAGATAATCAGAATTTGCATACCTTTGGGAGGACCCGTTTGTTTCCAGCTACCGACCATGACATGGAACTAACCTGCGTTCGGCATTGGTTAGCACCGATAATATGGACGTTAGAGATCCTGGGTGCGACCAGGGCTAGTACGCGGAGGTCATACACGCAGTCGTGGAATGTGACAACTAGATCAGGGCACAGTGTTACGTGAAAAATGAACCCCCGACCAGAATGGGGCCGAGGAACGATGGGTCTTCCGTCCAAGTCAGAACACTGACGGCGCAGGAAGGAGTCTAACAAAAAAAAGAATCTTCTATACAACAGGAAAACCTCCGTGAAATGACGATACAGGTGCC
I001	1	CTTGTCACAAAATCAAAACAA	21	48
E001	206	CTTATAACAACAACAACACTA	226	2890
I002GTAGTTTATTTTCTGTAAATTCATCGTGTTGAGCCTAACTAGAGACGATTCCAAAAATGTGCACGTTAGGTCTCTCTAAGAGTGCCTTACTAATTCTAGAATACCGAACGTAATGTCAAAAACCACTATCTAGATAAATTTAAGTAACAAACGTCTATCATGTTGATCGTTCTTGGCAAAAAAAAGTATATGCGTTAAAATATCCAAGGAAAACAATAATGGATTTCATAGCAGGTACATAACTCATGACTTAAGGCGAATAATCTAGTTATGCGTTATATAAATTCGTATTAAATCCCTACTAACTAGAAGAATTGTATGAAACCTGATTAAATAAACTAATCAAACTGCATGATGATGAGAGATCTTCAAATCAGCTAAAGGACAGCATAAATTCAATTTATCTTTTTCGATTGACCTTAATGTCGATAAAGATGCATCGGATTACGAAGATTTACTATTAAAAATACCGGATTCGTTAATTCCATCTTAGAGTATCAAGTGCCCATAATGGAAAATTTATAACTCTTCGGTAT
E001CATAAGGGTGTGTGATGCGTTTATCGGCATTTTCCCACAACGAAATCTCAGACTGATTTCCGAATGGGCTGTCAACAGGAAGACCCTCGCTTTTGGCGCAGGAACTGTCACACTTTAGTGCGGATCATTATCTAGACCAAAAGCTACCACCGCGACCCAGAGCAACTCATCGCGAAACGTGGCTTAGATACCACAGGTGGTCGCGCTTATAACAACAACAACACTAGAAAGATAGTGAAGCAGAGTTATCGTAACGATGCCCTGCGGTACAGCAATTTCGAAGCATCACTGGATCCGTATCAACCGGAAGCCACGCCATAAGGCACATCGGAGACTAACGGTCGATTAAGATGCTGGCACGCAGAAAGCGTTAGTGCCCGGAAAGGAGGATGAAACACACGACTAATTAGCCAGACTATGATGCCGACAGCTGCTGCGCCCCACAGCCAGGGCATCATGATCAATGGTGACCCACTGTTACACGATGAGTATGGTATGCTATTAGGGCGTGCAGCCCGCTTCCGTCGCAACCCCAACTATGCTGGTCCCATCACGTCCCCTTCAAGCTAGTCAACCTTCTCTTCCACGATACATCTGCAAAAAGAACCAAGCAAATTGGAGTCAAAGTCAGCAGGTTATCTAGGCCCGCCTTATGTCGTTTACATACCCGAAAGTAATACAGGACAGCGGCAAACTGAAGCCGCAGTGACTGGGTTCCGAGTAGACCACGTCTTAACATCAAGGTTGATGCGATATGGGACCCCTGATACGGGTGATGACGAGTGAAGCACAGCGCTGCACGAACGGGCTTTCGAGCGATAGACGAAAGCCTTTTTACGAAAAATGCGGCACCACCTTGTGACTTGACCAGATTTAGTCAAGGGACCATAGATCAGGAAACAGTGAGCGACATGGGCGCAGACAATAAGCAATACCTGGAAACGCACTGACACGTCGCAGCGCTGGAAAAGTCCCTCTAAATCCTGAAGCTTAATGCCAGGTCATGACGACAGAAAATCCGGTATGCCAGATTAGCGCAGGACATCGATGTATCTCTACCGTGGAAGGCAAAATGGATGTCGGATTGGTGGGGCGCTCAGAAGTACGAAGCAAGGTTGTTAGTGACGATCCCGGGAACCCTATGGCACGTCAGACAGGCCCCTCGCCGCCGCATTATAAAGGATAGTTCTCCGGACTACATGATAACCTGTTCATAGGACGTACTAAGGACCGACCGTGTGACAGGAGCTGTCGACACCAGAACCAAGAAGCGTGCGTTAAGAGCTGTCGGAATATGTCATGGCGATTACGGAAAAGAACATCTTGTCACTCACACTACACGTGCAAGGATCTAGATTCTACTCAAATTATTTATTGCTTATAATGTTCATCCCAAACCTCGTGTGCCACAAAACTCTCATTTCAACAAGGGGCCCCCACCTAACACCCGTTGAATAGCGAGAGTACCGACCTAACAACATCCCGTGTGTACTATCAATATTCGATGAGCCTCGGTCCACCTCTAATAGACGGGGTTTGCGTCCATACAATACGCGGGGGATACGTTGCTCAACATGGCCTCGACTGGCGGAAATAACCCCACAAACCAGGATCGTTTTTCGGGAATGAGAAGCAGTTGTGCGACCGTGATGCTACCCTAGGTGTGTTCGGGAGAGATAATAACCACATACCAAGATTGGGATAAACCGAGAAAAGAGACATGAGCTAGTGTTGCACCGGCAACAATTAATATTCGGTATTACAGTCCACGATTGTGACTCCTACCCTGGTCTGTCCAGGGGTAAATGAAATTCTATCAACCACGACGCACTCGACATACAATAAGGGGTTTACAATAAGGTATATTCATTAAGTAGCCGTACAAAAGATCTGAACCGAATTTTTATAACGTACTAACAGAACAGTTAGAGCCCAACTACCGGGTAGATACTTGCTGCGCTTCTAGGGGCGAAGCTCAGTACTAAAACAGTTCAGGAACAGGGATCAACGAGAAGGGCTAGCCACCTCGAGAACTCCGCTATGAGCATATTCCTGCCGTTTAGTGGGCAGCGCATAGAAATTGATTGCGTAAACAGCCCTCGCATGATGGGCAGCAGCCCGTCAACGAAAGCTAACAAGCAGAGAACCTCATAAGAATGCTGATACGCATTCTATCACCTAGAAGCGCGAGGCAGGCCTCCACCCCGTAAGTATCCCTAGCAATTTTAGTGGTACTTTGCGAAATATTCTCTGTATGCGCTCACGCGGAAGTGCTAAAATTGGCGACTGCGCCTGTAAAACAGTAATTATACGATTTGACCGTACCGTACCTAGCCGTCATTTAAGATTATATGTATATAGTCGAAATTCGGAGGACCATAAGTGGAGAGCGACAGTCTCACACTCAAAGTGCGCACATGATCGGCCGGTTTAGCCTCGCACTGTCCCGAGTGGCTACCAGCCGTAAGAGTCATGAAGCACCCGTAGAATGATCAACGATGCCTGAGCTTATAAAACTATTGCCTTGAGGTTCGAATCCATAAGATAATCAGAATTTGCATACCTTTGGGAGGACCCGTTTGTTTCCAGCTACCGACCATGACATGGAACTAACCTGCGTTCGGCATTGGTTAGCACCGATAATATGGACGTTAGAGATCCTGGGTGCGACCAGGGCTAGTACGCGGAGGTCATACACGCAGTCGTGGAATGTGACAACTAGATCAGGGCACAGTGTTACGTGAAAAATGAACCCCCGACCAGAATGGGGCCGAGGAACGATGGGTCTTCCGTCCAAGTCAGAACACTGACGGCGCAGGAAGGAGTCTAACAAAAAAAAGAATCTTCTATACAACAGGAAAACCTCCGTGAAATGACGATACAGGTGCC
I002	211	AAACAATAATGGATTTCATAGCAGGTACAT	240	537
E001	1837	ATACAATAAGGGGTTTACAATAAGGTATAT	1866	2890
I003GGTTCATGTATTTCGGAATGATCTGTGTTTACTAATCCTCTAGATTTTATCATTATAATGATGTTTTTTATATGAAATCAACCAAATTTATATCTAGATCATACTGAATTTTATTACCTTATCGTTCGATTCCTAATAATAATATATTTTAGTTTAACTCTTATGAAGAAATAAATTCAGAATAAGAATAATTACTTAATGTCTAGCTTTCACCGTTAGATC
E001CATAAGGGTGTGTGATGCGTTTATCGGCATTTTCCCACAACGAAATCTCAGACTGATTTCCGAATGGGCTGTCAACAGGAAGACCCTCGCTTTTGGCGCAGGAACTGTCACACTTTAGTGCGGATCATTATCTAGACCAAAAGCTACCACCGCGACCCAGAGCAACTCATCGCGAAACGTGGCTTAGATACCACAGGTGGTCGCGCTTATAACAACAACAACACTAGAAAGATAGTGAAGCAGAGTTATCGTAACGATGCCCTGCGGTACAGCAATTTCGAAGCATCACTGGATCCGTATCAACCGGAAGCCACGCCATAAGGCACATCGGAGACTAACGGTCGATTAAGATGCTGGCACGCAGAAAGCGTTAGTGCCCGGAAAGGAGGATGAAACACACGACTAATTAGCCAGACTATGATGCCGACAGCTGCTGCGCCCCACAGCCAGGGCATCATGATCAATGGTGACCCACTGTTACACGATGAGTATGGTATGCTATTAGGGCGTGCAGCCCGCTTCCGTCGCAACCCCAACTATGCTGGTCCCATCACGTCCCCTTCAAGCTAGTCAACCTTCTCTTCCACGATACATCTGCAAAAAGAACCAAGCAAATTGGAGTCAAAGTCAGCAGGTTATCTAGGCCCGCCTTATGTCGTTTACATACCCGAAAGTAATACAGGACAGCGGCAAACTGAAGCCGCAGTGACTGGGTTCCGAGTAGACCACGTCTTAACATCAAGGTTGATGCGATATGGGACCCCTGATACGGGTGATGACGAGTGAAGCACAGCGCTGCACGAACGGGCTTTCGAGCGATAGACGAAAGCCTTTTTACGAAAAATGCGGCACCACCTTGTGACTTGACCAGATTTAGTCAAGGGACCATAGATCAGGAAACAGTGAGCGACATGGGCGCAGACAATAAGCAATACCTGGAAACGCACTGACACGTCGCAGCGCTGGAAAAGTCCCTCTAAATCCTGAAGCTTAATGCCAGGTCATGACGACAGAAAATCCGGTATGCCAGATTAGCGCAGGACATCGATGTATCTCTACCGTGGAAGGCAAAATGGATGTCGGATTGGTGGGGCGCTCAGAAGTACGAAGCAAGGTTGTTAGTGACGATCCCGGGAACCCTATGGCACGTCAGACAGGCCCCTCGCCGCCGCATTATAAAGGATAGTTCTCCGGACTACATGATAACCTGTTCATAGGACGTACTAAGGACCGACCGTGTGACAGGAGCTGTCGACACCAGAACCAAGAAGCGTGCGTTAAGAGCTGTCGGAATATGTCATGGCGATTACGGAAAAGAACATCTTGTCACTCACACTACACGTGCAAGGATCTAGATTCTACTCAAATTATTTATTGCTTATAATGTTCATCCCAAACCTCGTGTGCCACAAAACTCTCATTTCAACAAGGGGCCCCCACCTAACACCCGTTGAATAGCGAGAGTACCGACCTAACAACATCCCGTGTGTACTATCAATATTCGATGAGCCTCGGTCCACCTCTAATAGACGGGGTTTGCGTCCATACAATACGCGGGGGATACGTTGCTCAACATGGCCTCGACTGGCGGAAATAACCCCACAAACCAGGATCGTTTTTCGGGAATGAGAAGCAGTTGTGCGACCGTGATGCTACCCTAGGTGTGTTCGGGAGAGATAATAACCACATACCAAGATTGGGATAAACCGAGAAAAGAGACATGAGCTAGTGTTGCACCGGCAACAATTAATATTCGGTATTACAGTCCACGATTGTGACTCCTACCCTGGTCTGTCCAGGGGTAAATGAAATTCTATCAACCACGACGCACTCGACATACAATAAGGGGTTTACAATAAGGTATATTCATTAAGTAGCCGTACAAAAGATCTGAACCGAATTTTTATAACGTACTAACAGAACAGTTAGAGCCCAACTACCGGGTAGATACTTGCTGCGCTTCTAGGGGCGAAGCTCAGTACTAAAACAGTTCAGGAACAGGGATCAACGAGAAGGGCTAGCCACCTCGAGAACTCCGCTATGAGCATATTCCTGCCGTTTAGTGGGCAGCGCATAGAAATTGATTGCGTAAACAGCCCTCGCATGATGGGCAGCAGCCCGTCAACGAAAGCTAACAAGCAGAGAACCTCATAAGAATGCTGATACGCATTCTATCACCTAGAAGCGCGAGGCAGGCCTCCACCCCGTAAGTATCCCTAGCAATTTTAGTGGTACTTTGCGAAATATTCTCTGTATGCGCTCACGCGGAAGTGCTAAAATTGGCGACTGCGCCTGTAAAACAGTAATTATACGATTTGACCGTACCGTACCTAGCCGTCATTTAAGATTATATGTATATAGTCGAAATTCGGAGGACCATAAGTGGAGAGCGACAGTCTCACACTCAAAGTGCGCACATGATCGGCCGGTTTAGCCTCGCACTGTCCCGAGTGGCTACCAGCCGTAAGAGTCATGAAGCACCCGTAGAATGATCAACGATGCCTGAGCTTATAAAACTATTGCCTTGAGGTTCGAATCCATAAGATAATCAGAATTTGCATACCTTTGGGAGGACCCGTTTGTTTCCAGCTACCGACCATGACATGGAACTAACCTGCGTTCGGCATTGGTTAGCACCGATAATATGGACGTTAGAGATCCTGGGTGCGACCAGGGCTAGTACGCGGAGGTCATACACGCAGTCGTGGAATGTGACAACTAGATCAGGGCACAGTGTTACGTGAAAAATGAACCCCCGACCAGAATGGGGCCGAGGAACGATGGGTCTTCCGTCCAAGTCAGAACACTGACGGCGCAGGAAGGAGTCTAACAAAAAAAAGAATCTTCTATACAACAGGAAAACCTCCGTGAAATGACGATACAGGTGCC
I003	112	TATTACCTTATCGTTCGATTCCTAATAATAAT	143	223
E001	2518	TATTGCCTTGAGGTTCGAATCCATAAGATAAT	2549	2890
I004TCTATTTTGTATACTTGAAATCTATCTATTATTTTATTACATAATACAATTGGTAATTCTTTGTTATCATTTTAAATCTTTGAAGGCCAAAAATGTTTAAACGTCTGTAGTCGTAGTAAGTGTATTGGATATGCATAAGCGCTGTTAGCTAACAGCTGATTCTTAATTTGGAGATATAGATAATATACATTGTTTCATTTATTGAATAAGAATCAGAAGAAATGCGTATCTAAAAATTAACTAATATATGCCATTGATGATTAACAAATATGAAGTCACGTCATGGCTATAACCTAAGGCACAGTATTACTATATAAATTGTTTAGGATTTCCAAACAATTGAAACCAAAATGTGATTCATTAATACAATATTAATTAACACCAACCAATGAAA
E001CATAAGGGTGTGTGATGCGTTTATCGGCATTTTCCCACAACGAAATCTCAGACTGATTTCCGAATGGGCTGTCAACAGGAAGACCCTCGCTTTTGGCGCAGGAACTGTCACACTTTAGTGCGGATCATTATCTAGACCAAAAGCTACCACCGCGACCCAGAGCAACTCATCGCGAAACGTGGCTTAGATACCACAGGTGGTCGCGCTTATAACAACAACAACACTAGAAAGATAGTGAAGCAGAGTTATCGTAACGATGCCCTGCGGTACAGCAATTTCGAAGCATCACTGGATCCGTATCAACCGGAAGCCACGCCATAAGGCACATCGGAGACTAACGGTCGATTAAGATGCTGGCACGCAGAAAGCGTTAGTGCCCGGAAAGGAGGATGAAACACACGACTAATTAGCCAGACTATGATGCCGACAGCTGCTGCGCCCCACAGCCAGGGCATCATGATCAATGGTGACCCACTGTTACACGATGAGTATGGTATGCTATTAGGGCGTGCAGCCCGCTTCCGTCGCAACCCCAACTATGCTGGTCCCATCACGTCCCCTTCAAGCTAGTCAACCTTCTCTTCCACGATACATCTGCAAAAAGAACCAAGCAAATTGGAGTCAAAGTCAGCAGGTTATCTAGGCCCGCCTTATGTCGTTTACATACCCGAAAGTAATACAGGACAGCGGCAAACTGAAGCCGCAGTGACTGGGTTCCGAGTAGACCACGTCTTAACATCAAGGTTGATGCGATATGGGACCCCTGATACGGGTGATGACGAGTGAAGCACAGCGCTGCACGAACGGGCTTTCGAGCGATAGACGAAAGCCTTTTTACGAAAAATGCGGCACCACCTTGTGACTTGACCAGATTTAGTCAAGGGACCATAGATCAGGAAACAGTGAGCGACATGGGCGCAGACAATAAGCAATACCTGGAAACGCACTGACACGTCGCAGCGCTGGAAAAGTCCCTCTAAATCCTGAAGCTTAATGCCAGGTCATGACGACAGAAAATCCGGTATGCCAGATTAGCGCAGGACATCGATGTATCTCTACCGTGGAAGGCAAAATGGATGTCGGATTGGTGGGGCGCTCAGAAGTACGAAGCAAGGTTGTTAGTGACGATCCCGGGAACCCTATGGCACGTCAGACAGGCCCCTCGCCGCCGCATTATAAAGGATAGTTCTCCGGACTACATGATAACCTGTTCATAGGACGTACTAAGGACCGACCGTGTGACAGGAGCTGTCGACACCAGAACCAAGAAGCGTGCGTTAAGAGCTGTCGGAATATGTCATGGCGATTACGGAAAAGAACATCTTGTCACTCACACTACACGTGCAAGGATCTAGATTCTACTCAAATTATTTATTGCTTATAATGTTCATCCCAAACCTCGTGTGCCACAAAACTCTCATTTCAACAAGGGGCCCCCACCTAACACCCGTTGAATAGCGAGAGTACCGACCTAACAACATCCCGTGTGTACTATCAATATTCGATGAGCCTCGGTCCACCTCTAATAGACGGGGTTTGCGTCCATACAATACGCGGGGGATACGTTGCTCAACATGGCCTCGACTGGCGGAAATAACCCCACAAACCAGGATCGTTTTTCGGGAATGAGAAGCAGTTGTGCGACCGTGATGCTACCCTAGGTGTGTTCGGGAGAGATAATAACCACATACCAAGATTGGGATAAACCGAGAAAAGAGACATGAGCTAGTGTTGCACCGGCAACAATTAATATTCGGTATTACAGTCCACGATTGTGACTCCTACCCTGGTCTGTCCAGGGGTAAATGAAATTCTATCAACCACGACGCACTCGACATACAATAAGGGGTTTACAATAAGGTATATTCATTAAGTAGCCGTACAAAAGATCTGAACCGAATTTTTATAACGTACTAACAGAACAGTTAGAGCCCAACTACCGGGTAGATACTTGCTGCGCTTCTAGGGGCGAAGCTCAGTACTAAAACAGTTCAGGAACAGGGATCAACGAGAAGGGCTAGCCACCTCGAGAACTCCGCTATGAGCATATTCCTGCCGTTTAGTGGGCAGCGCATAGAAATTGATTGCGTAAACAGCCCTCGCATGATGGGCAGCAGCCCGTCAACGAAAGCTAACAAGCAGAGAACCTCATAAGAATGCTGATACGCATTCTATCACCTAGAAGCGCGAGGCAGGCCTCCACCCCGTAAGTATCCCTAGCAATTTTAGTGGTACTTTGCGAAATATTCTCTGTATGCGCTCACGCGGAAGTGCTAAAATTGGCGACTGCGCCTGTAAAACAGTAATTATACGATTTGACCGTACCGTACCTAGCCGTCATTTAAGATTATATGTATATAGTCGAAATTCGGAGGACCATAAGTGGAGAGCGACAGTCTCACACTCAAAGTGCGCACATGATCGGCCGGTTTAGCCTCGCACTGTCCCGAGTGGCTACCAGCCGTAAGAGTCATGAAGCACCCGTAGAATGATCAACGATGCCTGAGCTTATAAAACTATTGCCTTGAGGTTCGAATCCATAAGATAATCAGAATTTGCATACCTTTGGGAGGACCCGTTTGTTTCCAGCTACCGACCATGACATGGAACTAACCTGCGTTCGGCATTGGTTAGCACCGATAATATGGACGTTAGAGATCCTGGGTGCGACCAGGGCTAGTACGCGGAGGTCATACACGCAGTCGTGGAATGTGACAACTAGATCAGGGCACAGTGTTACGTGAAAAATGAACCCCCGACCAGAATGGGGCCGAGGAACGATGGGTCTTCCGTCCAAGTCAGAACACTGACGGCGCAGGAAGGAGTCTAACAAAAAAAAGAATCTTCTATACAACAGGAAAACCTCCGTGAAATGACGATACAGGTGCC
I004	296	AAGGCACAGTATTACTATATAAAT	319	395
E001	2726	AGGGCACAGTGTTACGTGAAAAAT	2749	2890
I005TCTCAAAATTACAGTGCATAACCATTTTTTAGAATAATTTTCGGCTTTACCAATTACATACTGCCGCTTAGATCGTAAAGAATGAATATGAGACCTTCATTTATGATCAATAATCATGTTAATGCTAATGTTCTTGCGTATCTGTAACTTATGACACCGAGCGACTAACGCGTGCATATGATTTCAACAATGTGAATAATGCATTGACAATATTAAATTAATTTTCCACTTTGTGAATAAATTACAAGAATGGCTGTTCTATTATACAAACATATTGCGTCTCTGGTCATTAATGAGATATTGCCTGTTATTACAAGCTACGAATAACTTCACGTCTGGTCGAAATTGACATTGTGAATACTATATCCACCAATACTGACTAGCTAGTTATATTACGTGAGTATAAGTTAGAAACTTATGATTATATGATAATACTTTGAGTTAAATTAGATCTTGGGTTTCTCTAGAATAAATATAATTAATCTAACGAAAATTGAGGACACAATGTGAAAATAGGTGGAATTTGAATTGATTGTTACCCTTCAACCACTTTCTAATTAATAAATCTAATTTCGTATTTAGCTAGCCTTCAGAAGTTTAATGACAGAAGGCGATTTCTCTTCCATATTTTACAAGAGTCTTATAACTTGCTTATAAAATCTGTTATTAAATATAATAGTAGAGCATCCAAAATGAAAAATTTAAGGAATTCTTTTGTTGAG
E001CATAAGGGTGTGTGATGCGTTTATCGGCATTTTCCCACAACGAAATCTCAGACTGATTTCCGAATGGGCTGTCAACAGGAAGACCCTCGCTTTTGGCGCAGGAACTGTCACACTTTAGTGCGGATCATTATCTAGACCAAAAGCTACCACCGCGACCCAGAGCAACTCATCGCGAAACGTGGCTTAGATACCACAGGTGGTCGCGCTTATAACAACAACAACACTAGAAAGATAGTGAAGCAGAGTTATCGTAACGATGCCCTGCGGTACAGCAATTTCGAAGCATCACTGGATCCGTATCAACCGGAAGCCACGCCATAAGGCACATCGGAGACTAACGGTCGATTAAGATGCTGGCACGCAGAAAGCGTTAGTGCCCGGAAAGGAGGATGAAACACACGACTAATTAGCCAGACTATGATGCCGACAGCTGCTGCGCCCCACAGCCAGGGCATCATGATCAATGGTGACCCACTGTTACACGATGAGTATGGTATGCTATTAGGGCGTGCAGCCCGCTTCCGTCGCAACCCCAACTATGCTGGTCCCATCACGTCCCCTTCAAGCTAGTCAACCTTCTCTTCCACGATACATCTGCAAAAAGAACCAAGCAAATTGGAGTCAAAGTCAGCAGGTTATCTAGGCCCGCCTTATGTCGTTTACATACCCGAAAGTAATACAGGACAGCGGCAAACTGAAGCCGCAGTGACTGGGTTCCGAGTAGACCACGTCTTAACATCAAGGTTGATGCGATATGGGACCCCTGATACGGGTGATGACGAGTGAAGCACAGCGCTGCACGAACGGGCTTTCGAGCGATAGACGAAAGCCTTTTTACGAAAAATGCGGCACCACCTTGTGACTTGACCAGATTTAGTCAAGGGACCATAGATCAGGAAACAGTGAGCGACATGGGCGCAGACAATAAGCAATACCTGGAAACGCACTGACACGTCGCAGCGCTGGAAAAGTCCCTCTAAATCCTGAAGCTTAATGCCAGGTCATGACGACAGAAAATCCGGTATGCCAGATTAGCGCAGGACATCGATGTATCTCTACCGTGGAAGGCAAAATGGATGTCGGATTGGTGGGGCGCTCAGAAGTACGAAGCAAGGTTGTTAGTGACGATCCCGGGAACCCTATGGCACGTCAGACAGGCCCCTCGCCGCCGCATTATAAAGGATAGTTCTCCGGACTACATGATAACCTGTTCATAGGACGTACTAAGGACCGACCGTGTGACAGGAGCTGTCGACACCAGAACCAAGAAGCGTGCGTTAAGAGCTGTCGGAATATGTCATGGCGATTACGGAAAAGAACATCTTGTCACTCACACTACACGTGCAAGGATCTAGATTCTACTCAAATTATTTATTGCTTATAATGTTCATCCCAAACCTCGTGTGCCACAAAACTCTCATTTCAACAAGGGGCCCCCACCTAACACCCGTTGAATAGCGAGAGTACCGACCTAACAACATCCCGTGTGTACTATCAATATTCGATGAGCCTCGGTCCACCTCTAATAGACGGGGTTTGCGTCCATACAATACGCGGGGGATACGTTGCTCAACATGGCCTCGACTGGCGGAAATAACCCCACAAACCAGGATCGTTTTTCGGGAATGAGAAGCAGTTGTGCGACCGTGATGCTACCCTAGGTGTGTTCGGGAGAGATAATAACCACATACCAAGATTGGGATAAACCGAGAAAAGAGACATGAGCTAGTGTTGCACCGGCAACAATTAATATTCGGTATTACAGTCCACGATTGTGACTCCTACCCTGGTCTGTCCAGGGGTAAATGAAATTCTATCAACCACGACGCACTCGACATACAATAAGGGGTTTACAATAAGGTATATTCATTAAGTAGCCGTACAAAAGATCTGAACCGAATTTTTATAACGTACTAACAGAACAGTTAGAGCCCAACTACCGGGTAGATACTTGCTGCGCTTCTAGGGGCGAAGCTCAGTACTAAAACAGTTCAGGAACAGGGATCAACGAGAAGGGCTAGCCACCTCGAGAACTCCGCTATGAGCATATTCCTGCCGTTTAGTGGGCAGCGCATAGAAATTGATTGCGTAAACAGCCCTCGCATGATGGGCAGCAGCCCGTCAACGAAAGCTAACAAGCAGAGAACCTCATAAGAATGCTGATACGCATTCTATCACCTAGAAGCGCGAGGCAGGCCTCCACCCCGTAAGTATCCCTAGCAATTTTAGTGGTACTTTGCGAAATATTCTCTGTATGCGCTCACGCGGAAGTGCTAAAATTGGCGACTGCGCCTGTAAAACAGTAATTATACGATTTGACCGTACCGTACCTAGCCGTCATTTAAGATTATATGTATATAGTCGAAATTCGGAGGACCATAAGTGGAGAGCGACAGTCTCACACTCAAAGTGCGCACATGATCGGCCGGTTTAGCCTCGCACTGTCCCGAGTGGCTACCAGCCGTAAGAGTCATGAAGCACCCGTAGAATGATCAACGATGCCTGAGCTTATAAAACTATTGCCTTGAGGTTCGAATCCATAAGATAATCAGAATTTGCATACCTTTGGGAGGACCCGTTTGTTTCCAGCTACCGACCATGACATGGAACTAACCTGCGTTCGGCATTGGTTAGCACCGATAATATGGACGTTAGAGATCCTGGGTGCGACCAGGGCTAGTACGCGGAGGTCATACACGCAGTCGTGGAATGTGACAACTAGATCAGGGCACAGTGTTACGTGAAAAATGAACCCCCGACCAGAATGGGGCCGAGGAACGATGGGTCTTCCGTCCAAGTCAGAACACTGACGGCGCAGGAAGGAGTCTAACAAAAAAAAGAATCTTCTATACAACAGGAAAACCTCCGTGAAATGACGATACAGGTGCC
I005	78	AAGAATGAATATGAGACCTTCATTTATGATCAATAATCATGTTAATGCTAATGTTCTTGCG	138	723
E001	1346	AAGGATCTAGATTCTACTCAAATTATTTATTGCTTATAATGTTCATCCCAAACCTCGTGTG	1406	2890
I006AATATTAGCTCGCTAAATGATAATTACAATATTTAATGGTATGTTTCTAAAAATATATTCTTTTGATAATATAAGTAGTCAGACTGTAGACAATTGGACGGTCCAATTTCAGAAAATTAGATTATAGGTACAAAGATATACCTCATCTTTACCGCAATTTAGTATATCATAAACTGTTAAGAATATAATCCTATTAATGTTTCTAAAATTATTAAAATGAATGATGACATCAATACAGGACACTGTATATATTCTGATGGGCCAAAAAATTTACGGGATTAAAAAGTTATATGTTTTTACTATAAGTTCCATACGACGCGAGAATTAACTATATTTAAGGATTAATTGAGGCAAAAGACGAAAAACTCGTAAAAATGGTATTTTGGGTATTTTTGTTTGGAATGCTAAGTACTCATAGAATTATTTCTTTATTTAAGTTTCATGTTCTAATAAGATTGTATAATTCGAAACACTTAAAGACTTGTTATAATATAGTTTCTGTAATTAAGACAAATCACGACCTCATATATACTGGAAAAATTTATCTTTTTCCTTCGTTACATCTACACTGGTAGACGCTAGGAAATTATACCTTTAAGCTTTCGATTCACTCCTTCTATAAATCACAATAATTAAACGGAATTAGCTCTCATATATGGTTATTATTATATTAACGAAGGTGTACGCTGGACTTAATCATCATCGTAGAAGTGTCTTATAATTCAATACACTCTTTACTTTAATAGATATAACAATGTGACTCCCAATTAATTAGCAACTGGTATCTTGGCTCCATAAAAGAGTACCTAAATAAAATAGTATAAAATTTTCTACATCATCTATCATTAATATAATAAATAAGTGTGATTTGACATTTAATAACCTCTAATTGTATTATTATCACCTTGCTTAACTATCGTTTAATATTAACTAATTATGTGTTATATAAGTTCTAACAGTGTATGATTTATACGACGAAAACGTTACCTAGCACAGTTAAAAAAAAATTCCGAGATTTAATAACAAGTACTTTTAACGCTCGATAAACACAATAAACTCGATTCGATTATTCTAAAAACATTAAGTTCTATGAATGTAGCATATTTTTAATTTGTTGTTTTGTTTTTTATCGCCTAGATCCCTTATCAATAAATGATATACACATATTAAGTTTAGCTTATTATCAAAAACCAAGGCTATACATGAGATGTCCATTATGATAC
E001CATAAGGGTGTGTGATGCGTTTATCGGCATTTTCCCACAACGAAATCTCAGACTGATTTCCGAATGGGCTGTCAACAGGAAGACCCTCGCTTTTGGCGCAGGAACTGTCACACTTTAGTGCGGATCATTATCTAGACCAAAAGCTACCACCGCGACCCAGAGCAACTCATCGCGAAACGTGGCTTAGATACCACAGGTGGTCGCGCTTATAACAACAACAACACTAGAAAGATAGTGAAGCAGAGTTATCGTAACGATGCCCTGCGGTACAGCAATTTCGAAGCATCACTGGATCCGTATCAACCGGAAGCCACGCCATAAGGCACATCGGAGACTAACGGTCGATTAAGATGCTGGCACGCAGAAAGCGTTAGTGCCCGGAAAGGAGGATGAAACACACGACTAATTAGCCAGACTATGATGCCGACAGCTGCTGCGCCCCACAGCCAGGGCATCATGATCAATGGTGACCCACTGTTACACGATGAGTATGGTATGCTATTAGGGCGTGCAGCCCGCTTCCGTCGCAACCCCAACTATGCTGGTCCCATCACGTCCCCTTCAAGCTAGTCAACCTTCTCTTCCACGATACATCTGCAAAAAGAACCAAGCAAATTGGAGTCAAAGTCAGCAGGTTATCTAGGCCCGCCTTATGTCGTTTACATACCCGAAAGTAATACAGGACAGCGGCAAACTGAAGCCGCAGTGACTGGGTTCCGAGTAGACCACGTCTTAACATCAAGGTTGATGCGATATGGGACCCCTGATACGGGTGATGACGAGTGAAGCACAGCGCTGCACGAACGGGCTTTCGAGCGATAGACGAAAGCCTTTTTACGAAAAATGCGGCACCACCTTGTGACTTGACCAGATTTAGTCAAGGGACCATAGATCAGGAAACAGTGAGCGACATGGGCGCAGACAATAAGCAATACCTGGAAACGCACTGACACGTCGCAGCGCTGGAAAAGTCCCTCTAAATCCTGAAGCTTAATGCCAGGTCATGACGACAGAAAATCCGGTATGCCAGATTAGCGCAGGACATCGATGTATCTCTACCGTGGAAGGCAAAATGGATGTCGGATTGGTGGGGCGCTCAGAAGTACGAAGCAAGGTTGTTAGTGACGATCCCGGGAACCCTATGGCACGTCAGACAGGCCCCTCGCCGCCGCATTATAAAGGATAGTTCTCCGGACTACATGATAACCTGTTCATAGGACGTACTAAGGACCGACCGTGTGACAGGAGCTGTCGACACCAGAACCAAGAAGCGTGCGTTAAGAGCTGTCGGAATATGTCATGGCGATTACGGAAAAGAACATCTTGTCACTCACACTACACGTGCAAGGATCTAGATTCTACTCAAATTATTTATTGCTTATAATGTTCATCCCAAACCTCGTGTGCCACAAAACTCTCATTTCAACAAGGGGCCCCCACCTAACACCCGTTGAATAGCGAGAGTACCGACCTAACAACATCCCGTGTGTACTATCAATATTCGATGAGCCTCGGTCCACCTCTAATAGACGGGGTTTGCGTCCATACAATACGCGGGGGATACGTTGCTCAACATGGCCTCGACTGGCGGAAATAACCCCACAAACCAGGATCGTTTTTCGGGAATGAGAAGCAGTTGTGCGACCGTGATGCTACCCTAGGTGTGTTCGGGAGAGATAATAACCACATACCAAGATTGGGATAAACCGAGAAAAGAGACATGAGCTAGTGTTGCACCGGCAACAATTAATATTCGGTATTACAGTCCACGATTGTGACTCCTACCCTGGTCTGTCCAGGGGTAAATGAAATTCTATCAACCACGACGCACTCGACATACAATAAGGGGTTTACAATAAGGTATATTCATTAAGTAGCCGTACAAAAGATCTGAACCGAATTTTTATAACGTACTAACAGAACAGTTAGAGCCCAACTACCGGGTAGATACTTGCTGCGCTTCTAGGGGCGAAGCTCAGTACTAAAACAGTTCAGGAACAGGGATCAACGAGAAGGGCTAGCCACCTCGAGAACTCCGCTATGAGCATATTCCTGCCGTTTAGTGGGCAGCGCATAGAAATTGATTGCGTAAACAGCCCTCGCATGATGGGCAGCAGCCCGTCAACGAAAGCTAACAAGCAGAGAACCTCATAAGAATGCTGATACGCATTCTATCACCTAGAAGCGCGAGGCAGGCCTCCACCCCGTAAGTATCCCTAGCAATTTTAGTGGTACTTTGCGAAATATTCTCTGTATGCGCTCACGCGGAAGTGCTAAAATTGGCGACTGCGCCTGTAAAACAGTAATTATACGATTTGACCGTACCGTACCTAGCCGTCATTTAAGATTATATGTATATAGTCGAAATTCGGAGGACCATAAGTGGAGAGCGACAGTCTCACACTCAAAGTGCGCACATGATCGGCCGGTTTAGCCTCGCACTGTCCCGAGTGGCTACCAGCCGTAAGAGTCATGAAGCACCCGTAGAATGATCAACGATGCCTGAGCTTATAAAACTATTGCCTTGAGGTTCGAATCCATAAGATAATCAGAATTTGCATACCTTTGGGAGGACCCGTTTGTTTCCAGCTACCGACCATGACATGGAACTAACCTGCGTTCGGCATTGGTTAGCACCGATAATATGGACGTTAGAGATCCTGGGTGCGACCAGGGCTAGTACGCGGAGGTCATACACGCAGTCGTGGAATGTGACAACTAGATCAGGGCACAGTGTTACGTGAAAAATGAACCCCCGACCAGAATGGGGCCGAGGAACGATGGGTCTTCCGTCCAAGTCAGAACACTGACGGCGCAGGAAGGAGTCTAACAAAAAAAAGAATCTTCTATACAACAGGAAAACCTCCGTGAAATGACGATACAGGTGCC
I006	636	AACGGAATTAGCTCTCATATATGGTTATTATTATATTAACGAA	678	1224
E001	2324	ACCGTACCTAGCCGTCATTTAAGATTATATGTATATAGTCGAA	2366	2890
I007ATCAATTCCTGTTATAAAATACAGTGAGTACTAAATCTACGCTGAATATTTTAACAATTTTGTGATTGATATTTAAAAACGTAATGAACAAAAAAACAGAGCATAGGAACACTATCAAGGGTTTTATTCACTTTTAAAACTAAACTGTTATGTCAGGAATACCTTACGCACCTACTATTACAGGTTATTATAGTAATAATTATATAACTACAGCCTTAGCCGCGACACGATTTTAAAGTAACTGGTTCTTTGAAAATTTTATATAGTAGGGTGAAGATGTCATCTCTTTTATTGCAAAAATAGGAAACTATGGGCTTAAATAACTTATAAATTTGAATTAAAACAGCTAATATTGAGACTTTACAAGTTGATTTACTACGTATTCGTACCTTTTAGCATTGAGTAGTCATTAAACACAATTATAAAGAGATACTCTAGTAGTTGTTATTCACTAGACTTGTCAGATGTGAATTATAAATAAATCTGACAGCTCGCGTTGATAGGAAAATTATAATAATTTTAACTACGAAGCAGGAATGATTTTTGCGAAATCAAAGTGATCAGAGATACAATAGAAATACTTGTGAATTAATTATTTACCTGCAGGATACTTAGTTTTAATGGCTATCTGTGATAAGATATCTAAGATATTTAAGTTCGCCTAAAATTTTTCGATTGTCTGATACTGTGTCTTATATCATAATGATTATTCAT
E001CATAAGGGTGTGTGATGCGTTTATCGGCATTTTCCCACAACGAAATCTCAGACTGATTTCCGAATGGGCTGTCAACAGGAAGACCCTCGCTTTTGGCGCAGGAACTGTCACACTTTAGTGCGGATCATTATCTAGACCAAAAGCTACCACCGCGACCCAGAGCAACTCATCGCGAAACGTGGCTTAGATACCACAGGTGGTCGCGCTTATAACAACAACAACACTAGAAAGATAGTGAAGCAGAGTTATCGTAACGATGCCCTGCGGTACAGCAATTTCGAAGCATCACTGGATCCGTATCAACCGGAAGCCACGCCATAAGGCACATCGGAGACTAACGGTCGATTAAGATGCTGGCACGCAGAAAGCGTTAGTGCCCGGAAAGGAGGATGAAACACACGACTAATTAGCCAGACTATGATGCCGACAGCTGCTGCGCCCCACAGCCAGGGCATCATGATCAATGGTGACCCACTGTTACACGATGAGTATGGTATGCTATTAGGGCGTGCAGCCCGCTTCCGTCGCAACCCCAACTATGCTGGTCCCATCACGTCCCCTTCAAGCTAGTCAACCTTCTCTTCCACGATACATCTGCAAAAAGAACCAAGCAAATTGGAGTCAAAGTCAGCAGGTTATCTAGGCCCGCCTTATGTCGTTTACATACCCGAAAGTAATACAGGACAGCGGCAAACTGAAGCCGCAGTGACTGGGTTCCGAGTAGACCACGTCTTAACATCAAGGTTGATGCGATATGGGACCCCTGATACGGGTGATGACGAGTGAAGCACAGCGCTGCACGAACGGGCTTTCGAGCGATAGACGAAAGCCTTTTTACGAAAAATGCGGCACCACCTTGTGACTTGACCAGATTTAGTCAAGGGACCATAGATCAGGAAACAGTGAGCGACATGGGCGCAGACAATAAGCAATACCTGGAAACGCACTGACACGTCGCAGCGCTGGAAAAGTCCCTCTAAATCCTGAAGCTTAATGCCAGGTCATGACGACAGAAAATCCGGTATGCCAGATTAGCGCAGGACATCGATGTATCTCTACCGTGGAAGGCAAAATGGATGTCGGATTGGTGGGGCGCTCAGAAGTACGAAGCAAGGTTGTTAGTGACGATCCCGGGAACCCTATGGCACGTCAGACAGGCCCCTCGCCGCCGCATTATAAAGGATAGTTCTCCGGACTACATGATAACCTGTTCATAGGACGTACTAAGGACCGACCGTGTGACAGGAGCTGTCGACACCAGAACCAAGAAGCGTGCGTTAAGAGCTGTCGGAATATGTCATGGCGATTACGGAAAAGAACATCTTGTCACTCACACTACACGTGCAAGGATCTAGATTCTACTCAAATTATTTATTGCTTATAATGTTCATCCCAAACCTCGTGTGCCACAAAACTCTCATTTCAACAAGGGGCCCCCACCTAACACCCGTTGAATAGCGAGAGTACCGACCTAACAACATCCCGTGTGTACTATCAATATTCGATGAGCCTCGGTCCACCTCTAATAGACGGGGTTTGCGTCCATACAATACGCGGGGGATACGTTGCTCAACATGGCCTCGACTGGCGGAAATAACCCCACAAACCAGGATCGTTTTTCGGGAATGAGAAGCAGTTGTGCGACCGTGATGCTACCCTAGGTGTGTTCGGGAGAGATAATAACCACATACCAAGATTGGGATAAACCGAGAAAAGAGACATGAGCTAGTGTTGCACCGGCAACAATTAATATTCGGTATTACAGTCCACGATTGTGACTCCTACCCTGGTCTGTCCAGGGGTAAATGAAATTCTATCAACCACGACGCACTCGACATACAATAAGGGGTTTACAATAAGGTATATTCATTAAGTAGCCGTACAAAAGATCTGAACCGAATTTTTATAACGTACTAACAGAACAGTTAGAGCCCAACTACCGGGTAGATACTTGCTGCGCTTCTAGGGGCGAAGCTCAGTACTAAAACAGTTCAGGAACAGGGATCAACGAGAAGGGCTAGCCACCTCGAGAACTCCGCTATGAGCATATTCCTGCCGTTTAGTGGGCAGCGCATAGAAATTGATTGCGTAAACAGCCCTCGCATGATGGGCAGCAGCCCGTCAACGAAAGCTAACAAGCAGAGAACCTCATAAGAATGCTGATACGCATTCTATCACCTAGAAGCGCGAGGCAGGCCTCCACCCCGTAAGTATCCCTAGCAATTTTAGTGGTACTTTGCGAAATATTCTCTGTATGCGCTCACGCGGAAGTGCTAAAATTGGCGACTGCGCCTGTAAAACAGTAATTATACGATTTGACCGTACCGTACCTAGCCGTCATTTAAGATTATATGTATATAGTCGAAATTCGGAGGACCATAAGTGGAGAGCGACAGTCTCACACTCAAAGTGCGCACATGATCGGCCGGTTTAGCCTCGCACTGTCCCGAGTGGCTACCAGCCGTAAGAGTCATGAAGCACCCGTAGAATGATCAACGATGCCTGAGCTTATAAAACTATTGCCTTGAGGTTCGAATCCATAAGATAATCAGAATTTGCATACCTTTGGGAGGACCCGTTTGTTTCCAGCTACCGACCATGACATGGAACTAACCTGCGTTCGGCATTGGTTAGCACCGATAATATGGACGTTAGAGATCCTGGGTGCGACCAGGGCTAGTACGCGGAGGTCATACACGCAGTCGTGGAATGTGACAACTAGATCAGGGCACAGTGTTACGTGAAAAATGAACCCCCGACCAGAATGGGGCCGAGGAACGATGGGTCTTCCGTCCAAGTCAGAACACTGACGGCGCAGGAAGGAGTCTAACAAAAAAAAGAATCTTCTATACAACAGGAAAACCTCCGTGAAATGACGATACAGGTGCC
I007	200	TTATATAACTACAGCCTT	217	715
E001	2509	TTATAAAACTATTGCCTT	2526	2890
#566	193	142	440	186	274	769	319	2889	
     gene            111036..112417
I001TAAAGAACTAGGCTATATGCTAACACAAAAGTTAACTCTTAAGTGATAAATTAATCCATATTAAAGTATAAAAAAAAATTTCTGTTAACAAAGAA
E001GCCAAAACATATGTCAGAAGGAAATGGGGGTGGTCGGAAAAATGCAGATAAATGATTCTATCAAAAAAGTGCAGATCGACGAACTCTCCTGCCAAATCCAAGTAGTCAACTGATACGGGGTGGCCCTTGGGACCACCGTAATGCTATAGATCACGTTACCGAACCTGACCCGCAGCAAGCGGGCAACTAGAGCAATTGATGCCTAATACCCCCCTGCCCGGCCGTTGGGACTGCCTACGTGACCCTGCGAACGGGCATGTATCCAAACTGTTCACGAGGACGACGGTTGGTTTCTAGACCAGACGACCACGGCTCCCTATTACCCCCCCGAGTTATCCGACTTGCTGATGAGAATTCAGTACGCACACTCGCTCCCCGCCTATGTCAACAAACTAAGCCGGAATTTATCCCAATAGTACAGATTATACTAACCAGTCTTTGAGCACATGCTCGAATCAAGGAGCACATGTCAAGCTCTAGAATGAATGTTTCCCATCCGCAGAATACAACGAAACGGAATACACCGGGCACTAGGGCGATTGAACAAAGACCCGGCGGCCGAACTCAGGCAAAGTTCTGGCAACACAGCTTTGACATCTGAGCACCAATGGCAAAGGCCTAGAATTAAAGACAAGATGGTAACGTGCGCTCTGTCCATAAAGGCCCTTACCACCACGCAGTGCAAATTAACAGCATCACCTGCCTAACAAGCCAATGTAGCAGCGGAACACGCGCGATTAGGTGGAAACCCGCCAAGGTCAGCCTTATCAACTTCAATACCCCAGGCTCCCCACCGCAAT
I001	63	AAAGTATAAAAAAAAATTTCTGTTAACAAAG	93	96
E001	39	AAAATGCAGATAAATGATTCTATCAAAAAAG	69	801
I002AATTGTGTATATCTTGACTGGCTATTAAAAGCGCAATTATTGGAATGTACAATAACCTGCTAAAATATACGATTCTCCATCCAAAATGAGATAATTTAAATTGCTTCAAAATATGTAAATCCTATTAGTTTCTGAGAGGACTTAATCTCAAGGAATTGAAAATTAGCTTCGATCATTTGTATTCAAGTAAATTGAAATCGCTCTGATGATTTTCTCTTTCCGTTGCGTTCTAGAATACACAAACAATTA
E001GCCAAAACATATGTCAGAAGGAAATGGGGGTGGTCGGAAAAATGCAGATAAATGATTCTATCAAAAAAGTGCAGATCGACGAACTCTCCTGCCAAATCCAAGTAGTCAACTGATACGGGGTGGCCCTTGGGACCACCGTAATGCTATAGATCACGTTACCGAACCTGACCCGCAGCAAGCGGGCAACTAGAGCAATTGATGCCTAATACCCCCCTGCCCGGCCGTTGGGACTGCCTACGTGACCCTGCGAACGGGCATGTATCCAAACTGTTCACGAGGACGACGGTTGGTTTCTAGACCAGACGACCACGGCTCCCTATTACCCCCCCGAGTTATCCGACTTGCTGATGAGAATTCAGTACGCACACTCGCTCCCCGCCTATGTCAACAAACTAAGCCGGAATTTATCCCAATAGTACAGATTATACTAACCAGTCTTTGAGCACATGCTCGAATCAAGGAGCACATGTCAAGCTCTAGAATGAATGTTTCCCATCCGCAGAATACAACGAAACGGAATACACCGGGCACTAGGGCGATTGAACAAAGACCCGGCGGCCGAACTCAGGCAAAGTTCTGGCAACACAGCTTTGACATCTGAGCACCAATGGCAAAGGCCTAGAATTAAAGACAAGATGGTAACGTGCGCTCTGTCCATAAAGGCCCTTACCACCACGCAGTGCAAATTAACAGCATCACCTGCCTAACAAGCCAATGTAGCAGCGGAACACGCGCGATTAGGTGGAAACCCGCCAAGGTCAGCCTTATCAACTTCAATACCCCAGGCTCCCCACCGCAAT
I002	220	CCGTTGCGTTCTAGAATACACAAACA	245	250
E001	284	CGGTTGGTTTCTAGACCAGACGACCA	309	801
I003TCAGGAAATACTAAACATACACATTAACGTTTAAATGAAAACTTACA
E001GCCAAAACATATGTCAGAAGGAAATGGGGGTGGTCGGAAAAATGCAGATAAATGATTCTATCAAAAAAGTGCAGATCGACGAACTCTCCTGCCAAATCCAAGTAGTCAACTGATACGGGGTGGCCCTTGGGACCACCGTAATGCTATAGATCACGTTACCGAACCTGACCCGCAGCAAGCGGGCAACTAGAGCAATTGATGCCTAATACCCCCCTGCCCGGCCGTTGGGACTGCCTACGTGACCCTGCGAACGGGCATGTATCCAAACTGTTCACGAGGACGACGGTTGGTTTCTAGACCAGACGACCACGGCTCCCTATTACCCCCCCGAGTTATCCGACTTGCTGATGAGAATTCAGTACGCACACTCGCTCCCCGCCTATGTCAACAAACTAAGCCGGAATTTATCCCAATAGTACAGATTATACTAACCAGTCTTTGAGCACATGCTCGAATCAAGGAGCACATGTCAAGCTCTAGAATGAATGTTTCCCATCCGCAGAATACAACGAAACGGAATACACCGGGCACTAGGGCGATTGAACAAAGACCCGGCGGCCGAACTCAGGCAAAGTTCTGGCAACACAGCTTTGACATCTGAGCACCAATGGCAAAGGCCTAGAATTAAAGACAAGATGGTAACGTGCGCTCTGTCCATAAAGGCCCTTACCACCACGCAGTGCAAATTAACAGCATCACCTGCCTAACAAGCCAATGTAGCAGCGGAACACGCGCGATTAGGTGGAAACCCGCCAAGGTCAGCCTTATCAACTTCAATACCCCAGGCTCCCCACCGCAAT
I003	13	AAACATACACATTAACGTTTAAATGAAAA	41	48
E001	38	AAAAATGCAGATAAATGATTCTATCAAAA	66	801
I004TGAGAAAAAATTTTCCAATTACAGAAACTACAAAGATTTAATATAAA
E001GCCAAAACATATGTCAGAAGGAAATGGGGGTGGTCGGAAAAATGCAGATAAATGATTCTATCAAAAAAGTGCAGATCGACGAACTCTCCTGCCAAATCCAAGTAGTCAACTGATACGGGGTGGCCCTTGGGACCACCGTAATGCTATAGATCACGTTACCGAACCTGACCCGCAGCAAGCGGGCAACTAGAGCAATTGATGCCTAATACCCCCCTGCCCGGCCGTTGGGACTGCCTACGTGACCCTGCGAACGGGCATGTATCCAAACTGTTCACGAGGACGACGGTTGGTTTCTAGACCAGACGACCACGGCTCCCTATTACCCCCCCGAGTTATCCGACTTGCTGATGAGAATTCAGTACGCACACTCGCTCCCCGCCTATGTCAACAAACTAAGCCGGAATTTATCCCAATAGTACAGATTATACTAACCAGTCTTTGAGCACATGCTCGAATCAAGGAGCACATGTCAAGCTCTAGAATGAATGTTTCCCATCCGCAGAATACAACGAAACGGAATACACCGGGCACTAGGGCGATTGAACAAAGACCCGGCGGCCGAACTCAGGCAAAGTTCTGGCAACACAGCTTTGACATCTGAGCACCAATGGCAAAGGCCTAGAATTAAAGACAAGATGGTAACGTGCGCTCTGTCCATAAAGGCCCTTACCACCACGCAGTGCAAATTAACAGCATCACCTGCCTAACAAGCCAATGTAGCAGCGGAACACGCGCGATTAGGTGGAAACCCGCCAAGGTCAGCCTTATCAACTTCAATACCCCAGGCTCCCCACCGCAAT
I004	3	AGAAAAAATTTTCCAATTACAGAAACTACAAAGA	36	48
E001	479	AGAATGAATGTTTCCCATCCGCAGAATACAACGA	512	801
I005AAATTTCACGCTAAGTGCAATCTTACAGATTATAGATAACTACCTGGTGCGGCGATTAGGCTGGTGTGACGCAAAACAATCCTATTTCATCACACTAGAATGCTTTGAAAGATAAGGGGAGAGTACAGTGGGAACCCAATTTGT
E001GCCAAAACATATGTCAGAAGGAAATGGGGGTGGTCGGAAAAATGCAGATAAATGATTCTATCAAAAAAGTGCAGATCGACGAACTCTCCTGCCAAATCCAAGTAGTCAACTGATACGGGGTGGCCCTTGGGACCACCGTAATGCTATAGATCACGTTACCGAACCTGACCCGCAGCAAGCGGGCAACTAGAGCAATTGATGCCTAATACCCCCCTGCCCGGCCGTTGGGACTGCCTACGTGACCCTGCGAACGGGCATGTATCCAAACTGTTCACGAGGACGACGGTTGGTTTCTAGACCAGACGACCACGGCTCCCTATTACCCCCCCGAGTTATCCGACTTGCTGATGAGAATTCAGTACGCACACTCGCTCCCCGCCTATGTCAACAAACTAAGCCGGAATTTATCCCAATAGTACAGATTATACTAACCAGTCTTTGAGCACATGCTCGAATCAAGGAGCACATGTCAAGCTCTAGAATGAATGTTTCCCATCCGCAGAATACAACGAAACGGAATACACCGGGCACTAGGGCGATTGAACAAAGACCCGGCGGCCGAACTCAGGCAAAGTTCTGGCAACACAGCTTTGACATCTGAGCACCAATGGCAAAGGCCTAGAATTAAAGACAAGATGGTAACGTGCGCTCTGTCCATAAAGGCCCTTACCACCACGCAGTGCAAATTAACAGCATCACCTGCCTAACAAGCCAATGTAGCAGCGGAACACGCGCGATTAGGTGGAAACCCGCCAAGGTCAGCCTTATCAACTTCAATACCCCAGGCTCCCCACCGCAAT
I005	18	CAATCTTACAGATTATA	34	145
E001	411	CAATAGTACAGATTATA	427	801
#30	100	198	217	249	6	735	19	
     gene            113314..113661
I001TAGAGCGCACGCCTTTGCGTATGTGTTGCTTATAGGTAGCCCC
E001TAACGTGCGAGTAATTCCACAGGCTGGATGGGTCAGCTTAAACCCCCTCTTGGAGGATCGCGGCTACAGGGGTCTGGAATATTCGCCTATCAGATCGTCGAAACCGCATAGACGTTAGGGCGAGCTATCTAAAAGCCAATTTTGTAGGAAATCCTATATTCGAAAGATTTCATTATATCGACCTATCTCAATAGGAGATCGAGCTGGAGCTTAGTGCGGGTCCACACGTCTCCAGTG
I001	14	TTTGCGTATGTGTTGCTTATA	34	44
E001	157	TATTCGAAAGATTTCATTATA	177	238
I002ATACTAAGCTTGACATACATTACACCGAGCTGTTATACCCCAATGTCCTACACCAATAGCCGCAATGA
E001TAACGTGCGAGTAATTCCACAGGCTGGATGGGTCAGCTTAAACCCCCTCTTGGAGGATCGCGGCTACAGGGGTCTGGAATATTCGCCTATCAGATCGTCGAAACCGCATAGACGTTAGGGCGAGCTATCTAAAAGCCAATTTTGTAGGAAATCCTATATTCGAAAGATTTCATTATATCGACCTATCTCAATAGGAGATCGAGCTGGAGCTTAGTGCGGGTCCACACGTCTCCAGTG
I002	16	TACATTACACCGAGCTGT	33	69
E001	169	TTCATTATATCGACCTAT	186	238
#69	102	66	237	
     gene            113807..114681
I001ACATTTAATGAATTATATAACTCAATCCCTGAATTCGGCAGAATTATCCAATAATAAAGTTATAGGAATTTAATAGATACCTCCGTTCCACAGCCGCTAACAATCAGTACTTTTTCTAAAGCGCTAAAGTAGTTCGCTACACTTCAAAATTTTGGTAGTCACACAATTTCTAGAATTGTAATTATTTCAGACGTGCGCCATTCGTAAGCAAGTCACCAAAC
E001GAAGAGCATAACAAGGAAAGAGTGTGACAGCAACTTATCTGTGTAAATGATAAAAGCACAAGGTAGATAATTTGTGACGATGTATGGAACATGGCGTAAATCTAAAATCGCCCTCGGTAAAGGGGATAATCGTATGTTTGAAAGAGGGAAGAGAAGAGCGGCGATCATGACACATAATCCGGCAATAGGCTCAAACTTAGTCGTGAGGACAACCGTAGTATCATCACACCGACTATGCTAAATAATAGCGTAAAATCATAAGATTAGGGCATTATGTAGAGGAAAAATAAACAGTCTGCATGCGGGAGATCGATCACTGTGGCTATCGATCGACGGTACCCCTATAAAGAAGCAACGAAACCCAGCACAGAAAAAAGGAACAGCGCACGGAACGGAAGGAGATGTACAGCAATCATGCAAAAAAAACAAAGTCGAGAAATGTCCCCCAGAAATTGTGTATCTACGCACACGAATGGGGAGCATCCGGTAAGCGATAGGACAGCCATTCAAAGGAAATTGGAAAAGGTCACTGAG
I001	148	AATTTTGGTAGTCACACAATTTCTAGAATTGT	179	222
E001	411	AATCATGCAAAAAAAACAAAGTCGAGAAATGT	442	535
I002AATCCCCTTCCAAACAAAAACAAAGAAAAACAATCATAAACATATATCGCAAAAACTTAGCTTATTACCTTACAAACGCAGTAAATTATGTCTGAGGTCTTGATAAATATGGAAGTATAA
E001GAAGAGCATAACAAGGAAAGAGTGTGACAGCAACTTATCTGTGTAAATGATAAAAGCACAAGGTAGATAATTTGTGACGATGTATGGAACATGGCGTAAATCTAAAATCGCCCTCGGTAAAGGGGATAATCGTATGTTTGAAAGAGGGAAGAGAAGAGCGGCGATCATGACACATAATCCGGCAATAGGCTCAAACTTAGTCGTGAGGACAACCGTAGTATCATCACACCGACTATGCTAAATAATAGCGTAAAATCATAAGATTAGGGCATTATGTAGAGGAAAAATAAACAGTCTGCATGCGGGAGATCGATCACTGTGGCTATCGATCGACGGTACCCCTATAAAGAAGCAACGAAACCCAGCACAGAAAAAAGGAACAGCGCACGGAACGGAAGGAGATGTACAGCAATCATGCAAAAAAAACAAAGTCGAGAAATGTCCCCCAGAAATTGTGTATCTACGCACACGAATGGGGAGCATCCGGTAAGCGATAGGACAGCCATTCAAAGGAAATTGGAAAAGGTCACTGAG
I002	13	AACAAAAACAAAG	25	121
E001	419	AAAAAAAACAAAG	431	535
#57	339	138	534	
     gene            183364..184210
I001TTAAACATGCCAATCCGAAGAATAGACATATGACATTCTATATCATACCA
E001GTGTTGCAAAGTTATAAGCGTTGGATCAAGTTCTGACACGATGATCGGTCTTGCGGAAAGTGAGATGAAGCGCTAAATGTCTGGCAAGCAACTAACCAGGATATTATATGTGGCTGAGCTGGAACCAAGGTACTTATATAGAACTAGCTCGTATTGTGTAGCTAAGCCATCCCGATCCAAATAATAGCAGCTAGTCATCAAAACAAGAAGTAAAAGTTCGTCGCACCATTACGCGCAAGACCTTTTTTCGAGACATAAAATCGAACTTTTTACCTGGGCTGTTCTGTAAAGATTACGAGTGAGTAACCGAAGCAAATTTGGTACATGATCAATAGAACCAAAAAAAAGGAAAGGGAGTTGCGCCGGGTAAATAATCCTGAATCAGCGTAACGAAATCCTCTCTTGAAGGAGCCGGGGGGTTGGCGCCTCAAAAAGGCAGGCGGAAAGGCTCACTGAATGGCGATAACTTACCTTGACCGCTGGAACCAAGAGAAAAGGTCCTTGAAAGAGCACAGAAGATGGAACGACGATACAAGCAAATGGTTCAGATCACACTCGAACAAATCTAAACTGAGGTATAAACTCGACAGTGAGAAACGGTAGAAAATCCCTGTCTCGGAGATCGGACCGGTCGTCTCAGATGAAGCGATCATTAGTGAAATATCCACAGAGGTATCCTTAACAACTCTTTCCGGGCAAAGG
I001	6	CATGCCAATCCGAAGAATAG	25	51
E001	168	CATCCCGATCCAAATAATAG	187	703
I002TTATTATGCGTTATTTACTCAATCTTTCACTTTAATATAATAACAACTTATAATAGATTTTACTCTATTGTTATAGCCGTATTGTAAACTTAGAC
E001GTGTTGCAAAGTTATAAGCGTTGGATCAAGTTCTGACACGATGATCGGTCTTGCGGAAAGTGAGATGAAGCGCTAAATGTCTGGCAAGCAACTAACCAGGATATTATATGTGGCTGAGCTGGAACCAAGGTACTTATATAGAACTAGCTCGTATTGTGTAGCTAAGCCATCCCGATCCAAATAATAGCAGCTAGTCATCAAAACAAGAAGTAAAAGTTCGTCGCACCATTACGCGCAAGACCTTTTTTCGAGACATAAAATCGAACTTTTTACCTGGGCTGTTCTGTAAAGATTACGAGTGAGTAACCGAAGCAAATTTGGTACATGATCAATAGAACCAAAAAAAAGGAAAGGGAGTTGCGCCGGGTAAATAATCCTGAATCAGCGTAACGAAATCCTCTCTTGAAGGAGCCGGGGGGTTGGCGCCTCAAAAAGGCAGGCGGAAAGGCTCACTGAATGGCGATAACTTACCTTGACCGCTGGAACCAAGAGAAAAGGTCCTTGAAAGAGCACAGAAGATGGAACGACGATACAAGCAAATGGTTCAGATCACACTCGAACAAATCTAAACTGAGGTATAAACTCGACAGTGAGAAACGGTAGAAAATCCCTGTCTCGGAGATCGGACCGGTCGTCTCAGATGAAGCGATCATTAGTGAAATATCCACAGAGGTATCCTTAACAACTCTTTCCGGGCAAAGG
I002	35	ATATAATAACAACTTATAAT	54	96
E001	179	AAATAATAGCAGCTAGTCAT	198	703
#93	123	486	690	12	
     gene            203037..208397
I001TTTCTATCAGTAACTCTGTCGATTTATTCGGTTATTTGGAAATGAGACATTTAAACACTTAATTGTGTTCGATCCCACTTTATTCTAGATAAGATTTTTTAATCTCACGAGATTATATATCATATCACAATTTATCAATATTGTCGATTTATTTAGATTAACACAAAATTTTATTATCGTTTATCTGATATCTTAGCATTTATAATTGTAAAAATTATATATATATTAATTTTTGACAAGAGGTTATAATATTCCTACGTGATTATTGGATTAAAAAAATGTAGTCTTCATATTGTTAACATTTATTCTTTTTTATTGGTCCTTCCACACGAATCTAGCTACTAGAGATGTGAAGAAATTATCACACTTTTTATTGTCTGAGTTCATGCATTTAATAAGTTTATTTTAATCACTCTCATGGATAGAAACAAACTGAAATGGCTAGCTTATTTGGTCTATACCAGTTTATGTAAATTCTGGGGTTTGCACTATTTTGTAACCTGTTTCTTATTTGCATGATCATGTTAATTATACGTAATTTGCCCATTGGTGAAATGACGTATTTAATAAAACATTTTTTAGTTGATATCGGTTTCGTATTATGATAATCCATTTCATTTTCTATTTACAAGAAACAATATATGGTCTTCATAGCTGCAGATTCCAATCATACCATTCTGACATCCTGTTTCTATGCTAGATTCTTATTGATTATTTCAAATGTGAACATTCCTACCATAATTTACTTGCGTATAAGTAAACTTACTACTATTATCACGCTCATTATTACAACTTAACTATTTCTCATCTTATCGCTTTAACTGAAAACATACATTATTAATCTTGGTTACTATAATTTAATTTTTACGATTGGCATTTTTTTTTACATTTATATCGTTAAAT
E001CAAGCCGTAGAGAGTCCCACTCTCTTTGAGATTTTCTAGATAACCTTAGTTTTACAGGCCTACCAACAAAACTCTATGCGTTTAGACGCTTATGAATTACCACCAACTCGTATGATTGCGAGACCGAGTGTCCTAGTAGTTTAAGAGGTACCATAGAGAGAAGCTTCTCAATAAATACGTTATGAATCTACGTGGTCGTACGCATGGCCAATGAAGCGTGAAAGTTATAAAGAATAGTGTTGTAAATTCCGAAAAATTTACCACGAGCTCTACACTGCGCCTGAATGAAATCAATAAGTTGATGGTTTATGGGTATAGCCTAATTGACGTTACCTCTAATCTCGGTCAATTTTGGACTAACCAATAGAATCTGTCCTTGTTTCGTTCTGAGGCTAAAAATTACGTAAGCTCGTAGTCTTAAGTACTTCGTTCCAGCTTTGGGGACTGGTACAAAATGACCAGGTTAATCATCACATGCGGCAGACGATCTCATTATAGGGCCGTCTCCATAGGGTCGAATTAACCGAGCACCAAGATAACTGCAATAGTAGAGGTTCCATCCACCTAGTAGAGGCGGAGGTTTGCCGAAGGAACAGTATGAACTTATATAGCTCTGCTTATTCTCGTTGATTCACAACTACATTTATTACATAGTCTACCTGATCTTTTGTATGAGAGCAAGGAGGTCGGCACTGCACGTTGTCGGTCTCCACAAAAGATTATACAACTAGGTTTAAAGCCTGGGCTGTATTCATCACTGGTTAGTGTCATTGTAGCTACAGTATATTGTTGATTCCGATTGAATCCGGTATACCCCTTTGCGAGAATAAAACAGAGGAGTAGCCTTACATGGCAAGTGTCGAGATCATAGATTCTTGAGTGTGGATCTAAGACACTGTGTACTGAAAGTCATTTCCCATCCCTCAGACTGTTCTACGCTCGTATATCGTCGACCGGGAAGGTACTGATCATAGTACGTGATAATAGTCGGTTATGCACTCGTCCAGGTGGTTAGCTTAGAGATCGCCAAGCTACTTTACTGGCGCTGACTCCTGTGAGATAGTCTAACTACTAGTAGGTTCGATAGGTGATAGCCTGAAGAATATGAATTTATTACTAACCTGCTTGGGATCGTGAACCGGAGATTTGTCACGGGCGGGTAATTATAGTTTTGACGCTCGTTATGGGCGTATTTCGCAACCATTCTTCATTCTATTCGGCGAGCTATTCGAATATTCGGCTCAATTTTAATGATCCCCAACTATGAGAGGCTGGCCACAGGTCTCCCTGCGTGAGCTAACGTATGACCGGGTGGTGGAACATCATGTAAGATCCCTATGAAGACGCAAGGGACGCAAGGCTACATGACATTACGTTATAATGCTACTTGCAAGCTCCGAGCAAATATCGGTAAATAATAAAAATTGAAACGGCAACAACAACAGCTAATCAGATTTAATCTTAATTGGACATAGATTATGAATTAGCCCAGATTGTACGACGCCGTCGATCACATGTGTACGCGTAGTTACTTATCATTAAATGTATAATAAGCAAGGGGCATACGTGTGATTAGAAAACCATCACTACCGAACTATAGCATCTCTGTGACGCGACATGAGAAAGCTGTTTGAACCGTTTCTACGGTTGAAACGCGGCCCATTCATGGGAGGAGGTGATGCGTCCCATCCCATTATCGGTATTATTACAACGGCCTTTTACGTTCCCTATGCTATTGAGTTGAGATGGTACATACGATACTTTGCACTATACTTCATATACTATCTCACTATATACATCAACTTCTATGTGCGGGGCTTGAACTAATAGTTGAAATAGGGTGGGTGCAGGTTTGATAAATTGATCTTTGTTGTATGTAATAGCAGACTTGTTGTTGGATATATTGAAGATAGATTATATTCTATAGCATAATAACGCAAAGTAGACGTTGGTCTACCGAGGCTTGACATGAGAGTCATATCGAGAAATTATACTAATAGAATTAAGCCAAAAGCCAAAAGTACCTCGCTTACGGAAAGGTAAAGACGGTCGGATCGATCGTATCTGGTTTACAGATGAGTTCATGAGTAAGGAACCTAAAAAAAAGCATTTGACTTAGCATTTTTAGAAAATGAAGGATCTATTAGGTTCCGGCCCTAGAGCTGAAGTTTTGTCCAAGCAGTCGAGTTTTATACGCTTATAACTAGCCTTCTTAGCGAGAGAAAATGGGATAATAAGTAAGAAGGCTGCAATCCACAAATTGGACACCGGTATTTCATGCAGCATGCATGCAACTCCAGTCTGATCCTTATTTCTGGAATATGTGTAGAGCTGTTGTGAGGAACTAACTGGGATTATTCCTATTCATATGGATAGTTGCAAAAGTTGCTGATCT
I001	352	GAAGAAATTATCACACTTTTTATTGTCTGAGTTCATGCATTTAATAAGTTTAT	404	904
E001	251	GAAAAATTTACCACGAGCTCTACACTGCGCCTGAATGAAATCAATAAGTTGAT	303	2396
I002TTAAAAATGACGTTCCACTAAGAATGTGGCGCAATAAAAATGAAAAATGATAAATTACTGTAAATCAATTTTTAATTTTATTCGTATTTTAATATTCCAAAGCCTAGTCAACAGCGTCAGTCGTCGCAACCTTATATTTAATTATAATTCTAAAGGTTAAAAGTTTACCATTATTACGAGGTTAGTCTAAATAGATAAGAGCACTAACCTGTCAAATAACTTCTGGCCACTGGAATATATAGTGGAGTCCCGAATAATTGGATATTATAGACAATTTGAATCAACATACTGTGCATGTAGAACGTGTTGTTGAGAATAAATGATGTGTTTAAAAGGAGTTTTGTGTTACTATAACTCAAATATCATACATACCTTACTTAGGATATAA
E001CAAGCCGTAGAGAGTCCCACTCTCTTTGAGATTTTCTAGATAACCTTAGTTTTACAGGCCTACCAACAAAACTCTATGCGTTTAGACGCTTATGAATTACCACCAACTCGTATGATTGCGAGACCGAGTGTCCTAGTAGTTTAAGAGGTACCATAGAGAGAAGCTTCTCAATAAATACGTTATGAATCTACGTGGTCGTACGCATGGCCAATGAAGCGTGAAAGTTATAAAGAATAGTGTTGTAAATTCCGAAAAATTTACCACGAGCTCTACACTGCGCCTGAATGAAATCAATAAGTTGATGGTTTATGGGTATAGCCTAATTGACGTTACCTCTAATCTCGGTCAATTTTGGACTAACCAATAGAATCTGTCCTTGTTTCGTTCTGAGGCTAAAAATTACGTAAGCTCGTAGTCTTAAGTACTTCGTTCCAGCTTTGGGGACTGGTACAAAATGACCAGGTTAATCATCACATGCGGCAGACGATCTCATTATAGGGCCGTCTCCATAGGGTCGAATTAACCGAGCACCAAGATAACTGCAATAGTAGAGGTTCCATCCACCTAGTAGAGGCGGAGGTTTGCCGAAGGAACAGTATGAACTTATATAGCTCTGCTTATTCTCGTTGATTCACAACTACATTTATTACATAGTCTACCTGATCTTTTGTATGAGAGCAAGGAGGTCGGCACTGCACGTTGTCGGTCTCCACAAAAGATTATACAACTAGGTTTAAAGCCTGGGCTGTATTCATCACTGGTTAGTGTCATTGTAGCTACAGTATATTGTTGATTCCGATTGAATCCGGTATACCCCTTTGCGAGAATAAAACAGAGGAGTAGCCTTACATGGCAAGTGTCGAGATCATAGATTCTTGAGTGTGGATCTAAGACACTGTGTACTGAAAGTCATTTCCCATCCCTCAGACTGTTCTACGCTCGTATATCGTCGACCGGGAAGGTACTGATCATAGTACGTGATAATAGTCGGTTATGCACTCGTCCAGGTGGTTAGCTTAGAGATCGCCAAGCTACTTTACTGGCGCTGACTCCTGTGAGATAGTCTAACTACTAGTAGGTTCGATAGGTGATAGCCTGAAGAATATGAATTTATTACTAACCTGCTTGGGATCGTGAACCGGAGATTTGTCACGGGCGGGTAATTATAGTTTTGACGCTCGTTATGGGCGTATTTCGCAACCATTCTTCATTCTATTCGGCGAGCTATTCGAATATTCGGCTCAATTTTAATGATCCCCAACTATGAGAGGCTGGCCACAGGTCTCCCTGCGTGAGCTAACGTATGACCGGGTGGTGGAACATCATGTAAGATCCCTATGAAGACGCAAGGGACGCAAGGCTACATGACATTACGTTATAATGCTACTTGCAAGCTCCGAGCAAATATCGGTAAATAATAAAAATTGAAACGGCAACAACAACAGCTAATCAGATTTAATCTTAATTGGACATAGATTATGAATTAGCCCAGATTGTACGACGCCGTCGATCACATGTGTACGCGTAGTTACTTATCATTAAATGTATAATAAGCAAGGGGCATACGTGTGATTAGAAAACCATCACTACCGAACTATAGCATCTCTGTGACGCGACATGAGAAAGCTGTTTGAACCGTTTCTACGGTTGAAACGCGGCCCATTCATGGGAGGAGGTGATGCGTCCCATCCCATTATCGGTATTATTACAACGGCCTTTTACGTTCCCTATGCTATTGAGTTGAGATGGTACATACGATACTTTGCACTATACTTCATATACTATCTCACTATATACATCAACTTCTATGTGCGGGGCTTGAACTAATAGTTGAAATAGGGTGGGTGCAGGTTTGATAAATTGATCTTTGTTGTATGTAATAGCAGACTTGTTGTTGGATATATTGAAGATAGATTATATTCTATAGCATAATAACGCAAAGTAGACGTTGGTCTACCGAGGCTTGACATGAGAGTCATATCGAGAAATTATACTAATAGAATTAAGCCAAAAGCCAAAAGTACCTCGCTTACGGAAAGGTAAAGACGGTCGGATCGATCGTATCTGGTTTACAGATGAGTTCATGAGTAAGGAACCTAAAAAAAAGCATTTGACTTAGCATTTTTAGAAAATGAAGGATCTATTAGGTTCCGGCCCTAGAGCTGAAGTTTTGTCCAAGCAGTCGAGTTTTATACGCTTATAACTAGCCTTCTTAGCGAGAGAAAATGGGATAATAAGTAAGAAGGCTGCAATCCACAAATTGGACACCGGTATTTCATGCAGCATGCATGCAACTCCAGTCTGATCCTTATTTCTGGAATATGTGTAGAGCTGTTGTGAGGAACTAACTGGGATTATTCCTATTCATATGGATAGTTGCAAAAGTTGCTGATCT
I002	36	AAAAATGAAAAATGATAAATTACTGTAAATCAATTTTTAATTTTATTCGTATTTTAATATTCCAAAGCCTAG	107	389
E001	1421	AAAATTGAAACGGCAACAACAACAGCTAATCAGATTTAATCTTAATTGGACATAGATTATGAATTAGCCCAG	1492	2396
I003GTTAAATTAATAAAAATATATAACTTATTTTGAAAATTAGTTTCCAGTTCATCAAACAAATTTATTCGGTATAATAAAATA
E001CAAGCCGTAGAGAGTCCCACTCTCTTTGAGATTTTCTAGATAACCTTAGTTTTACAGGCCTACCAACAAAACTCTATGCGTTTAGACGCTTATGAATTACCACCAACTCGTATGATTGCGAGACCGAGTGTCCTAGTAGTTTAAGAGGTACCATAGAGAGAAGCTTCTCAATAAATACGTTATGAATCTACGTGGTCGTACGCATGGCCAATGAAGCGTGAAAGTTATAAAGAATAGTGTTGTAAATTCCGAAAAATTTACCACGAGCTCTACACTGCGCCTGAATGAAATCAATAAGTTGATGGTTTATGGGTATAGCCTAATTGACGTTACCTCTAATCTCGGTCAATTTTGGACTAACCAATAGAATCTGTCCTTGTTTCGTTCTGAGGCTAAAAATTACGTAAGCTCGTAGTCTTAAGTACTTCGTTCCAGCTTTGGGGACTGGTACAAAATGACCAGGTTAATCATCACATGCGGCAGACGATCTCATTATAGGGCCGTCTCCATAGGGTCGAATTAACCGAGCACCAAGATAACTGCAATAGTAGAGGTTCCATCCACCTAGTAGAGGCGGAGGTTTGCCGAAGGAACAGTATGAACTTATATAGCTCTGCTTATTCTCGTTGATTCACAACTACATTTATTACATAGTCTACCTGATCTTTTGTATGAGAGCAAGGAGGTCGGCACTGCACGTTGTCGGTCTCCACAAAAGATTATACAACTAGGTTTAAAGCCTGGGCTGTATTCATCACTGGTTAGTGTCATTGTAGCTACAGTATATTGTTGATTCCGATTGAATCCGGTATACCCCTTTGCGAGAATAAAACAGAGGAGTAGCCTTACATGGCAAGTGTCGAGATCATAGATTCTTGAGTGTGGATCTAAGACACTGTGTACTGAAAGTCATTTCCCATCCCTCAGACTGTTCTACGCTCGTATATCGTCGACCGGGAAGGTACTGATCATAGTACGTGATAATAGTCGGTTATGCACTCGTCCAGGTGGTTAGCTTAGAGATCGCCAAGCTACTTTACTGGCGCTGACTCCTGTGAGATAGTCTAACTACTAGTAGGTTCGATAGGTGATAGCCTGAAGAATATGAATTTATTACTAACCTGCTTGGGATCGTGAACCGGAGATTTGTCACGGGCGGGTAATTATAGTTTTGACGCTCGTTATGGGCGTATTTCGCAACCATTCTTCATTCTATTCGGCGAGCTATTCGAATATTCGGCTCAATTTTAATGATCCCCAACTATGAGAGGCTGGCCACAGGTCTCCCTGCGTGAGCTAACGTATGACCGGGTGGTGGAACATCATGTAAGATCCCTATGAAGACGCAAGGGACGCAAGGCTACATGACATTACGTTATAATGCTACTTGCAAGCTCCGAGCAAATATCGGTAAATAATAAAAATTGAAACGGCAACAACAACAGCTAATCAGATTTAATCTTAATTGGACATAGATTATGAATTAGCCCAGATTGTACGACGCCGTCGATCACATGTGTACGCGTAGTTACTTATCATTAAATGTATAATAAGCAAGGGGCATACGTGTGATTAGAAAACCATCACTACCGAACTATAGCATCTCTGTGACGCGACATGAGAAAGCTGTTTGAACCGTTTCTACGGTTGAAACGCGGCCCATTCATGGGAGGAGGTGATGCGTCCCATCCCATTATCGGTATTATTACAACGGCCTTTTACGTTCCCTATGCTATTGAGTTGAGATGGTACATACGATACTTTGCACTATACTTCATATACTATCTCACTATATACATCAACTTCTATGTGCGGGGCTTGAACTAATAGTTGAAATAGGGTGGGTGCAGGTTTGATAAATTGATCTTTGTTGTATGTAATAGCAGACTTGTTGTTGGATATATTGAAGATAGATTATATTCTATAGCATAATAACGCAAAGTAGACGTTGGTCTACCGAGGCTTGACATGAGAGTCATATCGAGAAATTATACTAATAGAATTAAGCCAAAAGCCAAAAGTACCTCGCTTACGGAAAGGTAAAGACGGTCGGATCGATCGTATCTGGTTTACAGATGAGTTCATGAGTAAGGAACCTAAAAAAAAGCATTTGACTTAGCATTTTTAGAAAATGAAGGATCTATTAGGTTCCGGCCCTAGAGCTGAAGTTTTGTCCAAGCAGTCGAGTTTTATACGCTTATAACTAGCCTTCTTAGCGAGAGAAAATGGGATAATAAGTAAGAAGGCTGCAATCCACAAATTGGACACCGGTATTTCATGCAGCATGCATGCAACTCCAGTCTGATCCTTATTTCTGGAATATGTGTAGAGCTGTTGTGAGGAACTAACTGGGATTATTCCTATTCATATGGATAGTTGCAAAAGTTGCTGATCT
I003	37	TTAGTTTCCAGTTCATCAAACAAATTTATTCG	68	82
E001	1012	TTAGCTTAGAGATCGCCAAGCTACTTTACTGG	1043	2396
I004GGAAAGACTAAATACCTTTGACACGATTTCCTAAATTAAGGTTACCTTATCAACATTACACATGCTTCCTTAGCGGACAATTGGTACGGACGAAACATGGATTATTTCGATCTCGTTCCCCGAGCTAATAGTTAAGCATATGAGATCCAGTTTCTTCGACATTATTTTAACGACTTGACGATAGAGCAACGAGATCAATTTTGTACAGCTACAAGACAAATATACTTCCGCCAGCGAAAAATTAAAGTATATCACTCACCAAAACTAATGGAGTCTCTAATCGCGATGACAGCTGTACGATTGTAAGGGGCCAGGCATATGGTCTAACCTGTTCTTTCAGTTATGAATTCTTTCGTGTAAGCATTTACTCGCACGTAGTGTTCCAAACAGTGCGGATTTATATTAGCATACACATAGGAGGATATTGGGCTAGGGTCTCTACATTGGGTCGGCACATTGACGCATCACCTTGCTAGGCATCGTCTTCTCACGGTAGGCGCTATCTTGGATACATTCTACTCCAAAAACGGGTATTCGCCTTCCGGCTGTCGGTACGTTCAAATAGCTATAAACAACGTTCGAGCGAGCTCAGGGTCTTATGCGAAGAGAGACTAGTCATGTCCTGCATTTCACATCTAGGGATGTGTCTTTCGTTACTGTTCTACTCAACTAGGCAGTAATAGTCATAGAATGTTGAATATTAGACGCCTTGAACCTGGGGGACATTGCACGTTTGTTGCTGTATTGCAGTAGTCCCCCAGATCTTCGGCGATCTAACGTTCATCGTTTCAGGCGTTTAGGCGTTAGCATACAAGCAATGAG
E001CAAGCCGTAGAGAGTCCCACTCTCTTTGAGATTTTCTAGATAACCTTAGTTTTACAGGCCTACCAACAAAACTCTATGCGTTTAGACGCTTATGAATTACCACCAACTCGTATGATTGCGAGACCGAGTGTCCTAGTAGTTTAAGAGGTACCATAGAGAGAAGCTTCTCAATAAATACGTTATGAATCTACGTGGTCGTACGCATGGCCAATGAAGCGTGAAAGTTATAAAGAATAGTGTTGTAAATTCCGAAAAATTTACCACGAGCTCTACACTGCGCCTGAATGAAATCAATAAGTTGATGGTTTATGGGTATAGCCTAATTGACGTTACCTCTAATCTCGGTCAATTTTGGACTAACCAATAGAATCTGTCCTTGTTTCGTTCTGAGGCTAAAAATTACGTAAGCTCGTAGTCTTAAGTACTTCGTTCCAGCTTTGGGGACTGGTACAAAATGACCAGGTTAATCATCACATGCGGCAGACGATCTCATTATAGGGCCGTCTCCATAGGGTCGAATTAACCGAGCACCAAGATAACTGCAATAGTAGAGGTTCCATCCACCTAGTAGAGGCGGAGGTTTGCCGAAGGAACAGTATGAACTTATATAGCTCTGCTTATTCTCGTTGATTCACAACTACATTTATTACATAGTCTACCTGATCTTTTGTATGAGAGCAAGGAGGTCGGCACTGCACGTTGTCGGTCTCCACAAAAGATTATACAACTAGGTTTAAAGCCTGGGCTGTATTCATCACTGGTTAGTGTCATTGTAGCTACAGTATATTGTTGATTCCGATTGAATCCGGTATACCCCTTTGCGAGAATAAAACAGAGGAGTAGCCTTACATGGCAAGTGTCGAGATCATAGATTCTTGAGTGTGGATCTAAGACACTGTGTACTGAAAGTCATTTCCCATCCCTCAGACTGTTCTACGCTCGTATATCGTCGACCGGGAAGGTACTGATCATAGTACGTGATAATAGTCGGTTATGCACTCGTCCAGGTGGTTAGCTTAGAGATCGCCAAGCTACTTTACTGGCGCTGACTCCTGTGAGATAGTCTAACTACTAGTAGGTTCGATAGGTGATAGCCTGAAGAATATGAATTTATTACTAACCTGCTTGGGATCGTGAACCGGAGATTTGTCACGGGCGGGTAATTATAGTTTTGACGCTCGTTATGGGCGTATTTCGCAACCATTCTTCATTCTATTCGGCGAGCTATTCGAATATTCGGCTCAATTTTAATGATCCCCAACTATGAGAGGCTGGCCACAGGTCTCCCTGCGTGAGCTAACGTATGACCGGGTGGTGGAACATCATGTAAGATCCCTATGAAGACGCAAGGGACGCAAGGCTACATGACATTACGTTATAATGCTACTTGCAAGCTCCGAGCAAATATCGGTAAATAATAAAAATTGAAACGGCAACAACAACAGCTAATCAGATTTAATCTTAATTGGACATAGATTATGAATTAGCCCAGATTGTACGACGCCGTCGATCACATGTGTACGCGTAGTTACTTATCATTAAATGTATAATAAGCAAGGGGCATACGTGTGATTAGAAAACCATCACTACCGAACTATAGCATCTCTGTGACGCGACATGAGAAAGCTGTTTGAACCGTTTCTACGGTTGAAACGCGGCCCATTCATGGGAGGAGGTGATGCGTCCCATCCCATTATCGGTATTATTACAACGGCCTTTTACGTTCCCTATGCTATTGAGTTGAGATGGTACATACGATACTTTGCACTATACTTCATATACTATCTCACTATATACATCAACTTCTATGTGCGGGGCTTGAACTAATAGTTGAAATAGGGTGGGTGCAGGTTTGATAAATTGATCTTTGTTGTATGTAATAGCAGACTTGTTGTTGGATATATTGAAGATAGATTATATTCTATAGCATAATAACGCAAAGTAGACGTTGGTCTACCGAGGCTTGACATGAGAGTCATATCGAGAAATTATACTAATAGAATTAAGCCAAAAGCCAAAAGTACCTCGCTTACGGAAAGGTAAAGACGGTCGGATCGATCGTATCTGGTTTACAGATGAGTTCATGAGTAAGGAACCTAAAAAAAAGCATTTGACTTAGCATTTTTAGAAAATGAAGGATCTATTAGGTTCCGGCCCTAGAGCTGAAGTTTTGTCCAAGCAGTCGAGTTTTATACGCTTATAACTAGCCTTCTTAGCGAGAGAAAATGGGATAATAAGTAAGAAGGCTGCAATCCACAAATTGGACACCGGTATTTCATGCAGCATGCATGCAACTCCAGTCTGATCCTTATTTCTGGAATATGTGTAGAGCTGTTGTGAGGAACTAACTGGGATTATTCCTATTCATATGGATAGTTGCAAAAGTTGCTGATCT
I004	181	ATAGAGCAACGAGATCAATTTTGTACAGCTACAAGACAAATATACTTCCGCCAGCGAAAAATTAA	245	823
E001	1980	ATCGAGAAATTATACTAATAGAATTAAGCCAAAAGCCAAAAGTACCTCGCTTACGGAAAGGTAAA	2044	2396
I005AATTTTATAGTATTATTAAGACGAAATAGAATAACAATATGAAATTAACTATGAGTTATTTGCCATACGTATATGATAGTAGTTAAAATTTCTTAGCCTCA
E001CAAGCCGTAGAGAGTCCCACTCTCTTTGAGATTTTCTAGATAACCTTAGTTTTACAGGCCTACCAACAAAACTCTATGCGTTTAGACGCTTATGAATTACCACCAACTCGTATGATTGCGAGACCGAGTGTCCTAGTAGTTTAAGAGGTACCATAGAGAGAAGCTTCTCAATAAATACGTTATGAATCTACGTGGTCGTACGCATGGCCAATGAAGCGTGAAAGTTATAAAGAATAGTGTTGTAAATTCCGAAAAATTTACCACGAGCTCTACACTGCGCCTGAATGAAATCAATAAGTTGATGGTTTATGGGTATAGCCTAATTGACGTTACCTCTAATCTCGGTCAATTTTGGACTAACCAATAGAATCTGTCCTTGTTTCGTTCTGAGGCTAAAAATTACGTAAGCTCGTAGTCTTAAGTACTTCGTTCCAGCTTTGGGGACTGGTACAAAATGACCAGGTTAATCATCACATGCGGCAGACGATCTCATTATAGGGCCGTCTCCATAGGGTCGAATTAACCGAGCACCAAGATAACTGCAATAGTAGAGGTTCCATCCACCTAGTAGAGGCGGAGGTTTGCCGAAGGAACAGTATGAACTTATATAGCTCTGCTTATTCTCGTTGATTCACAACTACATTTATTACATAGTCTACCTGATCTTTTGTATGAGAGCAAGGAGGTCGGCACTGCACGTTGTCGGTCTCCACAAAAGATTATACAACTAGGTTTAAAGCCTGGGCTGTATTCATCACTGGTTAGTGTCATTGTAGCTACAGTATATTGTTGATTCCGATTGAATCCGGTATACCCCTTTGCGAGAATAAAACAGAGGAGTAGCCTTACATGGCAAGTGTCGAGATCATAGATTCTTGAGTGTGGATCTAAGACACTGTGTACTGAAAGTCATTTCCCATCCCTCAGACTGTTCTACGCTCGTATATCGTCGACCGGGAAGGTACTGATCATAGTACGTGATAATAGTCGGTTATGCACTCGTCCAGGTGGTTAGCTTAGAGATCGCCAAGCTACTTTACTGGCGCTGACTCCTGTGAGATAGTCTAACTACTAGTAGGTTCGATAGGTGATAGCCTGAAGAATATGAATTTATTACTAACCTGCTTGGGATCGTGAACCGGAGATTTGTCACGGGCGGGTAATTATAGTTTTGACGCTCGTTATGGGCGTATTTCGCAACCATTCTTCATTCTATTCGGCGAGCTATTCGAATATTCGGCTCAATTTTAATGATCCCCAACTATGAGAGGCTGGCCACAGGTCTCCCTGCGTGAGCTAACGTATGACCGGGTGGTGGAACATCATGTAAGATCCCTATGAAGACGCAAGGGACGCAAGGCTACATGACATTACGTTATAATGCTACTTGCAAGCTCCGAGCAAATATCGGTAAATAATAAAAATTGAAACGGCAACAACAACAGCTAATCAGATTTAATCTTAATTGGACATAGATTATGAATTAGCCCAGATTGTACGACGCCGTCGATCACATGTGTACGCGTAGTTACTTATCATTAAATGTATAATAAGCAAGGGGCATACGTGTGATTAGAAAACCATCACTACCGAACTATAGCATCTCTGTGACGCGACATGAGAAAGCTGTTTGAACCGTTTCTACGGTTGAAACGCGGCCCATTCATGGGAGGAGGTGATGCGTCCCATCCCATTATCGGTATTATTACAACGGCCTTTTACGTTCCCTATGCTATTGAGTTGAGATGGTACATACGATACTTTGCACTATACTTCATATACTATCTCACTATATACATCAACTTCTATGTGCGGGGCTTGAACTAATAGTTGAAATAGGGTGGGTGCAGGTTTGATAAATTGATCTTTGTTGTATGTAATAGCAGACTTGTTGTTGGATATATTGAAGATAGATTATATTCTATAGCATAATAACGCAAAGTAGACGTTGGTCTACCGAGGCTTGACATGAGAGTCATATCGAGAAATTATACTAATAGAATTAAGCCAAAAGCCAAAAGTACCTCGCTTACGGAAAGGTAAAGACGGTCGGATCGATCGTATCTGGTTTACAGATGAGTTCATGAGTAAGGAACCTAAAAAAAAGCATTTGACTTAGCATTTTTAGAAAATGAAGGATCTATTAGGTTCCGGCCCTAGAGCTGAAGTTTTGTCCAAGCAGTCGAGTTTTATACGCTTATAACTAGCCTTCTTAGCGAGAGAAAATGGGATAATAAGTAAGAAGGCTGCAATCCACAAATTGGACACCGGTATTTCATGCAGCATGCATGCAACTCCAGTCTGATCCTTATTTCTGGAATATGTGTAGAGCTGTTGTGAGGAACTAACTGGGATTATTCCTATTCATATGGATAGTTGCAAAAGTTGCTGATCT
I005	33	AACAATATGAAATTAACTA	51	102
E001	592	AACAGTATGAACTTATATA	610	2396
I006AAATTTAAAAAAACATTAACCTCAATTTATATCAATCAAGAAATGAGAGTTAGATATTATGACGCATTTCTTCCATTATTGTCGTAGTATAAATTTTACTAGTAGATAGCGCATTTCTAGTACGATTAGTAGAATATGATATATGTTTATATAGGTTATGCTTACATATCACTCTTACTCTATGTCATCTAAGGTTCTTGATTTTAAAAAATCATATTTGTGATAAAACAATGGTTAATTTTTTCAATATACATATAAGTAAATTACTATATAATAATA
E001CAAGCCGTAGAGAGTCCCACTCTCTTTGAGATTTTCTAGATAACCTTAGTTTTACAGGCCTACCAACAAAACTCTATGCGTTTAGACGCTTATGAATTACCACCAACTCGTATGATTGCGAGACCGAGTGTCCTAGTAGTTTAAGAGGTACCATAGAGAGAAGCTTCTCAATAAATACGTTATGAATCTACGTGGTCGTACGCATGGCCAATGAAGCGTGAAAGTTATAAAGAATAGTGTTGTAAATTCCGAAAAATTTACCACGAGCTCTACACTGCGCCTGAATGAAATCAATAAGTTGATGGTTTATGGGTATAGCCTAATTGACGTTACCTCTAATCTCGGTCAATTTTGGACTAACCAATAGAATCTGTCCTTGTTTCGTTCTGAGGCTAAAAATTACGTAAGCTCGTAGTCTTAAGTACTTCGTTCCAGCTTTGGGGACTGGTACAAAATGACCAGGTTAATCATCACATGCGGCAGACGATCTCATTATAGGGCCGTCTCCATAGGGTCGAATTAACCGAGCACCAAGATAACTGCAATAGTAGAGGTTCCATCCACCTAGTAGAGGCGGAGGTTTGCCGAAGGAACAGTATGAACTTATATAGCTCTGCTTATTCTCGTTGATTCACAACTACATTTATTACATAGTCTACCTGATCTTTTGTATGAGAGCAAGGAGGTCGGCACTGCACGTTGTCGGTCTCCACAAAAGATTATACAACTAGGTTTAAAGCCTGGGCTGTATTCATCACTGGTTAGTGTCATTGTAGCTACAGTATATTGTTGATTCCGATTGAATCCGGTATACCCCTTTGCGAGAATAAAACAGAGGAGTAGCCTTACATGGCAAGTGTCGAGATCATAGATTCTTGAGTGTGGATCTAAGACACTGTGTACTGAAAGTCATTTCCCATCCCTCAGACTGTTCTACGCTCGTATATCGTCGACCGGGAAGGTACTGATCATAGTACGTGATAATAGTCGGTTATGCACTCGTCCAGGTGGTTAGCTTAGAGATCGCCAAGCTACTTTACTGGCGCTGACTCCTGTGAGATAGTCTAACTACTAGTAGGTTCGATAGGTGATAGCCTGAAGAATATGAATTTATTACTAACCTGCTTGGGATCGTGAACCGGAGATTTGTCACGGGCGGGTAATTATAGTTTTGACGCTCGTTATGGGCGTATTTCGCAACCATTCTTCATTCTATTCGGCGAGCTATTCGAATATTCGGCTCAATTTTAATGATCCCCAACTATGAGAGGCTGGCCACAGGTCTCCCTGCGTGAGCTAACGTATGACCGGGTGGTGGAACATCATGTAAGATCCCTATGAAGACGCAAGGGACGCAAGGCTACATGACATTACGTTATAATGCTACTTGCAAGCTCCGAGCAAATATCGGTAAATAATAAAAATTGAAACGGCAACAACAACAGCTAATCAGATTTAATCTTAATTGGACATAGATTATGAATTAGCCCAGATTGTACGACGCCGTCGATCACATGTGTACGCGTAGTTACTTATCATTAAATGTATAATAAGCAAGGGGCATACGTGTGATTAGAAAACCATCACTACCGAACTATAGCATCTCTGTGACGCGACATGAGAAAGCTGTTTGAACCGTTTCTACGGTTGAAACGCGGCCCATTCATGGGAGGAGGTGATGCGTCCCATCCCATTATCGGTATTATTACAACGGCCTTTTACGTTCCCTATGCTATTGAGTTGAGATGGTACATACGATACTTTGCACTATACTTCATATACTATCTCACTATATACATCAACTTCTATGTGCGGGGCTTGAACTAATAGTTGAAATAGGGTGGGTGCAGGTTTGATAAATTGATCTTTGTTGTATGTAATAGCAGACTTGTTGTTGGATATATTGAAGATAGATTATATTCTATAGCATAATAACGCAAAGTAGACGTTGGTCTACCGAGGCTTGACATGAGAGTCATATCGAGAAATTATACTAATAGAATTAAGCCAAAAGCCAAAAGTACCTCGCTTACGGAAAGGTAAAGACGGTCGGATCGATCGTATCTGGTTTACAGATGAGTTCATGAGTAAGGAACCTAAAAAAAAGCATTTGACTTAGCATTTTTAGAAAATGAAGGATCTATTAGGTTCCGGCCCTAGAGCTGAAGTTTTGTCCAAGCAGTCGAGTTTTATACGCTTATAACTAGCCTTCTTAGCGAGAGAAAATGGGATAATAAGTAAGAAGGCTGCAATCCACAAATTGGACACCGGTATTTCATGCAGCATGCATGCAACTCCAGTCTGATCCTTATTTCTGGAATATGTGTAGAGCTGTTGTGAGGAACTAACTGGGATTATTCCTATTCATATGGATAGTTGCAAAAGTTGCTGATCT
I006	111	GCATTTCTAGTACGATTAGTAGAATATGA	139	280
E001	2107	GCATTTGACTTAGCATTTTTAGAAAATGA	2135	2396
I007TTTAAAAAACTATCTAATTTTGATTTGGTAAAATATAAATAGAATTTTATGGATGTGTCAAAGGATTACTAGACTTAACTTCCTCTTAATTTGGATCTATTCTCAGAGTAATAAAAGAGAGAGTTTTATACTCGCTATAAGTGGATGCTAAACTATATGATCTAAAGATAGAGTCTTTATTCTCTATTATACAGGGTTGAAAGTTTTGAATGTGTGAATATCTCTAATATATTATCAACTTAAATGCTAGCCAGTTCATTAAGAAATATTATTCAAAGTACGTTTATAAGTATTTGATAGTAAATCGTAAGTAGAAGCACTTAAGCATAGAATTTAGGAATATTCTACGTTTGTAAGTGTTGGTATGTTTTATGGAATAGAAAGTAAGTTCG
E001CAAGCCGTAGAGAGTCCCACTCTCTTTGAGATTTTCTAGATAACCTTAGTTTTACAGGCCTACCAACAAAACTCTATGCGTTTAGACGCTTATGAATTACCACCAACTCGTATGATTGCGAGACCGAGTGTCCTAGTAGTTTAAGAGGTACCATAGAGAGAAGCTTCTCAATAAATACGTTATGAATCTACGTGGTCGTACGCATGGCCAATGAAGCGTGAAAGTTATAAAGAATAGTGTTGTAAATTCCGAAAAATTTACCACGAGCTCTACACTGCGCCTGAATGAAATCAATAAGTTGATGGTTTATGGGTATAGCCTAATTGACGTTACCTCTAATCTCGGTCAATTTTGGACTAACCAATAGAATCTGTCCTTGTTTCGTTCTGAGGCTAAAAATTACGTAAGCTCGTAGTCTTAAGTACTTCGTTCCAGCTTTGGGGACTGGTACAAAATGACCAGGTTAATCATCACATGCGGCAGACGATCTCATTATAGGGCCGTCTCCATAGGGTCGAATTAACCGAGCACCAAGATAACTGCAATAGTAGAGGTTCCATCCACCTAGTAGAGGCGGAGGTTTGCCGAAGGAACAGTATGAACTTATATAGCTCTGCTTATTCTCGTTGATTCACAACTACATTTATTACATAGTCTACCTGATCTTTTGTATGAGAGCAAGGAGGTCGGCACTGCACGTTGTCGGTCTCCACAAAAGATTATACAACTAGGTTTAAAGCCTGGGCTGTATTCATCACTGGTTAGTGTCATTGTAGCTACAGTATATTGTTGATTCCGATTGAATCCGGTATACCCCTTTGCGAGAATAAAACAGAGGAGTAGCCTTACATGGCAAGTGTCGAGATCATAGATTCTTGAGTGTGGATCTAAGACACTGTGTACTGAAAGTCATTTCCCATCCCTCAGACTGTTCTACGCTCGTATATCGTCGACCGGGAAGGTACTGATCATAGTACGTGATAATAGTCGGTTATGCACTCGTCCAGGTGGTTAGCTTAGAGATCGCCAAGCTACTTTACTGGCGCTGACTCCTGTGAGATAGTCTAACTACTAGTAGGTTCGATAGGTGATAGCCTGAAGAATATGAATTTATTACTAACCTGCTTGGGATCGTGAACCGGAGATTTGTCACGGGCGGGTAATTATAGTTTTGACGCTCGTTATGGGCGTATTTCGCAACCATTCTTCATTCTATTCGGCGAGCTATTCGAATATTCGGCTCAATTTTAATGATCCCCAACTATGAGAGGCTGGCCACAGGTCTCCCTGCGTGAGCTAACGTATGACCGGGTGGTGGAACATCATGTAAGATCCCTATGAAGACGCAAGGGACGCAAGGCTACATGACATTACGTTATAATGCTACTTGCAAGCTCCGAGCAAATATCGGTAAATAATAAAAATTGAAACGGCAACAACAACAGCTAATCAGATTTAATCTTAATTGGACATAGATTATGAATTAGCCCAGATTGTACGACGCCGTCGATCACATGTGTACGCGTAGTTACTTATCATTAAATGTATAATAAGCAAGGGGCATACGTGTGATTAGAAAACCATCACTACCGAACTATAGCATCTCTGTGACGCGACATGAGAAAGCTGTTTGAACCGTTTCTACGGTTGAAACGCGGCCCATTCATGGGAGGAGGTGATGCGTCCCATCCCATTATCGGTATTATTACAACGGCCTTTTACGTTCCCTATGCTATTGAGTTGAGATGGTACATACGATACTTTGCACTATACTTCATATACTATCTCACTATATACATCAACTTCTATGTGCGGGGCTTGAACTAATAGTTGAAATAGGGTGGGTGCAGGTTTGATAAATTGATCTTTGTTGTATGTAATAGCAGACTTGTTGTTGGATATATTGAAGATAGATTATATTCTATAGCATAATAACGCAAAGTAGACGTTGGTCTACCGAGGCTTGACATGAGAGTCATATCGAGAAATTATACTAATAGAATTAAGCCAAAAGCCAAAAGTACCTCGCTTACGGAAAGGTAAAGACGGTCGGATCGATCGTATCTGGTTTACAGATGAGTTCATGAGTAAGGAACCTAAAAAAAAGCATTTGACTTAGCATTTTTAGAAAATGAAGGATCTATTAGGTTCCGGCCCTAGAGCTGAAGTTTTGTCCAAGCAGTCGAGTTTTATACGCTTATAACTAGCCTTCTTAGCGAGAGAAAATGGGATAATAAGTAAGAAGGCTGCAATCCACAAATTGGACACCGGTATTTCATGCAGCATGCATGCAACTCCAGTCTGATCCTTATTTCTGGAATATGTGTAGAGCTGTTGTGAGGAACTAACTGGGATTATTCCTATTCATATGGATAGTTGCAAAAGTTGCTGATCT
I007	347	ACGTTTGTAAGTGTTGGTATGTTTTATGGAATAGAAAGTAAG	388	393
E001	1513	ACATGTGTACGCGTAGTTACTTATCATTAAATGTATAATAAG	1554	2396
#322	424	145	298	172	89	251	694	1950	
     gene            209320..211719
I001TACTTCTCCATCAAAACACTTATGCGTGAGTATGAACGTGGCCTCGGTTGTTACTTTGCCGGATTTTAATGATTCAAATATTTTGTTGTAAGTGTTATAATTACGAATTTTGAGATCTACATTGATTAAAAATAGGCCTAATGAAATTTTGGACAATTTAGTAACACTGAGCCGTAACTTGCTGGTTTTAAATGATAGTGTTAATGAGCTCAAATCAGGCTATACGCGTAGAATTTATTATATACGTAAATCCATAGAAGTAGGGTATATACTGCTAATTTTAGAGTTGATGAAGAACACAAGGTAAATTTATTAATAATGACTAAAGTTGTAATACTTAGATAAGGCTGGTAAATTGGGGGGATACATTTTTAATGGACTGTAGACTTATATAATAAGCTTATATC
E001TCTATTCTTAGTTTAGGCTGAGGAGTAATCTCTACGTAGTTATTATTTCACAAGTTGATACCTTTCAAATCGCAACTGGTAAGGGGTATGGCGTGGGAATTCAAAGAGACATTGCTGAACTTATATACAGAAATAAACTAGTTATTCGAGACATTATCGTCTGGCCAGACTAGAAGTAGTGATCACTTAAGAGTGGGTATTATGAGGGTTGATTATTTAAGTAAGATTAGGCGTGCTGTAAAAAAATGAGTATAGTGGAGTGATCTACTGAAGGCTTCAAGCTCGCGAGCTTAATGAGTTTTCATAGTACGGAACGGTGAGAAATCTACTCCAATCTTGAGATAAACATCTGACATTAGAGCTCCGAGCTCTAAACGGGTAGCGACTTTTATAAGTAATGAAGCCGTATTCTGCTTTAGTCAAGATGCTTCAAAGGATTGAATTCGAAAGCGGCGGGTCCATTAGTATATAACGCCCGGTATACGTAGCAAAATTTCGCCCTGAAACCAGATCCATACATTCGTCACAACGGATTCCATGAGCGCCTCCCTGATTGCTACGCTCTTTGGGTTTATTATTCACTCTCTTGTATCTGCTCACAATTAATTTTTGCAGATGGGTCCATCTAAAAACTCAGTTATGATCAGGTCGTAAGCAGTATAGATGGCCGTCTTTCAATTTTTTGCCATTATTGAGATGGATTGCCCATGTGGGACTAAAGATTAACACAGATGTGTATCAAATCTAGTAGGAATCCTCGTTTTTCTATTCGCGCTGTTTGTCGTAAATAATTCTATAGAGAGCTGCACATAATCATCCTAATTATTATGCTACAACAGACTGGACATCGGGCATATGCATAATTGAGAGAAACCCGCACAGCAAGGGTATAACTGTCCAGGCATCATACGACACACGTGGAGAAAGTGCTTCATACGTAAGTTAGTTAGTAAACAGTTTGTCGTCTAGGAGCTGGACCAGAATATAGACAATTACTGGTTATTTACGTTAT
I001	15	AACACTTATGCGTGAGTATGA	35	408
E001	182	ATCACTTAAGAGTGGGTATTA	202	1013
I002AATTCGCCTCGAGAACAAACCCGACTTTAGGGAGGTATACTCTTAGGGGGT
E001TCTATTCTTAGTTTAGGCTGAGGAGTAATCTCTACGTAGTTATTATTTCACAAGTTGATACCTTTCAAATCGCAACTGGTAAGGGGTATGGCGTGGGAATTCAAAGAGACATTGCTGAACTTATATACAGAAATAAACTAGTTATTCGAGACATTATCGTCTGGCCAGACTAGAAGTAGTGATCACTTAAGAGTGGGTATTATGAGGGTTGATTATTTAAGTAAGATTAGGCGTGCTGTAAAAAAATGAGTATAGTGGAGTGATCTACTGAAGGCTTCAAGCTCGCGAGCTTAATGAGTTTTCATAGTACGGAACGGTGAGAAATCTACTCCAATCTTGAGATAAACATCTGACATTAGAGCTCCGAGCTCTAAACGGGTAGCGACTTTTATAAGTAATGAAGCCGTATTCTGCTTTAGTCAAGATGCTTCAAAGGATTGAATTCGAAAGCGGCGGGTCCATTAGTATATAACGCCCGGTATACGTAGCAAAATTTCGCCCTGAAACCAGATCCATACATTCGTCACAACGGATTCCATGAGCGCCTCCCTGATTGCTACGCTCTTTGGGTTTATTATTCACTCTCTTGTATCTGCTCACAATTAATTTTTGCAGATGGGTCCATCTAAAAACTCAGTTATGATCAGGTCGTAAGCAGTATAGATGGCCGTCTTTCAATTTTTTGCCATTATTGAGATGGATTGCCCATGTGGGACTAAAGATTAACACAGATGTGTATCAAATCTAGTAGGAATCCTCGTTTTTCTATTCGCGCTGTTTGTCGTAAATAATTCTATAGAGAGCTGCACATAATCATCCTAATTATTATGCTACAACAGACTGGACATCGGGCATATGCATAATTGAGAGAAACCCGCACAGCAAGGGTATAACTGTCCAGGCATCATACGACACACGTGGAGAAAGTGCTTCATACGTAAGTTAGTTAGTAAACAGTTTGTCGTCTAGGAGCTGGACCAGAATATAGACAATTACTGGTTATTTACGTTAT
I002	1	AATTCGCCTCGAGAACAAACCC	22	52
E001	493	ATTTCGCCCTGAAACCAGATCC	514	1013
I003AATGAAGGATTAGATCCTTCAATTACACTCCATGTTACCTACCTCGGATTATAACCTTTTAAAAGACAGTTCGGCTCGTGTTTTCATCATAAATATTTTATAATCCCATCATCGAATAATCTAAAGCCCAGGGGGAGTTACAATTTACAAGGGCTTGATGGAATGGTGACGTTTTTTGTACACCTCTTCCGAAAATCCTAAGACAAATTATAATCTATTTAATAGGTGTTATTTACTTTTCTCTATACACAAAAAACTTTCCGAGTATCTAATGACAAAACTTTTATCTCACCAGACGTATAAAAATGAATTAGGGTGCAACAGATCCACACTTGGCGACTTGTATGAAAACAATCATACTTTACATTCGTAACTACTACGCATAATTCCAATTATATGTTTCCAATATAGGTTCTGACATGTCCTTAGAAGCAAATAATATGAATATTGAGATGACCACGTTTATCAATCCATAAGTTGAAATATTTCGTCTAATATACTATTCCTAACTTTCTTCATAATCAGCCTTATGCATCATATAAAATTACATGTTTCGAGTGTATTTAAAAGTACCACTAATTTCCTACACTCATATCAATAAGACTATGGATAGGATGCACTGTAGATCTCTTCATAGGACAATTCTTGAGCATTTATCAAATAATGACTGCACATTTGAATAACAAGAGTATAACAAGATAATTGAAAAAATCTTTGGACTTGTTGCGACTGATGTAGTT
E001TCTATTCTTAGTTTAGGCTGAGGAGTAATCTCTACGTAGTTATTATTTCACAAGTTGATACCTTTCAAATCGCAACTGGTAAGGGGTATGGCGTGGGAATTCAAAGAGACATTGCTGAACTTATATACAGAAATAAACTAGTTATTCGAGACATTATCGTCTGGCCAGACTAGAAGTAGTGATCACTTAAGAGTGGGTATTATGAGGGTTGATTATTTAAGTAAGATTAGGCGTGCTGTAAAAAAATGAGTATAGTGGAGTGATCTACTGAAGGCTTCAAGCTCGCGAGCTTAATGAGTTTTCATAGTACGGAACGGTGAGAAATCTACTCCAATCTTGAGATAAACATCTGACATTAGAGCTCCGAGCTCTAAACGGGTAGCGACTTTTATAAGTAATGAAGCCGTATTCTGCTTTAGTCAAGATGCTTCAAAGGATTGAATTCGAAAGCGGCGGGTCCATTAGTATATAACGCCCGGTATACGTAGCAAAATTTCGCCCTGAAACCAGATCCATACATTCGTCACAACGGATTCCATGAGCGCCTCCCTGATTGCTACGCTCTTTGGGTTTATTATTCACTCTCTTGTATCTGCTCACAATTAATTTTTGCAGATGGGTCCATCTAAAAACTCAGTTATGATCAGGTCGTAAGCAGTATAGATGGCCGTCTTTCAATTTTTTGCCATTATTGAGATGGATTGCCCATGTGGGACTAAAGATTAACACAGATGTGTATCAAATCTAGTAGGAATCCTCGTTTTTCTATTCGCGCTGTTTGTCGTAAATAATTCTATAGAGAGCTGCACATAATCATCCTAATTATTATGCTACAACAGACTGGACATCGGGCATATGCATAATTGAGAGAAACCCGCACAGCAAGGGTATAACTGTCCAGGCATCATACGACACACGTGGAGAAAGTGCTTCATACGTAAGTTAGTTAGTAAACAGTTTGTCGTCTAGGAGCTGGACCAGAATATAGACAATTACTGGTTATTTACGTTAT
I003	473	ATAAGTTGAAATATTTCGTCTAATATACTATTCCTAACTTTCTTCATAA	521	741
E001	481	ATACGTAGCAAAATTTCGCCCTGAAACCAGATCCATACATTCGTCACAA	529	1013
I004TACCGTAATAAATGGAATCGCTACATTCCCATCTAAGCGTAGAAGTCATAGCACTAGAAATAGTGTAATTCCCCATATAT
E001TCTATTCTTAGTTTAGGCTGAGGAGTAATCTCTACGTAGTTATTATTTCACAAGTTGATACCTTTCAAATCGCAACTGGTAAGGGGTATGGCGTGGGAATTCAAAGAGACATTGCTGAACTTATATACAGAAATAAACTAGTTATTCGAGACATTATCGTCTGGCCAGACTAGAAGTAGTGATCACTTAAGAGTGGGTATTATGAGGGTTGATTATTTAAGTAAGATTAGGCGTGCTGTAAAAAAATGAGTATAGTGGAGTGATCTACTGAAGGCTTCAAGCTCGCGAGCTTAATGAGTTTTCATAGTACGGAACGGTGAGAAATCTACTCCAATCTTGAGATAAACATCTGACATTAGAGCTCCGAGCTCTAAACGGGTAGCGACTTTTATAAGTAATGAAGCCGTATTCTGCTTTAGTCAAGATGCTTCAAAGGATTGAATTCGAAAGCGGCGGGTCCATTAGTATATAACGCCCGGTATACGTAGCAAAATTTCGCCCTGAAACCAGATCCATACATTCGTCACAACGGATTCCATGAGCGCCTCCCTGATTGCTACGCTCTTTGGGTTTATTATTCACTCTCTTGTATCTGCTCACAATTAATTTTTGCAGATGGGTCCATCTAAAAACTCAGTTATGATCAGGTCGTAAGCAGTATAGATGGCCGTCTTTCAATTTTTTGCCATTATTGAGATGGATTGCCCATGTGGGACTAAAGATTAACACAGATGTGTATCAAATCTAGTAGGAATCCTCGTTTTTCTATTCGCGCTGTTTGTCGTAAATAATTCTATAGAGAGCTGCACATAATCATCCTAATTATTATGCTACAACAGACTGGACATCGGGCATATGCATAATTGAGAGAAACCCGCACAGCAAGGGTATAACTGTCCAGGCATCATACGACACACGTGGAGAAAGTGCTTCATACGTAAGTTAGTTAGTAAACAGTTTGTCGTCTAGGAGCTGGACCAGAATATAGACAATTACTGGTTATTTACGTTAT
I004	16	AATCGCTACATTCCCATCTAAGCGTAGAAGTCATAGCACTAGA	58	81
E001	333	AATCTTGAGATAAACATCTGACATTAGAGCTCCGAGCTCTAAA	375	1013
I005ATCTGATGGCGTGATTTTCGACATTTTAACACGATTCATAGTAACCACCCCACTGGTGGTAGATAATTTCGAGAGCCAGCTTAAGCCCTCCTTCCCGTCCATGTGAGTGC
E001TCTATTCTTAGTTTAGGCTGAGGAGTAATCTCTACGTAGTTATTATTTCACAAGTTGATACCTTTCAAATCGCAACTGGTAAGGGGTATGGCGTGGGAATTCAAAGAGACATTGCTGAACTTATATACAGAAATAAACTAGTTATTCGAGACATTATCGTCTGGCCAGACTAGAAGTAGTGATCACTTAAGAGTGGGTATTATGAGGGTTGATTATTTAAGTAAGATTAGGCGTGCTGTAAAAAAATGAGTATAGTGGAGTGATCTACTGAAGGCTTCAAGCTCGCGAGCTTAATGAGTTTTCATAGTACGGAACGGTGAGAAATCTACTCCAATCTTGAGATAAACATCTGACATTAGAGCTCCGAGCTCTAAACGGGTAGCGACTTTTATAAGTAATGAAGCCGTATTCTGCTTTAGTCAAGATGCTTCAAAGGATTGAATTCGAAAGCGGCGGGTCCATTAGTATATAACGCCCGGTATACGTAGCAAAATTTCGCCCTGAAACCAGATCCATACATTCGTCACAACGGATTCCATGAGCGCCTCCCTGATTGCTACGCTCTTTGGGTTTATTATTCACTCTCTTGTATCTGCTCACAATTAATTTTTGCAGATGGGTCCATCTAAAAACTCAGTTATGATCAGGTCGTAAGCAGTATAGATGGCCGTCTTTCAATTTTTTGCCATTATTGAGATGGATTGCCCATGTGGGACTAAAGATTAACACAGATGTGTATCAAATCTAGTAGGAATCCTCGTTTTTCTATTCGCGCTGTTTGTCGTAAATAATTCTATAGAGAGCTGCACATAATCATCCTAATTATTATGCTACAACAGACTGGACATCGGGCATATGCATAATTGAGAGAAACCCGCACAGCAAGGGTATAACTGTCCAGGCATCATACGACACACGTGGAGAAAGTGCTTCATACGTAAGTTAGTTAGTAAACAGTTTGTCGTCTAGGAGCTGGACCAGAATATAGACAATTACTGGTTATTTACGTTAT
I005	54	TGGTGGTAGATAATT	68	111
E001	779	TTGTCGTAAATAATT	793	1013
#231	143	178	107	128	225	960	
     gene            complement(219735..220560)
I001TAAGTAATTTATAATCGTATGCGTTGATTTATAAAATTTATTCTAAA
E001GTTACGAATTGCAACCAGACCATAATTAAAGCCGAAAGAACTATTCGGGTGGGTTTAATTTATTAGATTGAAGTTTTTCCCCAGAGAGAATCCGGCGTTACAAGCTCTTTACCTTCCGATATTGCACAAAAAATACTCCCGTGCTACTGCCCTGGCTAAACTTGCGTAAATCCGCCCGAAAACGTTACATCAATGGCCTAACAGGCCACAAGAGACCCAAAGGTCCCTACCGAACCAATACGTAATTTAGGGTAGTTACATACCAATTTGACCCTGGGTAGCTATTTCATGCTCTACCTAATTCAAGTATACATAATTAGTACCTTCCACGACCGAAAGAAATATATAAGGTTCGGTACTGGTTCAACTAGTTCAGGCTACTTAACTACTCCGCTAGTTCTTAAATAGACGTTTGAGCTACAAGATCGTGAAAAAATCGGATTAATTTCCATAATTTAGAGAACCCTTCGGACCTATAGGAATCTCATC
I001	24	TTGATTTATAAAATTTA	40	48
E001	55	TTAATTTATTAGATTGA	71	490
I002GATCGCCAACCATGTCCTCTATGGATTGGGTCTATGCAGCTAGTCCGCAATTAGAGCTGTGAATTTATACGAGAACGTAGCTCATTCCGAGCTAACCGGATTAAGATCCGGCGAG
E001GTTACGAATTGCAACCAGACCATAATTAAAGCCGAAAGAACTATTCGGGTGGGTTTAATTTATTAGATTGAAGTTTTTCCCCAGAGAGAATCCGGCGTTACAAGCTCTTTACCTTCCGATATTGCACAAAAAATACTCCCGTGCTACTGCCCTGGCTAAACTTGCGTAAATCCGCCCGAAAACGTTACATCAATGGCCTAACAGGCCACAAGAGACCCAAAGGTCCCTACCGAACCAATACGTAATTTAGGGTAGTTACATACCAATTTGACCCTGGGTAGCTATTTCATGCTCTACCTAATTCAAGTATACATAATTAGTACCTTCCACGACCGAAAGAAATATATAAGGTTCGGTACTGGTTCAACTAGTTCAGGCTACTTAACTACTCCGCTAGTTCTTAAATAGACGTTTGAGCTACAAGATCGTGAAAAAATCGGATTAATTTCCATAATTTAGAGAACCCTTCGGACCTATAGGAATCTCATC
I002	32	CTATGCAGCTAGTCCGCAATTAGAGCTGTGA	62	116
E001	386	CTACTCCGCTAGTTCTTAAATAGACGTTTGA	416	490
I003GCTATCCACTTAAACTCAATGTATATTAGTAGTCCACAGCTAGGTTTTATTAGGGGATATTTAGATATTATACAGAATTACCTCTATCTATCAGGCTTTTAGTTTACTATACTGGACTAAAAAATTGCATACATAAACGAAGAAGGGATTGTTACCAAAGGTCGAGTCTGTACAA
E001GTTACGAATTGCAACCAGACCATAATTAAAGCCGAAAGAACTATTCGGGTGGGTTTAATTTATTAGATTGAAGTTTTTCCCCAGAGAGAATCCGGCGTTACAAGCTCTTTACCTTCCGATATTGCACAAAAAATACTCCCGTGCTACTGCCCTGGCTAAACTTGCGTAAATCCGCCCGAAAACGTTACATCAATGGCCTAACAGGCCACAAGAGACCCAAAGGTCCCTACCGAACCAATACGTAATTTAGGGTAGTTACATACCAATTTGACCCTGGGTAGCTATTTCATGCTCTACCTAATTCAAGTATACATAATTAGTACCTTCCACGACCGAAAGAAATATATAAGGTTCGGTACTGGTTCAACTAGTTCAGGCTACTTAACTACTCCGCTAGTTCTTAAATAGACGTTTGAGCTACAAGATCGTGAAAAAATCGGATTAATTTCCATAATTTAGAGAACCCTTCGGACCTATAGGAATCTCATC
I003	98	TTTAGTTTACTATACTGGACTAAAAA	123	176
E001	108	TTTACCTTCCGATATTGCACAAAAAA	133	490
#163	128	104	94	489	
     gene            complement(221249..221574)
I001TATACAATATTTGACAACTATAAAAAAAGTCGTAATTGTATTTCAATCTT
E001GAATTCTACCTGTCAAGCCGTATTCCTGTTTTACGGGGAGCGGGAGTGCGTCACCGTAACCACGTGCTCTCCCACAGGTCCCACACTTCCCGTTGGCATACTTCCCAACCGGGGCGTCCTCGTTTTGGATGGCTAAGACAAGCCTAACAACACCTGCACCTCACCTGGCCGCTATGAGGGAACCCCATCCCAAACACGCTTGCCTTGGTACACTTCGTCACCCTTGGTTACAGTCACAGTATACAAACGTTCCAATCCCCATGCTAGCACAGCAGG
I001	27	AAGTCGTAATTGTATTTCA	45	51
E001	15	AAGCCGTATTCCTGTTTTA	33	277
#78	198	276	
     gene            complement(229090..234973)
I001ATGTTTAACAATATTAATCAGTACTTAGATTGATGATAATGGCGGCTATCATTT
E001ATCTCAAATAGCAAGCGCTAAGTAGACATAATTTATATATAATATATTAGTGTCTTACGGTGTGTCATAGTGGATATGCCCACGACTATTGTGGACTACCACAAAGCGATACGGATCCCTATGACACATGAGTCGGTTACTAATCATCAACTCACAAAGCACTATCTCTTTATCAGGGTACACAGGCTACCAAACCGCAGCTAGTCTTGCCCAACCAATTGTGTATGTTTGTGGTTAGAAGTGATCTCGACGTGACAAGGCGCAATAAGGTGAACCGTGCCTGAACGTAGCTATCTCCGACTGTAAACGTAGGGCCTATCGCTGCGCAACTCCAAAATCAACCACGAAGCCACCTACACATAGTCCGATTAGTAACCCCTAATACATATACACTATATTAAAATGTTTAACATCGTGGAGTACCCTTGGGACACGGTCAGTCAGATAGAGCCGAACAACACGCGACCGGTCGAATTTTAGTGAAAAAACTCATCCTCGACATCTTAAACCAAGATTTATCACGGTCTACAATCTCCCTATGCGAACTAGTAAACCAGCATAGCATTTCTGGTGATTACGCATAGAACAAGTATCACATCTATGTCTCTCCTCTGGAATTTAGTTAAACTAGCTTAGACCGCAGAGTAAAGTGACCAAAAACAACCCTAGTAAATCATGGGTAGCTCATTACTCTTACTAGCTGGCCCGTCTAGTCTAACATATCAAATATTTGACCCTGACCAGCCGGCGATCGGTGTTGGGGACAACTGCGTAATTATCACGACACCGACGGGCGAAATGTTCTAGCTACCACACAACCACAATCATGTACTCGATCAAAATCACGCAGTGAAAATTGACATGAAGGCTGATTACAAACAAACGCCGCTGTCTAACATACGGGCGCTTAGTGGTTTGAGCGCAGCCAGCACTCCGTCCTTGGTATATGTAGCTGAAAGGAATGCCCGGATATCAAAAGCGGACTCGCCACAATACCGTTGTCACTTTATGTAACATAGTCGCGGCAAACCTTCAAAATAATAAGTAATAAACGAGTTTCTATACTAACGCTTGTCTCCGCGCATGAATTTGCTTCTAGGCCCCCTACACAAACACCGAGACACATATAAATTAAGGGCATGCGAAGCCCGAGTTCCTCGGTGCCTTAATCAAGAATTCCAACCCTACCGCTACAATGTACATGATATACCATCAATAACTGTGATGACTTGCAGGCAACCTGAACCACGCTTTGGCTGTTGAATTAAATGGCAGAGCTCTCATAACATGGCGACTTTCTAGTGTCGTTTCATATTTACAAGTAAAAGCATCCAACATTGGAAACATAGCGTGGACCACCCCGGCCATAAGAAGCTCAGAAAAACAGTCTAACCATCCAGAGCGCACGAACACTCCATACGCTTTCCTAAAGATTCTACGTCGATGGGGTATCAAGCCCTGGACTCCAGAGCAAGCGCATTATCGAACTGGCAGATACACGAGAATCCCCGCACACAATTCCGATGTATATGCTGCGTAACTCGGACTTTGGGGGACCTACGAAAGCAAGGCGATAAAATCACTGAAACAGGAGTCAACAAGGTTATTTATGAAGATATTTCGAACGGAAGCAAACAGGACAATACCACAACTAGCTTATTACAGAAACAGCGCCTCAAGCGGACGCCTACACGAGCCGCTTTCATACAGCCTCGGGGGAATGGGATGCTGAATTATCGCGGGCCTCAATGATCGTGCTTTTTAATCTGTTACCCTTCCTGGAATGTACTACGGAATGTATTCGTAAGCTCCACATAGGCTCAGAAAAATCTAGTATAGACTGAGGTCATCCCAAGTGAAAGGCGAGGCAAGTTGGGAGCATTTGGAGGAACTCGGAGAAGTGTTAAGAGCCCTTATACTAACATTCCGCGAGATAGCAATATTATGTACGTCGGCGTATTCTCAATCAGAGGACATTGTACATGGAGTCATAACTGATTGATAAAGGGAACCGCGGCCTCCTCAGAAAGATAGCCCGTTCCAATTGCTTGAGACAGCAATGCCTGACTATTCGCACAAAAACTACAGCTACTCTTGATGCCTACGTTTGCGGCAAAACACACACACACAAACGGCAGAAATAGTTTAGATACTACGTTGGCGTCCGCTCGAATGCAGGGCAAAATGAGTGTCTTTGCAATCAGGTACATATCTCAAGAGACAGTCATTTCGTTCCTGGGGGGGGGGTTGGTAATATAACTTGGACCGCATTATTGCGATCTACTGCATAAAATAGGCACCTTGCCTGCTGAACTAGTGTACTACTGAATCGCTAGGAAAGTACTAAGCTGTCAGTAAGTCTCACGTCATATGATAGTGGTGATCTAACACGGGATTCACGGATTTACGCTTACGTTGGTAATATATTAACAAAACCATACCCCGTACCATCCAACACACGACGGATGGGGACCACTGTCGCTTTGTATCGGAATACGATAGTGTCAAAGTCGGGCACATCCAACACGCTCCGCCACCGCCACGCTACACATAATGCGTACAATTCGGCAGCGCCGCAAACCTAGACCGCATTTACAACCACTCTCGGGGGGTCCCTGCTTGAAATAGCATGGCCCCAGATTTTGTTAGTCAAAGCACGTTAACCGAAATAGCCGATCAAGACATGTCGTTCATCCTTTGCAGCATGCTAGAGTTAGAAGACCAGTAGCGTAGTCATGAGGTGTGCATAAAACGGACCACTCCATCTGCACGACGTCCAAACAAATAAACGCAATGTTCAGCTCGTGATCCCTTTAAAACACGACAGAATGTGCAGACGTGGGTGTAGTCTCCCTATGAGGGTCTTCAGCATATGGATACGCAAGCATTACAAAAATGTAACCGTACCGTGTCTCTAGTATTTTAGTACCCAAAGCATTGGACAGTGAGCTGCTGCTATGTTCACCAGAGAAAAAGTAAATTTTA
I001	1	ATGTTTAACA	10	55
E001	403	ATGTTTAACA	412	2986
I002TCGTCATCATAATAAAATAATCCGAATCATCTAATGATATTAAGTAAAA
E001ATCTCAAATAGCAAGCGCTAAGTAGACATAATTTATATATAATATATTAGTGTCTTACGGTGTGTCATAGTGGATATGCCCACGACTATTGTGGACTACCACAAAGCGATACGGATCCCTATGACACATGAGTCGGTTACTAATCATCAACTCACAAAGCACTATCTCTTTATCAGGGTACACAGGCTACCAAACCGCAGCTAGTCTTGCCCAACCAATTGTGTATGTTTGTGGTTAGAAGTGATCTCGACGTGACAAGGCGCAATAAGGTGAACCGTGCCTGAACGTAGCTATCTCCGACTGTAAACGTAGGGCCTATCGCTGCGCAACTCCAAAATCAACCACGAAGCCACCTACACATAGTCCGATTAGTAACCCCTAATACATATACACTATATTAAAATGTTTAACATCGTGGAGTACCCTTGGGACACGGTCAGTCAGATAGAGCCGAACAACACGCGACCGGTCGAATTTTAGTGAAAAAACTCATCCTCGACATCTTAAACCAAGATTTATCACGGTCTACAATCTCCCTATGCGAACTAGTAAACCAGCATAGCATTTCTGGTGATTACGCATAGAACAAGTATCACATCTATGTCTCTCCTCTGGAATTTAGTTAAACTAGCTTAGACCGCAGAGTAAAGTGACCAAAAACAACCCTAGTAAATCATGGGTAGCTCATTACTCTTACTAGCTGGCCCGTCTAGTCTAACATATCAAATATTTGACCCTGACCAGCCGGCGATCGGTGTTGGGGACAACTGCGTAATTATCACGACACCGACGGGCGAAATGTTCTAGCTACCACACAACCACAATCATGTACTCGATCAAAATCACGCAGTGAAAATTGACATGAAGGCTGATTACAAACAAACGCCGCTGTCTAACATACGGGCGCTTAGTGGTTTGAGCGCAGCCAGCACTCCGTCCTTGGTATATGTAGCTGAAAGGAATGCCCGGATATCAAAAGCGGACTCGCCACAATACCGTTGTCACTTTATGTAACATAGTCGCGGCAAACCTTCAAAATAATAAGTAATAAACGAGTTTCTATACTAACGCTTGTCTCCGCGCATGAATTTGCTTCTAGGCCCCCTACACAAACACCGAGACACATATAAATTAAGGGCATGCGAAGCCCGAGTTCCTCGGTGCCTTAATCAAGAATTCCAACCCTACCGCTACAATGTACATGATATACCATCAATAACTGTGATGACTTGCAGGCAACCTGAACCACGCTTTGGCTGTTGAATTAAATGGCAGAGCTCTCATAACATGGCGACTTTCTAGTGTCGTTTCATATTTACAAGTAAAAGCATCCAACATTGGAAACATAGCGTGGACCACCCCGGCCATAAGAAGCTCAGAAAAACAGTCTAACCATCCAGAGCGCACGAACACTCCATACGCTTTCCTAAAGATTCTACGTCGATGGGGTATCAAGCCCTGGACTCCAGAGCAAGCGCATTATCGAACTGGCAGATACACGAGAATCCCCGCACACAATTCCGATGTATATGCTGCGTAACTCGGACTTTGGGGGACCTACGAAAGCAAGGCGATAAAATCACTGAAACAGGAGTCAACAAGGTTATTTATGAAGATATTTCGAACGGAAGCAAACAGGACAATACCACAACTAGCTTATTACAGAAACAGCGCCTCAAGCGGACGCCTACACGAGCCGCTTTCATACAGCCTCGGGGGAATGGGATGCTGAATTATCGCGGGCCTCAATGATCGTGCTTTTTAATCTGTTACCCTTCCTGGAATGTACTACGGAATGTATTCGTAAGCTCCACATAGGCTCAGAAAAATCTAGTATAGACTGAGGTCATCCCAAGTGAAAGGCGAGGCAAGTTGGGAGCATTTGGAGGAACTCGGAGAAGTGTTAAGAGCCCTTATACTAACATTCCGCGAGATAGCAATATTATGTACGTCGGCGTATTCTCAATCAGAGGACATTGTACATGGAGTCATAACTGATTGATAAAGGGAACCGCGGCCTCCTCAGAAAGATAGCCCGTTCCAATTGCTTGAGACAGCAATGCCTGACTATTCGCACAAAAACTACAGCTACTCTTGATGCCTACGTTTGCGGCAAAACACACACACACAAACGGCAGAAATAGTTTAGATACTACGTTGGCGTCCGCTCGAATGCAGGGCAAAATGAGTGTCTTTGCAATCAGGTACATATCTCAAGAGACAGTCATTTCGTTCCTGGGGGGGGGGTTGGTAATATAACTTGGACCGCATTATTGCGATCTACTGCATAAAATAGGCACCTTGCCTGCTGAACTAGTGTACTACTGAATCGCTAGGAAAGTACTAAGCTGTCAGTAAGTCTCACGTCATATGATAGTGGTGATCTAACACGGGATTCACGGATTTACGCTTACGTTGGTAATATATTAACAAAACCATACCCCGTACCATCCAACACACGACGGATGGGGACCACTGTCGCTTTGTATCGGAATACGATAGTGTCAAAGTCGGGCACATCCAACACGCTCCGCCACCGCCACGCTACACATAATGCGTACAATTCGGCAGCGCCGCAAACCTAGACCGCATTTACAACCACTCTCGGGGGGTCCCTGCTTGAAATAGCATGGCCCCAGATTTTGTTAGTCAAAGCACGTTAACCGAAATAGCCGATCAAGACATGTCGTTCATCCTTTGCAGCATGCTAGAGTTAGAAGACCAGTAGCGTAGTCATGAGGTGTGCATAAAACGGACCACTCCATCTGCACGACGTCCAAACAAATAAACGCAATGTTCAGCTCGTGATCCCTTTAAAACACGACAGAATGTGCAGACGTGGGTGTAGTCTCCCTATGAGGGTCTTCAGCATATGGATACGCAAGCATTACAAAAATGTAACCGTACCGTGTCTCTAGTATTTTAGTACCCAAAGCATTGGACAGTGAGCTGCTGCTATGTTCACCAGAGAAAAAGTAAATTTTA
I002	7	TCATAATAAAATAATCCGAATCATCTAA	34	50
E001	2428	TAACAAAACCATACCCCGTACCATCCAA	2455	2986
I003TTAATAATACCATTCTATTTTGGGTCAATATAGTGTACATAGATTAGTCGTA
E001ATCTCAAATAGCAAGCGCTAAGTAGACATAATTTATATATAATATATTAGTGTCTTACGGTGTGTCATAGTGGATATGCCCACGACTATTGTGGACTACCACAAAGCGATACGGATCCCTATGACACATGAGTCGGTTACTAATCATCAACTCACAAAGCACTATCTCTTTATCAGGGTACACAGGCTACCAAACCGCAGCTAGTCTTGCCCAACCAATTGTGTATGTTTGTGGTTAGAAGTGATCTCGACGTGACAAGGCGCAATAAGGTGAACCGTGCCTGAACGTAGCTATCTCCGACTGTAAACGTAGGGCCTATCGCTGCGCAACTCCAAAATCAACCACGAAGCCACCTACACATAGTCCGATTAGTAACCCCTAATACATATACACTATATTAAAATGTTTAACATCGTGGAGTACCCTTGGGACACGGTCAGTCAGATAGAGCCGAACAACACGCGACCGGTCGAATTTTAGTGAAAAAACTCATCCTCGACATCTTAAACCAAGATTTATCACGGTCTACAATCTCCCTATGCGAACTAGTAAACCAGCATAGCATTTCTGGTGATTACGCATAGAACAAGTATCACATCTATGTCTCTCCTCTGGAATTTAGTTAAACTAGCTTAGACCGCAGAGTAAAGTGACCAAAAACAACCCTAGTAAATCATGGGTAGCTCATTACTCTTACTAGCTGGCCCGTCTAGTCTAACATATCAAATATTTGACCCTGACCAGCCGGCGATCGGTGTTGGGGACAACTGCGTAATTATCACGACACCGACGGGCGAAATGTTCTAGCTACCACACAACCACAATCATGTACTCGATCAAAATCACGCAGTGAAAATTGACATGAAGGCTGATTACAAACAAACGCCGCTGTCTAACATACGGGCGCTTAGTGGTTTGAGCGCAGCCAGCACTCCGTCCTTGGTATATGTAGCTGAAAGGAATGCCCGGATATCAAAAGCGGACTCGCCACAATACCGTTGTCACTTTATGTAACATAGTCGCGGCAAACCTTCAAAATAATAAGTAATAAACGAGTTTCTATACTAACGCTTGTCTCCGCGCATGAATTTGCTTCTAGGCCCCCTACACAAACACCGAGACACATATAAATTAAGGGCATGCGAAGCCCGAGTTCCTCGGTGCCTTAATCAAGAATTCCAACCCTACCGCTACAATGTACATGATATACCATCAATAACTGTGATGACTTGCAGGCAACCTGAACCACGCTTTGGCTGTTGAATTAAATGGCAGAGCTCTCATAACATGGCGACTTTCTAGTGTCGTTTCATATTTACAAGTAAAAGCATCCAACATTGGAAACATAGCGTGGACCACCCCGGCCATAAGAAGCTCAGAAAAACAGTCTAACCATCCAGAGCGCACGAACACTCCATACGCTTTCCTAAAGATTCTACGTCGATGGGGTATCAAGCCCTGGACTCCAGAGCAAGCGCATTATCGAACTGGCAGATACACGAGAATCCCCGCACACAATTCCGATGTATATGCTGCGTAACTCGGACTTTGGGGGACCTACGAAAGCAAGGCGATAAAATCACTGAAACAGGAGTCAACAAGGTTATTTATGAAGATATTTCGAACGGAAGCAAACAGGACAATACCACAACTAGCTTATTACAGAAACAGCGCCTCAAGCGGACGCCTACACGAGCCGCTTTCATACAGCCTCGGGGGAATGGGATGCTGAATTATCGCGGGCCTCAATGATCGTGCTTTTTAATCTGTTACCCTTCCTGGAATGTACTACGGAATGTATTCGTAAGCTCCACATAGGCTCAGAAAAATCTAGTATAGACTGAGGTCATCCCAAGTGAAAGGCGAGGCAAGTTGGGAGCATTTGGAGGAACTCGGAGAAGTGTTAAGAGCCCTTATACTAACATTCCGCGAGATAGCAATATTATGTACGTCGGCGTATTCTCAATCAGAGGACATTGTACATGGAGTCATAACTGATTGATAAAGGGAACCGCGGCCTCCTCAGAAAGATAGCCCGTTCCAATTGCTTGAGACAGCAATGCCTGACTATTCGCACAAAAACTACAGCTACTCTTGATGCCTACGTTTGCGGCAAAACACACACACACAAACGGCAGAAATAGTTTAGATACTACGTTGGCGTCCGCTCGAATGCAGGGCAAAATGAGTGTCTTTGCAATCAGGTACATATCTCAAGAGACAGTCATTTCGTTCCTGGGGGGGGGGTTGGTAATATAACTTGGACCGCATTATTGCGATCTACTGCATAAAATAGGCACCTTGCCTGCTGAACTAGTGTACTACTGAATCGCTAGGAAAGTACTAAGCTGTCAGTAAGTCTCACGTCATATGATAGTGGTGATCTAACACGGGATTCACGGATTTACGCTTACGTTGGTAATATATTAACAAAACCATACCCCGTACCATCCAACACACGACGGATGGGGACCACTGTCGCTTTGTATCGGAATACGATAGTGTCAAAGTCGGGCACATCCAACACGCTCCGCCACCGCCACGCTACACATAATGCGTACAATTCGGCAGCGCCGCAAACCTAGACCGCATTTACAACCACTCTCGGGGGGTCCCTGCTTGAAATAGCATGGCCCCAGATTTTGTTAGTCAAAGCACGTTAACCGAAATAGCCGATCAAGACATGTCGTTCATCCTTTGCAGCATGCTAGAGTTAGAAGACCAGTAGCGTAGTCATGAGGTGTGCATAAAACGGACCACTCCATCTGCACGACGTCCAAACAAATAAACGCAATGTTCAGCTCGTGATCCCTTTAAAACACGACAGAATGTGCAGACGTGGGTGTAGTCTCCCTATGAGGGTCTTCAGCATATGGATACGCAAGCATTACAAAAATGTAACCGTACCGTGTCTCTAGTATTTTAGTACCCAAAGCATTGGACAGTGAGCTGCTGCTATGTTCACCAGAGAAAAAGTAAATTTTA
I003	3	AATAATACCATTCTATTTTGGGTCAATATAGTGTAC	38	53
E001	1321	AGTAAAAGCATCCAACATTGGAAACATAGCGTGGAC	1356	2986
I004TACAATTTACTATTACTCCTACTTTACTTATTATCAAATAGCCTGTA
E001ATCTCAAATAGCAAGCGCTAAGTAGACATAATTTATATATAATATATTAGTGTCTTACGGTGTGTCATAGTGGATATGCCCACGACTATTGTGGACTACCACAAAGCGATACGGATCCCTATGACACATGAGTCGGTTACTAATCATCAACTCACAAAGCACTATCTCTTTATCAGGGTACACAGGCTACCAAACCGCAGCTAGTCTTGCCCAACCAATTGTGTATGTTTGTGGTTAGAAGTGATCTCGACGTGACAAGGCGCAATAAGGTGAACCGTGCCTGAACGTAGCTATCTCCGACTGTAAACGTAGGGCCTATCGCTGCGCAACTCCAAAATCAACCACGAAGCCACCTACACATAGTCCGATTAGTAACCCCTAATACATATACACTATATTAAAATGTTTAACATCGTGGAGTACCCTTGGGACACGGTCAGTCAGATAGAGCCGAACAACACGCGACCGGTCGAATTTTAGTGAAAAAACTCATCCTCGACATCTTAAACCAAGATTTATCACGGTCTACAATCTCCCTATGCGAACTAGTAAACCAGCATAGCATTTCTGGTGATTACGCATAGAACAAGTATCACATCTATGTCTCTCCTCTGGAATTTAGTTAAACTAGCTTAGACCGCAGAGTAAAGTGACCAAAAACAACCCTAGTAAATCATGGGTAGCTCATTACTCTTACTAGCTGGCCCGTCTAGTCTAACATATCAAATATTTGACCCTGACCAGCCGGCGATCGGTGTTGGGGACAACTGCGTAATTATCACGACACCGACGGGCGAAATGTTCTAGCTACCACACAACCACAATCATGTACTCGATCAAAATCACGCAGTGAAAATTGACATGAAGGCTGATTACAAACAAACGCCGCTGTCTAACATACGGGCGCTTAGTGGTTTGAGCGCAGCCAGCACTCCGTCCTTGGTATATGTAGCTGAAAGGAATGCCCGGATATCAAAAGCGGACTCGCCACAATACCGTTGTCACTTTATGTAACATAGTCGCGGCAAACCTTCAAAATAATAAGTAATAAACGAGTTTCTATACTAACGCTTGTCTCCGCGCATGAATTTGCTTCTAGGCCCCCTACACAAACACCGAGACACATATAAATTAAGGGCATGCGAAGCCCGAGTTCCTCGGTGCCTTAATCAAGAATTCCAACCCTACCGCTACAATGTACATGATATACCATCAATAACTGTGATGACTTGCAGGCAACCTGAACCACGCTTTGGCTGTTGAATTAAATGGCAGAGCTCTCATAACATGGCGACTTTCTAGTGTCGTTTCATATTTACAAGTAAAAGCATCCAACATTGGAAACATAGCGTGGACCACCCCGGCCATAAGAAGCTCAGAAAAACAGTCTAACCATCCAGAGCGCACGAACACTCCATACGCTTTCCTAAAGATTCTACGTCGATGGGGTATCAAGCCCTGGACTCCAGAGCAAGCGCATTATCGAACTGGCAGATACACGAGAATCCCCGCACACAATTCCGATGTATATGCTGCGTAACTCGGACTTTGGGGGACCTACGAAAGCAAGGCGATAAAATCACTGAAACAGGAGTCAACAAGGTTATTTATGAAGATATTTCGAACGGAAGCAAACAGGACAATACCACAACTAGCTTATTACAGAAACAGCGCCTCAAGCGGACGCCTACACGAGCCGCTTTCATACAGCCTCGGGGGAATGGGATGCTGAATTATCGCGGGCCTCAATGATCGTGCTTTTTAATCTGTTACCCTTCCTGGAATGTACTACGGAATGTATTCGTAAGCTCCACATAGGCTCAGAAAAATCTAGTATAGACTGAGGTCATCCCAAGTGAAAGGCGAGGCAAGTTGGGAGCATTTGGAGGAACTCGGAGAAGTGTTAAGAGCCCTTATACTAACATTCCGCGAGATAGCAATATTATGTACGTCGGCGTATTCTCAATCAGAGGACATTGTACATGGAGTCATAACTGATTGATAAAGGGAACCGCGGCCTCCTCAGAAAGATAGCCCGTTCCAATTGCTTGAGACAGCAATGCCTGACTATTCGCACAAAAACTACAGCTACTCTTGATGCCTACGTTTGCGGCAAAACACACACACACAAACGGCAGAAATAGTTTAGATACTACGTTGGCGTCCGCTCGAATGCAGGGCAAAATGAGTGTCTTTGCAATCAGGTACATATCTCAAGAGACAGTCATTTCGTTCCTGGGGGGGGGGTTGGTAATATAACTTGGACCGCATTATTGCGATCTACTGCATAAAATAGGCACCTTGCCTGCTGAACTAGTGTACTACTGAATCGCTAGGAAAGTACTAAGCTGTCAGTAAGTCTCACGTCATATGATAGTGGTGATCTAACACGGGATTCACGGATTTACGCTTACGTTGGTAATATATTAACAAAACCATACCCCGTACCATCCAACACACGACGGATGGGGACCACTGTCGCTTTGTATCGGAATACGATAGTGTCAAAGTCGGGCACATCCAACACGCTCCGCCACCGCCACGCTACACATAATGCGTACAATTCGGCAGCGCCGCAAACCTAGACCGCATTTACAACCACTCTCGGGGGGTCCCTGCTTGAAATAGCATGGCCCCAGATTTTGTTAGTCAAAGCACGTTAACCGAAATAGCCGATCAAGACATGTCGTTCATCCTTTGCAGCATGCTAGAGTTAGAAGACCAGTAGCGTAGTCATGAGGTGTGCATAAAACGGACCACTCCATCTGCACGACGTCCAAACAAATAAACGCAATGTTCAGCTCGTGATCCCTTTAAAACACGACAGAATGTGCAGACGTGGGTGTAGTCTCCCTATGAGGGTCTTCAGCATATGGATACGCAAGCATTACAAAAATGTAACCGTACCGTGTCTCTAGTATTTTAGTACCCAAAGCATTGGACAGTGAGCTGCTGCTATGTTCACCAGAGAAAAAGTAAATTTTA
I004	24	TTACTTATTATCAAAT	39	48
E001	137	TTACTAATCATCAACT	152	2986
I005AGATATCGATATAATGAAAATGAGAGTTTGAGGGTATTAGAATACTGTAGACTAATATTCAGCAAATGGACTGGGTCGCTGGGCTTATTAGAGTTCGATTTAAGTGTTCAATTATCGTTTGAAAAAATTAGAAACAGACCTCTGTCGGCGGTACGATTAACGTCATTCCATGTTTTTCTAACACATAGTACTGTGAAAATTTAAACATGACTGGGTTTGACACATATAGACTTTAGATGGCAAGTCTATTGTGTTATTTAGTCTAAAGATATCGGAGTGAGGATGGTACCTGAGATAACAACAATACTTGTCTGCAAGTTAATATAGATAACCTGTTGTAGTGAGTTAGAGTGTTACCCATATATAAAGGCTGTCGTAAAGAATAACGGAATTAAGACGTTTGCGATAGGTACATATAATCTGAATTCATTTAATCCGACCTAAATCTCCGTGTAGAAACAATGGAACGGAGATTTTAAACATGTGGATCAGTGTCGGGATACCGTTAACTATCGTACCTTAAACACGATTGTAATATTAACTTTTTACAGTTGACTGTGATAAAATAACAAACCGGTAGAAAAAGACTGTTGTTCTCTTTTACTGTATCCAAACGATGTAATGGAAAAATCCACTTATTGCCTTGGAATAGTGCATCGTTAAGGATAACGGTGCCTATTGATTAATTATAAAACGTTAAATTATGAATGAATAACACCTAGATTGTATTGATTTCTAATCACTTGTATTTCTTGAAATTAAACATATTTGAACTGGACCAGAGTTACGAATTATTCAATTCGATTTACAGAACATTTTCCTGCATTTTTCTTGATGTCGTATAGTTGCACTAGTAAGTTTTTACAGTTTAACAGTATAGCTAAATTGAAAGAACAAAATGTATGATCTAAGTATTGAAATATTTATACGATTTTATAATGGTATAAAGTATGGGACACTTTGATCTATAATTATTGATGATAAGTCTGCTCTGCATATAATTCAAGACTACAATGAGAGGTAGACAGACCTGGGTCAGGGCCGTGCCTACAAGTTGTTTCGGTAAAAGTTATAAATTGATTTAG
E001ATCTCAAATAGCAAGCGCTAAGTAGACATAATTTATATATAATATATTAGTGTCTTACGGTGTGTCATAGTGGATATGCCCACGACTATTGTGGACTACCACAAAGCGATACGGATCCCTATGACACATGAGTCGGTTACTAATCATCAACTCACAAAGCACTATCTCTTTATCAGGGTACACAGGCTACCAAACCGCAGCTAGTCTTGCCCAACCAATTGTGTATGTTTGTGGTTAGAAGTGATCTCGACGTGACAAGGCGCAATAAGGTGAACCGTGCCTGAACGTAGCTATCTCCGACTGTAAACGTAGGGCCTATCGCTGCGCAACTCCAAAATCAACCACGAAGCCACCTACACATAGTCCGATTAGTAACCCCTAATACATATACACTATATTAAAATGTTTAACATCGTGGAGTACCCTTGGGACACGGTCAGTCAGATAGAGCCGAACAACACGCGACCGGTCGAATTTTAGTGAAAAAACTCATCCTCGACATCTTAAACCAAGATTTATCACGGTCTACAATCTCCCTATGCGAACTAGTAAACCAGCATAGCATTTCTGGTGATTACGCATAGAACAAGTATCACATCTATGTCTCTCCTCTGGAATTTAGTTAAACTAGCTTAGACCGCAGAGTAAAGTGACCAAAAACAACCCTAGTAAATCATGGGTAGCTCATTACTCTTACTAGCTGGCCCGTCTAGTCTAACATATCAAATATTTGACCCTGACCAGCCGGCGATCGGTGTTGGGGACAACTGCGTAATTATCACGACACCGACGGGCGAAATGTTCTAGCTACCACACAACCACAATCATGTACTCGATCAAAATCACGCAGTGAAAATTGACATGAAGGCTGATTACAAACAAACGCCGCTGTCTAACATACGGGCGCTTAGTGGTTTGAGCGCAGCCAGCACTCCGTCCTTGGTATATGTAGCTGAAAGGAATGCCCGGATATCAAAAGCGGACTCGCCACAATACCGTTGTCACTTTATGTAACATAGTCGCGGCAAACCTTCAAAATAATAAGTAATAAACGAGTTTCTATACTAACGCTTGTCTCCGCGCATGAATTTGCTTCTAGGCCCCCTACACAAACACCGAGACACATATAAATTAAGGGCATGCGAAGCCCGAGTTCCTCGGTGCCTTAATCAAGAATTCCAACCCTACCGCTACAATGTACATGATATACCATCAATAACTGTGATGACTTGCAGGCAACCTGAACCACGCTTTGGCTGTTGAATTAAATGGCAGAGCTCTCATAACATGGCGACTTTCTAGTGTCGTTTCATATTTACAAGTAAAAGCATCCAACATTGGAAACATAGCGTGGACCACCCCGGCCATAAGAAGCTCAGAAAAACAGTCTAACCATCCAGAGCGCACGAACACTCCATACGCTTTCCTAAAGATTCTACGTCGATGGGGTATCAAGCCCTGGACTCCAGAGCAAGCGCATTATCGAACTGGCAGATACACGAGAATCCCCGCACACAATTCCGATGTATATGCTGCGTAACTCGGACTTTGGGGGACCTACGAAAGCAAGGCGATAAAATCACTGAAACAGGAGTCAACAAGGTTATTTATGAAGATATTTCGAACGGAAGCAAACAGGACAATACCACAACTAGCTTATTACAGAAACAGCGCCTCAAGCGGACGCCTACACGAGCCGCTTTCATACAGCCTCGGGGGAATGGGATGCTGAATTATCGCGGGCCTCAATGATCGTGCTTTTTAATCTGTTACCCTTCCTGGAATGTACTACGGAATGTATTCGTAAGCTCCACATAGGCTCAGAAAAATCTAGTATAGACTGAGGTCATCCCAAGTGAAAGGCGAGGCAAGTTGGGAGCATTTGGAGGAACTCGGAGAAGTGTTAAGAGCCCTTATACTAACATTCCGCGAGATAGCAATATTATGTACGTCGGCGTATTCTCAATCAGAGGACATTGTACATGGAGTCATAACTGATTGATAAAGGGAACCGCGGCCTCCTCAGAAAGATAGCCCGTTCCAATTGCTTGAGACAGCAATGCCTGACTATTCGCACAAAAACTACAGCTACTCTTGATGCCTACGTTTGCGGCAAAACACACACACACAAACGGCAGAAATAGTTTAGATACTACGTTGGCGTCCGCTCGAATGCAGGGCAAAATGAGTGTCTTTGCAATCAGGTACATATCTCAAGAGACAGTCATTTCGTTCCTGGGGGGGGGGTTGGTAATATAACTTGGACCGCATTATTGCGATCTACTGCATAAAATAGGCACCTTGCCTGCTGAACTAGTGTACTACTGAATCGCTAGGAAAGTACTAAGCTGTCAGTAAGTCTCACGTCATATGATAGTGGTGATCTAACACGGGATTCACGGATTTACGCTTACGTTGGTAATATATTAACAAAACCATACCCCGTACCATCCAACACACGACGGATGGGGACCACTGTCGCTTTGTATCGGAATACGATAGTGTCAAAGTCGGGCACATCCAACACGCTCCGCCACCGCCACGCTACACATAATGCGTACAATTCGGCAGCGCCGCAAACCTAGACCGCATTTACAACCACTCTCGGGGGGTCCCTGCTTGAAATAGCATGGCCCCAGATTTTGTTAGTCAAAGCACGTTAACCGAAATAGCCGATCAAGACATGTCGTTCATCCTTTGCAGCATGCTAGAGTTAGAAGACCAGTAGCGTAGTCATGAGGTGTGCATAAAACGGACCACTCCATCTGCACGACGTCCAAACAAATAAACGCAATGTTCAGCTCGTGATCCCTTTAAAACACGACAGAATGTGCAGACGTGGGTGTAGTCTCCCTATGAGGGTCTTCAGCATATGGATACGCAAGCATTACAAAAATGTAACCGTACCGTGTCTCTAGTATTTTAGTACCCAAAGCATTGGACAGTGAGCTGCTGCTATGTTCACCAGAGAAAAAGTAAATTTTA
I005	286	GTACCTGAGATAACAACAATACTTGT	311	1086
E001	1198	GTACATGATATACCATCAATAACTGT	1223	2986
I006ACTAAATTTAACAAATTTAACTCTGTAGATAGGAGAGAGTACGTTTTAAATGCAGGATATAGAGAGTTGATGGTTGCTGGTAAGCGTTAAAGTTATTTTATGCTTCCGATCGTCTATTTTTGTATTGGTGACCGTCATTTTATTAAAAGTTATTTTAGTTCGCACCATTCTGGTTGCTATTAATTATAGGCCCTGGAAGAATTTGAGTTATTTATGGTATCTTGACTGCACTCATAAATTCATTAGACTTGACGGGATCTTTACAGTAGACGTTTAACCTACCCGTCCAGCAGCACGAAATTGTATAGCCATTCATTGTGAAGTCCTGTAGTTGTCAGGACCATTGTCGTGGTTTATTATAATTGAATATGCAAATTTGGGGTACAGAGTCTAATTTGTCAATGGCATTCGAAATGAACCTCATTTCTCTAACTAGAGTCTTACTCTACATCAAATCAATTCCGGTCCTGTCGCGCTACTTTAAGTTTTGTGATAGTTTTTAATTGTTATAGTAGAACCGTTAACTAAACAATAAATGCTATATCAAGACATACTAGGTAACTGAACTTGTTTTTTTACAAATGAGAAATATTAAACGTAGGCTGCACATTAATGTTGATATTCGTGTTACAAATCCATCGACTTGGGGGGGGTTAATTGATAATAATTTTCTTTCGGCTGAATACATATCCTCATGTTTATCGCAAATGATTATTACTTGTCTGATTTGCACGTTTTAAGAGCTAATG
E001ATCTCAAATAGCAAGCGCTAAGTAGACATAATTTATATATAATATATTAGTGTCTTACGGTGTGTCATAGTGGATATGCCCACGACTATTGTGGACTACCACAAAGCGATACGGATCCCTATGACACATGAGTCGGTTACTAATCATCAACTCACAAAGCACTATCTCTTTATCAGGGTACACAGGCTACCAAACCGCAGCTAGTCTTGCCCAACCAATTGTGTATGTTTGTGGTTAGAAGTGATCTCGACGTGACAAGGCGCAATAAGGTGAACCGTGCCTGAACGTAGCTATCTCCGACTGTAAACGTAGGGCCTATCGCTGCGCAACTCCAAAATCAACCACGAAGCCACCTACACATAGTCCGATTAGTAACCCCTAATACATATACACTATATTAAAATGTTTAACATCGTGGAGTACCCTTGGGACACGGTCAGTCAGATAGAGCCGAACAACACGCGACCGGTCGAATTTTAGTGAAAAAACTCATCCTCGACATCTTAAACCAAGATTTATCACGGTCTACAATCTCCCTATGCGAACTAGTAAACCAGCATAGCATTTCTGGTGATTACGCATAGAACAAGTATCACATCTATGTCTCTCCTCTGGAATTTAGTTAAACTAGCTTAGACCGCAGAGTAAAGTGACCAAAAACAACCCTAGTAAATCATGGGTAGCTCATTACTCTTACTAGCTGGCCCGTCTAGTCTAACATATCAAATATTTGACCCTGACCAGCCGGCGATCGGTGTTGGGGACAACTGCGTAATTATCACGACACCGACGGGCGAAATGTTCTAGCTACCACACAACCACAATCATGTACTCGATCAAAATCACGCAGTGAAAATTGACATGAAGGCTGATTACAAACAAACGCCGCTGTCTAACATACGGGCGCTTAGTGGTTTGAGCGCAGCCAGCACTCCGTCCTTGGTATATGTAGCTGAAAGGAATGCCCGGATATCAAAAGCGGACTCGCCACAATACCGTTGTCACTTTATGTAACATAGTCGCGGCAAACCTTCAAAATAATAAGTAATAAACGAGTTTCTATACTAACGCTTGTCTCCGCGCATGAATTTGCTTCTAGGCCCCCTACACAAACACCGAGACACATATAAATTAAGGGCATGCGAAGCCCGAGTTCCTCGGTGCCTTAATCAAGAATTCCAACCCTACCGCTACAATGTACATGATATACCATCAATAACTGTGATGACTTGCAGGCAACCTGAACCACGCTTTGGCTGTTGAATTAAATGGCAGAGCTCTCATAACATGGCGACTTTCTAGTGTCGTTTCATATTTACAAGTAAAAGCATCCAACATTGGAAACATAGCGTGGACCACCCCGGCCATAAGAAGCTCAGAAAAACAGTCTAACCATCCAGAGCGCACGAACACTCCATACGCTTTCCTAAAGATTCTACGTCGATGGGGTATCAAGCCCTGGACTCCAGAGCAAGCGCATTATCGAACTGGCAGATACACGAGAATCCCCGCACACAATTCCGATGTATATGCTGCGTAACTCGGACTTTGGGGGACCTACGAAAGCAAGGCGATAAAATCACTGAAACAGGAGTCAACAAGGTTATTTATGAAGATATTTCGAACGGAAGCAAACAGGACAATACCACAACTAGCTTATTACAGAAACAGCGCCTCAAGCGGACGCCTACACGAGCCGCTTTCATACAGCCTCGGGGGAATGGGATGCTGAATTATCGCGGGCCTCAATGATCGTGCTTTTTAATCTGTTACCCTTCCTGGAATGTACTACGGAATGTATTCGTAAGCTCCACATAGGCTCAGAAAAATCTAGTATAGACTGAGGTCATCCCAAGTGAAAGGCGAGGCAAGTTGGGAGCATTTGGAGGAACTCGGAGAAGTGTTAAGAGCCCTTATACTAACATTCCGCGAGATAGCAATATTATGTACGTCGGCGTATTCTCAATCAGAGGACATTGTACATGGAGTCATAACTGATTGATAAAGGGAACCGCGGCCTCCTCAGAAAGATAGCCCGTTCCAATTGCTTGAGACAGCAATGCCTGACTATTCGCACAAAAACTACAGCTACTCTTGATGCCTACGTTTGCGGCAAAACACACACACACAAACGGCAGAAATAGTTTAGATACTACGTTGGCGTCCGCTCGAATGCAGGGCAAAATGAGTGTCTTTGCAATCAGGTACATATCTCAAGAGACAGTCATTTCGTTCCTGGGGGGGGGGTTGGTAATATAACTTGGACCGCATTATTGCGATCTACTGCATAAAATAGGCACCTTGCCTGCTGAACTAGTGTACTACTGAATCGCTAGGAAAGTACTAAGCTGTCAGTAAGTCTCACGTCATATGATAGTGGTGATCTAACACGGGATTCACGGATTTACGCTTACGTTGGTAATATATTAACAAAACCATACCCCGTACCATCCAACACACGACGGATGGGGACCACTGTCGCTTTGTATCGGAATACGATAGTGTCAAAGTCGGGCACATCCAACACGCTCCGCCACCGCCACGCTACACATAATGCGTACAATTCGGCAGCGCCGCAAACCTAGACCGCATTTACAACCACTCTCGGGGGGTCCCTGCTTGAAATAGCATGGCCCCAGATTTTGTTAGTCAAAGCACGTTAACCGAAATAGCCGATCAAGACATGTCGTTCATCCTTTGCAGCATGCTAGAGTTAGAAGACCAGTAGCGTAGTCATGAGGTGTGCATAAAACGGACCACTCCATCTGCACGACGTCCAAACAAATAAACGCAATGTTCAGCTCGTGATCCCTTTAAAACACGACAGAATGTGCAGACGTGGGTGTAGTCTCCCTATGAGGGTCTTCAGCATATGGATACGCAAGCATTACAAAAATGTAACCGTACCGTGTCTCTAGTATTTTAGTACCCAAAGCATTGGACAGTGAGCTGCTGCTATGTTCACCAGAGAAAAAGTAAATTTTA
I006	416	GAACCTCATTTCTCTAACTAG	436	750
E001	680	GTAGCTCATTACTCTTACTAG	700	2986
I007GTTGATATTATGTTGATCTGGAACCAGGAAAAATTAGTTGTACAACGAACCTGCAATAGTTTTTGTTCCGATTCACCGTCTAGGTTTAAAGGAAGCGAGTACCCTGGAAGAATAAACATGTGTGGGGTATTACTTGCGGGTGCATCGGGGATCGGAGACTTTAATAGGATCAGTGATTAAGGTGTAGTCTCAACTTGAGAAGAAAGAAGTCGGATATATTTTCGAGAGTAAAGGGAGGAAGCAACATATGTTTAAAACGTATAGAAGCTGATAGGTGAGCGTGCCTGAGAGGAAAAGGGGGGTATACTTTGATGAGAGAGTTAAACATAAGATGAGGTTTAGTTGAGATTATAAGTTATCTAACGTGTGGAAAGTACGGAATTGTCTAAGTATTAGTGTACGGAATAATTCTCTTATGTGGAAAAATGGAAAAGGAAGGGTTTCACAAATTGGGCAAGGGGTTAAGTAATGGCTGCTGGAGGTAACTTAGTACTATAGCGGTTGTATTATGAGGTGAGATATAGTGTGACATTAATGCAGTCATGGGATCCGTGATGGAGTAAGCGGAAGTGAGAATGTATCTAGATCTGGTGGGAGATGGAATATACTGAGCCGGGATATTGCAATTTATAATGCGACGAGGGCGTAAGGACATACAGGAGAACGAGTTAGTTTTCGTAAAGGAGATC
E001ATCTCAAATAGCAAGCGCTAAGTAGACATAATTTATATATAATATATTAGTGTCTTACGGTGTGTCATAGTGGATATGCCCACGACTATTGTGGACTACCACAAAGCGATACGGATCCCTATGACACATGAGTCGGTTACTAATCATCAACTCACAAAGCACTATCTCTTTATCAGGGTACACAGGCTACCAAACCGCAGCTAGTCTTGCCCAACCAATTGTGTATGTTTGTGGTTAGAAGTGATCTCGACGTGACAAGGCGCAATAAGGTGAACCGTGCCTGAACGTAGCTATCTCCGACTGTAAACGTAGGGCCTATCGCTGCGCAACTCCAAAATCAACCACGAAGCCACCTACACATAGTCCGATTAGTAACCCCTAATACATATACACTATATTAAAATGTTTAACATCGTGGAGTACCCTTGGGACACGGTCAGTCAGATAGAGCCGAACAACACGCGACCGGTCGAATTTTAGTGAAAAAACTCATCCTCGACATCTTAAACCAAGATTTATCACGGTCTACAATCTCCCTATGCGAACTAGTAAACCAGCATAGCATTTCTGGTGATTACGCATAGAACAAGTATCACATCTATGTCTCTCCTCTGGAATTTAGTTAAACTAGCTTAGACCGCAGAGTAAAGTGACCAAAAACAACCCTAGTAAATCATGGGTAGCTCATTACTCTTACTAGCTGGCCCGTCTAGTCTAACATATCAAATATTTGACCCTGACCAGCCGGCGATCGGTGTTGGGGACAACTGCGTAATTATCACGACACCGACGGGCGAAATGTTCTAGCTACCACACAACCACAATCATGTACTCGATCAAAATCACGCAGTGAAAATTGACATGAAGGCTGATTACAAACAAACGCCGCTGTCTAACATACGGGCGCTTAGTGGTTTGAGCGCAGCCAGCACTCCGTCCTTGGTATATGTAGCTGAAAGGAATGCCCGGATATCAAAAGCGGACTCGCCACAATACCGTTGTCACTTTATGTAACATAGTCGCGGCAAACCTTCAAAATAATAAGTAATAAACGAGTTTCTATACTAACGCTTGTCTCCGCGCATGAATTTGCTTCTAGGCCCCCTACACAAACACCGAGACACATATAAATTAAGGGCATGCGAAGCCCGAGTTCCTCGGTGCCTTAATCAAGAATTCCAACCCTACCGCTACAATGTACATGATATACCATCAATAACTGTGATGACTTGCAGGCAACCTGAACCACGCTTTGGCTGTTGAATTAAATGGCAGAGCTCTCATAACATGGCGACTTTCTAGTGTCGTTTCATATTTACAAGTAAAAGCATCCAACATTGGAAACATAGCGTGGACCACCCCGGCCATAAGAAGCTCAGAAAAACAGTCTAACCATCCAGAGCGCACGAACACTCCATACGCTTTCCTAAAGATTCTACGTCGATGGGGTATCAAGCCCTGGACTCCAGAGCAAGCGCATTATCGAACTGGCAGATACACGAGAATCCCCGCACACAATTCCGATGTATATGCTGCGTAACTCGGACTTTGGGGGACCTACGAAAGCAAGGCGATAAAATCACTGAAACAGGAGTCAACAAGGTTATTTATGAAGATATTTCGAACGGAAGCAAACAGGACAATACCACAACTAGCTTATTACAGAAACAGCGCCTCAAGCGGACGCCTACACGAGCCGCTTTCATACAGCCTCGGGGGAATGGGATGCTGAATTATCGCGGGCCTCAATGATCGTGCTTTTTAATCTGTTACCCTTCCTGGAATGTACTACGGAATGTATTCGTAAGCTCCACATAGGCTCAGAAAAATCTAGTATAGACTGAGGTCATCCCAAGTGAAAGGCGAGGCAAGTTGGGAGCATTTGGAGGAACTCGGAGAAGTGTTAAGAGCCCTTATACTAACATTCCGCGAGATAGCAATATTATGTACGTCGGCGTATTCTCAATCAGAGGACATTGTACATGGAGTCATAACTGATTGATAAAGGGAACCGCGGCCTCCTCAGAAAGATAGCCCGTTCCAATTGCTTGAGACAGCAATGCCTGACTATTCGCACAAAAACTACAGCTACTCTTGATGCCTACGTTTGCGGCAAAACACACACACACAAACGGCAGAAATAGTTTAGATACTACGTTGGCGTCCGCTCGAATGCAGGGCAAAATGAGTGTCTTTGCAATCAGGTACATATCTCAAGAGACAGTCATTTCGTTCCTGGGGGGGGGGTTGGTAATATAACTTGGACCGCATTATTGCGATCTACTGCATAAAATAGGCACCTTGCCTGCTGAACTAGTGTACTACTGAATCGCTAGGAAAGTACTAAGCTGTCAGTAAGTCTCACGTCATATGATAGTGGTGATCTAACACGGGATTCACGGATTTACGCTTACGTTGGTAATATATTAACAAAACCATACCCCGTACCATCCAACACACGACGGATGGGGACCACTGTCGCTTTGTATCGGAATACGATAGTGTCAAAGTCGGGCACATCCAACACGCTCCGCCACCGCCACGCTACACATAATGCGTACAATTCGGCAGCGCCGCAAACCTAGACCGCATTTACAACCACTCTCGGGGGGTCCCTGCTTGAAATAGCATGGCCCCAGATTTTGTTAGTCAAAGCACGTTAACCGAAATAGCCGATCAAGACATGTCGTTCATCCTTTGCAGCATGCTAGAGTTAGAAGACCAGTAGCGTAGTCATGAGGTGTGCATAAAACGGACCACTCCATCTGCACGACGTCCAAACAAATAAACGCAATGTTCAGCTCGTGATCCCTTTAAAACACGACAGAATGTGCAGACGTGGGTGTAGTCTCCCTATGAGGGTCTTCAGCATATGGATACGCAAGCATTACAAAAATGTAACCGTACCGTGTCTCTAGTATTTTAGTACCCAAAGCATTGGACAGTGAGCTGCTGCTATGTTCACCAGAGAAAAAGTAAATTTTA
I007	424	AAATGGAAAAGGAAGGGTTTCACAAAT	450	690
E001	2871	ATATGGATACGCAAGCATTACAAAAAT	2897	2986
I008AAAAAGCCTAATGTCTTCCTCTCTTAATTTTTTACGACGCCGTATTCAGTTGTTTTTATTGGGTTCGTGCATTAGTTGATCTCGTCTTTGAAATACGTATTATTGGTTGATGAATTGTACTCGCCATTTGAGCGCCCATCACGGAATAATAATACAAATTTATTAGAAAATGCA
E001ATCTCAAATAGCAAGCGCTAAGTAGACATAATTTATATATAATATATTAGTGTCTTACGGTGTGTCATAGTGGATATGCCCACGACTATTGTGGACTACCACAAAGCGATACGGATCCCTATGACACATGAGTCGGTTACTAATCATCAACTCACAAAGCACTATCTCTTTATCAGGGTACACAGGCTACCAAACCGCAGCTAGTCTTGCCCAACCAATTGTGTATGTTTGTGGTTAGAAGTGATCTCGACGTGACAAGGCGCAATAAGGTGAACCGTGCCTGAACGTAGCTATCTCCGACTGTAAACGTAGGGCCTATCGCTGCGCAACTCCAAAATCAACCACGAAGCCACCTACACATAGTCCGATTAGTAACCCCTAATACATATACACTATATTAAAATGTTTAACATCGTGGAGTACCCTTGGGACACGGTCAGTCAGATAGAGCCGAACAACACGCGACCGGTCGAATTTTAGTGAAAAAACTCATCCTCGACATCTTAAACCAAGATTTATCACGGTCTACAATCTCCCTATGCGAACTAGTAAACCAGCATAGCATTTCTGGTGATTACGCATAGAACAAGTATCACATCTATGTCTCTCCTCTGGAATTTAGTTAAACTAGCTTAGACCGCAGAGTAAAGTGACCAAAAACAACCCTAGTAAATCATGGGTAGCTCATTACTCTTACTAGCTGGCCCGTCTAGTCTAACATATCAAATATTTGACCCTGACCAGCCGGCGATCGGTGTTGGGGACAACTGCGTAATTATCACGACACCGACGGGCGAAATGTTCTAGCTACCACACAACCACAATCATGTACTCGATCAAAATCACGCAGTGAAAATTGACATGAAGGCTGATTACAAACAAACGCCGCTGTCTAACATACGGGCGCTTAGTGGTTTGAGCGCAGCCAGCACTCCGTCCTTGGTATATGTAGCTGAAAGGAATGCCCGGATATCAAAAGCGGACTCGCCACAATACCGTTGTCACTTTATGTAACATAGTCGCGGCAAACCTTCAAAATAATAAGTAATAAACGAGTTTCTATACTAACGCTTGTCTCCGCGCATGAATTTGCTTCTAGGCCCCCTACACAAACACCGAGACACATATAAATTAAGGGCATGCGAAGCCCGAGTTCCTCGGTGCCTTAATCAAGAATTCCAACCCTACCGCTACAATGTACATGATATACCATCAATAACTGTGATGACTTGCAGGCAACCTGAACCACGCTTTGGCTGTTGAATTAAATGGCAGAGCTCTCATAACATGGCGACTTTCTAGTGTCGTTTCATATTTACAAGTAAAAGCATCCAACATTGGAAACATAGCGTGGACCACCCCGGCCATAAGAAGCTCAGAAAAACAGTCTAACCATCCAGAGCGCACGAACACTCCATACGCTTTCCTAAAGATTCTACGTCGATGGGGTATCAAGCCCTGGACTCCAGAGCAAGCGCATTATCGAACTGGCAGATACACGAGAATCCCCGCACACAATTCCGATGTATATGCTGCGTAACTCGGACTTTGGGGGACCTACGAAAGCAAGGCGATAAAATCACTGAAACAGGAGTCAACAAGGTTATTTATGAAGATATTTCGAACGGAAGCAAACAGGACAATACCACAACTAGCTTATTACAGAAACAGCGCCTCAAGCGGACGCCTACACGAGCCGCTTTCATACAGCCTCGGGGGAATGGGATGCTGAATTATCGCGGGCCTCAATGATCGTGCTTTTTAATCTGTTACCCTTCCTGGAATGTACTACGGAATGTATTCGTAAGCTCCACATAGGCTCAGAAAAATCTAGTATAGACTGAGGTCATCCCAAGTGAAAGGCGAGGCAAGTTGGGAGCATTTGGAGGAACTCGGAGAAGTGTTAAGAGCCCTTATACTAACATTCCGCGAGATAGCAATATTATGTACGTCGGCGTATTCTCAATCAGAGGACATTGTACATGGAGTCATAACTGATTGATAAAGGGAACCGCGGCCTCCTCAGAAAGATAGCCCGTTCCAATTGCTTGAGACAGCAATGCCTGACTATTCGCACAAAAACTACAGCTACTCTTGATGCCTACGTTTGCGGCAAAACACACACACACAAACGGCAGAAATAGTTTAGATACTACGTTGGCGTCCGCTCGAATGCAGGGCAAAATGAGTGTCTTTGCAATCAGGTACATATCTCAAGAGACAGTCATTTCGTTCCTGGGGGGGGGGTTGGTAATATAACTTGGACCGCATTATTGCGATCTACTGCATAAAATAGGCACCTTGCCTGCTGAACTAGTGTACTACTGAATCGCTAGGAAAGTACTAAGCTGTCAGTAAGTCTCACGTCATATGATAGTGGTGATCTAACACGGGATTCACGGATTTACGCTTACGTTGGTAATATATTAACAAAACCATACCCCGTACCATCCAACACACGACGGATGGGGACCACTGTCGCTTTGTATCGGAATACGATAGTGTCAAAGTCGGGCACATCCAACACGCTCCGCCACCGCCACGCTACACATAATGCGTACAATTCGGCAGCGCCGCAAACCTAGACCGCATTTACAACCACTCTCGGGGGGTCCCTGCTTGAAATAGCATGGCCCCAGATTTTGTTAGTCAAAGCACGTTAACCGAAATAGCCGATCAAGACATGTCGTTCATCCTTTGCAGCATGCTAGAGTTAGAAGACCAGTAGCGTAGTCATGAGGTGTGCATAAAACGGACCACTCCATCTGCACGACGTCCAAACAAATAAACGCAATGTTCAGCTCGTGATCCCTTTAAAACACGACAGAATGTGCAGACGTGGGTGTAGTCTCCCTATGAGGGTCTTCAGCATATGGATACGCAAGCATTACAAAAATGTAACCGTACCGTGTCTCTAGTATTTTAGTACCCAAAGCATTGGACAGTGAGCTGCTGCTATGTTCACCAGAGAAAAAGTAAATTTTA
I008	27	ATTTTTTACGACGCCGTATTC	47	175
E001	1942	ATTATGTACGTCGGCGTATTC	1962	2986
#936	201	108	108	140	579	65	363	485	2985	
     gene            complement(235130..238252)
I001AAACTACTTACGTAAGATTAAAGAGACCTGTCGGCATGGTAATCTGAATCAAGAAAACAATTGCATAAATTAGGACAACGGCAATGTGAATAAACATAAATTTCTAATTATAATTAAAAATAGTCCATAATAGACAAAGATAACATAAAAAACTTAGAAATAGAACAAAGAGTAATAAGCGCCGATGTTAAGGAAGTGTGACGTAT
E001TGATACTTACAAGTGATCGAACCCACAGACTCACTCATGACATCTTTAGAAGCGTAGTAGTTAAAGAATCCTATAGTCAGTAGTACTCCCCGAGCGTAAAAATATAATACCGAGCTCTAATGGTATACTTCAACATAATAAATTACGCAAATCGACTCTCGGTGTCTGTAACCCCCAGGCAAGGTTACCTTGTGATTACTTAGCAAGGAGGTTGCTGATAGTTTTAAAAGACCTCGCATGGCAAACATATGAGTACTCTTGAGGAGAAAGAGATAAAAGTCTTGTTTTGATTAATAAGGATAATGGTTATATAAATCTTTCCTTTGATGTCTTACCAGCGATTTACAAAATGACCTTGGCCGGCTCACGCAATCGGACATTCTTCTCATATATCCCGTTCACTGGTCGAAAACTAAATGGGTAAGAGACAGGTTTTGGGGTCTAGTTGATTCAGGACTTATCTCCGCAAAAGCAATCTGAGTAAGCTTTAATAAAACCATACGCCTGTTAAAGACATAACTCAACTTGTTATTAAGCTATTTACGTGGTTAAGTTAGAAAAATAAAATAACGTTTATAGCAAATCCCGAGGCCGACATACTGGCTTATTTATTACCCTACATGTAATAATCATGTATGATAATTCTACGCCAAAGTACATTTGCAAAATGGCCATATGGAAAGGCAGTTTGCCGATCTGTTAGTAAGTAATAGAGCCGCGTCAAAAAAGTTACCTCGGTCAGAGAAAATTTAGAAGTCGCATAATCCACTACCTATCAATCAAGGTAAATAACCTCATGAACTGCCCTTTAGAATCGCAGATGACCCCTAACAAACCCTCACTGAGCTACCACAATCGAGCAAAGCTATAATTATCTTAATGAAGTGTGACGCTACTTGCACCATAACCGGGGTCAGGGAAAGGGCTCAACCTCTCTTTTTGCTCAGCATAATTAAGGCTATTTAGTCCCCGATATACCAAAACCGCCTACTACATTAGCCTCTGATGCCAGAAACCAACAGGCTCATGCTCTTTACTAACAATGGGAACACATGTAAGGTACCAGTCACACAAACCATAGTCAGAGTGCTACACTTAAGACCAGATCGGTACCGCACTTAGAACAGTGATATAATCAGTAAGGTAAACATCCGTAAAGCCACTTTCACTTTCGAAAAGAGTCAGTACATTTGACCGACGTGAGTAAAGATACTCCGCTGATCTCTGGCTTACGCGAATCCTAAGGATGTAGATTATAGAACCGACGAACTATAAACATTAACAATGCAACGCTGTTGTATGACTTGGTGTAGGGTCACATTAAGAAAAATCACTACGCTAAGCCCCATTTATAGTAGGTGCTGGAAACACCATAAGAAGCATGACTAAACCCGGAGCGGACCAATTAGCTAAGACTGTAATTGCAAGGGAAGCAGGAATGGCTACGGCGTTGTTAAAATTTGTGCTCAGATAATCACCCAATCCAGAAATAATGACACAAACAAGTGCGACGTCGTTTGAAGACGTCTACTGATTCTTCACAACAGTACCATTAGACATTGGCTCGCTTAGAGATGAACAGGCTTAGTAATGAAGAGAACGAGCACATTCGGGAAAAGCATCCTAGACGAAAAGAGCCCCTTACAACAAGAAGTGGGCAAGTATACACGTGTAAATAGGGTTATATAAACAACACATCAAGAGCCTGGTCATCCGGTAAGGGCAACAAAATTTTGAGAATGGTTAAAGCACCACCGCGGTGCCTGGAGTCGTATATTAACTCATGAGGAGATAGGATATCACACCATAAAAAAACATGATTTGTGGATTTCACTAGATTCCAAAGTAGAAGTTGTG
I001	185	ATGTTAAGGAAGTGTGACG	203	207
E001	874	ATCTTAATGAAGTGTGACG	892	1858
I002GTAAAACGCCAAATAACGATCTATAAGGAAGAAGACATCTATTCAAAAAAATAAACAGAAACAAGACCAAGAATCCAGTCAAAATTCATCCTATAACATGCAATAACAATAAAGAATAATATCA
E001TGATACTTACAAGTGATCGAACCCACAGACTCACTCATGACATCTTTAGAAGCGTAGTAGTTAAAGAATCCTATAGTCAGTAGTACTCCCCGAGCGTAAAAATATAATACCGAGCTCTAATGGTATACTTCAACATAATAAATTACGCAAATCGACTCTCGGTGTCTGTAACCCCCAGGCAAGGTTACCTTGTGATTACTTAGCAAGGAGGTTGCTGATAGTTTTAAAAGACCTCGCATGGCAAACATATGAGTACTCTTGAGGAGAAAGAGATAAAAGTCTTGTTTTGATTAATAAGGATAATGGTTATATAAATCTTTCCTTTGATGTCTTACCAGCGATTTACAAAATGACCTTGGCCGGCTCACGCAATCGGACATTCTTCTCATATATCCCGTTCACTGGTCGAAAACTAAATGGGTAAGAGACAGGTTTTGGGGTCTAGTTGATTCAGGACTTATCTCCGCAAAAGCAATCTGAGTAAGCTTTAATAAAACCATACGCCTGTTAAAGACATAACTCAACTTGTTATTAAGCTATTTACGTGGTTAAGTTAGAAAAATAAAATAACGTTTATAGCAAATCCCGAGGCCGACATACTGGCTTATTTATTACCCTACATGTAATAATCATGTATGATAATTCTACGCCAAAGTACATTTGCAAAATGGCCATATGGAAAGGCAGTTTGCCGATCTGTTAGTAAGTAATAGAGCCGCGTCAAAAAAGTTACCTCGGTCAGAGAAAATTTAGAAGTCGCATAATCCACTACCTATCAATCAAGGTAAATAACCTCATGAACTGCCCTTTAGAATCGCAGATGACCCCTAACAAACCCTCACTGAGCTACCACAATCGAGCAAAGCTATAATTATCTTAATGAAGTGTGACGCTACTTGCACCATAACCGGGGTCAGGGAAAGGGCTCAACCTCTCTTTTTGCTCAGCATAATTAAGGCTATTTAGTCCCCGATATACCAAAACCGCCTACTACATTAGCCTCTGATGCCAGAAACCAACAGGCTCATGCTCTTTACTAACAATGGGAACACATGTAAGGTACCAGTCACACAAACCATAGTCAGAGTGCTACACTTAAGACCAGATCGGTACCGCACTTAGAACAGTGATATAATCAGTAAGGTAAACATCCGTAAAGCCACTTTCACTTTCGAAAAGAGTCAGTACATTTGACCGACGTGAGTAAAGATACTCCGCTGATCTCTGGCTTACGCGAATCCTAAGGATGTAGATTATAGAACCGACGAACTATAAACATTAACAATGCAACGCTGTTGTATGACTTGGTGTAGGGTCACATTAAGAAAAATCACTACGCTAAGCCCCATTTATAGTAGGTGCTGGAAACACCATAAGAAGCATGACTAAACCCGGAGCGGACCAATTAGCTAAGACTGTAATTGCAAGGGAAGCAGGAATGGCTACGGCGTTGTTAAAATTTGTGCTCAGATAATCACCCAATCCAGAAATAATGACACAAACAAGTGCGACGTCGTTTGAAGACGTCTACTGATTCTTCACAACAGTACCATTAGACATTGGCTCGCTTAGAGATGAACAGGCTTAGTAATGAAGAGAACGAGCACATTCGGGAAAAGCATCCTAGACGAAAAGAGCCCCTTACAACAAGAAGTGGGCAAGTATACACGTGTAAATAGGGTTATATAAACAACACATCAAGAGCCTGGTCATCCGGTAAGGGCAACAAAATTTTGAGAATGGTTAAAGCACCACCGCGGTGCCTGGAGTCGTATATTAACTCATGAGGAGATAGGATATCACACCATAAAAAAACATGATTTGTGGATTTCACTAGATTCCAAAGTAGAAGTTGTG
I002	39	CTATTCAAAAAAATAAACAGAAACAAG	65	125
E001	1480	CAATCCAGAAATAATGACACAAACAAG	1506	1858
I003AATAAACAGTCCTGCAACTATCTGCATATAATAGGATAAAAAAATAATGAATAAATTATAATTGTAACAGCGTATCTCTCAGTGATGCATTCAGTACCCTTTAATTATGGTAAATTCAATGGAATTTAAGTTATGCACACACTTTGTAATGTAATAGAAGAGATTAGGTGCTTCTCATATAATTGTTAAGCGCGAGTCTATATTTGAAAGAATTGTAATGTTGTTAAACTCTATTTAAATAGTTTAAAAGAAATTAAAGCTAAGAACATATATCATTTGACTTATTTATTTTCCGCAACATTGGAAAAACTAATCAGCACCTCTGTAAAGCCCCTATTGAATACGACCGTTCAACAAGAATGTTAGTTATGCAAACTTATACTAATCTTTTGCTATTATCAGACAGCAATGCCAATGGCATGAAAGAGCCTTACTGTTTGTACATCGCTTCACAGATATATTACAAATCAATAATCATTGTTTTGCTCAAATACCAGATCCATAGATAATATGTACATATACTCAATTAAATGATATCACATTAGATAAATTTTGATCATATTAACTATACATCGGTTATCGGCACAGATCCGAATAAACTGGTTAATCTTTTTTAACACTATCGTTTTTATAATATCAAAATACTTGTCATTAATCTGAATTAAAAACTTTTATTCGAAAAAAACCTTTTGTATAAGAAAGACCCTGATAGGCTACAATAATTAACAAGTAGTAATAGTAATCGTAAAATTTTTCGATATTTGATG
E001TGATACTTACAAGTGATCGAACCCACAGACTCACTCATGACATCTTTAGAAGCGTAGTAGTTAAAGAATCCTATAGTCAGTAGTACTCCCCGAGCGTAAAAATATAATACCGAGCTCTAATGGTATACTTCAACATAATAAATTACGCAAATCGACTCTCGGTGTCTGTAACCCCCAGGCAAGGTTACCTTGTGATTACTTAGCAAGGAGGTTGCTGATAGTTTTAAAAGACCTCGCATGGCAAACATATGAGTACTCTTGAGGAGAAAGAGATAAAAGTCTTGTTTTGATTAATAAGGATAATGGTTATATAAATCTTTCCTTTGATGTCTTACCAGCGATTTACAAAATGACCTTGGCCGGCTCACGCAATCGGACATTCTTCTCATATATCCCGTTCACTGGTCGAAAACTAAATGGGTAAGAGACAGGTTTTGGGGTCTAGTTGATTCAGGACTTATCTCCGCAAAAGCAATCTGAGTAAGCTTTAATAAAACCATACGCCTGTTAAAGACATAACTCAACTTGTTATTAAGCTATTTACGTGGTTAAGTTAGAAAAATAAAATAACGTTTATAGCAAATCCCGAGGCCGACATACTGGCTTATTTATTACCCTACATGTAATAATCATGTATGATAATTCTACGCCAAAGTACATTTGCAAAATGGCCATATGGAAAGGCAGTTTGCCGATCTGTTAGTAAGTAATAGAGCCGCGTCAAAAAAGTTACCTCGGTCAGAGAAAATTTAGAAGTCGCATAATCCACTACCTATCAATCAAGGTAAATAACCTCATGAACTGCCCTTTAGAATCGCAGATGACCCCTAACAAACCCTCACTGAGCTACCACAATCGAGCAAAGCTATAATTATCTTAATGAAGTGTGACGCTACTTGCACCATAACCGGGGTCAGGGAAAGGGCTCAACCTCTCTTTTTGCTCAGCATAATTAAGGCTATTTAGTCCCCGATATACCAAAACCGCCTACTACATTAGCCTCTGATGCCAGAAACCAACAGGCTCATGCTCTTTACTAACAATGGGAACACATGTAAGGTACCAGTCACACAAACCATAGTCAGAGTGCTACACTTAAGACCAGATCGGTACCGCACTTAGAACAGTGATATAATCAGTAAGGTAAACATCCGTAAAGCCACTTTCACTTTCGAAAAGAGTCAGTACATTTGACCGACGTGAGTAAAGATACTCCGCTGATCTCTGGCTTACGCGAATCCTAAGGATGTAGATTATAGAACCGACGAACTATAAACATTAACAATGCAACGCTGTTGTATGACTTGGTGTAGGGTCACATTAAGAAAAATCACTACGCTAAGCCCCATTTATAGTAGGTGCTGGAAACACCATAAGAAGCATGACTAAACCCGGAGCGGACCAATTAGCTAAGACTGTAATTGCAAGGGAAGCAGGAATGGCTACGGCGTTGTTAAAATTTGTGCTCAGATAATCACCCAATCCAGAAATAATGACACAAACAAGTGCGACGTCGTTTGAAGACGTCTACTGATTCTTCACAACAGTACCATTAGACATTGGCTCGCTTAGAGATGAACAGGCTTAGTAATGAAGAGAACGAGCACATTCGGGAAAAGCATCCTAGACGAAAAGAGCCCCTTACAACAAGAAGTGGGCAAGTATACACGTGTAAATAGGGTTATATAAACAACACATCAAGAGCCTGGTCATCCGGTAAGGGCAACAAAATTTTGAGAATGGTTAAAGCACCACCGCGGTGCCTGGAGTCGTATATTAACTCATGAGGAGATAGGATATCACACCATAAAAAAACATGATTTGTGGATTTCACTAGATTCCAAAGTAGAAGTTGTG
I003	89	ATTCAGTACCCTTTAATTATGGTAAAT	115	768
E001	764	ATCCACTACCTATCAATCAAGGTAAAT	790	1858
I004TCTAACATAAATCTTCATAAAGGAATGGCTATTTAGAAAAAAGGAGTTCCTGCCATACAACATGAATCGACAATT
E001TGATACTTACAAGTGATCGAACCCACAGACTCACTCATGACATCTTTAGAAGCGTAGTAGTTAAAGAATCCTATAGTCAGTAGTACTCCCCGAGCGTAAAAATATAATACCGAGCTCTAATGGTATACTTCAACATAATAAATTACGCAAATCGACTCTCGGTGTCTGTAACCCCCAGGCAAGGTTACCTTGTGATTACTTAGCAAGGAGGTTGCTGATAGTTTTAAAAGACCTCGCATGGCAAACATATGAGTACTCTTGAGGAGAAAGAGATAAAAGTCTTGTTTTGATTAATAAGGATAATGGTTATATAAATCTTTCCTTTGATGTCTTACCAGCGATTTACAAAATGACCTTGGCCGGCTCACGCAATCGGACATTCTTCTCATATATCCCGTTCACTGGTCGAAAACTAAATGGGTAAGAGACAGGTTTTGGGGTCTAGTTGATTCAGGACTTATCTCCGCAAAAGCAATCTGAGTAAGCTTTAATAAAACCATACGCCTGTTAAAGACATAACTCAACTTGTTATTAAGCTATTTACGTGGTTAAGTTAGAAAAATAAAATAACGTTTATAGCAAATCCCGAGGCCGACATACTGGCTTATTTATTACCCTACATGTAATAATCATGTATGATAATTCTACGCCAAAGTACATTTGCAAAATGGCCATATGGAAAGGCAGTTTGCCGATCTGTTAGTAAGTAATAGAGCCGCGTCAAAAAAGTTACCTCGGTCAGAGAAAATTTAGAAGTCGCATAATCCACTACCTATCAATCAAGGTAAATAACCTCATGAACTGCCCTTTAGAATCGCAGATGACCCCTAACAAACCCTCACTGAGCTACCACAATCGAGCAAAGCTATAATTATCTTAATGAAGTGTGACGCTACTTGCACCATAACCGGGGTCAGGGAAAGGGCTCAACCTCTCTTTTTGCTCAGCATAATTAAGGCTATTTAGTCCCCGATATACCAAAACCGCCTACTACATTAGCCTCTGATGCCAGAAACCAACAGGCTCATGCTCTTTACTAACAATGGGAACACATGTAAGGTACCAGTCACACAAACCATAGTCAGAGTGCTACACTTAAGACCAGATCGGTACCGCACTTAGAACAGTGATATAATCAGTAAGGTAAACATCCGTAAAGCCACTTTCACTTTCGAAAAGAGTCAGTACATTTGACCGACGTGAGTAAAGATACTCCGCTGATCTCTGGCTTACGCGAATCCTAAGGATGTAGATTATAGAACCGACGAACTATAAACATTAACAATGCAACGCTGTTGTATGACTTGGTGTAGGGTCACATTAAGAAAAATCACTACGCTAAGCCCCATTTATAGTAGGTGCTGGAAACACCATAAGAAGCATGACTAAACCCGGAGCGGACCAATTAGCTAAGACTGTAATTGCAAGGGAAGCAGGAATGGCTACGGCGTTGTTAAAATTTGTGCTCAGATAATCACCCAATCCAGAAATAATGACACAAACAAGTGCGACGTCGTTTGAAGACGTCTACTGATTCTTCACAACAGTACCATTAGACATTGGCTCGCTTAGAGATGAACAGGCTTAGTAATGAAGAGAACGAGCACATTCGGGAAAAGCATCCTAGACGAAAAGAGCCCCTTACAACAAGAAGTGGGCAAGTATACACGTGTAAATAGGGTTATATAAACAACACATCAAGAGCCTGGTCATCCGGTAAGGGCAACAAAATTTTGAGAATGGTTAAAGCACCACCGCGGTGCCTGGAGTCGTATATTAACTCATGAGGAGATAGGATATCACACCATAAAAAAACATGATTTGTGGATTTCACTAGATTCCAAAGTAGAAGTTGTG
I004	16	CATAAAGGAATGGCTATTTAGAAAAAAGGAGTTCCTGCCA	55	76
E001	1607	CATTCGGGAAAAGCATCCTAGACGAAAAGAGCCCCTTACA	1646	1858
I005TTGGTATGTTGTTCTCACTTTGGTTAACCACTTGTTATGGGTCTAATAACGCGTCTTTAATGAATAAGTTGTCTATAAGGCATCGTCTCTTCTT
E001TGATACTTACAAGTGATCGAACCCACAGACTCACTCATGACATCTTTAGAAGCGTAGTAGTTAAAGAATCCTATAGTCAGTAGTACTCCCCGAGCGTAAAAATATAATACCGAGCTCTAATGGTATACTTCAACATAATAAATTACGCAAATCGACTCTCGGTGTCTGTAACCCCCAGGCAAGGTTACCTTGTGATTACTTAGCAAGGAGGTTGCTGATAGTTTTAAAAGACCTCGCATGGCAAACATATGAGTACTCTTGAGGAGAAAGAGATAAAAGTCTTGTTTTGATTAATAAGGATAATGGTTATATAAATCTTTCCTTTGATGTCTTACCAGCGATTTACAAAATGACCTTGGCCGGCTCACGCAATCGGACATTCTTCTCATATATCCCGTTCACTGGTCGAAAACTAAATGGGTAAGAGACAGGTTTTGGGGTCTAGTTGATTCAGGACTTATCTCCGCAAAAGCAATCTGAGTAAGCTTTAATAAAACCATACGCCTGTTAAAGACATAACTCAACTTGTTATTAAGCTATTTACGTGGTTAAGTTAGAAAAATAAAATAACGTTTATAGCAAATCCCGAGGCCGACATACTGGCTTATTTATTACCCTACATGTAATAATCATGTATGATAATTCTACGCCAAAGTACATTTGCAAAATGGCCATATGGAAAGGCAGTTTGCCGATCTGTTAGTAAGTAATAGAGCCGCGTCAAAAAAGTTACCTCGGTCAGAGAAAATTTAGAAGTCGCATAATCCACTACCTATCAATCAAGGTAAATAACCTCATGAACTGCCCTTTAGAATCGCAGATGACCCCTAACAAACCCTCACTGAGCTACCACAATCGAGCAAAGCTATAATTATCTTAATGAAGTGTGACGCTACTTGCACCATAACCGGGGTCAGGGAAAGGGCTCAACCTCTCTTTTTGCTCAGCATAATTAAGGCTATTTAGTCCCCGATATACCAAAACCGCCTACTACATTAGCCTCTGATGCCAGAAACCAACAGGCTCATGCTCTTTACTAACAATGGGAACACATGTAAGGTACCAGTCACACAAACCATAGTCAGAGTGCTACACTTAAGACCAGATCGGTACCGCACTTAGAACAGTGATATAATCAGTAAGGTAAACATCCGTAAAGCCACTTTCACTTTCGAAAAGAGTCAGTACATTTGACCGACGTGAGTAAAGATACTCCGCTGATCTCTGGCTTACGCGAATCCTAAGGATGTAGATTATAGAACCGACGAACTATAAACATTAACAATGCAACGCTGTTGTATGACTTGGTGTAGGGTCACATTAAGAAAAATCACTACGCTAAGCCCCATTTATAGTAGGTGCTGGAAACACCATAAGAAGCATGACTAAACCCGGAGCGGACCAATTAGCTAAGACTGTAATTGCAAGGGAAGCAGGAATGGCTACGGCGTTGTTAAAATTTGTGCTCAGATAATCACCCAATCCAGAAATAATGACACAAACAAGTGCGACGTCGTTTGAAGACGTCTACTGATTCTTCACAACAGTACCATTAGACATTGGCTCGCTTAGAGATGAACAGGCTTAGTAATGAAGAGAACGAGCACATTCGGGAAAAGCATCCTAGACGAAAAGAGCCCCTTACAACAAGAAGTGGGCAAGTATACACGTGTAAATAGGGTTATATAAACAACACATCAAGAGCCTGGTCATCCGGTAAGGGCAACAAAATTTTGAGAATGGTTAAAGCACCACCGCGGTGCCTGGAGTCGTATATTAACTCATGAGGAGATAGGATATCACACCATAAAAAAACATGATTTGTGGATTTCACTAGATTCCAAAGTAGAAGTTGTG
I005	28	CCACTTGTTATGGGTCTAATAACGCG	53	95
E001	522	CAACTTGTTATTAAGCTATTTACGTG	547	1858
#193	133	66	244	298	923	1857	
     gene            complement(248624..251580)
I001TATTGAAATAATAGCCAATGTTTAATATAATATAACTATTTGTTAATCTATTATTTTTTAGTTTCATTT
E001CGATACAGTCAGACCTCTGCTGTTTGACCCACCGACAAACCGGGGTCTGTCTTGCAATCACTGCGGGCTCGCAAACTAGTCAACTCATTGTGTTTTGAGCGGCGGAGAAACGCTGACAATATTCAATTCAGGTTTCTAGTGAAAAGTTGGGCGAACCCGGACCATGGGAAGATAGAAGGCGACCGCCCCGCACGCTGCATGTCTGAACTCTACTCCGCTACATGGGTGCAGCTAATGACTGGCATAACTACGCCCATGTGTCTGATAATACCCCTTACTTTACTCCTGAATCATTCAAACTAAAGATCACACTACGACGCTGTATCGTTATAACGGGTCTGAAAATAATACGCAGAAGAACACCGAATGTGGTTGAGACCCCCCGGTCATACTTGGATATTGGCGGTAGCGCAGTCGGTAGTGCACAATAATTTCCCATCCCGTTACAACAAAGTGGCTTGTAGTGCTGCTTCCATGCATCAGAGCGGCAAACAATCGCCGACCTTCGGTACTCTGATGCACTTAATCTGAATTTCTTCGTAACGGTCTTCACAGGATATCTCCTGACCCTAGGAAAACTCTCAGCAAGAGGACAGTCGTAGATCGCTACTCCCCGAAATTCACCAAACATTTTGGTCCAGGTAGCCACTACTGTAGCCAAGCGTCGGATCGGTAGGCTCCGAGTTCACCGGAGCCTATTCCTGCTATTCAAATGAAGAACCGAGGGATAAGCCCCCAATGGTGGTCGCGACTAGTACCCGCATCACGACTCGCGCTTAAACACGGTCTGTCTACTCCCCGCGTTAGCCCTCAGGGGATCCGCACGACCCAGTTCGGAAGCGGATACATACCATGTAGTACCCTTAACCTGGGCACAAACCCCTATCATCTAGTATAGTCTCACAACAAACTATTCTGTCGAGGGGGACCTAAACCTAACAAAAGCTGGACGATTCGGCACCT
I001	14	GCCAATGTTTAATATAATA	32	70
E001	252	GCCCATGTGTCTGATAATA	270	964
I002CCTAACATAATTAATTTCTCACATCAACGGTGCACCCAGGCAAGTAGTATCGGTTAGAATTAAATAATTCATGTGATAGCCAATTTTGTTAGGCTACTGGATTAGTCGTTGTATCTTGAATTCATGTCGTAGTTTTAATCGTCTGTTGATAATCGCTTCATATGGCTGCGGAATTAACCAGACTGTTCCTTCAACACTAATTAGCTACTATTCTTTATAAAGGATCAAATAGCTAGATTCGATTAAAGACTTTCAATATCCGAATACTATAGACAAATTTTACAGCATGATATTACTTTATAAACGCCGTATGAACTTGCCTAAAATTTTTGTTTCCTGGGTGCTTACGTTGAACAAATACTCCAAAAAATATGGGATATGTTTACATGTCATTGTTCTACTCTCATAAGAGACGGTGCACAATCAAATATTGGCTCGACTCTGCGCACTAAGATCAAGAAAGATAGACTTATGCAAACTTAAACTGTGCAAAGCCTTCTATTTTACTTAGGCAGTACCAGGTATTTCAGATTTCTTTTCTCTCATTTTTTATCTCGAGAACAAAAACACCGTACTTACAAATAGTGATATATGGCTTATATATCGTATAGTTAGTATACTATAAATTGGGCATCGAAATGAGTGTTGATTATAGTGTTTAAACGAAAATTGGGGCTGAAAGCCTGATATGAGGCTGCCTATTATGCACAGGTTTAAGTAGGATAGCACTATAATGTTCAGAACCGCTACTATACGGTTTCTAATGGTAGTCTAGGTCTAATGCTCACGTACGTGTGTTATCGCCCGATACACCTTGACATGATAGCAAATTATCACTTAATTACGGATAGAGAGCTTTATCTACAGGTGTTTGATAATTATACACTTGTTCTTAAATACACTGAGGAAAAGTGAAATAATGTAGAGTACTACTATTTTGATATACGTCGTTAATCGCAAACATCGTAAGGGACTATTAAAATGGTGTGTACTGTTAATCTTACCTGGAAGTCAGACGACCTAAAGCTATACCATAATATTCGTTTATATTACCGAGGTAGATTGCCTCCAGTAGAAAATCCTATAAGACTTATTAGTGCAGAGCCATCACATACCGTACGATAGTCATAAGTTTAACTCAGAGTACATTTAGACAAGTCCACAGTTGAATAATTTTAATCAGTTGGGAGTTCCCACCGTTTTTTATAAATAATTTGTATTTTAAGTTTTACTTTGTACATCCGTAATTTATACTAACACGAATACTACTAAGAACAACTGTATTTATATTGAGGTGTCAAACCTTTATTTATGATCGACAAGTGATGCGCAACGT
E001CGATACAGTCAGACCTCTGCTGTTTGACCCACCGACAAACCGGGGTCTGTCTTGCAATCACTGCGGGCTCGCAAACTAGTCAACTCATTGTGTTTTGAGCGGCGGAGAAACGCTGACAATATTCAATTCAGGTTTCTAGTGAAAAGTTGGGCGAACCCGGACCATGGGAAGATAGAAGGCGACCGCCCCGCACGCTGCATGTCTGAACTCTACTCCGCTACATGGGTGCAGCTAATGACTGGCATAACTACGCCCATGTGTCTGATAATACCCCTTACTTTACTCCTGAATCATTCAAACTAAAGATCACACTACGACGCTGTATCGTTATAACGGGTCTGAAAATAATACGCAGAAGAACACCGAATGTGGTTGAGACCCCCCGGTCATACTTGGATATTGGCGGTAGCGCAGTCGGTAGTGCACAATAATTTCCCATCCCGTTACAACAAAGTGGCTTGTAGTGCTGCTTCCATGCATCAGAGCGGCAAACAATCGCCGACCTTCGGTACTCTGATGCACTTAATCTGAATTTCTTCGTAACGGTCTTCACAGGATATCTCCTGACCCTAGGAAAACTCTCAGCAAGAGGACAGTCGTAGATCGCTACTCCCCGAAATTCACCAAACATTTTGGTCCAGGTAGCCACTACTGTAGCCAAGCGTCGGATCGGTAGGCTCCGAGTTCACCGGAGCCTATTCCTGCTATTCAAATGAAGAACCGAGGGATAAGCCCCCAATGGTGGTCGCGACTAGTACCCGCATCACGACTCGCGCTTAAACACGGTCTGTCTACTCCCCGCGTTAGCCCTCAGGGGATCCGCACGACCCAGTTCGGAAGCGGATACATACCATGTAGTACCCTTAACCTGGGCACAAACCCCTATCATCTAGTATAGTCTCACAACAAACTATTCTGTCGAGGGGGACCTAAACCTAACAAAAGCTGGACGATTCGGCACCT
I002	1229	TTACTTTGTACATCCGTAATTTATACTAACACGAATACTACTAAG	1273	1337
E001	275	TTACTTTACTCCTGAATCATTCAAACTAAAGATCACACTACGACG	319	964
I003AGAAAACGCACTACTATGAACTGACGCAAATTTAAAATTTTTAGATAAAAAAAAAAATTAATATTCATAGATTTAAGAAACGGCTCA
E001CGATACAGTCAGACCTCTGCTGTTTGACCCACCGACAAACCGGGGTCTGTCTTGCAATCACTGCGGGCTCGCAAACTAGTCAACTCATTGTGTTTTGAGCGGCGGAGAAACGCTGACAATATTCAATTCAGGTTTCTAGTGAAAAGTTGGGCGAACCCGGACCATGGGAAGATAGAAGGCGACCGCCCCGCACGCTGCATGTCTGAACTCTACTCCGCTACATGGGTGCAGCTAATGACTGGCATAACTACGCCCATGTGTCTGATAATACCCCTTACTTTACTCCTGAATCATTCAAACTAAAGATCACACTACGACGCTGTATCGTTATAACGGGTCTGAAAATAATACGCAGAAGAACACCGAATGTGGTTGAGACCCCCCGGTCATACTTGGATATTGGCGGTAGCGCAGTCGGTAGTGCACAATAATTTCCCATCCCGTTACAACAAAGTGGCTTGTAGTGCTGCTTCCATGCATCAGAGCGGCAAACAATCGCCGACCTTCGGTACTCTGATGCACTTAATCTGAATTTCTTCGTAACGGTCTTCACAGGATATCTCCTGACCCTAGGAAAACTCTCAGCAAGAGGACAGTCGTAGATCGCTACTCCCCGAAATTCACCAAACATTTTGGTCCAGGTAGCCACTACTGTAGCCAAGCGTCGGATCGGTAGGCTCCGAGTTCACCGGAGCCTATTCCTGCTATTCAAATGAAGAACCGAGGGATAAGCCCCCAATGGTGGTCGCGACTAGTACCCGCATCACGACTCGCGCTTAAACACGGTCTGTCTACTCCCCGCGTTAGCCCTCAGGGGATCCGCACGACCCAGTTCGGAAGCGGATACATACCATGTAGTACCCTTAACCTGGGCACAAACCCCTATCATCTAGTATAGTCTCACAACAAACTATTCTGTCGAGGGGGACCTAAACCTAACAAAAGCTGGACGATTCGGCACCT
I003	30	ATTTAAAATTTTTAGATAAAA	50	88
E001	125	AATTCAGGTTTCTAGTGAAAA	145	964
I004TTCTAGCATCAAATGTGCTAACATATTTATTTTTTTACCCTACCTCTCAAACAAGATGTTGGCGTCATGTTCGCTAAATTCAACGAACTGATCTGCAATGAAGGTGGATTAATAAATATATAGCTTGAGCAAGATTCCCATGAGAACGTCGGAGTACGTTAGTATTCCTGACACATGCTTTGAGTGAAAATCTATGCTGTACTTATACCAGGAGGCAATATATATAAGTTAGTTGCTAAAGGTTTGGGTTATCTAAAGTAAGCTAACAGTTGATCGTACTAATATAGGCTTTTTTCCTCATCATAGTTCAATATCAATAGAACAAATTACGCACCGAGATTCGCTCATCCATCACTACTCCAGGGCTGCTATTCGTCGGATCCTTGTATTATTTTGACGTCAAATAATTGAGGCGGGACTTAAAACGGGAATATTGGCCATAGC
E001CGATACAGTCAGACCTCTGCTGTTTGACCCACCGACAAACCGGGGTCTGTCTTGCAATCACTGCGGGCTCGCAAACTAGTCAACTCATTGTGTTTTGAGCGGCGGAGAAACGCTGACAATATTCAATTCAGGTTTCTAGTGAAAAGTTGGGCGAACCCGGACCATGGGAAGATAGAAGGCGACCGCCCCGCACGCTGCATGTCTGAACTCTACTCCGCTACATGGGTGCAGCTAATGACTGGCATAACTACGCCCATGTGTCTGATAATACCCCTTACTTTACTCCTGAATCATTCAAACTAAAGATCACACTACGACGCTGTATCGTTATAACGGGTCTGAAAATAATACGCAGAAGAACACCGAATGTGGTTGAGACCCCCCGGTCATACTTGGATATTGGCGGTAGCGCAGTCGGTAGTGCACAATAATTTCCCATCCCGTTACAACAAAGTGGCTTGTAGTGCTGCTTCCATGCATCAGAGCGGCAAACAATCGCCGACCTTCGGTACTCTGATGCACTTAATCTGAATTTCTTCGTAACGGTCTTCACAGGATATCTCCTGACCCTAGGAAAACTCTCAGCAAGAGGACAGTCGTAGATCGCTACTCCCCGAAATTCACCAAACATTTTGGTCCAGGTAGCCACTACTGTAGCCAAGCGTCGGATCGGTAGGCTCCGAGTTCACCGGAGCCTATTCCTGCTATTCAAATGAAGAACCGAGGGATAAGCCCCCAATGGTGGTCGCGACTAGTACCCGCATCACGACTCGCGCTTAAACACGGTCTGTCTACTCCCCGCGTTAGCCCTCAGGGGATCCGCACGACCCAGTTCGGAAGCGGATACATACCATGTAGTACCCTTAACCTGGGCACAAACCCCTATCATCTAGTATAGTCTCACAACAAACTATTCTGTCGAGGGGGACCTAAACCTAACAAAAGCTGGACGATTCGGCACCT
I004	421	TAAAACGGGAATATTGGCCATAGC	444	445
E001	387	TCATACTTGGATATTGGCGGTAGC	410	964
I005GTTATCCAAAACTAGAAAGATTTAAGATAATTAACGTAGTTGTCGGTATTCCAATCGA
E001CGATACAGTCAGACCTCTGCTGTTTGACCCACCGACAAACCGGGGTCTGTCTTGCAATCACTGCGGGCTCGCAAACTAGTCAACTCATTGTGTTTTGAGCGGCGGAGAAACGCTGACAATATTCAATTCAGGTTTCTAGTGAAAAGTTGGGCGAACCCGGACCATGGGAAGATAGAAGGCGACCGCCCCGCACGCTGCATGTCTGAACTCTACTCCGCTACATGGGTGCAGCTAATGACTGGCATAACTACGCCCATGTGTCTGATAATACCCCTTACTTTACTCCTGAATCATTCAAACTAAAGATCACACTACGACGCTGTATCGTTATAACGGGTCTGAAAATAATACGCAGAAGAACACCGAATGTGGTTGAGACCCCCCGGTCATACTTGGATATTGGCGGTAGCGCAGTCGGTAGTGCACAATAATTTCCCATCCCGTTACAACAAAGTGGCTTGTAGTGCTGCTTCCATGCATCAGAGCGGCAAACAATCGCCGACCTTCGGTACTCTGATGCACTTAATCTGAATTTCTTCGTAACGGTCTTCACAGGATATCTCCTGACCCTAGGAAAACTCTCAGCAAGAGGACAGTCGTAGATCGCTACTCCCCGAAATTCACCAAACATTTTGGTCCAGGTAGCCACTACTGTAGCCAAGCGTCGGATCGGTAGGCTCCGAGTTCACCGGAGCCTATTCCTGCTATTCAAATGAAGAACCGAGGGATAAGCCCCCAATGGTGGTCGCGACTAGTACCCGCATCACGACTCGCGCTTAAACACGGTCTGTCTACTCCCCGCGTTAGCCCTCAGGGGATCCGCACGACCCAGTTCGGAAGCGGATACATACCATGTAGTACCCTTAACCTGGGCACAAACCCCTATCATCTAGTATAGTCTCACAACAAACTATTCTGTCGAGGGGGACCTAAACCTAACAAAAGCTGGACGATTCGGCACCT
I005	42	GTCGGTATTCCAATC	56	59
E001	45	GTCTGTCTTGCAATC	59	964
#105	201	195	93	93	276	963	
     gene            252118..254129
I001AAATTAAACTAGCGTAAGAAAAAGTCAAACATCTATACAATAGAGTGGCTAT
E001GTCGGGAGCTACCCCAGTACCACATTACGCGAAGAATATGGTAAGTTCTTCTTCCCGACTCATGGGCGTATAATAAATACACCTATTACGCTACCCGGGAGGGATCTCGTCCAATGTTAGGATAGTGTGGCACCCCGCTCGTATACCCGCCACTGATAACCCCGGTTACGCAGACAGTAATACTTGTTGAGCGGATGCCTGAGGCCACGAATATCCCTAATACACTAGCGGTGCAAGGGCGACGGATACAATAGAGGCACCACGCACCGCACCGGCGTCTCAGCTTGAGGGATGCTTCGCACAACCCCGCGAACTAAGACAAGTTATCGTGATCGTACCGCATCGCCCCGCATAATCAACTTAAAACGTGTCCTCGCCCAAGGGATACTATGGCCCTTTAAATGGAGACAAGCATAGATCGGTTCGCCTCGGGCGGTACCACTTTAATGGCATTCACGGTCCCAAGGTGAATTCTCCCCATAGGATATGCTCAGGATGAAACCTATCCTGAATATATAGTCCCTGACGAGCGTGTCCGGAAGCCGCGGCATGCTCACATATTAGGACTTGGTTCACTGCTATATCGGCATCTGATAATGGTAAGCCTTCGACGACAGACTACATGTACTGCGCTTGAGGTTCGTACTGAACCCGTAGGGAATTTGGGACCAATTTTTACTTAGAAACTAGAAGCCACGTTTGACATGGGCGTAGCTCAAGTCGGTCTTCAGAGAAACTCAGGCCGGATGTACCATGATGTTGCAATAAAGGTCTGAGAGATCAACTGCGCGGCCCCCCCATTAGGGAGAATCACTTTAATCATGATCCCTATGGCATTTGCACAAAGAGTTGGCTGGCCGCAGTCCTAGCAAAGTAACAAGATCCCCTGAGTCGATAAGGGGTGGGGTCATCGATGCGCCCGACTCTAGACAGTCAACGCCACCAAGAGCAACGCAGTGCGGAGCCCGTCTGTCTTTTTGCCTCTTGATCCCCTCATTTAAAGGTTGCCCATTCGGTTCATACAGGTTAGTTGGTCTGATCATAGCCATCTAGTTAGTCGGTAGCTGATTCCATCGTGCGTTGGCCCCATATTAAACTATGAACAGGAGCTATATTGTCTACTTCCGACCCAACAGACGGAGCCTCTAAAGAAAATGGGTGATAGCAACATCAGGGAGTGGGATCGGGATGTCAGGAACCCGATCGAGACCCGTCTGTCCCTCCATGAGGTTTACAGCTTCCAATCGGATGCTGGAGACCTCGCGCTGTGCGAGATGAC
I001	35	ATACAATAGAG	45	53
E001	246	ATACAATAGAG	256	1280
I002AGAGTACAAAAGAAAAACAAATTAGTATACCAAGATTAATATAAGGTATTCGG
E001GTCGGGAGCTACCCCAGTACCACATTACGCGAAGAATATGGTAAGTTCTTCTTCCCGACTCATGGGCGTATAATAAATACACCTATTACGCTACCCGGGAGGGATCTCGTCCAATGTTAGGATAGTGTGGCACCCCGCTCGTATACCCGCCACTGATAACCCCGGTTACGCAGACAGTAATACTTGTTGAGCGGATGCCTGAGGCCACGAATATCCCTAATACACTAGCGGTGCAAGGGCGACGGATACAATAGAGGCACCACGCACCGCACCGGCGTCTCAGCTTGAGGGATGCTTCGCACAACCCCGCGAACTAAGACAAGTTATCGTGATCGTACCGCATCGCCCCGCATAATCAACTTAAAACGTGTCCTCGCCCAAGGGATACTATGGCCCTTTAAATGGAGACAAGCATAGATCGGTTCGCCTCGGGCGGTACCACTTTAATGGCATTCACGGTCCCAAGGTGAATTCTCCCCATAGGATATGCTCAGGATGAAACCTATCCTGAATATATAGTCCCTGACGAGCGTGTCCGGAAGCCGCGGCATGCTCACATATTAGGACTTGGTTCACTGCTATATCGGCATCTGATAATGGTAAGCCTTCGACGACAGACTACATGTACTGCGCTTGAGGTTCGTACTGAACCCGTAGGGAATTTGGGACCAATTTTTACTTAGAAACTAGAAGCCACGTTTGACATGGGCGTAGCTCAAGTCGGTCTTCAGAGAAACTCAGGCCGGATGTACCATGATGTTGCAATAAAGGTCTGAGAGATCAACTGCGCGGCCCCCCCATTAGGGAGAATCACTTTAATCATGATCCCTATGGCATTTGCACAAAGAGTTGGCTGGCCGCAGTCCTAGCAAAGTAACAAGATCCCCTGAGTCGATAAGGGGTGGGGTCATCGATGCGCCCGACTCTAGACAGTCAACGCCACCAAGAGCAACGCAGTGCGGAGCCCGTCTGTCTTTTTGCCTCTTGATCCCCTCATTTAAAGGTTGCCCATTCGGTTCATACAGGTTAGTTGGTCTGATCATAGCCATCTAGTTAGTCGGTAGCTGATTCCATCGTGCGTTGGCCCCATATTAAACTATGAACAGGAGCTATATTGTCTACTTCCGACCCAACAGACGGAGCCTCTAAAGAAAATGGGTGATAGCAACATCAGGGAGTGGGATCGGGATGTCAGGAACCCGATCGAGACCCGTCTGTCCCTCCATGAGGTTTACAGCTTCCAATCGGATGCTGGAGACCTCGCGCTGTGCGAGATGAC
I002	2	GAGTACAAAAGAAAAACAAATTAGTATACC	31	54
E001	66	GCGTATAATAAATACACCTATTACGCTACC	95	1280
I003AGAAAAGGACAACTATTCCTATTTGCTTATAATCAGCAGAAAGCACAGATTATTATTATCCTACTTACGAATAAACGCTAAGACTCGTCCATATCATATGTTTGATTATGCCAGATATTCGATATTATCGCTATATTCGATAAGTTTCTAATTAGATACTTTTAGAAATATTGGTACAACATTAAATCAGCTAATTATTTATAAATTTTCATAGGTTTTGTACACTATAACCAATAGCTAATATTACA
E001GTCGGGAGCTACCCCAGTACCACATTACGCGAAGAATATGGTAAGTTCTTCTTCCCGACTCATGGGCGTATAATAAATACACCTATTACGCTACCCGGGAGGGATCTCGTCCAATGTTAGGATAGTGTGGCACCCCGCTCGTATACCCGCCACTGATAACCCCGGTTACGCAGACAGTAATACTTGTTGAGCGGATGCCTGAGGCCACGAATATCCCTAATACACTAGCGGTGCAAGGGCGACGGATACAATAGAGGCACCACGCACCGCACCGGCGTCTCAGCTTGAGGGATGCTTCGCACAACCCCGCGAACTAAGACAAGTTATCGTGATCGTACCGCATCGCCCCGCATAATCAACTTAAAACGTGTCCTCGCCCAAGGGATACTATGGCCCTTTAAATGGAGACAAGCATAGATCGGTTCGCCTCGGGCGGTACCACTTTAATGGCATTCACGGTCCCAAGGTGAATTCTCCCCATAGGATATGCTCAGGATGAAACCTATCCTGAATATATAGTCCCTGACGAGCGTGTCCGGAAGCCGCGGCATGCTCACATATTAGGACTTGGTTCACTGCTATATCGGCATCTGATAATGGTAAGCCTTCGACGACAGACTACATGTACTGCGCTTGAGGTTCGTACTGAACCCGTAGGGAATTTGGGACCAATTTTTACTTAGAAACTAGAAGCCACGTTTGACATGGGCGTAGCTCAAGTCGGTCTTCAGAGAAACTCAGGCCGGATGTACCATGATGTTGCAATAAAGGTCTGAGAGATCAACTGCGCGGCCCCCCCATTAGGGAGAATCACTTTAATCATGATCCCTATGGCATTTGCACAAAGAGTTGGCTGGCCGCAGTCCTAGCAAAGTAACAAGATCCCCTGAGTCGATAAGGGGTGGGGTCATCGATGCGCCCGACTCTAGACAGTCAACGCCACCAAGAGCAACGCAGTGCGGAGCCCGTCTGTCTTTTTGCCTCTTGATCCCCTCATTTAAAGGTTGCCCATTCGGTTCATACAGGTTAGTTGGTCTGATCATAGCCATCTAGTTAGTCGGTAGCTGATTCCATCGTGCGTTGGCCCCATATTAAACTATGAACAGGAGCTATATTGTCTACTTCCGACCCAACAGACGGAGCCTCTAAAGAAAATGGGTGATAGCAACATCAGGGAGTGGGATCGGGATGTCAGGAACCCGATCGAGACCCGTCTGTCCCTCCATGAGGTTTACAGCTTCCAATCGGATGCTGGAGACCTCGCGCTGTGCGAGATGAC
I003	133	ATATTCGATAAGTTTCTAATTAGATACT	160	249
E001	661	ATTTGGGACCAATTTTTACTTAGAAACT	688	1280
I004TAAATCCGAAAAAATAATTAATATATGATAAAATTATCACAAAATTTAAAAAAACTGCTTTCCTATATTATGTTAGAATAATGATTCAATTTATGTGATGGTAATGATAGCCGTACAAATTATGTCCTATTAATATCGTTGATATAATATTTTAATAAAAAATGATAATTAAACTTGTGTAAAAAAATATATCATAATATAATAAGTAAAAATAATTATGTTTTTTTATTATAGTTAA
E001GTCGGGAGCTACCCCAGTACCACATTACGCGAAGAATATGGTAAGTTCTTCTTCCCGACTCATGGGCGTATAATAAATACACCTATTACGCTACCCGGGAGGGATCTCGTCCAATGTTAGGATAGTGTGGCACCCCGCTCGTATACCCGCCACTGATAACCCCGGTTACGCAGACAGTAATACTTGTTGAGCGGATGCCTGAGGCCACGAATATCCCTAATACACTAGCGGTGCAAGGGCGACGGATACAATAGAGGCACCACGCACCGCACCGGCGTCTCAGCTTGAGGGATGCTTCGCACAACCCCGCGAACTAAGACAAGTTATCGTGATCGTACCGCATCGCCCCGCATAATCAACTTAAAACGTGTCCTCGCCCAAGGGATACTATGGCCCTTTAAATGGAGACAAGCATAGATCGGTTCGCCTCGGGCGGTACCACTTTAATGGCATTCACGGTCCCAAGGTGAATTCTCCCCATAGGATATGCTCAGGATGAAACCTATCCTGAATATATAGTCCCTGACGAGCGTGTCCGGAAGCCGCGGCATGCTCACATATTAGGACTTGGTTCACTGCTATATCGGCATCTGATAATGGTAAGCCTTCGACGACAGACTACATGTACTGCGCTTGAGGTTCGTACTGAACCCGTAGGGAATTTGGGACCAATTTTTACTTAGAAACTAGAAGCCACGTTTGACATGGGCGTAGCTCAAGTCGGTCTTCAGAGAAACTCAGGCCGGATGTACCATGATGTTGCAATAAAGGTCTGAGAGATCAACTGCGCGGCCCCCCCATTAGGGAGAATCACTTTAATCATGATCCCTATGGCATTTGCACAAAGAGTTGGCTGGCCGCAGTCCTAGCAAAGTAACAAGATCCCCTGAGTCGATAAGGGGTGGGGTCATCGATGCGCCCGACTCTAGACAGTCAACGCCACCAAGAGCAACGCAGTGCGGAGCCCGTCTGTCTTTTTGCCTCTTGATCCCCTCATTTAAAGGTTGCCCATTCGGTTCATACAGGTTAGTTGGTCTGATCATAGCCATCTAGTTAGTCGGTAGCTGATTCCATCGTGCGTTGGCCCCATATTAAACTATGAACAGGAGCTATATTGTCTACTTCCGACCCAACAGACGGAGCCTCTAAAGAAAATGGGTGATAGCAACATCAGGGAGTGGGATCGGGATGTCAGGAACCCGATCGAGACCCGTCTGTCCCTCCATGAGGTTTACAGCTTCCAATCGGATGCTGGAGACCTCGCGCTGTGCGAGATGAC
I004	70	ATGTTAGAATAATG	83	239
E001	114	ATGTTAGGATAGTG	127	1280
I005TTAGATTTAAACATGCGTCTCCAATGTTTACCATTATTTTATCTCAATCTAAAGACAATTTGCATGTCTTAGCGGCTAAAATGTTAAAAATTCTATAGTCTATGCGTACGTATAGTTCATAACGGATGACCAATTCTTTTTT
E001GTCGGGAGCTACCCCAGTACCACATTACGCGAAGAATATGGTAAGTTCTTCTTCCCGACTCATGGGCGTATAATAAATACACCTATTACGCTACCCGGGAGGGATCTCGTCCAATGTTAGGATAGTGTGGCACCCCGCTCGTATACCCGCCACTGATAACCCCGGTTACGCAGACAGTAATACTTGTTGAGCGGATGCCTGAGGCCACGAATATCCCTAATACACTAGCGGTGCAAGGGCGACGGATACAATAGAGGCACCACGCACCGCACCGGCGTCTCAGCTTGAGGGATGCTTCGCACAACCCCGCGAACTAAGACAAGTTATCGTGATCGTACCGCATCGCCCCGCATAATCAACTTAAAACGTGTCCTCGCCCAAGGGATACTATGGCCCTTTAAATGGAGACAAGCATAGATCGGTTCGCCTCGGGCGGTACCACTTTAATGGCATTCACGGTCCCAAGGTGAATTCTCCCCATAGGATATGCTCAGGATGAAACCTATCCTGAATATATAGTCCCTGACGAGCGTGTCCGGAAGCCGCGGCATGCTCACATATTAGGACTTGGTTCACTGCTATATCGGCATCTGATAATGGTAAGCCTTCGACGACAGACTACATGTACTGCGCTTGAGGTTCGTACTGAACCCGTAGGGAATTTGGGACCAATTTTTACTTAGAAACTAGAAGCCACGTTTGACATGGGCGTAGCTCAAGTCGGTCTTCAGAGAAACTCAGGCCGGATGTACCATGATGTTGCAATAAAGGTCTGAGAGATCAACTGCGCGGCCCCCCCATTAGGGAGAATCACTTTAATCATGATCCCTATGGCATTTGCACAAAGAGTTGGCTGGCCGCAGTCCTAGCAAAGTAACAAGATCCCCTGAGTCGATAAGGGGTGGGGTCATCGATGCGCCCGACTCTAGACAGTCAACGCCACCAAGAGCAACGCAGTGCGGAGCCCGTCTGTCTTTTTGCCTCTTGATCCCCTCATTTAAAGGTTGCCCATTCGGTTCATACAGGTTAGTTGGTCTGATCATAGCCATCTAGTTAGTCGGTAGCTGATTCCATCGTGCGTTGGCCCCATATTAAACTATGAACAGGAGCTATATTGTCTACTTCCGACCCAACAGACGGAGCCTCTAAAGAAAATGGGTGATAGCAACATCAGGGAGTGGGATCGGGATGTCAGGAACCCGATCGAGACCCGTCTGTCCCTCCATGAGGTTTACAGCTTCCAATCGGATGCTGGAGACCTCGCGCTGTGCGAGATGAC
I005	48	TCTAAAGACAAT	59	143
E001	1145	TCTAAAGAAAAT	1156	1280
#66	135	630	168	96	184	1278	1	
     gene            complement(254709..256606)
I001CAGTACTATAACTGATCAGACGAGTGTGTTTCCACTAATGAAGAACTATTCTAATACTACAATGTCATACGAATGGCTCCAATGAGAGTAAGATGAAACAGACTTTTTCCTAAATGTGCTCTTTATCTACAAGTTTCAGGAAGATACCGCAAAAATCCTATAGTCAAAAGAGCATTAAATAATATCCTACAAATCGTCAAGGTATATTATGAAAAATAAAAAACTCGGAAAAACAAATTAAAAACAAACTTCAGTCTGTTCATTTAATTAAGGGAAAATTTCATAAGACTTAGAGATTGTAATCACATAATTTCTTAATTACTCAATAGATTTCTTAAATATTTAACAAAAATTA
E001GAGCCTACGGGGTCTCTTATGGTGCTTCAACGATAACAGCATGTTAGCGCGGACATGGTGAATTACCGTTTCGGAACCGGAACATAGTACACAATTATTCAAATCGATTAGGCTTCGAATAAATACGTATTAACCTCAAGCGACGCGAAAAGCATTTCCGAAACCAAACATGAGGAATACTATGGCAATTTATTCGACCACGTTCTCTCTCGTCAGTTTCGCGTCTGAAGGTGAGTCCTAGCCCCCATTTATACACCACTACAGATAGTTTAAATACGTAGATTCGTCCGTGCTGAAGGCATCAACGGTGGATTGGAACGCTCCGGCAGGTAAGAATAGACAATAGTCCGAACACAGTGCGGAGGAGAGAAGCACACATCATGCCGATCTCTTAATGTAACCCTTCTTCAATTCACACCCGGGGCTCGCCAACAGATTCACCGAAATAATTCCATTAAGCAAGGCTTGTGGGCCCTTTACCGGAGCCTTAAGTTTACAGTAGTTGTTGCTTGGCTAAGTACGAAACATTGGATACCATTAGTATGAAATCAAGCTTAGGACACTGCCCCAGAATTATCCCTGCCTCATGATATGCGACAGCCCAGCCGTTCTTGTAGATCGTAAACGCAGACCGCATCGTACAAGCAAAGATTCCGAAAAACACTACTGCTGTTACTCCGCATGGTCGCTATATCACATATCAATCTCATCCCACGAAAACACAAATGGTAACGTAACTCTACCCCACCCTAATAAAATTACCTCGCCCACCCGTTGGCATTAAATATCAGAGTTTGATAACATATTAGTGTTATCTAGCTTCTACATTCCTTGGGGAAG
I001	211	GAAAAATAAAAAACTCGGAAAAACA	235	356
E001	639	GTACAAGCAAAGATTCCGAAAAACA	663	841
I002GGTATAATTAGTAAAAGTAAAACGATATAACGATATTACTAATAATTCAACTTATCTATATTTTAGATAATAGTTTTTACCGACGATCCGCGATACGTAATATAATCTTATTATTTAAAGATCGTACCGTTGAGATAGACTTGTAAAATATATAAAAAGCCTACAAACTGATATTTTTATTTTTTTTTAATGTAGCTCTACCCTTTGATGCTATATAATATTTAATATTATCGGTGATTATCAGATCTTGTAAAGCCCAGATCTTACAATACATTTAATTATTGTTTTTAACAAAAAAGAAATTATACATAATACCATGGTTATACTTAAGCGGAAGAAAATAAATATACACCACCATACTTACACTCATA
E001GAGCCTACGGGGTCTCTTATGGTGCTTCAACGATAACAGCATGTTAGCGCGGACATGGTGAATTACCGTTTCGGAACCGGAACATAGTACACAATTATTCAAATCGATTAGGCTTCGAATAAATACGTATTAACCTCAAGCGACGCGAAAAGCATTTCCGAAACCAAACATGAGGAATACTATGGCAATTTATTCGACCACGTTCTCTCTCGTCAGTTTCGCGTCTGAAGGTGAGTCCTAGCCCCCATTTATACACCACTACAGATAGTTTAAATACGTAGATTCGTCCGTGCTGAAGGCATCAACGGTGGATTGGAACGCTCCGGCAGGTAAGAATAGACAATAGTCCGAACACAGTGCGGAGGAGAGAAGCACACATCATGCCGATCTCTTAATGTAACCCTTCTTCAATTCACACCCGGGGCTCGCCAACAGATTCACCGAAATAATTCCATTAAGCAAGGCTTGTGGGCCCTTTACCGGAGCCTTAAGTTTACAGTAGTTGTTGCTTGGCTAAGTACGAAACATTGGATACCATTAGTATGAAATCAAGCTTAGGACACTGCCCCAGAATTATCCCTGCCTCATGATATGCGACAGCCCAGCCGTTCTTGTAGATCGTAAACGCAGACCGCATCGTACAAGCAAAGATTCCGAAAAACACTACTGCTGTTACTCCGCATGGTCGCTATATCACATATCAATCTCATCCCACGAAAACACAAATGGTAACGTAACTCTACCCCACCCTAATAAAATTACCTCGCCCACCCGTTGGCATTAAATATCAGAGTTTGATAACATATTAGTGTTATCTAGCTTCTACATTCCTTGGGGAAG
I002	188	TAATGTAGCTCTACCC	203	372
E001	730	TAACGTAACTCTACCC	745	841
I003TTATATATTCTGTTCATAGAAAAATTTAAAGCACAGTTTATAGT
E001GAGCCTACGGGGTCTCTTATGGTGCTTCAACGATAACAGCATGTTAGCGCGGACATGGTGAATTACCGTTTCGGAACCGGAACATAGTACACAATTATTCAAATCGATTAGGCTTCGAATAAATACGTATTAACCTCAAGCGACGCGAAAAGCATTTCCGAAACCAAACATGAGGAATACTATGGCAATTTATTCGACCACGTTCTCTCTCGTCAGTTTCGCGTCTGAAGGTGAGTCCTAGCCCCCATTTATACACCACTACAGATAGTTTAAATACGTAGATTCGTCCGTGCTGAAGGCATCAACGGTGGATTGGAACGCTCCGGCAGGTAAGAATAGACAATAGTCCGAACACAGTGCGGAGGAGAGAAGCACACATCATGCCGATCTCTTAATGTAACCCTTCTTCAATTCACACCCGGGGCTCGCCAACAGATTCACCGAAATAATTCCATTAAGCAAGGCTTGTGGGCCCTTTACCGGAGCCTTAAGTTTACAGTAGTTGTTGCTTGGCTAAGTACGAAACATTGGATACCATTAGTATGAAATCAAGCTTAGGACACTGCCCCAGAATTATCCCTGCCTCATGATATGCGACAGCCCAGCCGTTCTTGTAGATCGTAAACGCAGACCGCATCGTACAAGCAAAGATTCCGAAAAACACTACTGCTGTTACTCCGCATGGTCGCTATATCACATATCAATCTCATCCCACGAAAACACAAATGGTAACGTAACTCTACCCCACCCTAATAAAATTACCTCGCCCACCCGTTGGCATTAAATATCAGAGTTTGATAACATATTAGTGTTATCTAGCTTCTACATTCCTTGGGGAAG
I003	35	AGTTTATAGT	44	45
E001	491	AGTTTACAGT	500	841
I004GATCGCCAACCATGTCCTCTATGGATTGGGTCTATGCAGCTAGTCCGCAATTAGAGCTGTGAATTTATACGAGAACGTAGCTCATTCCGAGCTAACCGGATTAAGATCCGGCGAA
E001GAGCCTACGGGGTCTCTTATGGTGCTTCAACGATAACAGCATGTTAGCGCGGACATGGTGAATTACCGTTTCGGAACCGGAACATAGTACACAATTATTCAAATCGATTAGGCTTCGAATAAATACGTATTAACCTCAAGCGACGCGAAAAGCATTTCCGAAACCAAACATGAGGAATACTATGGCAATTTATTCGACCACGTTCTCTCTCGTCAGTTTCGCGTCTGAAGGTGAGTCCTAGCCCCCATTTATACACCACTACAGATAGTTTAAATACGTAGATTCGTCCGTGCTGAAGGCATCAACGGTGGATTGGAACGCTCCGGCAGGTAAGAATAGACAATAGTCCGAACACAGTGCGGAGGAGAGAAGCACACATCATGCCGATCTCTTAATGTAACCCTTCTTCAATTCACACCCGGGGCTCGCCAACAGATTCACCGAAATAATTCCATTAAGCAAGGCTTGTGGGCCCTTTACCGGAGCCTTAAGTTTACAGTAGTTGTTGCTTGGCTAAGTACGAAACATTGGATACCATTAGTATGAAATCAAGCTTAGGACACTGCCCCAGAATTATCCCTGCCTCATGATATGCGACAGCCCAGCCGTTCTTGTAGATCGTAAACGCAGACCGCATCGTACAAGCAAAGATTCCGAAAAACACTACTGCTGTTACTCCGCATGGTCGCTATATCACATATCAATCTCATCCCACGAAAACACAAATGGTAACGTAACTCTACCCCACCCTAATAAAATTACCTCGCCCACCCGTTGGCATTAAATATCAGAGTTTGATAACATATTAGTGTTATCTAGCTTCTACATTCCTTGGGGAAG
I004	58	TGTGAATTTATACGAGAACGT	78	116
E001	183	TGGCAATTTATTCGACCACGT	203	841
I005GAGGTTTTGCTTAATTCCTCTTACGATAAAACTCAAGAGAAGTAATAGTGAAAGAAAAGCTAAACAAATCTATTAAAAAGTTTGATAACCCAACTTAATTTCGGTACTTTGTACTTTTTTTGACCTAAGAGGCATAACTACTGAAAGGTGAGAAGCACGCTTACAATACATCT
E001GAGCCTACGGGGTCTCTTATGGTGCTTCAACGATAACAGCATGTTAGCGCGGACATGGTGAATTACCGTTTCGGAACCGGAACATAGTACACAATTATTCAAATCGATTAGGCTTCGAATAAATACGTATTAACCTCAAGCGACGCGAAAAGCATTTCCGAAACCAAACATGAGGAATACTATGGCAATTTATTCGACCACGTTCTCTCTCGTCAGTTTCGCGTCTGAAGGTGAGTCCTAGCCCCCATTTATACACCACTACAGATAGTTTAAATACGTAGATTCGTCCGTGCTGAAGGCATCAACGGTGGATTGGAACGCTCCGGCAGGTAAGAATAGACAATAGTCCGAACACAGTGCGGAGGAGAGAAGCACACATCATGCCGATCTCTTAATGTAACCCTTCTTCAATTCACACCCGGGGCTCGCCAACAGATTCACCGAAATAATTCCATTAAGCAAGGCTTGTGGGCCCTTTACCGGAGCCTTAAGTTTACAGTAGTTGTTGCTTGGCTAAGTACGAAACATTGGATACCATTAGTATGAAATCAAGCTTAGGACACTGCCCCAGAATTATCCCTGCCTCATGATATGCGACAGCCCAGCCGTTCTTGTAGATCGTAAACGCAGACCGCATCGTACAAGCAAAGATTCCGAAAAACACTACTGCTGTTACTCCGCATGGTCGCTATATCACATATCAATCTCATCCCACGAAAACACAAATGGTAACGTAACTCTACCCCACCCTAATAAAATTACCTCGCCCACCCGTTGGCATTAAATATCAGAGTTTGATAACATATTAGTGTTATCTAGCTTCTACATTCCTTGGGGAAG
I005	146	AGGTGAGAAGCACGCTT	162	174
E001	363	AGGAGAGAAGCACACAT	379	841
#291	143	77	131	104	94	840	
     gene            280120..280445
I001AAGTAAGAATCATGGACCTTCTACCGGCGAGAAACGGTAGCAGAGAGTATATAATGTTCGGAGCACCCCCCAATATACTAAGAGACACGAGGTATTGATAAGGA
E001ATATGCCGGCGGTGGATATGCTACCGAAGAAGGCTCATGGGTACTACGGCGCCCGGTAACTTGCCATACACGGACGCTCATATGCTTCCCTTCAGTCGCCATTATAAATGTCAGAGCCCCTCGAGCAAGCTTGAGAGGAACTGCAGAACTTGGTAGATCCATCTTGTAGAGACAACAGCTCTGTGTCTAACGATCTGATGGCGAGGGGCCTACTTGTCGCAC
I001	50	TATAATGTTCGGAGCACCCC	69	105
E001	103	TATAAATGTCAGAGCCCCTC	122	223
#87	135	222	
     gene            283500..286115
I001TCGAGTACCATTTTAATTTCGGAACCGCTCATTCAGTTAGAGTTAACCTAATACTTATTTGTGGCTGGTATGCATGCAAACCGTACTTAAGCTAGTAATGTGAAGCAGTTTCGGAAGTATTATTGTCTAGTCATAGATATTAACGCCGAGGTCGTTGACGAGGAAAACACATCCATGTACCTAATTCGTATCAGGTGTATCCAGTCATTATGTCTAATGTTACCATGAAGGTAATGTACAGCCTTGTAAGGTAAATGATGTAGGCTATTATTGCCTCTGCGATAGGACCAAAATCATTTATCCCTACAAATATTAAGCAAAGTGCATACAGCTTCCCTTCCCACCAGTTAACTCTCGAAAAGTAAGACAATACAATGGCTGTAGTACTTCCGTCCACGGTCACTTAATTTCGGTATTCCAATTTTTATGTTTCTAATTCCACCACATCGTTATTCAATCTATTACCCATAAATACAATAACGAGCTCATCAGATAGCTATACTGTTCCTCATTGCAATCAAAAATAGGAATCAATCCCGAACGGGTAGAAGACACGTACAAGAAGCGATATATTCATTTCATGTAAGTCCTAACGATAGTCGTATTCCATAGGTGGACGCACTAGTTCCATCCAAGTGTTACTCATAGCAAAAGAACAT
E001GTACTATATCGGATTTATTTGATTCGCACTCGTCGCAACTCACGAGAGGTAAATGTTTTACTTGCCAAACATTCTGAAAATTGTCATTGTTCCTATTACTTAAACACCCACAAACCATGTGCACTGAGGGCGGGCTTAGATTATATCATGTGCCTATGGCTAATATAAGACAATAATTTTGCTATTCTCTTTATTTCATGTACATCTTCCATTCATCCGTGGTGTGTAAAGTTAACTTCACCGGCATACTGTGGTCAGGAAGTACAGACTAATCGTTTCGCAGTATCTTTTTTGGAGCCTCCGTCCCCAAGAAGACGCGCTTGCCAAGCAACGAGAGTATATCTTTTCTGAAGTCATTTGGCAGATCTTTAATATATAAAAAGAAGGTCGTTTCAGCGTGTCACAGCGCACTTTATGACGCCCTGATCCGTCCTGGTATCCGATCCTATGAGTTTCTCGAATTATTCGACATCAGGAGGGTTTACGGATACTGTAGTGGTAGGAACAGGCCATTTAACTTGCTACGTAACCCACGCACTAGGCTTTTTGCAATATTGACTTCTCTGTCAAGCGATGCTCTTTCTAAAACCCAAATTTCTGACGGGTCTTTGCGTCGTTACAAGCTAATTCGTCATGTACTAAGTGCCCGATACCCAGATACATTGATCCCCGCAGCAAGTCATATAAGTATATGAGTGTGATCTGGTATTCGTCTGAGCAATTTAATCTCAGACGTCCACCAAACTTGCGTTTTATTATCAAGTAACTTCTTAGTCCAACTGGAATACACAGGCTATATTATTTCAGCTATCGCTCACTGGACTGTTACCGAATTACTTCTTCTAAAAAAGTTCATACTGGAGAATCATAGCTGTTCTTTTGCGTTGTCGTATATGTATCTGTTATCTGAAGTACTTAAATTGCAACTAATCCGTTTCTTCTACTC
I001	369	AATACAATGGCTGTAGTACTTCCGTCCACGGTCACT	404	660
E001	784	AATACACAGGCTATATTATTTCAGCTATCGCTCACT	819	947
I002TGTAATTACGGTATATCGGCTATAGGTGCTCCTGTTACTAATCAGGTACTAACCTCGATTCGATTTCTCACATTCCGCAAGCTCTTCCTAGGATATAAGATATATCGTGTATTGACAGCGAAATGTGGTAAGTCAGACACCGTTAATCTGCCTGGCTGACATTGAAGTAGGCCAGGCACTTGTTTTTAATTCGGGGGGATTTAATGAAATAATAAAAGCCTAATCAAGCCCTTGATGTTTTCGGCGTCTAGTAATACGGGGTATTTGTAAAAAGATTAGAAATTCAAATGGTCATCATCGACATAGGTTGGGGTTTAAGTGAGTGTCGCAGGACCTAAAACCGAATCACTCTAGCTCTCTATTGTTTCCATTTATTAATCTGCACTTAAATTTATACTTAATAACCTTAATATGGACGACTCAGACGTAAGTATACAAAATAGCGTTTTGTTAGCATTTAATGGATTCT
E001GTACTATATCGGATTTATTTGATTCGCACTCGTCGCAACTCACGAGAGGTAAATGTTTTACTTGCCAAACATTCTGAAAATTGTCATTGTTCCTATTACTTAAACACCCACAAACCATGTGCACTGAGGGCGGGCTTAGATTATATCATGTGCCTATGGCTAATATAAGACAATAATTTTGCTATTCTCTTTATTTCATGTACATCTTCCATTCATCCGTGGTGTGTAAAGTTAACTTCACCGGCATACTGTGGTCAGGAAGTACAGACTAATCGTTTCGCAGTATCTTTTTTGGAGCCTCCGTCCCCAAGAAGACGCGCTTGCCAAGCAACGAGAGTATATCTTTTCTGAAGTCATTTGGCAGATCTTTAATATATAAAAAGAAGGTCGTTTCAGCGTGTCACAGCGCACTTTATGACGCCCTGATCCGTCCTGGTATCCGATCCTATGAGTTTCTCGAATTATTCGACATCAGGAGGGTTTACGGATACTGTAGTGGTAGGAACAGGCCATTTAACTTGCTACGTAACCCACGCACTAGGCTTTTTGCAATATTGACTTCTCTGTCAAGCGATGCTCTTTCTAAAACCCAAATTTCTGACGGGTCTTTGCGTCGTTACAAGCTAATTCGTCATGTACTAAGTGCCCGATACCCAGATACATTGATCCCCGCAGCAAGTCATATAAGTATATGAGTGTGATCTGGTATTCGTCTGAGCAATTTAATCTCAGACGTCCACCAAACTTGCGTTTTATTATCAAGTAACTTCTTAGTCCAACTGGAATACACAGGCTATATTATTTCAGCTATCGCTCACTGGACTGTTACCGAATTACTTCTTCTAAAAAAGTTCATACTGGAGAATCATAGCTGTTCTTTTGCGTTGTCGTATATGTATCTGTTATCTGAAGTACTTAAATTGCAACTAATCCGTTTCTTCTACTC
I002	436	CAAAATAGCGTTTTGTTAGCATTTAA	461	470
E001	741	CAAACTTGCGTTTTATTATCAAGTAA	766	947
I003AAACTTAGGCAGTCAGAGGAAACAAGACATGTCCCCCAATAGGGGTTGAGGCAAGTTGGCGAACCCTTCATAGATAACCATGGGCGAGATAAGACCGGCTCTCGTTAGGGATCTTTCGTTCATGTAGGGTTCCCGTTGCTTTTTGGTAGTTGACATTTCTGTAGGCCACGGCAAAGGCCAAACAGCGTAGACCATACAATAGTCCTGCTACAACGATTTTCATGGATTTTAATTAGCCCAACGGTGTCTACTGGCAAATGTAGATACGTGCACGAATACACCCCATTATCAACCGTTAGACTGGACAATCACTAATGAAAGTATAAGTGCTTACAGCAATATCCTC
E001GTACTATATCGGATTTATTTGATTCGCACTCGTCGCAACTCACGAGAGGTAAATGTTTTACTTGCCAAACATTCTGAAAATTGTCATTGTTCCTATTACTTAAACACCCACAAACCATGTGCACTGAGGGCGGGCTTAGATTATATCATGTGCCTATGGCTAATATAAGACAATAATTTTGCTATTCTCTTTATTTCATGTACATCTTCCATTCATCCGTGGTGTGTAAAGTTAACTTCACCGGCATACTGTGGTCAGGAAGTACAGACTAATCGTTTCGCAGTATCTTTTTTGGAGCCTCCGTCCCCAAGAAGACGCGCTTGCCAAGCAACGAGAGTATATCTTTTCTGAAGTCATTTGGCAGATCTTTAATATATAAAAAGAAGGTCGTTTCAGCGTGTCACAGCGCACTTTATGACGCCCTGATCCGTCCTGGTATCCGATCCTATGAGTTTCTCGAATTATTCGACATCAGGAGGGTTTACGGATACTGTAGTGGTAGGAACAGGCCATTTAACTTGCTACGTAACCCACGCACTAGGCTTTTTGCAATATTGACTTCTCTGTCAAGCGATGCTCTTTCTAAAACCCAAATTTCTGACGGGTCTTTGCGTCGTTACAAGCTAATTCGTCATGTACTAAGTGCCCGATACCCAGATACATTGATCCCCGCAGCAAGTCATATAAGTATATGAGTGTGATCTGGTATTCGTCTGAGCAATTTAATCTCAGACGTCCACCAAACTTGCGTTTTATTATCAAGTAACTTCTTAGTCCAACTGGAATACACAGGCTATATTATTTCAGCTATCGCTCACTGGACTGTTACCGAATTACTTCTTCTAAAAAAGTTCATACTGGAGAATCATAGCTGTTCTTTTGCGTTGTCGTATATGTATCTGTTATCTGAAGTACTTAAATTGCAACTAATCCGTTTCTTCTACTC
I003	47	TGAGGCAAGTTGGCGAACCCTTCATAGATAA	77	347
E001	349	TGAAGTCATTTGGCAGATCTTTAATATATAA	379	947
I004AATCTGATCCACTATACATTACACGTTATTATATCGAAATTCATCTTTTTAAACGGACACTTAACTTCTTCTCTCTATACGTGCTAAATTACCGAAATGAGATTACAGTTCTATAATTTAAGCTTCTTCGTAGCTAATTAAACGTCACGGTAAAAGTTATAACTCTCGGCTTATATCTCCAGTAAACAAAAAATTT
E001GTACTATATCGGATTTATTTGATTCGCACTCGTCGCAACTCACGAGAGGTAAATGTTTTACTTGCCAAACATTCTGAAAATTGTCATTGTTCCTATTACTTAAACACCCACAAACCATGTGCACTGAGGGCGGGCTTAGATTATATCATGTGCCTATGGCTAATATAAGACAATAATTTTGCTATTCTCTTTATTTCATGTACATCTTCCATTCATCCGTGGTGTGTAAAGTTAACTTCACCGGCATACTGTGGTCAGGAAGTACAGACTAATCGTTTCGCAGTATCTTTTTTGGAGCCTCCGTCCCCAAGAAGACGCGCTTGCCAAGCAACGAGAGTATATCTTTTCTGAAGTCATTTGGCAGATCTTTAATATATAAAAAGAAGGTCGTTTCAGCGTGTCACAGCGCACTTTATGACGCCCTGATCCGTCCTGGTATCCGATCCTATGAGTTTCTCGAATTATTCGACATCAGGAGGGTTTACGGATACTGTAGTGGTAGGAACAGGCCATTTAACTTGCTACGTAACCCACGCACTAGGCTTTTTGCAATATTGACTTCTCTGTCAAGCGATGCTCTTTCTAAAACCCAAATTTCTGACGGGTCTTTGCGTCGTTACAAGCTAATTCGTCATGTACTAAGTGCCCGATACCCAGATACATTGATCCCCGCAGCAAGTCATATAAGTATATGAGTGTGATCTGGTATTCGTCTGAGCAATTTAATCTCAGACGTCCACCAAACTTGCGTTTTATTATCAAGTAACTTCTTAGTCCAACTGGAATACACAGGCTATATTATTTCAGCTATCGCTCACTGGACTGTTACCGAATTACTTCTTCTAAAAAAGTTCATACTGGAGAATCATAGCTGTTCTTTTGCGTTGTCGTATATGTATCTGTTATCTGAAGTACTTAAATTGCAACTAATCCGTTTCTTCTACTC
I004	89	TTACCGAAATGAGATTACAGTTCTATAATTTA	120	197
E001	345	TTTCTGAAGTCATTTGGCAGATCTTTAATATA	376	947
#150	230	204	81	281	765	
     gene            complement(286156..289122)
I001TTGGACCCCAGTAAGCTATGATTAAACGATTAATTTAGATGTGTAACTAGTCTTAAGTAGCACATCAATT
E001CCAGTTTTACGTATATGCTGAAGTCATGGAAGTAGTGGGTCGTCGTGATATTTTACCACTCCGGATTCAATCAAAGAGAAGGTCGATTGGAGTTCGCAGATGGACAAACCCAAACTGCCTTTGATTTGACGATTACGCTAGATGTAAGCTTTACAGAAGCACGGGACGTAAAGAGCAGCAGTACTGATCAATGGATTTTTTCAATTTTACCCGCTGACTTGATCTCGATTAGTTAAAACTATCCCCACAACCCAAGGCAGGTAATACCCAGAGTCAACAGATGTGAGCCGATAAGGTAATACCACCTACACTAATGATAGAATACCTGACCCCCACCCAACAGCAGTTACGACATGGATGGAGAAACTTTGCACGTCATCTACCGTACTAACGGACTACGGGCGAATCGGTCCAGGAATACCGTTAATCTGAACCTTGACTAGATTCGGTACGTCTATGTGGCATTAACCCTTCTTTTTAATAATCTCCTACCACTTTGATGTATCCGGAAGTCGAGTATTTGGTAAACGCGAGGTAGACCAAGAGGTGTACTCGAGTAGCCAGGCAATGCTATATATCCACCATGTTAGAATACATCTACTGCATTCGAGTGAGGCACACTTTTTTGACGAACCAAAAGAGTGGTTCGAAAACTCATTTATATAAGAAGTATCGTTACTCAACAGTGTCGAGAGCTTGCAAGCCTATCACTATGGAGAAATGAACGGGTGCGGAGGTCTCTCGGTACGAAAGTGACTTAAAGATACTATACTCGAAGCAGTCTTAACCCAACTCATATAAGGTTTTATGAAGAAGGAGAAAGCATTTATAGTTACCTTATGATTACTAGTCACTAGAACCAAAAACTACTTCAATTATATATTCGTAGCAGAAGAGTACTCAAGTCCTTTTTCTTTAAACGGAGTAGCGTTAGCTCCGCGCTACGTACCATAAGCTACCAACATTTGGCACATGTACGCGGTACCAGGATTCGTGTCATCGCTCTATTTTCCCGTACGAAGGTTCACAGTATACAATTTCTGAATTTGTCAGCGTATATAATACACCGTAACTGTTACGTTTGAGAAGCAAGTCCAACTATATGGGAGGACGCGTGTGCTATGCACATCTAACTTTAAAATACAACCA
I001	5	ACCCCAGTAAGCTATGATTAAACGATTAATTTAGATGT	42	71
E001	108	ACCCAAACTGCCTTTGATTTGACGATTACGCTAGATGT	145	1150
I002CCGTGGTTCGGAATAATTAATCGATTATTAATTGATTATCTTAAATAATTAAGATTATGATTATCCTTTAAAACAAATGCTTTTGATTTATTTGTAATTATTATT
E001CCAGTTTTACGTATATGCTGAAGTCATGGAAGTAGTGGGTCGTCGTGATATTTTACCACTCCGGATTCAATCAAAGAGAAGGTCGATTGGAGTTCGCAGATGGACAAACCCAAACTGCCTTTGATTTGACGATTACGCTAGATGTAAGCTTTACAGAAGCACGGGACGTAAAGAGCAGCAGTACTGATCAATGGATTTTTTCAATTTTACCCGCTGACTTGATCTCGATTAGTTAAAACTATCCCCACAACCCAAGGCAGGTAATACCCAGAGTCAACAGATGTGAGCCGATAAGGTAATACCACCTACACTAATGATAGAATACCTGACCCCCACCCAACAGCAGTTACGACATGGATGGAGAAACTTTGCACGTCATCTACCGTACTAACGGACTACGGGCGAATCGGTCCAGGAATACCGTTAATCTGAACCTTGACTAGATTCGGTACGTCTATGTGGCATTAACCCTTCTTTTTAATAATCTCCTACCACTTTGATGTATCCGGAAGTCGAGTATTTGGTAAACGCGAGGTAGACCAAGAGGTGTACTCGAGTAGCCAGGCAATGCTATATATCCACCATGTTAGAATACATCTACTGCATTCGAGTGAGGCACACTTTTTTGACGAACCAAAAGAGTGGTTCGAAAACTCATTTATATAAGAAGTATCGTTACTCAACAGTGTCGAGAGCTTGCAAGCCTATCACTATGGAGAAATGAACGGGTGCGGAGGTCTCTCGGTACGAAAGTGACTTAAAGATACTATACTCGAAGCAGTCTTAACCCAACTCATATAAGGTTTTATGAAGAAGGAGAAAGCATTTATAGTTACCTTATGATTACTAGTCACTAGAACCAAAAACTACTTCAATTATATATTCGTAGCAGAAGAGTACTCAAGTCCTTTTTCTTTAAACGGAGTAGCGTTAGCTCCGCGCTACGTACCATAAGCTACCAACATTTGGCACATGTACGCGGTACCAGGATTCGTGTCATCGCTCTATTTTCCCGTACGAAGGTTCACAGTATACAATTTCTGAATTTGTCAGCGTATATAATACACCGTAACTGTTACGTTTGAGAAGCAAGTCCAACTATATGGGAGGACGCGTGTGCTATGCACATCTAACTTTAAAATACAACCA
I002	75	AAATGCTTTTGATTT	89	106
E001	113	AACTGCCTTTGATTT	127	1150
I003AATTTATCTATGTGAGATAATAAATTGGCACCTTCATTATTTTTTTTTTTTCAATGACTTCGGACTATAATTAGGACTTATTAAAATAATAAAATTGATTGATCGTATTATTAACTGTATAATTTTTATGTATCGATATGAGAAGATTTATATAATAGGCCAAAGTTCCGTTGAATCTATATTTGAAATATTTCACCGGTAACGTGAAAGTCCATAAATCAAAGCAATAAGTATTAGCTTATTATTTATTCTTAGTTATTTGTAAGTATACTTCCTTTTATATGTATGTTATGCCTTAATTAGTGATTCCCACCTATGTTTTATGTAGCCGGTCGATTTGAAATAGTTGATCTAGTAACCTCACTATTAGTAATCTAACTTCATTGTTTAATACACTATCTTTAAAGACGAAACGTATATTATGACTAATATATATAACTATTTACTTTTTTAAGTCTGTGAAGCCGATTAATCATTTGATAGATTTGGTGGATCAGCCATTTTTGATGTAATAAATTTTCGTTTTGCCACTAATTTGAAAAGTATATAGTTGCT
E001CCAGTTTTACGTATATGCTGAAGTCATGGAAGTAGTGGGTCGTCGTGATATTTTACCACTCCGGATTCAATCAAAGAGAAGGTCGATTGGAGTTCGCAGATGGACAAACCCAAACTGCCTTTGATTTGACGATTACGCTAGATGTAAGCTTTACAGAAGCACGGGACGTAAAGAGCAGCAGTACTGATCAATGGATTTTTTCAATTTTACCCGCTGACTTGATCTCGATTAGTTAAAACTATCCCCACAACCCAAGGCAGGTAATACCCAGAGTCAACAGATGTGAGCCGATAAGGTAATACCACCTACACTAATGATAGAATACCTGACCCCCACCCAACAGCAGTTACGACATGGATGGAGAAACTTTGCACGTCATCTACCGTACTAACGGACTACGGGCGAATCGGTCCAGGAATACCGTTAATCTGAACCTTGACTAGATTCGGTACGTCTATGTGGCATTAACCCTTCTTTTTAATAATCTCCTACCACTTTGATGTATCCGGAAGTCGAGTATTTGGTAAACGCGAGGTAGACCAAGAGGTGTACTCGAGTAGCCAGGCAATGCTATATATCCACCATGTTAGAATACATCTACTGCATTCGAGTGAGGCACACTTTTTTGACGAACCAAAAGAGTGGTTCGAAAACTCATTTATATAAGAAGTATCGTTACTCAACAGTGTCGAGAGCTTGCAAGCCTATCACTATGGAGAAATGAACGGGTGCGGAGGTCTCTCGGTACGAAAGTGACTTAAAGATACTATACTCGAAGCAGTCTTAACCCAACTCATATAAGGTTTTATGAAGAAGGAGAAAGCATTTATAGTTACCTTATGATTACTAGTCACTAGAACCAAAAACTACTTCAATTATATATTCGTAGCAGAAGAGTACTCAAGTCCTTTTTCTTTAAACGGAGTAGCGTTAGCTCCGCGCTACGTACCATAAGCTACCAACATTTGGCACATGTACGCGGTACCAGGATTCGTGTCATCGCTCTATTTTCCCGTACGAAGGTTCACAGTATACAATTTCTGAATTTGTCAGCGTATATAATACACCGTAACTGTTACGTTTGAGAAGCAAGTCCAACTATATGGGAGGACGCGTGTGCTATGCACATCTAACTTTAAAATACAACCA
I003	221	AAAGCAATAAGTATTAGCTTATTATT	246	556
E001	820	AAAGCATTTATAGTTACCTTATGATT	845	1150
I004TTGGTTATGAGACATTTATGACCTTTGTGATGTGAATAAAGTAAGAGTAAGTAGTCTACGCCATCTACTCAGTATTAAGTGGCGCCGTACTAAATTTATATAGGACATACTGCATCTTTATTTACTTACATAAAATTCATACTCATATTAACACGATACAGAAGTAGTGGTGGATACGTTGTGACGCTAGTGGCATGCGACGTTCACCCGTGTTACTAGAGCATTTTCCTGCGTACATATTAATTCCTTTTTGTACAGATATCCACCTTCGAAGCGGCGAACAGCAACTACGACTTTGACATCTCATATACTAGTAGCTTAAACTAGCTCTTGAATGGAAGCTTGCAATACAGGGATTTTAACCTAGTCTTAATGAATACCCAATGACATATAGTTTCATTAACGTTATCGTAAAATTTCCGGGCCATATACCGGTTCCATCCGCATTACTCACTTTCTGTCGATCATTACCTTGCTTGCACTTTAATCTTTTCAGGGGTAACTTCATAACTTTTATAATATCTTAACAAAACGAAATAAATAAATAAGATGAGATCCTTATACAAGGTAATGTATCACCATTTGGATGTCATTTCTATGAAGAAAAAATAAATTTAAATTAATAAATAATGTTAATGGTAATTGGGATAGTTCCACCACAACAACGGTTACTAGTTTGGAAATGACGACCAAGTTTAAAAAATGTAACTAGTTCCATAAATGTAAGTCATATCTCTAATGATTAATAGAAATACATTCACAAGAGCCGTTTTGAATTAAACGAATAAATAAGACGAAAACTGTACTATTGTCTGGTGCTTATGACAATAAAATCTTTAACCATTTAAGTTTTTAGAGTTAATTCTAGTACTTAGTCAAACACAATCCATGTTCTGATATTAGATCTTTGTCGATCAACTTGTAATTATGTCAATCTCTTACTGAAACAATATCTCAAAATAGCTTTTTTGGTGACTAGCGGCAGAGGACACTCAGTATTCGATTAAAGTCGACTCAGGTATAGTTAACTAATCTCTTTCCTTATTGTTAGAATATTATACATATCATTCTATCTACTTTTTTTTGTG
E001CCAGTTTTACGTATATGCTGAAGTCATGGAAGTAGTGGGTCGTCGTGATATTTTACCACTCCGGATTCAATCAAAGAGAAGGTCGATTGGAGTTCGCAGATGGACAAACCCAAACTGCCTTTGATTTGACGATTACGCTAGATGTAAGCTTTACAGAAGCACGGGACGTAAAGAGCAGCAGTACTGATCAATGGATTTTTTCAATTTTACCCGCTGACTTGATCTCGATTAGTTAAAACTATCCCCACAACCCAAGGCAGGTAATACCCAGAGTCAACAGATGTGAGCCGATAAGGTAATACCACCTACACTAATGATAGAATACCTGACCCCCACCCAACAGCAGTTACGACATGGATGGAGAAACTTTGCACGTCATCTACCGTACTAACGGACTACGGGCGAATCGGTCCAGGAATACCGTTAATCTGAACCTTGACTAGATTCGGTACGTCTATGTGGCATTAACCCTTCTTTTTAATAATCTCCTACCACTTTGATGTATCCGGAAGTCGAGTATTTGGTAAACGCGAGGTAGACCAAGAGGTGTACTCGAGTAGCCAGGCAATGCTATATATCCACCATGTTAGAATACATCTACTGCATTCGAGTGAGGCACACTTTTTTGACGAACCAAAAGAGTGGTTCGAAAACTCATTTATATAAGAAGTATCGTTACTCAACAGTGTCGAGAGCTTGCAAGCCTATCACTATGGAGAAATGAACGGGTGCGGAGGTCTCTCGGTACGAAAGTGACTTAAAGATACTATACTCGAAGCAGTCTTAACCCAACTCATATAAGGTTTTATGAAGAAGGAGAAAGCATTTATAGTTACCTTATGATTACTAGTCACTAGAACCAAAAACTACTTCAATTATATATTCGTAGCAGAAGAGTACTCAAGTCCTTTTTCTTTAAACGGAGTAGCGTTAGCTCCGCGCTACGTACCATAAGCTACCAACATTTGGCACATGTACGCGGTACCAGGATTCGTGTCATCGCTCTATTTTCCCGTACGAAGGTTCACAGTATACAATTTCTGAATTTGTCAGCGTATATAATACACCGTAACTGTTACGTTTGAGAAGCAAGTCCAACTATATGGGAGGACGCGTGTGCTATGCACATCTAACTTTAAAATACAACCA
I004	278	CGAACAGCAACTACGACTTTGA	299	1089
E001	337	CCAACAGCAGTTACGACATGGA	358	1150
#149	153	87	495	265	906	47	
     gene            complement(310982..314990)
I001TAACTATCATTACTGGAGAATGATATATGCTAACAAGATGTAAAGAAG
E001AACCACCCCCGCTCAAGTTCGACGTCTGGACTCTTATGTGGGCTCCCGAGACTATTGGGCGTTGGGGTGGCCTGCCGGTAGTAGTACTGTATCGATGCAGCGGGACTCGTAGAGGTCAGACTGGCGTCTCATGACATAACCGAGTAGGAATACCATGCCGAGTTGATAACACTGAGACTGGTAAAGTATGGAGCGGCTTTCACATCAGGCCAATCTCAGAGGTTCGACCAGAGCGTCCCCCTAATAGATCCTATTTCAGCAGATTAGGGCGAAGGGGTGTATGAACAAAACCGCAGCTGGACAGGTCGATTCCTCTGCTCAGACTGTCGGCAGCCCGAATGACCTCAATACTGAAACCTTCTTAACGAGCAGATAACTAATGAGCGCCTGGTTACGCCTAGTCCGCTAAAGGTGCATCTATTCTGTTTTAGGGGTATCGCCAGATATCTTCGTAAAAATGGTATCCGAGAGTTCAGGTCAGGGCAGGTCACCTATCCCCACGTAACAAACACGGTCTTGCTCCTATCCTGACGAACCCGCCTGGGTACCGAAATACCTCCCCATCTCTAATGAATGTCTTGCTCCATATGCTTATCCTCATGACAGATGGACGATGTTAGAGACACCCGTTTCTCATCAATGTCGTGATGAAACGATGTGACTCTTGTCGTTCTCCCGGACTAGTTTGACCAAAGATGCACAATGCACACACTCGTCGCCCTGATTATACTAGGTTAACCTCTCTGTAGTAGTCCTGGCTCCCGTTAACGCGGATAGAGCAGGTGTTAACTTTCGATGCACGCATAATAAACAGCTGAGAGAGTGACTGGGAGTAATGATTATCGTCATATCCCCAGTACTAGATAGCAACGCACTTTATAGAATTCAACACCGCCAGCAAGGACAGCTGCCTATCATTTACAGATTTACATACGCTTAATCGATACACTTAAATACCTATCAATCTGGGCCACCGTATAGCTGAAAATAGACAGAAAGCTACTGTCCCAATTGGGACGTCTAAATTAGTACCTGACTTCTCGGCTGAATTATGTTCAATGGGCGCTTTATCGGCAAGTTAAGGTGTCGATTACTGATACTACTAGCGTCAAAGCACCTTGCATTGCATATAGCGGGGTTAATGCAAAGAGTCGGGTCAAAATCGGGCGATCAATTTGCAACCTCACGCCCCCGTATAGACAACCGCTAAAGCTCAGCATTCGCTAAGCGCAGTCCCAAGCTGCTGTAGACACAATGACTGTCCAGACTCTACCGAATGTACACAACCTTCTACCTCTCTGCTATCAGTCTCCAACATAATTGCTGCCGAAACACTTAAGCGTCGCAAGGATATTTTGAACTACGTCCCCTTTCAATCCCGGTCATTTATGGAATATAGAGTGGGGGTGGAATCCATCAATGTACCGCAAACTTCCACCGACAGGTATATAGCCACAAAAAATACAGAGTGACAGACTTTACACTCGTGTGGCCATCTGATGCTCATTGAGAGACGGATAGAGTTCTGGTACTGGGATGGGAAATCAGGACTTCTCTTATTTGTGCTCAACGCCCCATTTGTTAGGCTGTAGAGTTCCACGCAAGCTTTGCGTCATGAGGATTTACACGACCGGCGACGTTCCCGTGTTTTCTAGAGAGCAAGTCAGGGCCCCTGTCTCGTTAGTTCTCAATACATATGCTAACCCGTTAAACTTCGGGACCCTGCTTTTTTTTTCCGTTGCTGTGATTACGCTTAACGTTCTTTGCTCCATAGGGAGTCCAGCTATAGATTATAGCATGAACATCTCGCCATGAGTTGAGAACAAGTAGGGGGTCCGACGCGCCCAAAGATAAACCGTGTTTGCGCACAGACCGAGAGTTGGGCAAAGGCAACGATACCCAAAGTAGGCTAATACGCCCAGGTGATTGCACTCCTGGTGGCGGGATTAAAGCATTGATAACAACTGGAGAGTCGTAACATGCAGGTGCACGCCGCAACTAGCTCCTAATTGGATTCCAATTAGAGCTGACATGAGCGGACAACGTAAGAATAAAGCGGTCCGCTAGCGATGACGCAGCAATTTACAGACGACCTGGTTGGCCCTGGCGGTCGACCGGAATACGAGCCCAAAAATAAACAATGTTAGTCATCAGCATACGTTCCCACGCCCACCTTAAGGCGCACCGTTCCTGCAGCCAATTTCAGAACGGAACCCCTCACATATCGCCCTTACGAACTCTAATATACGTTTATAGCAGACTCTTATCCTAAAAGCCTGAGTTGGGATCCCAAAATTGAGCGTCATTATAGTCGTATGATGCCATCGTCGGGGTTACAAGGGTCAGTCCCAATCCGCCGACCCTCGTTACGTCGTCTGTCATTTGTATAATTACTTGCAGGGTGAGATTACTAGTCATACGCACCTTCCATATCGCCCGTTAATTATGCTGCTGGACTCCATCTCTGGTGTTTTCTTCGCACCAAACTGAAGGGTCATCGAAGAACCAGACATTATTAAACAAGAAATAGACTTATTAGCAGGGTACAGCGTATTGATATCGGGGATCAACCAACGTACTTCATAGCTATGAAAATGACCATCCATAATAAGCCCGCTTGTTACTTACCCATATTCCGAAACCCACCAATACAAATTGCTGCAACTGACAACTAATGTAGGCAAGTCACGGAATTCCTCCTTCATAACTGATTGACGCCGTCCCTACTGGTCGGTCTTTTAAGATTAATATAGAGCCTTTAGTGGGCCCCTCGCTCCTACTTGTCCCTTACTTTGTACATCTGAGAAAAAAGCGATTGAAGCAGACAGGGTCGTGGAACTCTCGGTTGGAAGGCTACGTGTGCTTGCCATGTCGACGCACAAACTAGATGTAATTTATTGCCTTTAATCATACCGAACTTTGAAATTCAGTTGGCTCCGTATCATCCTTCAGGTAAGAGTAAAGCTTCATGCATTACATCGCCTCCTGTTCCACTGATCAGACAATAGTACTCACCAATGGTGGTCCGAACACCGGCGCCGAGCACTGCACACACGTTGTAGGCATTCTGCAAATCGAGCAGTGATACCTTCCGACTTCATAGACGTAAGCTACTCCAGTTATTTTCAGTACAGTATCGACTAACCATGCTCCCCGGTTGTCTCGGGGGCATGCCACAGTGGGAGTGGCCTGGACATTGGTATAAACTTGACCCAAGGTAAGATGTTAATCTCAAACCTAGCCAGTCGACATCCAAGTGCAGGCAGCTTGAGGCCCTTTCCAATGTATTCGCCGGTATATCCCGACGAGCTATATTTATACTATAGTGCATCTCATGTGACCTTATGACTAGGGGTTGAGTTCCATCGAAGGACCTAATGTCTAAGATGAGTATCCTCTCATACGTCGCGTACTAAACCGATTAAAGCTCTAGGCGTGGTTGCACTGTCAGTTCGGATCTGAACAATTACGCTAGCTTATCCAGGTAAGTCCAAGGTGGCGTTTGTGCATGCTGGTTCACTTTATTTCGCAGAAGTCTTTCGTGATATCTATAATGTTTGTGCACTATCACCGAGCGGGAGCGGATGCATGCCAAACTGGTTGCCACAGAATCTGCCACTTATTTGGACCGGTGTTCCAGGTCATCCCTCTCATAGAAATCCTTGCATCGGCCTTTGGGAAAATGGGCACAGGTCAGTGCACAATGGCTA
I001	30	CTAACAAGATGTAA	43	49
E001	2880	CAAACTAGATGTAA	2893	3711
I002TATATAGCATAAAGACATTTACGATAAGTCATATACTTAAATTTAGTTAGT
E001AACCACCCCCGCTCAAGTTCGACGTCTGGACTCTTATGTGGGCTCCCGAGACTATTGGGCGTTGGGGTGGCCTGCCGGTAGTAGTACTGTATCGATGCAGCGGGACTCGTAGAGGTCAGACTGGCGTCTCATGACATAACCGAGTAGGAATACCATGCCGAGTTGATAACACTGAGACTGGTAAAGTATGGAGCGGCTTTCACATCAGGCCAATCTCAGAGGTTCGACCAGAGCGTCCCCCTAATAGATCCTATTTCAGCAGATTAGGGCGAAGGGGTGTATGAACAAAACCGCAGCTGGACAGGTCGATTCCTCTGCTCAGACTGTCGGCAGCCCGAATGACCTCAATACTGAAACCTTCTTAACGAGCAGATAACTAATGAGCGCCTGGTTACGCCTAGTCCGCTAAAGGTGCATCTATTCTGTTTTAGGGGTATCGCCAGATATCTTCGTAAAAATGGTATCCGAGAGTTCAGGTCAGGGCAGGTCACCTATCCCCACGTAACAAACACGGTCTTGCTCCTATCCTGACGAACCCGCCTGGGTACCGAAATACCTCCCCATCTCTAATGAATGTCTTGCTCCATATGCTTATCCTCATGACAGATGGACGATGTTAGAGACACCCGTTTCTCATCAATGTCGTGATGAAACGATGTGACTCTTGTCGTTCTCCCGGACTAGTTTGACCAAAGATGCACAATGCACACACTCGTCGCCCTGATTATACTAGGTTAACCTCTCTGTAGTAGTCCTGGCTCCCGTTAACGCGGATAGAGCAGGTGTTAACTTTCGATGCACGCATAATAAACAGCTGAGAGAGTGACTGGGAGTAATGATTATCGTCATATCCCCAGTACTAGATAGCAACGCACTTTATAGAATTCAACACCGCCAGCAAGGACAGCTGCCTATCATTTACAGATTTACATACGCTTAATCGATACACTTAAATACCTATCAATCTGGGCCACCGTATAGCTGAAAATAGACAGAAAGCTACTGTCCCAATTGGGACGTCTAAATTAGTACCTGACTTCTCGGCTGAATTATGTTCAATGGGCGCTTTATCGGCAAGTTAAGGTGTCGATTACTGATACTACTAGCGTCAAAGCACCTTGCATTGCATATAGCGGGGTTAATGCAAAGAGTCGGGTCAAAATCGGGCGATCAATTTGCAACCTCACGCCCCCGTATAGACAACCGCTAAAGCTCAGCATTCGCTAAGCGCAGTCCCAAGCTGCTGTAGACACAATGACTGTCCAGACTCTACCGAATGTACACAACCTTCTACCTCTCTGCTATCAGTCTCCAACATAATTGCTGCCGAAACACTTAAGCGTCGCAAGGATATTTTGAACTACGTCCCCTTTCAATCCCGGTCATTTATGGAATATAGAGTGGGGGTGGAATCCATCAATGTACCGCAAACTTCCACCGACAGGTATATAGCCACAAAAAATACAGAGTGACAGACTTTACACTCGTGTGGCCATCTGATGCTCATTGAGAGACGGATAGAGTTCTGGTACTGGGATGGGAAATCAGGACTTCTCTTATTTGTGCTCAACGCCCCATTTGTTAGGCTGTAGAGTTCCACGCAAGCTTTGCGTCATGAGGATTTACACGACCGGCGACGTTCCCGTGTTTTCTAGAGAGCAAGTCAGGGCCCCTGTCTCGTTAGTTCTCAATACATATGCTAACCCGTTAAACTTCGGGACCCTGCTTTTTTTTTCCGTTGCTGTGATTACGCTTAACGTTCTTTGCTCCATAGGGAGTCCAGCTATAGATTATAGCATGAACATCTCGCCATGAGTTGAGAACAAGTAGGGGGTCCGACGCGCCCAAAGATAAACCGTGTTTGCGCACAGACCGAGAGTTGGGCAAAGGCAACGATACCCAAAGTAGGCTAATACGCCCAGGTGATTGCACTCCTGGTGGCGGGATTAAAGCATTGATAACAACTGGAGAGTCGTAACATGCAGGTGCACGCCGCAACTAGCTCCTAATTGGATTCCAATTAGAGCTGACATGAGCGGACAACGTAAGAATAAAGCGGTCCGCTAGCGATGACGCAGCAATTTACAGACGACCTGGTTGGCCCTGGCGGTCGACCGGAATACGAGCCCAAAAATAAACAATGTTAGTCATCAGCATACGTTCCCACGCCCACCTTAAGGCGCACCGTTCCTGCAGCCAATTTCAGAACGGAACCCCTCACATATCGCCCTTACGAACTCTAATATACGTTTATAGCAGACTCTTATCCTAAAAGCCTGAGTTGGGATCCCAAAATTGAGCGTCATTATAGTCGTATGATGCCATCGTCGGGGTTACAAGGGTCAGTCCCAATCCGCCGACCCTCGTTACGTCGTCTGTCATTTGTATAATTACTTGCAGGGTGAGATTACTAGTCATACGCACCTTCCATATCGCCCGTTAATTATGCTGCTGGACTCCATCTCTGGTGTTTTCTTCGCACCAAACTGAAGGGTCATCGAAGAACCAGACATTATTAAACAAGAAATAGACTTATTAGCAGGGTACAGCGTATTGATATCGGGGATCAACCAACGTACTTCATAGCTATGAAAATGACCATCCATAATAAGCCCGCTTGTTACTTACCCATATTCCGAAACCCACCAATACAAATTGCTGCAACTGACAACTAATGTAGGCAAGTCACGGAATTCCTCCTTCATAACTGATTGACGCCGTCCCTACTGGTCGGTCTTTTAAGATTAATATAGAGCCTTTAGTGGGCCCCTCGCTCCTACTTGTCCCTTACTTTGTACATCTGAGAAAAAAGCGATTGAAGCAGACAGGGTCGTGGAACTCTCGGTTGGAAGGCTACGTGTGCTTGCCATGTCGACGCACAAACTAGATGTAATTTATTGCCTTTAATCATACCGAACTTTGAAATTCAGTTGGCTCCGTATCATCCTTCAGGTAAGAGTAAAGCTTCATGCATTACATCGCCTCCTGTTCCACTGATCAGACAATAGTACTCACCAATGGTGGTCCGAACACCGGCGCCGAGCACTGCACACACGTTGTAGGCATTCTGCAAATCGAGCAGTGATACCTTCCGACTTCATAGACGTAAGCTACTCCAGTTATTTTCAGTACAGTATCGACTAACCATGCTCCCCGGTTGTCTCGGGGGCATGCCACAGTGGGAGTGGCCTGGACATTGGTATAAACTTGACCCAAGGTAAGATGTTAATCTCAAACCTAGCCAGTCGACATCCAAGTGCAGGCAGCTTGAGGCCCTTTCCAATGTATTCGCCGGTATATCCCGACGAGCTATATTTATACTATAGTGCATCTCATGTGACCTTATGACTAGGGGTTGAGTTCCATCGAAGGACCTAATGTCTAAGATGAGTATCCTCTCATACGTCGCGTACTAAACCGATTAAAGCTCTAGGCGTGGTTGCACTGTCAGTTCGGATCTGAACAATTACGCTAGCTTATCCAGGTAAGTCCAAGGTGGCGTTTGTGCATGCTGGTTCACTTTATTTCGCAGAAGTCTTTCGTGATATCTATAATGTTTGTGCACTATCACCGAGCGGGAGCGGATGCATGCCAAACTGGTTGCCACAGAATCTGCCACTTATTTGGACCGGTGTTCCAGGTCATCCCTCTCATAGAAATCCTTGCATCGGCCTTTGGGAAAATGGGCACAGGTCAGTGCACAATGGCTA
I002	25	TAAGTCATATACTTAAAT	42	52
E001	938	TAATCGATACACTTAAAT	955	3711
I003GTAATTAATTAGAAAAAATATTATCTCTTAAAGCAAACTCATAAA
E001AACCACCCCCGCTCAAGTTCGACGTCTGGACTCTTATGTGGGCTCCCGAGACTATTGGGCGTTGGGGTGGCCTGCCGGTAGTAGTACTGTATCGATGCAGCGGGACTCGTAGAGGTCAGACTGGCGTCTCATGACATAACCGAGTAGGAATACCATGCCGAGTTGATAACACTGAGACTGGTAAAGTATGGAGCGGCTTTCACATCAGGCCAATCTCAGAGGTTCGACCAGAGCGTCCCCCTAATAGATCCTATTTCAGCAGATTAGGGCGAAGGGGTGTATGAACAAAACCGCAGCTGGACAGGTCGATTCCTCTGCTCAGACTGTCGGCAGCCCGAATGACCTCAATACTGAAACCTTCTTAACGAGCAGATAACTAATGAGCGCCTGGTTACGCCTAGTCCGCTAAAGGTGCATCTATTCTGTTTTAGGGGTATCGCCAGATATCTTCGTAAAAATGGTATCCGAGAGTTCAGGTCAGGGCAGGTCACCTATCCCCACGTAACAAACACGGTCTTGCTCCTATCCTGACGAACCCGCCTGGGTACCGAAATACCTCCCCATCTCTAATGAATGTCTTGCTCCATATGCTTATCCTCATGACAGATGGACGATGTTAGAGACACCCGTTTCTCATCAATGTCGTGATGAAACGATGTGACTCTTGTCGTTCTCCCGGACTAGTTTGACCAAAGATGCACAATGCACACACTCGTCGCCCTGATTATACTAGGTTAACCTCTCTGTAGTAGTCCTGGCTCCCGTTAACGCGGATAGAGCAGGTGTTAACTTTCGATGCACGCATAATAAACAGCTGAGAGAGTGACTGGGAGTAATGATTATCGTCATATCCCCAGTACTAGATAGCAACGCACTTTATAGAATTCAACACCGCCAGCAAGGACAGCTGCCTATCATTTACAGATTTACATACGCTTAATCGATACACTTAAATACCTATCAATCTGGGCCACCGTATAGCTGAAAATAGACAGAAAGCTACTGTCCCAATTGGGACGTCTAAATTAGTACCTGACTTCTCGGCTGAATTATGTTCAATGGGCGCTTTATCGGCAAGTTAAGGTGTCGATTACTGATACTACTAGCGTCAAAGCACCTTGCATTGCATATAGCGGGGTTAATGCAAAGAGTCGGGTCAAAATCGGGCGATCAATTTGCAACCTCACGCCCCCGTATAGACAACCGCTAAAGCTCAGCATTCGCTAAGCGCAGTCCCAAGCTGCTGTAGACACAATGACTGTCCAGACTCTACCGAATGTACACAACCTTCTACCTCTCTGCTATCAGTCTCCAACATAATTGCTGCCGAAACACTTAAGCGTCGCAAGGATATTTTGAACTACGTCCCCTTTCAATCCCGGTCATTTATGGAATATAGAGTGGGGGTGGAATCCATCAATGTACCGCAAACTTCCACCGACAGGTATATAGCCACAAAAAATACAGAGTGACAGACTTTACACTCGTGTGGCCATCTGATGCTCATTGAGAGACGGATAGAGTTCTGGTACTGGGATGGGAAATCAGGACTTCTCTTATTTGTGCTCAACGCCCCATTTGTTAGGCTGTAGAGTTCCACGCAAGCTTTGCGTCATGAGGATTTACACGACCGGCGACGTTCCCGTGTTTTCTAGAGAGCAAGTCAGGGCCCCTGTCTCGTTAGTTCTCAATACATATGCTAACCCGTTAAACTTCGGGACCCTGCTTTTTTTTTCCGTTGCTGTGATTACGCTTAACGTTCTTTGCTCCATAGGGAGTCCAGCTATAGATTATAGCATGAACATCTCGCCATGAGTTGAGAACAAGTAGGGGGTCCGACGCGCCCAAAGATAAACCGTGTTTGCGCACAGACCGAGAGTTGGGCAAAGGCAACGATACCCAAAGTAGGCTAATACGCCCAGGTGATTGCACTCCTGGTGGCGGGATTAAAGCATTGATAACAACTGGAGAGTCGTAACATGCAGGTGCACGCCGCAACTAGCTCCTAATTGGATTCCAATTAGAGCTGACATGAGCGGACAACGTAAGAATAAAGCGGTCCGCTAGCGATGACGCAGCAATTTACAGACGACCTGGTTGGCCCTGGCGGTCGACCGGAATACGAGCCCAAAAATAAACAATGTTAGTCATCAGCATACGTTCCCACGCCCACCTTAAGGCGCACCGTTCCTGCAGCCAATTTCAGAACGGAACCCCTCACATATCGCCCTTACGAACTCTAATATACGTTTATAGCAGACTCTTATCCTAAAAGCCTGAGTTGGGATCCCAAAATTGAGCGTCATTATAGTCGTATGATGCCATCGTCGGGGTTACAAGGGTCAGTCCCAATCCGCCGACCCTCGTTACGTCGTCTGTCATTTGTATAATTACTTGCAGGGTGAGATTACTAGTCATACGCACCTTCCATATCGCCCGTTAATTATGCTGCTGGACTCCATCTCTGGTGTTTTCTTCGCACCAAACTGAAGGGTCATCGAAGAACCAGACATTATTAAACAAGAAATAGACTTATTAGCAGGGTACAGCGTATTGATATCGGGGATCAACCAACGTACTTCATAGCTATGAAAATGACCATCCATAATAAGCCCGCTTGTTACTTACCCATATTCCGAAACCCACCAATACAAATTGCTGCAACTGACAACTAATGTAGGCAAGTCACGGAATTCCTCCTTCATAACTGATTGACGCCGTCCCTACTGGTCGGTCTTTTAAGATTAATATAGAGCCTTTAGTGGGCCCCTCGCTCCTACTTGTCCCTTACTTTGTACATCTGAGAAAAAAGCGATTGAAGCAGACAGGGTCGTGGAACTCTCGGTTGGAAGGCTACGTGTGCTTGCCATGTCGACGCACAAACTAGATGTAATTTATTGCCTTTAATCATACCGAACTTTGAAATTCAGTTGGCTCCGTATCATCCTTCAGGTAAGAGTAAAGCTTCATGCATTACATCGCCTCCTGTTCCACTGATCAGACAATAGTACTCACCAATGGTGGTCCGAACACCGGCGCCGAGCACTGCACACACGTTGTAGGCATTCTGCAAATCGAGCAGTGATACCTTCCGACTTCATAGACGTAAGCTACTCCAGTTATTTTCAGTACAGTATCGACTAACCATGCTCCCCGGTTGTCTCGGGGGCATGCCACAGTGGGAGTGGCCTGGACATTGGTATAAACTTGACCCAAGGTAAGATGTTAATCTCAAACCTAGCCAGTCGACATCCAAGTGCAGGCAGCTTGAGGCCCTTTCCAATGTATTCGCCGGTATATCCCGACGAGCTATATTTATACTATAGTGCATCTCATGTGACCTTATGACTAGGGGTTGAGTTCCATCGAAGGACCTAATGTCTAAGATGAGTATCCTCTCATACGTCGCGTACTAAACCGATTAAAGCTCTAGGCGTGGTTGCACTGTCAGTTCGGATCTGAACAATTACGCTAGCTTATCCAGGTAAGTCCAAGGTGGCGTTTGTGCATGCTGGTTCACTTTATTTCGCAGAAGTCTTTCGTGATATCTATAATGTTTGTGCACTATCACCGAGCGGGAGCGGATGCATGCCAAACTGGTTGCCACAGAATCTGCCACTTATTTGGACCGGTGTTCCAGGTCATCCCTCTCATAGAAATCCTTGCATCGGCCTTTGGGAAAATGGGCACAGGTCAGTGCACAATGGCTA
I003	28	TTAAAGCAAACTCATA	43	46
E001	2251	TTATAGCAGACTCTTA	2266	3711
I004TATGTGTTTCAAAAACACAAACCTTTATTTATAAAAAATATCCTCAA
E001AACCACCCCCGCTCAAGTTCGACGTCTGGACTCTTATGTGGGCTCCCGAGACTATTGGGCGTTGGGGTGGCCTGCCGGTAGTAGTACTGTATCGATGCAGCGGGACTCGTAGAGGTCAGACTGGCGTCTCATGACATAACCGAGTAGGAATACCATGCCGAGTTGATAACACTGAGACTGGTAAAGTATGGAGCGGCTTTCACATCAGGCCAATCTCAGAGGTTCGACCAGAGCGTCCCCCTAATAGATCCTATTTCAGCAGATTAGGGCGAAGGGGTGTATGAACAAAACCGCAGCTGGACAGGTCGATTCCTCTGCTCAGACTGTCGGCAGCCCGAATGACCTCAATACTGAAACCTTCTTAACGAGCAGATAACTAATGAGCGCCTGGTTACGCCTAGTCCGCTAAAGGTGCATCTATTCTGTTTTAGGGGTATCGCCAGATATCTTCGTAAAAATGGTATCCGAGAGTTCAGGTCAGGGCAGGTCACCTATCCCCACGTAACAAACACGGTCTTGCTCCTATCCTGACGAACCCGCCTGGGTACCGAAATACCTCCCCATCTCTAATGAATGTCTTGCTCCATATGCTTATCCTCATGACAGATGGACGATGTTAGAGACACCCGTTTCTCATCAATGTCGTGATGAAACGATGTGACTCTTGTCGTTCTCCCGGACTAGTTTGACCAAAGATGCACAATGCACACACTCGTCGCCCTGATTATACTAGGTTAACCTCTCTGTAGTAGTCCTGGCTCCCGTTAACGCGGATAGAGCAGGTGTTAACTTTCGATGCACGCATAATAAACAGCTGAGAGAGTGACTGGGAGTAATGATTATCGTCATATCCCCAGTACTAGATAGCAACGCACTTTATAGAATTCAACACCGCCAGCAAGGACAGCTGCCTATCATTTACAGATTTACATACGCTTAATCGATACACTTAAATACCTATCAATCTGGGCCACCGTATAGCTGAAAATAGACAGAAAGCTACTGTCCCAATTGGGACGTCTAAATTAGTACCTGACTTCTCGGCTGAATTATGTTCAATGGGCGCTTTATCGGCAAGTTAAGGTGTCGATTACTGATACTACTAGCGTCAAAGCACCTTGCATTGCATATAGCGGGGTTAATGCAAAGAGTCGGGTCAAAATCGGGCGATCAATTTGCAACCTCACGCCCCCGTATAGACAACCGCTAAAGCTCAGCATTCGCTAAGCGCAGTCCCAAGCTGCTGTAGACACAATGACTGTCCAGACTCTACCGAATGTACACAACCTTCTACCTCTCTGCTATCAGTCTCCAACATAATTGCTGCCGAAACACTTAAGCGTCGCAAGGATATTTTGAACTACGTCCCCTTTCAATCCCGGTCATTTATGGAATATAGAGTGGGGGTGGAATCCATCAATGTACCGCAAACTTCCACCGACAGGTATATAGCCACAAAAAATACAGAGTGACAGACTTTACACTCGTGTGGCCATCTGATGCTCATTGAGAGACGGATAGAGTTCTGGTACTGGGATGGGAAATCAGGACTTCTCTTATTTGTGCTCAACGCCCCATTTGTTAGGCTGTAGAGTTCCACGCAAGCTTTGCGTCATGAGGATTTACACGACCGGCGACGTTCCCGTGTTTTCTAGAGAGCAAGTCAGGGCCCCTGTCTCGTTAGTTCTCAATACATATGCTAACCCGTTAAACTTCGGGACCCTGCTTTTTTTTTCCGTTGCTGTGATTACGCTTAACGTTCTTTGCTCCATAGGGAGTCCAGCTATAGATTATAGCATGAACATCTCGCCATGAGTTGAGAACAAGTAGGGGGTCCGACGCGCCCAAAGATAAACCGTGTTTGCGCACAGACCGAGAGTTGGGCAAAGGCAACGATACCCAAAGTAGGCTAATACGCCCAGGTGATTGCACTCCTGGTGGCGGGATTAAAGCATTGATAACAACTGGAGAGTCGTAACATGCAGGTGCACGCCGCAACTAGCTCCTAATTGGATTCCAATTAGAGCTGACATGAGCGGACAACGTAAGAATAAAGCGGTCCGCTAGCGATGACGCAGCAATTTACAGACGACCTGGTTGGCCCTGGCGGTCGACCGGAATACGAGCCCAAAAATAAACAATGTTAGTCATCAGCATACGTTCCCACGCCCACCTTAAGGCGCACCGTTCCTGCAGCCAATTTCAGAACGGAACCCCTCACATATCGCCCTTACGAACTCTAATATACGTTTATAGCAGACTCTTATCCTAAAAGCCTGAGTTGGGATCCCAAAATTGAGCGTCATTATAGTCGTATGATGCCATCGTCGGGGTTACAAGGGTCAGTCCCAATCCGCCGACCCTCGTTACGTCGTCTGTCATTTGTATAATTACTTGCAGGGTGAGATTACTAGTCATACGCACCTTCCATATCGCCCGTTAATTATGCTGCTGGACTCCATCTCTGGTGTTTTCTTCGCACCAAACTGAAGGGTCATCGAAGAACCAGACATTATTAAACAAGAAATAGACTTATTAGCAGGGTACAGCGTATTGATATCGGGGATCAACCAACGTACTTCATAGCTATGAAAATGACCATCCATAATAAGCCCGCTTGTTACTTACCCATATTCCGAAACCCACCAATACAAATTGCTGCAACTGACAACTAATGTAGGCAAGTCACGGAATTCCTCCTTCATAACTGATTGACGCCGTCCCTACTGGTCGGTCTTTTAAGATTAATATAGAGCCTTTAGTGGGCCCCTCGCTCCTACTTGTCCCTTACTTTGTACATCTGAGAAAAAAGCGATTGAAGCAGACAGGGTCGTGGAACTCTCGGTTGGAAGGCTACGTGTGCTTGCCATGTCGACGCACAAACTAGATGTAATTTATTGCCTTTAATCATACCGAACTTTGAAATTCAGTTGGCTCCGTATCATCCTTCAGGTAAGAGTAAAGCTTCATGCATTACATCGCCTCCTGTTCCACTGATCAGACAATAGTACTCACCAATGGTGGTCCGAACACCGGCGCCGAGCACTGCACACACGTTGTAGGCATTCTGCAAATCGAGCAGTGATACCTTCCGACTTCATAGACGTAAGCTACTCCAGTTATTTTCAGTACAGTATCGACTAACCATGCTCCCCGGTTGTCTCGGGGGCATGCCACAGTGGGAGTGGCCTGGACATTGGTATAAACTTGACCCAAGGTAAGATGTTAATCTCAAACCTAGCCAGTCGACATCCAAGTGCAGGCAGCTTGAGGCCCTTTCCAATGTATTCGCCGGTATATCCCGACGAGCTATATTTATACTATAGTGCATCTCATGTGACCTTATGACTAGGGGTTGAGTTCCATCGAAGGACCTAATGTCTAAGATGAGTATCCTCTCATACGTCGCGTACTAAACCGATTAAAGCTCTAGGCGTGGTTGCACTGTCAGTTCGGATCTGAACAATTACGCTAGCTTATCCAGGTAAGTCCAAGGTGGCGTTTGTGCATGCTGGTTCACTTTATTTCGCAGAAGTCTTTCGTGATATCTATAATGTTTGTGCACTATCACCGAGCGGGAGCGGATGCATGCCAAACTGGTTGCCACAGAATCTGCCACTTATTTGGACCGGTGTTCCAGGTCATCCCTCTCATAGAAATCCTTGCATCGGCCTTTGGGAAAATGGGCACAGGTCAGTGCACAATGGCTA
I004	9	TCAAAAACACAAACCTTTATTTATAAAAAATATCCTCA	46	48
E001	2498	TCGAAGAACCAGACATTATTAAACAAGAAATAGACTTA	2535	3711
I005TAAAAACCAAAGTCTCACACGCAAATCAATTTAATGTTAGTATTGGTTTAA
E001AACCACCCCCGCTCAAGTTCGACGTCTGGACTCTTATGTGGGCTCCCGAGACTATTGGGCGTTGGGGTGGCCTGCCGGTAGTAGTACTGTATCGATGCAGCGGGACTCGTAGAGGTCAGACTGGCGTCTCATGACATAACCGAGTAGGAATACCATGCCGAGTTGATAACACTGAGACTGGTAAAGTATGGAGCGGCTTTCACATCAGGCCAATCTCAGAGGTTCGACCAGAGCGTCCCCCTAATAGATCCTATTTCAGCAGATTAGGGCGAAGGGGTGTATGAACAAAACCGCAGCTGGACAGGTCGATTCCTCTGCTCAGACTGTCGGCAGCCCGAATGACCTCAATACTGAAACCTTCTTAACGAGCAGATAACTAATGAGCGCCTGGTTACGCCTAGTCCGCTAAAGGTGCATCTATTCTGTTTTAGGGGTATCGCCAGATATCTTCGTAAAAATGGTATCCGAGAGTTCAGGTCAGGGCAGGTCACCTATCCCCACGTAACAAACACGGTCTTGCTCCTATCCTGACGAACCCGCCTGGGTACCGAAATACCTCCCCATCTCTAATGAATGTCTTGCTCCATATGCTTATCCTCATGACAGATGGACGATGTTAGAGACACCCGTTTCTCATCAATGTCGTGATGAAACGATGTGACTCTTGTCGTTCTCCCGGACTAGTTTGACCAAAGATGCACAATGCACACACTCGTCGCCCTGATTATACTAGGTTAACCTCTCTGTAGTAGTCCTGGCTCCCGTTAACGCGGATAGAGCAGGTGTTAACTTTCGATGCACGCATAATAAACAGCTGAGAGAGTGACTGGGAGTAATGATTATCGTCATATCCCCAGTACTAGATAGCAACGCACTTTATAGAATTCAACACCGCCAGCAAGGACAGCTGCCTATCATTTACAGATTTACATACGCTTAATCGATACACTTAAATACCTATCAATCTGGGCCACCGTATAGCTGAAAATAGACAGAAAGCTACTGTCCCAATTGGGACGTCTAAATTAGTACCTGACTTCTCGGCTGAATTATGTTCAATGGGCGCTTTATCGGCAAGTTAAGGTGTCGATTACTGATACTACTAGCGTCAAAGCACCTTGCATTGCATATAGCGGGGTTAATGCAAAGAGTCGGGTCAAAATCGGGCGATCAATTTGCAACCTCACGCCCCCGTATAGACAACCGCTAAAGCTCAGCATTCGCTAAGCGCAGTCCCAAGCTGCTGTAGACACAATGACTGTCCAGACTCTACCGAATGTACACAACCTTCTACCTCTCTGCTATCAGTCTCCAACATAATTGCTGCCGAAACACTTAAGCGTCGCAAGGATATTTTGAACTACGTCCCCTTTCAATCCCGGTCATTTATGGAATATAGAGTGGGGGTGGAATCCATCAATGTACCGCAAACTTCCACCGACAGGTATATAGCCACAAAAAATACAGAGTGACAGACTTTACACTCGTGTGGCCATCTGATGCTCATTGAGAGACGGATAGAGTTCTGGTACTGGGATGGGAAATCAGGACTTCTCTTATTTGTGCTCAACGCCCCATTTGTTAGGCTGTAGAGTTCCACGCAAGCTTTGCGTCATGAGGATTTACACGACCGGCGACGTTCCCGTGTTTTCTAGAGAGCAAGTCAGGGCCCCTGTCTCGTTAGTTCTCAATACATATGCTAACCCGTTAAACTTCGGGACCCTGCTTTTTTTTTCCGTTGCTGTGATTACGCTTAACGTTCTTTGCTCCATAGGGAGTCCAGCTATAGATTATAGCATGAACATCTCGCCATGAGTTGAGAACAAGTAGGGGGTCCGACGCGCCCAAAGATAAACCGTGTTTGCGCACAGACCGAGAGTTGGGCAAAGGCAACGATACCCAAAGTAGGCTAATACGCCCAGGTGATTGCACTCCTGGTGGCGGGATTAAAGCATTGATAACAACTGGAGAGTCGTAACATGCAGGTGCACGCCGCAACTAGCTCCTAATTGGATTCCAATTAGAGCTGACATGAGCGGACAACGTAAGAATAAAGCGGTCCGCTAGCGATGACGCAGCAATTTACAGACGACCTGGTTGGCCCTGGCGGTCGACCGGAATACGAGCCCAAAAATAAACAATGTTAGTCATCAGCATACGTTCCCACGCCCACCTTAAGGCGCACCGTTCCTGCAGCCAATTTCAGAACGGAACCCCTCACATATCGCCCTTACGAACTCTAATATACGTTTATAGCAGACTCTTATCCTAAAAGCCTGAGTTGGGATCCCAAAATTGAGCGTCATTATAGTCGTATGATGCCATCGTCGGGGTTACAAGGGTCAGTCCCAATCCGCCGACCCTCGTTACGTCGTCTGTCATTTGTATAATTACTTGCAGGGTGAGATTACTAGTCATACGCACCTTCCATATCGCCCGTTAATTATGCTGCTGGACTCCATCTCTGGTGTTTTCTTCGCACCAAACTGAAGGGTCATCGAAGAACCAGACATTATTAAACAAGAAATAGACTTATTAGCAGGGTACAGCGTATTGATATCGGGGATCAACCAACGTACTTCATAGCTATGAAAATGACCATCCATAATAAGCCCGCTTGTTACTTACCCATATTCCGAAACCCACCAATACAAATTGCTGCAACTGACAACTAATGTAGGCAAGTCACGGAATTCCTCCTTCATAACTGATTGACGCCGTCCCTACTGGTCGGTCTTTTAAGATTAATATAGAGCCTTTAGTGGGCCCCTCGCTCCTACTTGTCCCTTACTTTGTACATCTGAGAAAAAAGCGATTGAAGCAGACAGGGTCGTGGAACTCTCGGTTGGAAGGCTACGTGTGCTTGCCATGTCGACGCACAAACTAGATGTAATTTATTGCCTTTAATCATACCGAACTTTGAAATTCAGTTGGCTCCGTATCATCCTTCAGGTAAGAGTAAAGCTTCATGCATTACATCGCCTCCTGTTCCACTGATCAGACAATAGTACTCACCAATGGTGGTCCGAACACCGGCGCCGAGCACTGCACACACGTTGTAGGCATTCTGCAAATCGAGCAGTGATACCTTCCGACTTCATAGACGTAAGCTACTCCAGTTATTTTCAGTACAGTATCGACTAACCATGCTCCCCGGTTGTCTCGGGGGCATGCCACAGTGGGAGTGGCCTGGACATTGGTATAAACTTGACCCAAGGTAAGATGTTAATCTCAAACCTAGCCAGTCGACATCCAAGTGCAGGCAGCTTGAGGCCCTTTCCAATGTATTCGCCGGTATATCCCGACGAGCTATATTTATACTATAGTGCATCTCATGTGACCTTATGACTAGGGGTTGAGTTCCATCGAAGGACCTAATGTCTAAGATGAGTATCCTCTCATACGTCGCGTACTAAACCGATTAAAGCTCTAGGCGTGGTTGCACTGTCAGTTCGGATCTGAACAATTACGCTAGCTTATCCAGGTAAGTCCAAGGTGGCGTTTGTGCATGCTGGTTCACTTTATTTCGCAGAAGTCTTTCGTGATATCTATAATGTTTGTGCACTATCACCGAGCGGGAGCGGATGCATGCCAAACTGGTTGCCACAGAATCTGCCACTTATTTGGACCGGTGTTCCAGGTCATCCCTCTCATAGAAATCCTTGCATCGGCCTTTGGGAAAATGGGCACAGGTCAGTGCACAATGGCTA
I005	19	ACGCAAATCAATTTAATGTTAGTA	42	52
E001	3108	AAGCTACTCCAGTTATTTTCAGTA	3131	3711
I006TTGAAAAGAAACACCTCTTATTTAATAAATGAGTATGAAAATCTATTATTAAGAAAA
E001AACCACCCCCGCTCAAGTTCGACGTCTGGACTCTTATGTGGGCTCCCGAGACTATTGGGCGTTGGGGTGGCCTGCCGGTAGTAGTACTGTATCGATGCAGCGGGACTCGTAGAGGTCAGACTGGCGTCTCATGACATAACCGAGTAGGAATACCATGCCGAGTTGATAACACTGAGACTGGTAAAGTATGGAGCGGCTTTCACATCAGGCCAATCTCAGAGGTTCGACCAGAGCGTCCCCCTAATAGATCCTATTTCAGCAGATTAGGGCGAAGGGGTGTATGAACAAAACCGCAGCTGGACAGGTCGATTCCTCTGCTCAGACTGTCGGCAGCCCGAATGACCTCAATACTGAAACCTTCTTAACGAGCAGATAACTAATGAGCGCCTGGTTACGCCTAGTCCGCTAAAGGTGCATCTATTCTGTTTTAGGGGTATCGCCAGATATCTTCGTAAAAATGGTATCCGAGAGTTCAGGTCAGGGCAGGTCACCTATCCCCACGTAACAAACACGGTCTTGCTCCTATCCTGACGAACCCGCCTGGGTACCGAAATACCTCCCCATCTCTAATGAATGTCTTGCTCCATATGCTTATCCTCATGACAGATGGACGATGTTAGAGACACCCGTTTCTCATCAATGTCGTGATGAAACGATGTGACTCTTGTCGTTCTCCCGGACTAGTTTGACCAAAGATGCACAATGCACACACTCGTCGCCCTGATTATACTAGGTTAACCTCTCTGTAGTAGTCCTGGCTCCCGTTAACGCGGATAGAGCAGGTGTTAACTTTCGATGCACGCATAATAAACAGCTGAGAGAGTGACTGGGAGTAATGATTATCGTCATATCCCCAGTACTAGATAGCAACGCACTTTATAGAATTCAACACCGCCAGCAAGGACAGCTGCCTATCATTTACAGATTTACATACGCTTAATCGATACACTTAAATACCTATCAATCTGGGCCACCGTATAGCTGAAAATAGACAGAAAGCTACTGTCCCAATTGGGACGTCTAAATTAGTACCTGACTTCTCGGCTGAATTATGTTCAATGGGCGCTTTATCGGCAAGTTAAGGTGTCGATTACTGATACTACTAGCGTCAAAGCACCTTGCATTGCATATAGCGGGGTTAATGCAAAGAGTCGGGTCAAAATCGGGCGATCAATTTGCAACCTCACGCCCCCGTATAGACAACCGCTAAAGCTCAGCATTCGCTAAGCGCAGTCCCAAGCTGCTGTAGACACAATGACTGTCCAGACTCTACCGAATGTACACAACCTTCTACCTCTCTGCTATCAGTCTCCAACATAATTGCTGCCGAAACACTTAAGCGTCGCAAGGATATTTTGAACTACGTCCCCTTTCAATCCCGGTCATTTATGGAATATAGAGTGGGGGTGGAATCCATCAATGTACCGCAAACTTCCACCGACAGGTATATAGCCACAAAAAATACAGAGTGACAGACTTTACACTCGTGTGGCCATCTGATGCTCATTGAGAGACGGATAGAGTTCTGGTACTGGGATGGGAAATCAGGACTTCTCTTATTTGTGCTCAACGCCCCATTTGTTAGGCTGTAGAGTTCCACGCAAGCTTTGCGTCATGAGGATTTACACGACCGGCGACGTTCCCGTGTTTTCTAGAGAGCAAGTCAGGGCCCCTGTCTCGTTAGTTCTCAATACATATGCTAACCCGTTAAACTTCGGGACCCTGCTTTTTTTTTCCGTTGCTGTGATTACGCTTAACGTTCTTTGCTCCATAGGGAGTCCAGCTATAGATTATAGCATGAACATCTCGCCATGAGTTGAGAACAAGTAGGGGGTCCGACGCGCCCAAAGATAAACCGTGTTTGCGCACAGACCGAGAGTTGGGCAAAGGCAACGATACCCAAAGTAGGCTAATACGCCCAGGTGATTGCACTCCTGGTGGCGGGATTAAAGCATTGATAACAACTGGAGAGTCGTAACATGCAGGTGCACGCCGCAACTAGCTCCTAATTGGATTCCAATTAGAGCTGACATGAGCGGACAACGTAAGAATAAAGCGGTCCGCTAGCGATGACGCAGCAATTTACAGACGACCTGGTTGGCCCTGGCGGTCGACCGGAATACGAGCCCAAAAATAAACAATGTTAGTCATCAGCATACGTTCCCACGCCCACCTTAAGGCGCACCGTTCCTGCAGCCAATTTCAGAACGGAACCCCTCACATATCGCCCTTACGAACTCTAATATACGTTTATAGCAGACTCTTATCCTAAAAGCCTGAGTTGGGATCCCAAAATTGAGCGTCATTATAGTCGTATGATGCCATCGTCGGGGTTACAAGGGTCAGTCCCAATCCGCCGACCCTCGTTACGTCGTCTGTCATTTGTATAATTACTTGCAGGGTGAGATTACTAGTCATACGCACCTTCCATATCGCCCGTTAATTATGCTGCTGGACTCCATCTCTGGTGTTTTCTTCGCACCAAACTGAAGGGTCATCGAAGAACCAGACATTATTAAACAAGAAATAGACTTATTAGCAGGGTACAGCGTATTGATATCGGGGATCAACCAACGTACTTCATAGCTATGAAAATGACCATCCATAATAAGCCCGCTTGTTACTTACCCATATTCCGAAACCCACCAATACAAATTGCTGCAACTGACAACTAATGTAGGCAAGTCACGGAATTCCTCCTTCATAACTGATTGACGCCGTCCCTACTGGTCGGTCTTTTAAGATTAATATAGAGCCTTTAGTGGGCCCCTCGCTCCTACTTGTCCCTTACTTTGTACATCTGAGAAAAAAGCGATTGAAGCAGACAGGGTCGTGGAACTCTCGGTTGGAAGGCTACGTGTGCTTGCCATGTCGACGCACAAACTAGATGTAATTTATTGCCTTTAATCATACCGAACTTTGAAATTCAGTTGGCTCCGTATCATCCTTCAGGTAAGAGTAAAGCTTCATGCATTACATCGCCTCCTGTTCCACTGATCAGACAATAGTACTCACCAATGGTGGTCCGAACACCGGCGCCGAGCACTGCACACACGTTGTAGGCATTCTGCAAATCGAGCAGTGATACCTTCCGACTTCATAGACGTAAGCTACTCCAGTTATTTTCAGTACAGTATCGACTAACCATGCTCCCCGGTTGTCTCGGGGGCATGCCACAGTGGGAGTGGCCTGGACATTGGTATAAACTTGACCCAAGGTAAGATGTTAATCTCAAACCTAGCCAGTCGACATCCAAGTGCAGGCAGCTTGAGGCCCTTTCCAATGTATTCGCCGGTATATCCCGACGAGCTATATTTATACTATAGTGCATCTCATGTGACCTTATGACTAGGGGTTGAGTTCCATCGAAGGACCTAATGTCTAAGATGAGTATCCTCTCATACGTCGCGTACTAAACCGATTAAAGCTCTAGGCGTGGTTGCACTGTCAGTTCGGATCTGAACAATTACGCTAGCTTATCCAGGTAAGTCCAAGGTGGCGTTTGTGCATGCTGGTTCACTTTATTTCGCAGAAGTCTTTCGTGATATCTATAATGTTTGTGCACTATCACCGAGCGGGAGCGGATGCATGCCAAACTGGTTGCCACAGAATCTGCCACTTATTTGGACCGGTGTTCCAGGTCATCCCTCTCATAGAAATCCTTGCATCGGCCTTTGGGAAAATGGGCACAGGTCAGTGCACAATGGCTA
I006	14	CCTCTTATTTAATAAATGAGTATGAAAATC	43	58
E001	125	CGTCTCATGACATAACCGAGTAGGAATACC	154	3711
#167	621	215	917	1043	151	596	3279	11	
     gene            complement(318547..323353)
I001TCGACACATGTAATTAATAACCCTCAATATTACTAATTAATTAACTATA
E001TCCTGTTGAATTCAGACCACCAGATTCCCACAAATAGGTACTAGACCCCAGAATTCACTGAGGTGGCTCGAAGAATCGGGCCCGTCCAATAGACGCACCGTCAGTTTGCGACGTCTCACAGACACGAGCTCACGTCAAACGTCGTTTATGCTGTGCCACTCTTATGCTCACACGATTTATTTTGTGCAACGGTTAGGGGTGCATCTCGCATAGAACTATCTTAAAGCGCTCCATTCTCTGCGATTCAGTCTAACGAGATTAGTCCACTCCCCACCTCTCCTGATAGCCACATTTCCTCAACGCGCTACGCCGCGCTACTATTTACTTAAGATATAATCGTCCGCGCCTGCCAGTGTCGACGAAGGTCCTATGAGAGTTGACATAAACGCTTAATCTAATAATGCGGGTCCTTTGCAAAGTTTGGCCAAGGTAGCCTAGTAGGAGTCACAAACGCTTCGCGACTAACTCCTTAATGTAGTTAAGAATGTGGTCAGGATACGTATCGCAAAAGTCCAGGTTTCATTCATCGGACCGGGACTAGGTGCTTAAACTGGATGCGGCTTATGCGCTGAAATTGAATGGAGACCTGTGTGGTCGGGGTAAATGAACCAACTAATGCGGCTATCGAGATCCCCGCAGGGATGCAATGACTGCGTGAAAAACACCGCTTTATAAGGACTTTTGGGAGGCCTCGTCTTACCACTACTCAGGCCACGACTGTTTTGACCACCTCGAACCGTGTAGGTAGGCCTTTCTCGTTCGGGCCATGAATGGCTATACAGGCTTAGCGATTTCACCTGGGTAACAGGAATTCCTCTGGATAGCTTAAGTCGCTAGGTCGTCACCGCTACGGGAAGATCTCCGCCACCGTACGCTGCGGGGATTTGCAAGCCGTATGTATTCGCTATTGAAATTTTCCGGTCCTCTTAGGTCTGTGATGTCTTGGCTAGTACTGACTTGCAAAACCACAACGTCCATGGGATTTGTGAGGCCTCGACCTGGACATGTTCTTGGCTAATTACGTAATGCAATGGGGTCAGAGTTTGACCGCAGTAAACGCAGTCGCACCATGTACCCGAAACCTGCACAGAATCGGATGTTTGTGCAGGAACGGATCAGTATGGGCGGCAAGTAACGTAATTACGTCGGCTCTGTTCTATCCATGTCCTTCTGTATACGCTCAGGAATTCACGAGAGTGGGCGAATGCAAGATCCGCCTCCGGTCGGTCCGATGGAGTTCTTGCATTTAACATCATCCGCGTATAATTGGCGCGTTGAGTGGCTGGTATCATTGTCGCGATCAAAACTCATATGGTCGGACGTCCACCTATAGGTGCCCTCGGGGGCGGCGGGGACATGTCGCGGCAGATCCAAAGCTTTTTGCCTAGAGGCCAGTGGGTCTGAGTTAAAAACCTAAGCTGTCTACGAAATCCAAATTTTAGGTCACCAAGCTTTGTCCGCAGCAATCAACGGCAGACATCGCGACCCATTCGTTTAAGGTGCGAATGGTCTAATCGGGGAAAGTCCAAAAACCTGCAGACCCGACGGGTCGGTGAATCTTAGCTATGTGGCGCAGTCCTTAGGGTCGAAGAAAACCCATCTTTTTTATAGCGCGTGTCACCCTTCTCTTTAGAGTGAAAAAAGGGCGTCCAGTGCCCCCAGTCATACGTGCCGATCCTTAATATAACTGGCTAACCTTCATGGAGTCCCTTTGACCTTCGTTTCCAATCTGACGAATGCGAACATTTAATGACAACTTCTCAGGACAGTCGCTCCTGCATGTAGTGTCCAGGCTCTTGGCGTCTGCGGGTCTGCTCGGGGCATGCTCTAGACCAGATGAGACTCGCTACATGAGGCACAGCACTTTACTTTTCCTACAGTTACGTACGGTCATGCGGGGGGTCTATCCACGTAGACATATTCATCACTACGGTGGGATAACGAAATTCTTTACGCACAGTACCGTTAACGTGTTATAAGACATTTCGACTTGATCGTCGAACGTTCTCTTGGTAAAGAGTATCTTGTAAAGTTCCGGTGCCCTCGTTACACGTAGTATCCCAAGGCTGCGTTTACCCACGGGGCTACTGCCATTGGCGGTGAATCACCACTTAAGACCTTACCTACGATATGGGATCGCCCCCAGATCATAAAAAGAAATGGTCGTATTGCTAACCCAAGGGCCTACCCCTCGTCACTGTGCCCTACACGACTCGGGAAACGAGTGCAATCCCATCCGATCGCCGTTACACGTACATGTACGTGTAGCTCGCCTTTGCTGTGATGTCAAACCAAGCGCGAAGGATCTAGACGTTCTCGATTGTAGGCCATTTGGATGATGAGGTACCACATTCCCTAACTTGAGCGCGCCAGTGCCTTCTTTGACTGCCTGCAACTTCACAAGCGTAAGCTAAATCGCAGGCAACTCTGTCTATGTTTAGCTTCACCGGCGTGTCCTCCACAAGAAGCATGGCAAGACCTCTGATTTCCATAAAGTTATCTTCCGCAATGTGCAAAGTATCGATGTGCCGCCTTCATAACCTGACGGAGGACGTCCCATTTCCGCCGTGAAAATTTATGTTGCTTATACCAATGCTCTGTGGTATTCCTTACGTTAGATCTGCATTAAGGAGTAGTGCAGCCCATTACCGGCCAGTCAGACCCGCATCGCTATGTTTAATGGGTCGAATAAATGCAGGCGGTTTGCTCCTAATCTCTGTTTGCGAATTTCAACCCCTGGGGCGACTTATATCGCTGAACTGGCTTGGTAATGCACCGTTGCTAGCCAACCGGTTAGTCCACCTACGGGTGTGAAAGGCGGATCAAAAATCACTCACTCTCGCGGAGGGCTCAGCAAGGTGATGCTACGCATATTTAACCGCGTCAACCGCGCTCTAGTTACGGTCGTCAGAGAATAAGGGTTATACGGAGCTCGGTCTGTAAACTCGTAGTCTCGGCCTAACAAGATGATTCCCTAAAGGGACGTTCTCCACTTTCCACAAGTACGCTTAACAGCAATTGGGCCGCTAACCCACCCCAAAGCTCGCCATCTCTTCGCTAGATTCTGCCGCATGATTGTTGACAATTGACCTATTC
I001	31	TACTAATTAATTAA	44	50
E001	316	TACTATTTACTTAA	329	3097
I002TTATAGATTTAACCTACAATAAATGCAGCGTAATGTGTGCCTAACGAGCCTGGTCCTGTAATTAGGCAAATTCTAATGCAAAATTGATAGAGCACATAGTTTAGTCAATCCATTAGATCCTATTTTTGAATACTAGTTTGAGTATATACGGCCTTGAAAAATATATTAATTTTTTCAAAATACATTACTGACTTTAAGTAAGGTATAACATGGACTTTACATAATCGTTAATCAAATTCAATGGAAATTCATTTACTTAACTAATTAAACGTGTAGGCCAAATCTAAGCTAGCGTAGACTTATGATCCAGCTTTTCTTGACTGGGATGGGTATCCAAATGACTATTACATTATCTTTGGCGCTACTTATATGCGTACAGAATCAGTAGACTTGGTT
E001TCCTGTTGAATTCAGACCACCAGATTCCCACAAATAGGTACTAGACCCCAGAATTCACTGAGGTGGCTCGAAGAATCGGGCCCGTCCAATAGACGCACCGTCAGTTTGCGACGTCTCACAGACACGAGCTCACGTCAAACGTCGTTTATGCTGTGCCACTCTTATGCTCACACGATTTATTTTGTGCAACGGTTAGGGGTGCATCTCGCATAGAACTATCTTAAAGCGCTCCATTCTCTGCGATTCAGTCTAACGAGATTAGTCCACTCCCCACCTCTCCTGATAGCCACATTTCCTCAACGCGCTACGCCGCGCTACTATTTACTTAAGATATAATCGTCCGCGCCTGCCAGTGTCGACGAAGGTCCTATGAGAGTTGACATAAACGCTTAATCTAATAATGCGGGTCCTTTGCAAAGTTTGGCCAAGGTAGCCTAGTAGGAGTCACAAACGCTTCGCGACTAACTCCTTAATGTAGTTAAGAATGTGGTCAGGATACGTATCGCAAAAGTCCAGGTTTCATTCATCGGACCGGGACTAGGTGCTTAAACTGGATGCGGCTTATGCGCTGAAATTGAATGGAGACCTGTGTGGTCGGGGTAAATGAACCAACTAATGCGGCTATCGAGATCCCCGCAGGGATGCAATGACTGCGTGAAAAACACCGCTTTATAAGGACTTTTGGGAGGCCTCGTCTTACCACTACTCAGGCCACGACTGTTTTGACCACCTCGAACCGTGTAGGTAGGCCTTTCTCGTTCGGGCCATGAATGGCTATACAGGCTTAGCGATTTCACCTGGGTAACAGGAATTCCTCTGGATAGCTTAAGTCGCTAGGTCGTCACCGCTACGGGAAGATCTCCGCCACCGTACGCTGCGGGGATTTGCAAGCCGTATGTATTCGCTATTGAAATTTTCCGGTCCTCTTAGGTCTGTGATGTCTTGGCTAGTACTGACTTGCAAAACCACAACGTCCATGGGATTTGTGAGGCCTCGACCTGGACATGTTCTTGGCTAATTACGTAATGCAATGGGGTCAGAGTTTGACCGCAGTAAACGCAGTCGCACCATGTACCCGAAACCTGCACAGAATCGGATGTTTGTGCAGGAACGGATCAGTATGGGCGGCAAGTAACGTAATTACGTCGGCTCTGTTCTATCCATGTCCTTCTGTATACGCTCAGGAATTCACGAGAGTGGGCGAATGCAAGATCCGCCTCCGGTCGGTCCGATGGAGTTCTTGCATTTAACATCATCCGCGTATAATTGGCGCGTTGAGTGGCTGGTATCATTGTCGCGATCAAAACTCATATGGTCGGACGTCCACCTATAGGTGCCCTCGGGGGCGGCGGGGACATGTCGCGGCAGATCCAAAGCTTTTTGCCTAGAGGCCAGTGGGTCTGAGTTAAAAACCTAAGCTGTCTACGAAATCCAAATTTTAGGTCACCAAGCTTTGTCCGCAGCAATCAACGGCAGACATCGCGACCCATTCGTTTAAGGTGCGAATGGTCTAATCGGGGAAAGTCCAAAAACCTGCAGACCCGACGGGTCGGTGAATCTTAGCTATGTGGCGCAGTCCTTAGGGTCGAAGAAAACCCATCTTTTTTATAGCGCGTGTCACCCTTCTCTTTAGAGTGAAAAAAGGGCGTCCAGTGCCCCCAGTCATACGTGCCGATCCTTAATATAACTGGCTAACCTTCATGGAGTCCCTTTGACCTTCGTTTCCAATCTGACGAATGCGAACATTTAATGACAACTTCTCAGGACAGTCGCTCCTGCATGTAGTGTCCAGGCTCTTGGCGTCTGCGGGTCTGCTCGGGGCATGCTCTAGACCAGATGAGACTCGCTACATGAGGCACAGCACTTTACTTTTCCTACAGTTACGTACGGTCATGCGGGGGGTCTATCCACGTAGACATATTCATCACTACGGTGGGATAACGAAATTCTTTACGCACAGTACCGTTAACGTGTTATAAGACATTTCGACTTGATCGTCGAACGTTCTCTTGGTAAAGAGTATCTTGTAAAGTTCCGGTGCCCTCGTTACACGTAGTATCCCAAGGCTGCGTTTACCCACGGGGCTACTGCCATTGGCGGTGAATCACCACTTAAGACCTTACCTACGATATGGGATCGCCCCCAGATCATAAAAAGAAATGGTCGTATTGCTAACCCAAGGGCCTACCCCTCGTCACTGTGCCCTACACGACTCGGGAAACGAGTGCAATCCCATCCGATCGCCGTTACACGTACATGTACGTGTAGCTCGCCTTTGCTGTGATGTCAAACCAAGCGCGAAGGATCTAGACGTTCTCGATTGTAGGCCATTTGGATGATGAGGTACCACATTCCCTAACTTGAGCGCGCCAGTGCCTTCTTTGACTGCCTGCAACTTCACAAGCGTAAGCTAAATCGCAGGCAACTCTGTCTATGTTTAGCTTCACCGGCGTGTCCTCCACAAGAAGCATGGCAAGACCTCTGATTTCCATAAAGTTATCTTCCGCAATGTGCAAAGTATCGATGTGCCGCCTTCATAACCTGACGGAGGACGTCCCATTTCCGCCGTGAAAATTTATGTTGCTTATACCAATGCTCTGTGGTATTCCTTACGTTAGATCTGCATTAAGGAGTAGTGCAGCCCATTACCGGCCAGTCAGACCCGCATCGCTATGTTTAATGGGTCGAATAAATGCAGGCGGTTTGCTCCTAATCTCTGTTTGCGAATTTCAACCCCTGGGGCGACTTATATCGCTGAACTGGCTTGGTAATGCACCGTTGCTAGCCAACCGGTTAGTCCACCTACGGGTGTGAAAGGCGGATCAAAAATCACTCACTCTCGCGGAGGGCTCAGCAAGGTGATGCTACGCATATTTAACCGCGTCAACCGCGCTCTAGTTACGGTCGTCAGAGAATAAGGGTTATACGGAGCTCGGTCTGTAAACTCGTAGTCTCGGCCTAACAAGATGATTCCCTAAAGGGACGTTCTCCACTTTCCACAAGTACGCTTAACAGCAATTGGGCCGCTAACCCACCCCAAAGCTCGCCATCTCTTCGCTAGATTCTGCCGCATGATTGTTGACAATTGACCTATTC
I002	357	TGGCGCTACTTATAT	371	397
E001	2738	TGGGGCGACTTATAT	2752	3097
I003CTTTTGATTACGTTTCTAAAATGTTTAGCGAAAATGATTCGTGGTCATTTTAAATCAAGTGTGTACGAGATATTTAATATAATATATAAAGAGGAATAAAAATATGTATTATGCTTATTAGTTTGGCCCTTTCTGAATTTTTTTCAAGCATTATACTTCTTAGAATAACCTCATTATTCAGTTGTTTCGTAACCAATACATAAGAGTTGACGATATATTTTTGTGCTTGCACGTTAATTAACATATATTTAGATTGCCAAAATACGAGGATATTATTACTCGTTGGTGTAATGAAAATTGAAATTAGAATATACTAAGTCTAATGAGAGACTAATAATATTATTTTGTAGAATGCAGTAATGGGTATGCACGAATATGAACAATTTAAATTTACACATCGTATTACATGATGAACTATTAATTAAAATAACATATCGTTCATTGAAAGGTTTTATAACTCAATCTTAGATAACAATCAAATCTTATATGTCCAGAAATACAAATCAAATGAGTTAAACCTTTTAGTGTAACTGAACATGTAATAATACTATGTAAATATGATAAAATTTACAAAGTTTTAAGGAATTATGATTTGCTACAATTAAATACCTAATAGAATGCTCTTGCAGAGTGTGTATCATACTGCCAAGAAATTCT
E001TCCTGTTGAATTCAGACCACCAGATTCCCACAAATAGGTACTAGACCCCAGAATTCACTGAGGTGGCTCGAAGAATCGGGCCCGTCCAATAGACGCACCGTCAGTTTGCGACGTCTCACAGACACGAGCTCACGTCAAACGTCGTTTATGCTGTGCCACTCTTATGCTCACACGATTTATTTTGTGCAACGGTTAGGGGTGCATCTCGCATAGAACTATCTTAAAGCGCTCCATTCTCTGCGATTCAGTCTAACGAGATTAGTCCACTCCCCACCTCTCCTGATAGCCACATTTCCTCAACGCGCTACGCCGCGCTACTATTTACTTAAGATATAATCGTCCGCGCCTGCCAGTGTCGACGAAGGTCCTATGAGAGTTGACATAAACGCTTAATCTAATAATGCGGGTCCTTTGCAAAGTTTGGCCAAGGTAGCCTAGTAGGAGTCACAAACGCTTCGCGACTAACTCCTTAATGTAGTTAAGAATGTGGTCAGGATACGTATCGCAAAAGTCCAGGTTTCATTCATCGGACCGGGACTAGGTGCTTAAACTGGATGCGGCTTATGCGCTGAAATTGAATGGAGACCTGTGTGGTCGGGGTAAATGAACCAACTAATGCGGCTATCGAGATCCCCGCAGGGATGCAATGACTGCGTGAAAAACACCGCTTTATAAGGACTTTTGGGAGGCCTCGTCTTACCACTACTCAGGCCACGACTGTTTTGACCACCTCGAACCGTGTAGGTAGGCCTTTCTCGTTCGGGCCATGAATGGCTATACAGGCTTAGCGATTTCACCTGGGTAACAGGAATTCCTCTGGATAGCTTAAGTCGCTAGGTCGTCACCGCTACGGGAAGATCTCCGCCACCGTACGCTGCGGGGATTTGCAAGCCGTATGTATTCGCTATTGAAATTTTCCGGTCCTCTTAGGTCTGTGATGTCTTGGCTAGTACTGACTTGCAAAACCACAACGTCCATGGGATTTGTGAGGCCTCGACCTGGACATGTTCTTGGCTAATTACGTAATGCAATGGGGTCAGAGTTTGACCGCAGTAAACGCAGTCGCACCATGTACCCGAAACCTGCACAGAATCGGATGTTTGTGCAGGAACGGATCAGTATGGGCGGCAAGTAACGTAATTACGTCGGCTCTGTTCTATCCATGTCCTTCTGTATACGCTCAGGAATTCACGAGAGTGGGCGAATGCAAGATCCGCCTCCGGTCGGTCCGATGGAGTTCTTGCATTTAACATCATCCGCGTATAATTGGCGCGTTGAGTGGCTGGTATCATTGTCGCGATCAAAACTCATATGGTCGGACGTCCACCTATAGGTGCCCTCGGGGGCGGCGGGGACATGTCGCGGCAGATCCAAAGCTTTTTGCCTAGAGGCCAGTGGGTCTGAGTTAAAAACCTAAGCTGTCTACGAAATCCAAATTTTAGGTCACCAAGCTTTGTCCGCAGCAATCAACGGCAGACATCGCGACCCATTCGTTTAAGGTGCGAATGGTCTAATCGGGGAAAGTCCAAAAACCTGCAGACCCGACGGGTCGGTGAATCTTAGCTATGTGGCGCAGTCCTTAGGGTCGAAGAAAACCCATCTTTTTTATAGCGCGTGTCACCCTTCTCTTTAGAGTGAAAAAAGGGCGTCCAGTGCCCCCAGTCATACGTGCCGATCCTTAATATAACTGGCTAACCTTCATGGAGTCCCTTTGACCTTCGTTTCCAATCTGACGAATGCGAACATTTAATGACAACTTCTCAGGACAGTCGCTCCTGCATGTAGTGTCCAGGCTCTTGGCGTCTGCGGGTCTGCTCGGGGCATGCTCTAGACCAGATGAGACTCGCTACATGAGGCACAGCACTTTACTTTTCCTACAGTTACGTACGGTCATGCGGGGGGTCTATCCACGTAGACATATTCATCACTACGGTGGGATAACGAAATTCTTTACGCACAGTACCGTTAACGTGTTATAAGACATTTCGACTTGATCGTCGAACGTTCTCTTGGTAAAGAGTATCTTGTAAAGTTCCGGTGCCCTCGTTACACGTAGTATCCCAAGGCTGCGTTTACCCACGGGGCTACTGCCATTGGCGGTGAATCACCACTTAAGACCTTACCTACGATATGGGATCGCCCCCAGATCATAAAAAGAAATGGTCGTATTGCTAACCCAAGGGCCTACCCCTCGTCACTGTGCCCTACACGACTCGGGAAACGAGTGCAATCCCATCCGATCGCCGTTACACGTACATGTACGTGTAGCTCGCCTTTGCTGTGATGTCAAACCAAGCGCGAAGGATCTAGACGTTCTCGATTGTAGGCCATTTGGATGATGAGGTACCACATTCCCTAACTTGAGCGCGCCAGTGCCTTCTTTGACTGCCTGCAACTTCACAAGCGTAAGCTAAATCGCAGGCAACTCTGTCTATGTTTAGCTTCACCGGCGTGTCCTCCACAAGAAGCATGGCAAGACCTCTGATTTCCATAAAGTTATCTTCCGCAATGTGCAAAGTATCGATGTGCCGCCTTCATAACCTGACGGAGGACGTCCCATTTCCGCCGTGAAAATTTATGTTGCTTATACCAATGCTCTGTGGTATTCCTTACGTTAGATCTGCATTAAGGAGTAGTGCAGCCCATTACCGGCCAGTCAGACCCGCATCGCTATGTTTAATGGGTCGAATAAATGCAGGCGGTTTGCTCCTAATCTCTGTTTGCGAATTTCAACCCCTGGGGCGACTTATATCGCTGAACTGGCTTGGTAATGCACCGTTGCTAGCCAACCGGTTAGTCCACCTACGGGTGTGAAAGGCGGATCAAAAATCACTCACTCTCGCGGAGGGCTCAGCAAGGTGATGCTACGCATATTTAACCGCGTCAACCGCGCTCTAGTTACGGTCGTCAGAGAATAAGGGTTATACGGAGCTCGGTCTGTAAACTCGTAGTCTCGGCCTAACAAGATGATTCCCTAAAGGGACGTTCTCCACTTTCCACAAGTACGCTTAACAGCAATTGGGCCGCTAACCCACCCCAAAGCTCGCCATCTCTTCGCTAGATTCTGCCGCATGATTGTTGACAATTGACCTATTC
I003	546	TACTATGTAAATATGATAAAAT	567	658
E001	316	TACTATTTACTTAAGATATAAT	337	3097
I004ATTAATTGAAGATAGCTTATTGTTTTTGATTATAGTATTAAATTTAAAAAACATTGTTTTATCAGAAATTAGAATACTTTAATATTACTTAAAAATGAAATAATTCTATAAATTAAATTTATAATAGTTTCTTTTTGCATTTTCAGATTTCATCCTACTATCGAATCTTAAATTAAATTAGAGATTAATAAATCTGTTTAGTAACTATTATAGTATAATTATTATTTCATTCATTACGTCGTATATACAAAATAAAATTTGGGGCCAAGTAAGTATTTCTTATTGTTCTTTTAGAATTGGAATTTATATGAAGTTATGAGATTCAGTAGATACATAAGACAAGACAGTCTTAGAATTTATTTTTTAAGTTATGGATTTCGATAAGTAACTCTCTTAATTAAATTTAACTGTGACATTAAATATCTAAATTGTTTCGCTGTAAAAAAAACTAATTATTTGTTGTCTTAATAAAATACATAATTCTATATAATACAGTAATTTGAAATATTTTAAAGTACTTTAGAATCCTAATGACTTAAATATCAATAAACTTTTTTAGAAGTGTGAATGTTAAGTAAGATTGAATTTCGTTACTATATAGACTTTAAT
E001TCCTGTTGAATTCAGACCACCAGATTCCCACAAATAGGTACTAGACCCCAGAATTCACTGAGGTGGCTCGAAGAATCGGGCCCGTCCAATAGACGCACCGTCAGTTTGCGACGTCTCACAGACACGAGCTCACGTCAAACGTCGTTTATGCTGTGCCACTCTTATGCTCACACGATTTATTTTGTGCAACGGTTAGGGGTGCATCTCGCATAGAACTATCTTAAAGCGCTCCATTCTCTGCGATTCAGTCTAACGAGATTAGTCCACTCCCCACCTCTCCTGATAGCCACATTTCCTCAACGCGCTACGCCGCGCTACTATTTACTTAAGATATAATCGTCCGCGCCTGCCAGTGTCGACGAAGGTCCTATGAGAGTTGACATAAACGCTTAATCTAATAATGCGGGTCCTTTGCAAAGTTTGGCCAAGGTAGCCTAGTAGGAGTCACAAACGCTTCGCGACTAACTCCTTAATGTAGTTAAGAATGTGGTCAGGATACGTATCGCAAAAGTCCAGGTTTCATTCATCGGACCGGGACTAGGTGCTTAAACTGGATGCGGCTTATGCGCTGAAATTGAATGGAGACCTGTGTGGTCGGGGTAAATGAACCAACTAATGCGGCTATCGAGATCCCCGCAGGGATGCAATGACTGCGTGAAAAACACCGCTTTATAAGGACTTTTGGGAGGCCTCGTCTTACCACTACTCAGGCCACGACTGTTTTGACCACCTCGAACCGTGTAGGTAGGCCTTTCTCGTTCGGGCCATGAATGGCTATACAGGCTTAGCGATTTCACCTGGGTAACAGGAATTCCTCTGGATAGCTTAAGTCGCTAGGTCGTCACCGCTACGGGAAGATCTCCGCCACCGTACGCTGCGGGGATTTGCAAGCCGTATGTATTCGCTATTGAAATTTTCCGGTCCTCTTAGGTCTGTGATGTCTTGGCTAGTACTGACTTGCAAAACCACAACGTCCATGGGATTTGTGAGGCCTCGACCTGGACATGTTCTTGGCTAATTACGTAATGCAATGGGGTCAGAGTTTGACCGCAGTAAACGCAGTCGCACCATGTACCCGAAACCTGCACAGAATCGGATGTTTGTGCAGGAACGGATCAGTATGGGCGGCAAGTAACGTAATTACGTCGGCTCTGTTCTATCCATGTCCTTCTGTATACGCTCAGGAATTCACGAGAGTGGGCGAATGCAAGATCCGCCTCCGGTCGGTCCGATGGAGTTCTTGCATTTAACATCATCCGCGTATAATTGGCGCGTTGAGTGGCTGGTATCATTGTCGCGATCAAAACTCATATGGTCGGACGTCCACCTATAGGTGCCCTCGGGGGCGGCGGGGACATGTCGCGGCAGATCCAAAGCTTTTTGCCTAGAGGCCAGTGGGTCTGAGTTAAAAACCTAAGCTGTCTACGAAATCCAAATTTTAGGTCACCAAGCTTTGTCCGCAGCAATCAACGGCAGACATCGCGACCCATTCGTTTAAGGTGCGAATGGTCTAATCGGGGAAAGTCCAAAAACCTGCAGACCCGACGGGTCGGTGAATCTTAGCTATGTGGCGCAGTCCTTAGGGTCGAAGAAAACCCATCTTTTTTATAGCGCGTGTCACCCTTCTCTTTAGAGTGAAAAAAGGGCGTCCAGTGCCCCCAGTCATACGTGCCGATCCTTAATATAACTGGCTAACCTTCATGGAGTCCCTTTGACCTTCGTTTCCAATCTGACGAATGCGAACATTTAATGACAACTTCTCAGGACAGTCGCTCCTGCATGTAGTGTCCAGGCTCTTGGCGTCTGCGGGTCTGCTCGGGGCATGCTCTAGACCAGATGAGACTCGCTACATGAGGCACAGCACTTTACTTTTCCTACAGTTACGTACGGTCATGCGGGGGGTCTATCCACGTAGACATATTCATCACTACGGTGGGATAACGAAATTCTTTACGCACAGTACCGTTAACGTGTTATAAGACATTTCGACTTGATCGTCGAACGTTCTCTTGGTAAAGAGTATCTTGTAAAGTTCCGGTGCCCTCGTTACACGTAGTATCCCAAGGCTGCGTTTACCCACGGGGCTACTGCCATTGGCGGTGAATCACCACTTAAGACCTTACCTACGATATGGGATCGCCCCCAGATCATAAAAAGAAATGGTCGTATTGCTAACCCAAGGGCCTACCCCTCGTCACTGTGCCCTACACGACTCGGGAAACGAGTGCAATCCCATCCGATCGCCGTTACACGTACATGTACGTGTAGCTCGCCTTTGCTGTGATGTCAAACCAAGCGCGAAGGATCTAGACGTTCTCGATTGTAGGCCATTTGGATGATGAGGTACCACATTCCCTAACTTGAGCGCGCCAGTGCCTTCTTTGACTGCCTGCAACTTCACAAGCGTAAGCTAAATCGCAGGCAACTCTGTCTATGTTTAGCTTCACCGGCGTGTCCTCCACAAGAAGCATGGCAAGACCTCTGATTTCCATAAAGTTATCTTCCGCAATGTGCAAAGTATCGATGTGCCGCCTTCATAACCTGACGGAGGACGTCCCATTTCCGCCGTGAAAATTTATGTTGCTTATACCAATGCTCTGTGGTATTCCTTACGTTAGATCTGCATTAAGGAGTAGTGCAGCCCATTACCGGCCAGTCAGACCCGCATCGCTATGTTTAATGGGTCGAATAAATGCAGGCGGTTTGCTCCTAATCTCTGTTTGCGAATTTCAACCCCTGGGGCGACTTATATCGCTGAACTGGCTTGGTAATGCACCGTTGCTAGCCAACCGGTTAGTCCACCTACGGGTGTGAAAGGCGGATCAAAAATCACTCACTCTCGCGGAGGGCTCAGCAAGGTGATGCTACGCATATTTAACCGCGTCAACCGCGCTCTAGTTACGGTCGTCAGAGAATAAGGGTTATACGGAGCTCGGTCTGTAAACTCGTAGTCTCGGCCTAACAAGATGATTCCCTAAAGGGACGTTCTCCACTTTCCACAAGTACGCTTAACAGCAATTGGGCCGCTAACCCACCCCAAAGCTCGCCATCTCTTCGCTAGATTCTGCCGCATGATTGTTGACAATTGACCTATTC
I004	45	TAAAAAACATTGTTTTATCAGAAATT	70	610
E001	656	TGAAAAACACCGCTTTATAAGGACTT	681	3097
#210	309	1314	680	583	2817	
     gene            332614..337816
I001TTGTTGTACAATCGAGTCGACCACTAGTCATAACATTCTGTTTGCGGACCACCAGAAAAGGCGAGAAAAGTATCCTTTACG
E001GTAGACACCAGATATTCTATCACGTAGGGAAGAAATGTGTGCCGTCGCCGCAAGCTGAGAATGGCGGCTATCTTGTAATGTACAGTTGCGCATAAAACCGGGTGACGGGGAGGAAGTAACAAAGACGAGCGCAAAAGTTTTCGATTTAGGCGTGGGATAGGGATAAGAGGTGTGACTCTTACACAAGACGTAACTTATATCAAAAGTGAAAGGATGGCCGTTTTCCTTACGCGGATCCAAATAGAGTATTGTGATCACTCTTATAACACGTCAAAACCTCAGCTCATATGTTCCGGGAAAAATTGGATTAAATGGTCGGTCCTGTTGGATTTATCTGCGCCGCCTCGACATCAGGTGTGATTTTCGTCCGAGAACGTCGGTACCGAGACTTTTAACCCAGTAGTAGGTATCGAAACGCCTTGTTGAACTTGTGCAAGATGAGACTTACAGGGCACAGGTGGTTGCGAAAATGTCACTCCAAACCCACTACTTGTCTGGTCATCTAATTACATCGACTTTGATAAACTTGTTGTTAAAAGGCTCCATGAGTCAGGTGGCCCCGGCAGCTCGACACACCCTTTTATAACTAGCGTCAGGGCAAGCGCAGATACAATGTTAGCGTAAAAGAAATGGAAATGGATCTGGTATGCTAAAGTCCGCGCGTCAGACATAGAGGGATGTACGCGAAGAATACTTTTTTTTGTGACTCAAGGTATCTCAAACACATTAATTCCGATCATTTCTAACGCCGTAACTACAACTTCCCTGCTTGAAATCATTTACTATTAAATCCAGCACGACCCCTTTAGGGACCTAGTAGGTCTACAGGAATGTATCGTAATGAGGACGACTAGGCGTGATTAACTAACTTATCGGATCCATGCTATTCGCCTAAGCAAGCGATATTACATTAGATAGAAGGGGAGAACACTACGCCCCAGCAGATCCTAGGATCACTCCAGAACCCGCAATAAATATACTGTAATTCTGGTAAAGTATCCATTCTTGCTTGGCCGTAAGTAAATGATGCCTAGGCTTCTGAGAGTGAGGAACAATACGTTAAAAGAAAAACTTATTACCAGAGAGACATCGTCTTGACATCGAATTCGAGACTGCGACTTCGGTTAGCGCTGCAATATCTCAGGATACAGCACAATCGTATGCATCCAGTTAAACTGACAACTTAGCAGCGAAAGAGTTCCGGTGGATTACTAGTGGCGCATAGGCGTAGTAAATAACTTTGTATGCGATCAGCCCTATTC
I001	46	GGACCACCAGAAAAGGCGAGAAAAGTATCCTTTA	79	82
E001	951	GGATCACTCCAGAACCCGCAATAAATATACTGTA	984	1263
I002TAGTATTACCAAAAAGGTTTGGAAATAAGACTAACACCCCGTACTAAATAAGGAATATCGATCATTAATTTAATGTTATTAATGATTATATATATGTATAGTTACGCACCACCTAATTTATTTAAGTATCCTCCCCAATAATCTTCTTATGAGCTTATTGAAAATAGATAAAAATAATTAGTAATGTGGGTCCCCTTTAATAGTATTAAATAGTGTATTGATGATGCGAAATATACTTAGACCTGTGTATTTAGGAAGCTAAACTGTAAAATGAGAATGTAATTATAGAACGATATAGGCGTTTTCGTGATATTAATTTTAGAACGCTATAGAAGGGGAAAACGGTTTTATATGATTCCGACTCGTTTAGTTGTTTCTTGTAATATCGAAAGTTCTCAGTAATATTCTTCACGTGAAAACACGGAAATATATGTTAAACGCCATAATACTCGCTACTGATCTCGTTTTACTCGATCTTGCATTGGCCACAATCTGATAGATTAAATGGAAAGGTATTGGTAATATACTTAGATTAAGACAAAGTACATTCATGTAGAAATATTTGTTTTATTTCCGTATGTTTGGATCAACAAGTATGTAAATTCACCTCTCTGTATTTGCTTGTATTGTGAATAGAACATCTTTATGATATTTTTCAATAAATGTAAATGTACCTAATAGTGCGTAAGGGACGTAGCAGTCTAGTGTTTATATACGAGTATTCTTAAGTATGTCATTTCGTGAAAGGCGGTTGATATTTGAAAATAATATTACAGCCAACATGTCAATTTGAATTTATACCAAGTGTAAGAATTTGCGAATATCGCAAATTTAGCCGTTG
E001GTAGACACCAGATATTCTATCACGTAGGGAAGAAATGTGTGCCGTCGCCGCAAGCTGAGAATGGCGGCTATCTTGTAATGTACAGTTGCGCATAAAACCGGGTGACGGGGAGGAAGTAACAAAGACGAGCGCAAAAGTTTTCGATTTAGGCGTGGGATAGGGATAAGAGGTGTGACTCTTACACAAGACGTAACTTATATCAAAAGTGAAAGGATGGCCGTTTTCCTTACGCGGATCCAAATAGAGTATTGTGATCACTCTTATAACACGTCAAAACCTCAGCTCATATGTTCCGGGAAAAATTGGATTAAATGGTCGGTCCTGTTGGATTTATCTGCGCCGCCTCGACATCAGGTGTGATTTTCGTCCGAGAACGTCGGTACCGAGACTTTTAACCCAGTAGTAGGTATCGAAACGCCTTGTTGAACTTGTGCAAGATGAGACTTACAGGGCACAGGTGGTTGCGAAAATGTCACTCCAAACCCACTACTTGTCTGGTCATCTAATTACATCGACTTTGATAAACTTGTTGTTAAAAGGCTCCATGAGTCAGGTGGCCCCGGCAGCTCGACACACCCTTTTATAACTAGCGTCAGGGCAAGCGCAGATACAATGTTAGCGTAAAAGAAATGGAAATGGATCTGGTATGCTAAAGTCCGCGCGTCAGACATAGAGGGATGTACGCGAAGAATACTTTTTTTTGTGACTCAAGGTATCTCAAACACATTAATTCCGATCATTTCTAACGCCGTAACTACAACTTCCCTGCTTGAAATCATTTACTATTAAATCCAGCACGACCCCTTTAGGGACCTAGTAGGTCTACAGGAATGTATCGTAATGAGGACGACTAGGCGTGATTAACTAACTTATCGGATCCATGCTATTCGCCTAAGCAAGCGATATTACATTAGATAGAAGGGGAGAACACTACGCCCCAGCAGATCCTAGGATCACTCCAGAACCCGCAATAAATATACTGTAATTCTGGTAAAGTATCCATTCTTGCTTGGCCGTAAGTAAATGATGCCTAGGCTTCTGAGAGTGAGGAACAATACGTTAAAAGAAAAACTTATTACCAGAGAGACATCGTCTTGACATCGAATTCGAGACTGCGACTTCGGTTAGCGCTGCAATATCTCAGGATACAGCACAATCGTATGCATCCAGTTAAACTGACAACTTAGCAGCGAAAGAGTTCCGGTGGATTACTAGTGGCGCATAGGCGTAGTAAATAACTTTGTATGCGATCAGCCCTATTC
I002	646	ATGATATTTTTCAATAAATGTAAATGTACCTAATA	680	842
E001	613	ATGTTAGCGTAAAAGAAATGGAAATGGATCTGGTA	647	1263
I003GTTTCGGTAGAATGACGTTTTGCAGTGTCAACTTGTTTAGCATGTCAATTGGAATTATATTACAGAGCGTGTTAGTTATAATGTTGTCTTTATTATTCCGTTTATTCTTGTAATCATCATTTAGTACAGGTTATTGACATGATCCTGTAGGTATAAAATTATAGTGGATTTATAACGACTGTCGGTATCGAAAGCACTTAATGGGGTTAATGTTAGTGGTGCGACAATGGCCTTTATCTTTTTATTTTAAGAGTGGTAGTAAGAAATGTATTTATATCAATTTAGTTGGGATTCATAGTTTTTTAGATAATGTGAGGACATAGATGTTTACTGTTTGATTAGCAGTAATGTGGCGTATAATTGCTTAATCGATAAAGTCGTCAGGATCGTGTAGAGTTTTAACTGGGCATAAATCCACTGGAGGAAATAGTCATAATATTAAAGAGCTTTCAGAATGAAGGTAGATGCAGGTTATTATTTAACAAATTTGATAGATAAGAACAAAGATCTAGAACTTGTAAATAATGCATTAAGAAATTCTGAAAGTGTTGGGTATTATAGGCATATAAATGAGATTACTACGATAAGTATTGTGACCCAAAATGTATACTGAATTAGAACAGGATTTTCAAAAATAAGCACAAATGTATTTTATTTTAATGGAGTTTAGCGCTTAATTTTATTTATTAGGATGTAAGATATTTCTTTTAGAATTCAATAAGGTATTTAAATTTCATTAATCTATAAAGGTATCTCATATTTAGTGTTATAGAAACATTCATGCTTTAGTAACTTGATAGGACGTTAAAGGGCATCTAAATATTTTATAAATATTAACTCATATAATATCATTATGATGAATATGGATATCGTTGGGAGATTATAATATTAAGGCCATATAACATTTATTGTTTAGTTTTTGTAATAGGGTATAGTAAACGTTGGACGTGTTCCCATCTGGCAGATTAGGACTTCTAATACCTTGAGTTTCGAGTTTCATAGTGAATAGACTTGCTGATATTTACGATGTTTTGTTACGAGTCTTTAAATGAATAAATGGAATTACATTTATGTAATTTGATTAGTAGAAAAATTAAATACAGCTGCTACAAGATTATTTAAAGCACAGTTGAACTCTAATGATGTTAGTCGTAATTGTCAAAAGCATTTTTAGTTACGTCTTCAGACGCGTATCAAGAATTGTCCATGTTATTTCTAAAATTTTTTAGCGAAGAAGGAGGATCTTATGTAATTGAATGATTTTAGCCGTGTGTAGGAAACTGGGATAGGGTATGATATATCATATTCGTAGATCTTACTAATATATTTAGCTAGATTTAGTAAATTAACTAATTATTGTTCATCTTTGTTTTTATTGTTACGAACGATAAGAAAAGGTTACTACGAAAATTGTACGATAATATTATACGAATCATAATTGACATTTCCAAGCTATATAAAAGAATAACCATAGACCTGTAACTGAACATTGTATATTAAGTGGTGTTAAAGCAATACAAGTTTGAGTAAATAACAGTAAACCATGATAATACCGAGGGTGCATTAATTTGTATGGATCACAGCAGTAAGATCAAAAT
E001GTAGACACCAGATATTCTATCACGTAGGGAAGAAATGTGTGCCGTCGCCGCAAGCTGAGAATGGCGGCTATCTTGTAATGTACAGTTGCGCATAAAACCGGGTGACGGGGAGGAAGTAACAAAGACGAGCGCAAAAGTTTTCGATTTAGGCGTGGGATAGGGATAAGAGGTGTGACTCTTACACAAGACGTAACTTATATCAAAAGTGAAAGGATGGCCGTTTTCCTTACGCGGATCCAAATAGAGTATTGTGATCACTCTTATAACACGTCAAAACCTCAGCTCATATGTTCCGGGAAAAATTGGATTAAATGGTCGGTCCTGTTGGATTTATCTGCGCCGCCTCGACATCAGGTGTGATTTTCGTCCGAGAACGTCGGTACCGAGACTTTTAACCCAGTAGTAGGTATCGAAACGCCTTGTTGAACTTGTGCAAGATGAGACTTACAGGGCACAGGTGGTTGCGAAAATGTCACTCCAAACCCACTACTTGTCTGGTCATCTAATTACATCGACTTTGATAAACTTGTTGTTAAAAGGCTCCATGAGTCAGGTGGCCCCGGCAGCTCGACACACCCTTTTATAACTAGCGTCAGGGCAAGCGCAGATACAATGTTAGCGTAAAAGAAATGGAAATGGATCTGGTATGCTAAAGTCCGCGCGTCAGACATAGAGGGATGTACGCGAAGAATACTTTTTTTTGTGACTCAAGGTATCTCAAACACATTAATTCCGATCATTTCTAACGCCGTAACTACAACTTCCCTGCTTGAAATCATTTACTATTAAATCCAGCACGACCCCTTTAGGGACCTAGTAGGTCTACAGGAATGTATCGTAATGAGGACGACTAGGCGTGATTAACTAACTTATCGGATCCATGCTATTCGCCTAAGCAAGCGATATTACATTAGATAGAAGGGGAGAACACTACGCCCCAGCAGATCCTAGGATCACTCCAGAACCCGCAATAAATATACTGTAATTCTGGTAAAGTATCCATTCTTGCTTGGCCGTAAGTAAATGATGCCTAGGCTTCTGAGAGTGAGGAACAATACGTTAAAAGAAAAACTTATTACCAGAGAGACATCGTCTTGACATCGAATTCGAGACTGCGACTTCGGTTAGCGCTGCAATATCTCAGGATACAGCACAATCGTATGCATCCAGTTAAACTGACAACTTAGCAGCGAAAGAGTTCCGGTGGATTACTAGTGGCGCATAGGCGTAGTAAATAACTTTGTATGCGATCAGCCCTATTC
I003	630	CAAAAATAAGCACAAATGTATTTTATTT	657	1599
E001	120	CAAAGACGAGCGCAAAAGTTTTCGATTT	147	1263
I004TCTAAGGGTAGTTAAGTAAACGAATGTAATCTTATATCTTTTTATCTTTTATATTTCAACCGGAGTATATCTTAAAAACGGTTATTTGAATGTCTCCTTGAGTGGGGTCTAAAATGTATCAATTTAAAGTTATAATACATCTTTATCAGAGGGTACTTGTAGTGAGTGTTTTAAGGTCACTTTGGGTATAGAGGTGTTTCGACCGCATGTATAAACGATTATTTAATGTTATCGCAATCTGATCCCTTCGTCTATACGGAGTCTCTTATCAGGTCATCTATCGATGGTAGACTTTTTGTATTGGCATTGCCCAAAGTGGGTGATCCTATAGGTAATAAAGTCACTTATACATTTCAGCCTGCGTTAGAAAGACATAACAAATAGATGATTGACCAAACGATTGGAGTTCGAATTTCCCACTTTGGCATCTCTTATGTGATAAATATACCTATAAAAAAAGAATTAAAAATAAAATTTGTGATCCTAGGGACTGTTTATTGGCTAATTCTTTTCATAATTTGATATGCAGCTGGAAAAATAGCTTCGACCTTCGTGTTTCAAAGGTGAATTCTGTATATGATATAAAATAGCCTGCCGTAACCGCGTCCTAAAGTGACGAAATAAGTTCATCGAATATTGCTAACAATCGTCTATTATAACATGATAGTAATGGCAATTCTTTGCAATTATGGAAATAAGCACAGTGTGTGGATTGCACCTGATAGTCATGACTCGACAATTCATATAGTTTATCCGATGATTGCCAAGAGACTAAGCTTTTGTAGAAACTAACATCAACCATATGGCATCTTTAATTTTTTCGTGGATAAACACGTAATTTTATTCGGGAATTTCCTCATTAATTGATAACAACGTACAATTTTGTACGATCGCTTATTAGATATGTACAATTGACACAAATTACAATAAACTTACTGGGGGAAGTTATGATTATATATAACATTTCTTTTCTAAAAATAAGTGCCGTTTCTATTACTAATACAATGATGATAAAAGATTTATAAACATGTTTACTTTGACTGTTCATTTTGTTTGCTAGGAACTCGCACATATCTGGTTATTATTAAAACTCATTTTGTTTGATTAACGAATTAATTACTTGCTCTAAAGACTGTATAGAGGCCTAAACAGATATCATATAAAAACCAATAAGTTTTATAAAGATTATACAGGTGGACGAATATGCATATTTGATCAAGGAAAAATAACTTTTCATTTACCTAACAATTATGACAGTCATGCGCTGTAAGTGTTATGTCTATGTATGCCGTACATAAAATATTCCTTTTATTAAACTCTTAGCGTTTTTGAAAATCAGACAGACTGAGAATTGGGAAAAGTCACGAATCCGTAAATAACATAGCTAATTTTACGAAGCAGTTCCTGTTTTTATGTCCTCG
E001GTAGACACCAGATATTCTATCACGTAGGGAAGAAATGTGTGCCGTCGCCGCAAGCTGAGAATGGCGGCTATCTTGTAATGTACAGTTGCGCATAAAACCGGGTGACGGGGAGGAAGTAACAAAGACGAGCGCAAAAGTTTTCGATTTAGGCGTGGGATAGGGATAAGAGGTGTGACTCTTACACAAGACGTAACTTATATCAAAAGTGAAAGGATGGCCGTTTTCCTTACGCGGATCCAAATAGAGTATTGTGATCACTCTTATAACACGTCAAAACCTCAGCTCATATGTTCCGGGAAAAATTGGATTAAATGGTCGGTCCTGTTGGATTTATCTGCGCCGCCTCGACATCAGGTGTGATTTTCGTCCGAGAACGTCGGTACCGAGACTTTTAACCCAGTAGTAGGTATCGAAACGCCTTGTTGAACTTGTGCAAGATGAGACTTACAGGGCACAGGTGGTTGCGAAAATGTCACTCCAAACCCACTACTTGTCTGGTCATCTAATTACATCGACTTTGATAAACTTGTTGTTAAAAGGCTCCATGAGTCAGGTGGCCCCGGCAGCTCGACACACCCTTTTATAACTAGCGTCAGGGCAAGCGCAGATACAATGTTAGCGTAAAAGAAATGGAAATGGATCTGGTATGCTAAAGTCCGCGCGTCAGACATAGAGGGATGTACGCGAAGAATACTTTTTTTTGTGACTCAAGGTATCTCAAACACATTAATTCCGATCATTTCTAACGCCGTAACTACAACTTCCCTGCTTGAAATCATTTACTATTAAATCCAGCACGACCCCTTTAGGGACCTAGTAGGTCTACAGGAATGTATCGTAATGAGGACGACTAGGCGTGATTAACTAACTTATCGGATCCATGCTATTCGCCTAAGCAAGCGATATTACATTAGATAGAAGGGGAGAACACTACGCCCCAGCAGATCCTAGGATCACTCCAGAACCCGCAATAAATATACTGTAATTCTGGTAAAGTATCCATTCTTGCTTGGCCGTAAGTAAATGATGCCTAGGCTTCTGAGAGTGAGGAACAATACGTTAAAAGAAAAACTTATTACCAGAGAGACATCGTCTTGACATCGAATTCGAGACTGCGACTTCGGTTAGCGCTGCAATATCTCAGGATACAGCACAATCGTATGCATCCAGTTAAACTGACAACTTAGCAGCGAAAGAGTTCCGGTGGATTACTAGTGGCGCATAGGCGTAGTAAATAACTTTGTATGCGATCAGCCCTATTC
I004	70	TCTTAAAAACGGTTATTTGAATGTCTCCTTGAGTGGGGT	108	1422
E001	517	TTTGATAAACTTGTTGTTAAAAGGCTCCATGAGTCAGGT	555	1263
#152	104	320	435	251	1167	
     gene            347484..348360
I001TAACAAATACAGCATGTACAAACTAGAATCTCTTAAAAAATTAGATAT
E001AGGCCACAAAGAAAGTGTAACAGTACTGTATAGGACTCGCCGAATCACGGTAAGTGAGTCCATATGACAACCTAAACGAACTACTTTTCTGTGCTGAATCGCTTTCGCGTCCCTTCATATATTACCCAGTCGCGCAGATCCGTGTAAACTAGGACCGATTCTAACCTGCCAGCTCGCGCGCTTCGCCCAAATGGAACTGTCTTGTGCCACCAAATATGAAATTTTGGAGCCAATAACCTTAAGATGTAGGGCATGACCGACTCTTTTAGCGGCTAGGACATATCCATTAAACGGGCGACCTTTCCCATATTTGGGAGCCATATCTCCTAGTGCCCGAACACAAAATCCGAGCGGCTTTTGAAAAATGAAATACGGAAAAATACCCATCCTAACTATCCAGAAGTTCGCGCTCCTGACGCATAATGGCAACATACGTAGTGACGAAATGCCCCTTCACGACTACAAAATCCAGCAACCTACGACATTAACGATGCCGAACTGACCTGGTATACCTATTACGATTTCTGAGGAGACCTCAGCTTTTAAAGTACATTGGCGCGTCTTACATATCATCTTTGTCAACTTCCGCATGTAGGCGAAGCAAATCTCTCCAGTATCTCAATATACACCCAAGGCATGGTTACCACCGGAATCGGTGTCAATTTAAGCGGTTACTCCATTTATCCCACTCGAAGGGGCGAACGTCATCAAGAAAA
I001	30	CTCTTAAAAAATTAGATA	47	49
E001	355	CTTTTGAAAAATGAAATA	372	717
I002ACATTTATTGCAAACACATGAATTAATATATAGACACAATTAAAAAATGATGAAT
E001AGGCCACAAAGAAAGTGTAACAGTACTGTATAGGACTCGCCGAATCACGGTAAGTGAGTCCATATGACAACCTAAACGAACTACTTTTCTGTGCTGAATCGCTTTCGCGTCCCTTCATATATTACCCAGTCGCGCAGATCCGTGTAAACTAGGACCGATTCTAACCTGCCAGCTCGCGCGCTTCGCCCAAATGGAACTGTCTTGTGCCACCAAATATGAAATTTTGGAGCCAATAACCTTAAGATGTAGGGCATGACCGACTCTTTTAGCGGCTAGGACATATCCATTAAACGGGCGACCTTTCCCATATTTGGGAGCCATATCTCCTAGTGCCCGAACACAAAATCCGAGCGGCTTTTGAAAAATGAAATACGGAAAAATACCCATCCTAACTATCCAGAAGTTCGCGCTCCTGACGCATAATGGCAACATACGTAGTGACGAAATGCCCCTTCACGACTACAAAATCCAGCAACCTACGACATTAACGATGCCGAACTGACCTGGTATACCTATTACGATTTCTGAGGAGACCTCAGCTTTTAAAGTACATTGGCGCGTCTTACATATCATCTTTGTCAACTTCCGCATGTAGGCGAAGCAAATCTCTCCAGTATCTCAATATACACCCAAGGCATGGTTACCACCGGAATCGGTGTCAATTTAAGCGGTTACTCCATTTATCCCACTCGAAGGGGCGAACGTCATCAAGAAAA
I002	40	TTAAAAAATGA	50	56
E001	358	TTGAAAAATGA	368	717
I003TTACTCCTGGGGTTGTTATCATTTAAAATCTATAAGAAGTAAATATAATTAAGAGTAT
E001AGGCCACAAAGAAAGTGTAACAGTACTGTATAGGACTCGCCGAATCACGGTAAGTGAGTCCATATGACAACCTAAACGAACTACTTTTCTGTGCTGAATCGCTTTCGCGTCCCTTCATATATTACCCAGTCGCGCAGATCCGTGTAAACTAGGACCGATTCTAACCTGCCAGCTCGCGCGCTTCGCCCAAATGGAACTGTCTTGTGCCACCAAATATGAAATTTTGGAGCCAATAACCTTAAGATGTAGGGCATGACCGACTCTTTTAGCGGCTAGGACATATCCATTAAACGGGCGACCTTTCCCATATTTGGGAGCCATATCTCCTAGTGCCCGAACACAAAATCCGAGCGGCTTTTGAAAAATGAAATACGGAAAAATACCCATCCTAACTATCCAGAAGTTCGCGCTCCTGACGCATAATGGCAACATACGTAGTGACGAAATGCCCCTTCACGACTACAAAATCCAGCAACCTACGACATTAACGATGCCGAACTGACCTGGTATACCTATTACGATTTCTGAGGAGACCTCAGCTTTTAAAGTACATTGGCGCGTCTTACATATCATCTTTGTCAACTTCCGCATGTAGGCGAAGCAAATCTCTCCAGTATCTCAATATACACCCAAGGCATGGTTACCACCGGAATCGGTGTCAATTTAAGCGGTTACTCCATTTATCCCACTCGAAGGGGCGAACGTCATCAAGAAAA
I003	20	CATTTAAAATCTATAAGAAGTAAATATA	47	59
E001	355	CTTTTGAAAAATGAAATACGGAAAAATA	382	717
#101	77	222	316	414	94	
     gene            348538..357136
I001ATTAGATGGATTGCCCATTTGTTATTAAAAGAGATGAACTTGCAAATTCTGAAGCCA
E001GCCTCTCCAAGACTGTCGATCCGACACCGCTACAAATAAAGGTTCACTCTTATCTCCAAGCGAAGCCCTCATAAAAACTCCTGATTGGCAACCCCTAGATTAAGAAATTCCTTCGAGGGTAAATTACCTTGCATCTTTATTTAGGTTCAAAAATAGCAGTCATATCTTCGCCCGTATATATGTCTCCTTTCCCATCCCTAACTACAGATACTCAGTCGATCTTCCACGAAATAGTAGGATTTGGCTCAATGGTGAATGCTCCAGTTTGTTTCACCGCTGTTACGACGAAAGGGACCTGATACTCCGTAGATGACCGTACAACTAAGCGGGACCGTTGATCAAACATGACCCTCGGATTCCTATGAACATCAGGAAATATGAATGACTAATATTGAAGGTATCCATCTAAGTTATGAATGGCCCCTTACAGAAACAGGACCTTTGGCAGTCAACTGTGTAAGCAAGTGAATTAAGTTCTAACTACAGGCCGGCCGGAGGCTATTCAAAGTCTGTTTCTATTATTTTGCACCGGAAGGAGGACAATGCATTTGCACAGCGGTTTAAGGTGACGGCACTCTGTAGTTTGTAGATGCAAAGTAATCTCTGCGTGTGAAATGATTTTTACGTTTCACGAATAACTACAGCTGAGGGACTATCTTTTACCCATGTAATTGGTACATCCTGTCTTGCGTTGGCCGTTTGCTAACGGGAGATAAACGGAAGTGGTCAGTCGTGTAAGATTGTGAGCCGTTTTTCAACAATAACCCACCTGGAGGACAATGATTTCCGTCGTTAATGATGTGGGCAATGTGTGGAAGTATCAAAATATCTGCTTGCGTTGAAATAGAAATTGATTGCACCAATCCAAACTCTTCAAGTTTCTAATTTTAGACGATCAAACCCTACATAAATCAGGAAGAGAGATTAAATGCGACAACGCAAAGCACTCATTCGTGCTGCTACTAGCGCTTACGCCATAAGGATAGCCCATTTAATGCGCACCCGAGCATTAGGTTGCCGAATATATTATAAAATATTCCTAAAATTATTACTACCCACACTGGTAGAATACATGGAGGGATAACTGCATCCCGTCGTTTAGCCTACCACTCGTACACGCGTAGGTTATTACTCTGTATCTTAGGGTTCGTCCTTTGATAAATCCGGTACGTTTACTGTAGTTCGCAACTTCGATATGCCTTGCGGTGGGATAGACGGACAACACGAAGGTGTATTGTATATGATGTAGGCGGGGACCCAGAATTTTATGTCGAGAGAGTAAACCTTGATAAGGGTTGTCTATATAACACTTCTAGCTCAACATTCGAAGTATAATTTCAATTTTTGATGTATCGTTTCGGAGTTTTTACTGGAACGAGACGGCGTTCTTCAGGAGTGAAGAAACCAGCCCAAAATCGCTGCATAGGTAAAACCATTGCGGACATCATCGGTTAATTCCGAGAAACTAAACAACAGCATTCGTATTACGTAAGCCTGAGTCGAATTGTTTCCCATATTTACCATAGTACAGAACAATCGAGTGGTCCAGTTATCAGTGCGCTTCCTACTGCAAAGTGTGATGTAGAGGCTACAGGATGGACCCCACCGGCAGTCCATTCATACACCTGATACCAACCAACTGACTTTATGAGAGATAAGCAGTTCCGAATTGCTCGCACATGAACCTCCCGAAGTTTTCACTTATAGCCAATAAATCTGCGACGCAGGGCCATCAACCAATTCTAAAGCAGCTCACTAATTACTCGTTGTGTAAACAACCAGCTTGGAACATCGTCCACCTGGAGCGAGTAATAACCGAGGACTGAAGGTGGCTTAGACAATTTCTATATAGTAGTAACTCATAGCAGCGAACGGTTGTGGGAAACGGTAAGTGAGTGAAAACAAGCTGACAATTGACAGCAGTAAATGCAGAGAAAGGACGAATTATTATTATTGGAGAGGCGTGTTATAAATTGGTTGTCCATCAATAGATTGCAGTTACAAATCATATGACTCCGATTGTGGCCTGTATTAGGATCGACTGAAACCACCGGCATAACGCAAAGGAACTACACGTATGATGGGTATCTTGCTAATAACTGGATCTTCGGAAAGAAGTACTTAGGAAGCTGCCGTGTGCCCTAACCAACGCGTCTCTCGGCCAGACGCAGGTCACTGAGGGGATGGAACAGGGTAGTGACTAAGTTCATTACTACAATTGATATGGGCAGAACTATATACATAGAGAATCGTTAATATGGTGCGAGATATTGTGTCTGGCACACCTTGATTCGTATTGCATAGGGAAAGTTCTCAAGGCATAGAAACAAAGCCAATAAACTGAACCAGGTAGGATAATGAACCTACGGTTGAAGTATGTAATTGCAACATTTGTGGATATGAAATTAAGTGTATCCAATCGGTAACCACATGCAACGTAATCAGTGCCGCAAGTTTCTCATATTGGCCCTAACTAAATAAATGTAGTACAATCCGAAACATACTGTAAGGGTTAAGAGCTGCCCTAATGTGCATTTGTATTGAGATAGTAATCGTATAGTTTTAGGATTTGTTTCCGTTCTGAGCAGACAGGTTAACGAAATTACACTACCTTTCTTTTAGCGAGAGGTAAATAGATCTTTCTGGATTATGCTAAACTAGTGAGTTCGTATAATGTCGAATACTATTAATTTCACAATAGAATGTAGGCGTGACACAAACCTGCACCAATCGCAATTGAATACTAAAGGCCAGAAGAATCT
I001	4	AGATGGATTGCCCATTT	20	58
E001	977	ATAAGGATAGCCCATTT	993	2763
I002AGTGAAGAAAAGTACTTAAGTGTGTAGTGCTAATTCATCTTGTTGTAATAAAAAAAGAGAATGAATATTGTGCTTGTAATTCACTTCATAAAATCTATTCATATAGTGAGGTAGGAATTGATCATATTATAATTATCATTCTTTGTTATTTATTGGTAAAGGATCGTAAGTGCCTTTCCAAAATTGCTCTTCATATTATCAATCTTATTGGTAGATACTCCTATCATTTATGCCAAAATAATAAACATTATTTAGTTGTAATAGAAAAAGACAATCTTAAAAACACCGAATGGATCTTAAATATGGGTATTTACTATTATGCAAATGAGTAACAATAAATTTAAGCCCATACTACACGACTTTGTAATAAACTGTATTACCAATTCTCATTCGTTAAATTTATATCAAAATGACTGCATAGTACCGTTAAACCATTCCTTGTAGATC
E001GCCTCTCCAAGACTGTCGATCCGACACCGCTACAAATAAAGGTTCACTCTTATCTCCAAGCGAAGCCCTCATAAAAACTCCTGATTGGCAACCCCTAGATTAAGAAATTCCTTCGAGGGTAAATTACCTTGCATCTTTATTTAGGTTCAAAAATAGCAGTCATATCTTCGCCCGTATATATGTCTCCTTTCCCATCCCTAACTACAGATACTCAGTCGATCTTCCACGAAATAGTAGGATTTGGCTCAATGGTGAATGCTCCAGTTTGTTTCACCGCTGTTACGACGAAAGGGACCTGATACTCCGTAGATGACCGTACAACTAAGCGGGACCGTTGATCAAACATGACCCTCGGATTCCTATGAACATCAGGAAATATGAATGACTAATATTGAAGGTATCCATCTAAGTTATGAATGGCCCCTTACAGAAACAGGACCTTTGGCAGTCAACTGTGTAAGCAAGTGAATTAAGTTCTAACTACAGGCCGGCCGGAGGCTATTCAAAGTCTGTTTCTATTATTTTGCACCGGAAGGAGGACAATGCATTTGCACAGCGGTTTAAGGTGACGGCACTCTGTAGTTTGTAGATGCAAAGTAATCTCTGCGTGTGAAATGATTTTTACGTTTCACGAATAACTACAGCTGAGGGACTATCTTTTACCCATGTAATTGGTACATCCTGTCTTGCGTTGGCCGTTTGCTAACGGGAGATAAACGGAAGTGGTCAGTCGTGTAAGATTGTGAGCCGTTTTTCAACAATAACCCACCTGGAGGACAATGATTTCCGTCGTTAATGATGTGGGCAATGTGTGGAAGTATCAAAATATCTGCTTGCGTTGAAATAGAAATTGATTGCACCAATCCAAACTCTTCAAGTTTCTAATTTTAGACGATCAAACCCTACATAAATCAGGAAGAGAGATTAAATGCGACAACGCAAAGCACTCATTCGTGCTGCTACTAGCGCTTACGCCATAAGGATAGCCCATTTAATGCGCACCCGAGCATTAGGTTGCCGAATATATTATAAAATATTCCTAAAATTATTACTACCCACACTGGTAGAATACATGGAGGGATAACTGCATCCCGTCGTTTAGCCTACCACTCGTACACGCGTAGGTTATTACTCTGTATCTTAGGGTTCGTCCTTTGATAAATCCGGTACGTTTACTGTAGTTCGCAACTTCGATATGCCTTGCGGTGGGATAGACGGACAACACGAAGGTGTATTGTATATGATGTAGGCGGGGACCCAGAATTTTATGTCGAGAGAGTAAACCTTGATAAGGGTTGTCTATATAACACTTCTAGCTCAACATTCGAAGTATAATTTCAATTTTTGATGTATCGTTTCGGAGTTTTTACTGGAACGAGACGGCGTTCTTCAGGAGTGAAGAAACCAGCCCAAAATCGCTGCATAGGTAAAACCATTGCGGACATCATCGGTTAATTCCGAGAAACTAAACAACAGCATTCGTATTACGTAAGCCTGAGTCGAATTGTTTCCCATATTTACCATAGTACAGAACAATCGAGTGGTCCAGTTATCAGTGCGCTTCCTACTGCAAAGTGTGATGTAGAGGCTACAGGATGGACCCCACCGGCAGTCCATTCATACACCTGATACCAACCAACTGACTTTATGAGAGATAAGCAGTTCCGAATTGCTCGCACATGAACCTCCCGAAGTTTTCACTTATAGCCAATAAATCTGCGACGCAGGGCCATCAACCAATTCTAAAGCAGCTCACTAATTACTCGTTGTGTAAACAACCAGCTTGGAACATCGTCCACCTGGAGCGAGTAATAACCGAGGACTGAAGGTGGCTTAGACAATTTCTATATAGTAGTAACTCATAGCAGCGAACGGTTGTGGGAAACGGTAAGTGAGTGAAAACAAGCTGACAATTGACAGCAGTAAATGCAGAGAAAGGACGAATTATTATTATTGGAGAGGCGTGTTATAAATTGGTTGTCCATCAATAGATTGCAGTTACAAATCATATGACTCCGATTGTGGCCTGTATTAGGATCGACTGAAACCACCGGCATAACGCAAAGGAACTACACGTATGATGGGTATCTTGCTAATAACTGGATCTTCGGAAAGAAGTACTTAGGAAGCTGCCGTGTGCCCTAACCAACGCGTCTCTCGGCCAGACGCAGGTCACTGAGGGGATGGAACAGGGTAGTGACTAAGTTCATTACTACAATTGATATGGGCAGAACTATATACATAGAGAATCGTTAATATGGTGCGAGATATTGTGTCTGGCACACCTTGATTCGTATTGCATAGGGAAAGTTCTCAAGGCATAGAAACAAAGCCAATAAACTGAACCAGGTAGGATAATGAACCTACGGTTGAAGTATGTAATTGCAACATTTGTGGATATGAAATTAAGTGTATCCAATCGGTAACCACATGCAACGTAATCAGTGCCGCAAGTTTCTCATATTGGCCCTAACTAAATAAATGTAGTACAATCCGAAACATACTGTAAGGGTTAAGAGCTGCCCTAATGTGCATTTGTATTGAGATAGTAATCGTATAGTTTTAGGATTTGTTTCCGTTCTGAGCAGACAGGTTAACGAAATTACACTACCTTTCTTTTAGCGAGAGGTAAATAGATCTTTCTGGATTATGCTAAACTAGTGAGTTCGTATAATGTCGAATACTATTAATTTCACAATAGAATGTAGGCGTGACACAAACCTGCACCAATCGCAATTGAATACTAAAGGCCAGAAGAATCT
I002	95	CTATTCATATAGTGAGGTAGGAATTGATCATATTATAATTATCATTCTTTGTTATTTATTG	155	448
E001	360	CTATGAACATCAGGAAATATGAATGACTAATATTGAAGGTATCCATCTAAGTTATGAATGG	420	2763
I003AATAACATAGCAGATGTTGTATTTACTTTGCACTATGTTATATCAATACTCAATTAAACGAAATACCTAAAAAGTTATAAGTTCATTATTATGTTAGACAGCTTAATGCGAATTTCTTAATATACTTAAATGTTCTTTCGTATTTTTCCAGTTTATTAATTCACTCCATGTCCAATTAAAGAGCCTAGTTGTATGAGTCTAGAATTTGAATTATATTATAGCATCTAATTATTAGTTCCAAGTGAATATTCTGACAAAACTCGTAAATGAAAAACACTATAAGCTCATCACGAATTCATATCCTAAAGAATTTGAACCCGAATCATCCTTCAACAATGAAACATCAATATTCATGTTTAATGATATATAAAAGTAGCCGTATGGACAATTATTATATTCTGCTCAGAGAGTAAGCATCAATTACCTAGCCTACCTCTATCGTCCAACAACGATTACAAATAACAAAGCGGACGTTAAACTCTCTATTTTCACCTCTTTAGTTCTCATGAGTCTGCAAAACCACTCTATACAAAGAGCGAAATATTCATATTACCGTCTACTCTCGACCCATTTATTATTAAGAGTTTTACCTTCATGAGAAAGTCAAAATTTTTATATGAGGTAGTTATATACTAGATCCTTGTGACATTAAGTCTACTCAATTTATTACTTCTATATTACGCGGTTAACTAAGTATAATAAATATAATATTGGAAATTAAACGGAGATAACTCTTATCCTACAAGGCCTGAACGTCTTCACATCGTAGAAAGGTTTGCACAGGTGCATCCAAATATTTTTTTTATTAACTTCAGGTTAACATAGAAAAATACGCTAAACTATTTTTTTCTCCGTCAAATTTATATCCTTCTGTGTTAGTGTCTGGGTTATCCGAGCAGACAAAATACTTTGTAATGATTGGAAACATATTTAAGTAATAATACACGTCCAGTAAGACAT
E001GCCTCTCCAAGACTGTCGATCCGACACCGCTACAAATAAAGGTTCACTCTTATCTCCAAGCGAAGCCCTCATAAAAACTCCTGATTGGCAACCCCTAGATTAAGAAATTCCTTCGAGGGTAAATTACCTTGCATCTTTATTTAGGTTCAAAAATAGCAGTCATATCTTCGCCCGTATATATGTCTCCTTTCCCATCCCTAACTACAGATACTCAGTCGATCTTCCACGAAATAGTAGGATTTGGCTCAATGGTGAATGCTCCAGTTTGTTTCACCGCTGTTACGACGAAAGGGACCTGATACTCCGTAGATGACCGTACAACTAAGCGGGACCGTTGATCAAACATGACCCTCGGATTCCTATGAACATCAGGAAATATGAATGACTAATATTGAAGGTATCCATCTAAGTTATGAATGGCCCCTTACAGAAACAGGACCTTTGGCAGTCAACTGTGTAAGCAAGTGAATTAAGTTCTAACTACAGGCCGGCCGGAGGCTATTCAAAGTCTGTTTCTATTATTTTGCACCGGAAGGAGGACAATGCATTTGCACAGCGGTTTAAGGTGACGGCACTCTGTAGTTTGTAGATGCAAAGTAATCTCTGCGTGTGAAATGATTTTTACGTTTCACGAATAACTACAGCTGAGGGACTATCTTTTACCCATGTAATTGGTACATCCTGTCTTGCGTTGGCCGTTTGCTAACGGGAGATAAACGGAAGTGGTCAGTCGTGTAAGATTGTGAGCCGTTTTTCAACAATAACCCACCTGGAGGACAATGATTTCCGTCGTTAATGATGTGGGCAATGTGTGGAAGTATCAAAATATCTGCTTGCGTTGAAATAGAAATTGATTGCACCAATCCAAACTCTTCAAGTTTCTAATTTTAGACGATCAAACCCTACATAAATCAGGAAGAGAGATTAAATGCGACAACGCAAAGCACTCATTCGTGCTGCTACTAGCGCTTACGCCATAAGGATAGCCCATTTAATGCGCACCCGAGCATTAGGTTGCCGAATATATTATAAAATATTCCTAAAATTATTACTACCCACACTGGTAGAATACATGGAGGGATAACTGCATCCCGTCGTTTAGCCTACCACTCGTACACGCGTAGGTTATTACTCTGTATCTTAGGGTTCGTCCTTTGATAAATCCGGTACGTTTACTGTAGTTCGCAACTTCGATATGCCTTGCGGTGGGATAGACGGACAACACGAAGGTGTATTGTATATGATGTAGGCGGGGACCCAGAATTTTATGTCGAGAGAGTAAACCTTGATAAGGGTTGTCTATATAACACTTCTAGCTCAACATTCGAAGTATAATTTCAATTTTTGATGTATCGTTTCGGAGTTTTTACTGGAACGAGACGGCGTTCTTCAGGAGTGAAGAAACCAGCCCAAAATCGCTGCATAGGTAAAACCATTGCGGACATCATCGGTTAATTCCGAGAAACTAAACAACAGCATTCGTATTACGTAAGCCTGAGTCGAATTGTTTCCCATATTTACCATAGTACAGAACAATCGAGTGGTCCAGTTATCAGTGCGCTTCCTACTGCAAAGTGTGATGTAGAGGCTACAGGATGGACCCCACCGGCAGTCCATTCATACACCTGATACCAACCAACTGACTTTATGAGAGATAAGCAGTTCCGAATTGCTCGCACATGAACCTCCCGAAGTTTTCACTTATAGCCAATAAATCTGCGACGCAGGGCCATCAACCAATTCTAAAGCAGCTCACTAATTACTCGTTGTGTAAACAACCAGCTTGGAACATCGTCCACCTGGAGCGAGTAATAACCGAGGACTGAAGGTGGCTTAGACAATTTCTATATAGTAGTAACTCATAGCAGCGAACGGTTGTGGGAAACGGTAAGTGAGTGAAAACAAGCTGACAATTGACAGCAGTAAATGCAGAGAAAGGACGAATTATTATTATTGGAGAGGCGTGTTATAAATTGGTTGTCCATCAATAGATTGCAGTTACAAATCATATGACTCCGATTGTGGCCTGTATTAGGATCGACTGAAACCACCGGCATAACGCAAAGGAACTACACGTATGATGGGTATCTTGCTAATAACTGGATCTTCGGAAAGAAGTACTTAGGAAGCTGCCGTGTGCCCTAACCAACGCGTCTCTCGGCCAGACGCAGGTCACTGAGGGGATGGAACAGGGTAGTGACTAAGTTCATTACTACAATTGATATGGGCAGAACTATATACATAGAGAATCGTTAATATGGTGCGAGATATTGTGTCTGGCACACCTTGATTCGTATTGCATAGGGAAAGTTCTCAAGGCATAGAAACAAAGCCAATAAACTGAACCAGGTAGGATAATGAACCTACGGTTGAAGTATGTAATTGCAACATTTGTGGATATGAAATTAAGTGTATCCAATCGGTAACCACATGCAACGTAATCAGTGCCGCAAGTTTCTCATATTGGCCCTAACTAAATAAATGTAGTACAATCCGAAACATACTGTAAGGGTTAAGAGCTGCCCTAATGTGCATTTGTATTGAGATAGTAATCGTATAGTTTTAGGATTTGTTTCCGTTCTGAGCAGACAGGTTAACGAAATTACACTACCTTTCTTTTAGCGAGAGGTAAATAGATCTTTCTGGATTATGCTAAACTAGTGAGTTCGTATAATGTCGAATACTATTAATTTCACAATAGAATGTAGGCGTGACACAAACCTGCACCAATCGCAATTGAATACTAAAGGCCAGAAGAATCT
I003	672	TCTATATTACGCGGTTAACTAAGTATAATAAATATAATAT	711	961
E001	1299	TCTATATAACACTTCTAGCTCAACATTCGAAGTATAATTT	1338	2763
I004CATGAAGTGTTGATATGTCAACTGCACTTTATCTACTAATTGAAAAGAAAAAATTAATACTGTAGTAAAATGGTTAAACGCTTTTTTGACTAGTTAATAAGCATTTATTTCGAATTAAAAAAACTTTAATAGTCTATATTGAATCCTAATTAGTTAATATCTAGATAATATTTTTGTAATCTTCTTAAATACAATCTATTACCGAAAAGTATAAACAAGACACAATAATATACATCTGTTTTTAAGATGTGTCAAATAATGTTATGATCTCTGTCGTTTAAATAGAATAGACAGTCATAATCAGTGCTTTTATTAAGAGTTGCATTATTATGTATTCTGTCATTGATTAATCCTAGTAAATTATGGTCATGTTTTAAAGGATTGGACATTTAATGCTTTAGAATTTAATATAATGAATTGTATCTAATCATACTTCAACTTAGACTATTGACAAAATAATGTCTATTTCTACGATTCAAATGTCTAATTAATAACTCTGCGTTCTCTCGTTTGAATGAGTCATTCATAATTTGTTTCACTATAGTTTCGCAATAGTAGTAGATAAAGAATTACTATTTCGTCTTCTCTCACAATAATATCCTCAAATTAAGTTACTTACAGCTTTGAAAATTTCCATTGAGTATATAAAATAGAATCGTGATGGAACTAAAAATCTGCTGACATATCTTTTTATATAATAAAACTAATTATTATAAGATTTGTCCGATATACGTTTGATTATGACAATCATTTTGCTTTTAGGAACTCGGTACAAACAACGATAATACTTATCAATATTTTTTTATAA
E001GCCTCTCCAAGACTGTCGATCCGACACCGCTACAAATAAAGGTTCACTCTTATCTCCAAGCGAAGCCCTCATAAAAACTCCTGATTGGCAACCCCTAGATTAAGAAATTCCTTCGAGGGTAAATTACCTTGCATCTTTATTTAGGTTCAAAAATAGCAGTCATATCTTCGCCCGTATATATGTCTCCTTTCCCATCCCTAACTACAGATACTCAGTCGATCTTCCACGAAATAGTAGGATTTGGCTCAATGGTGAATGCTCCAGTTTGTTTCACCGCTGTTACGACGAAAGGGACCTGATACTCCGTAGATGACCGTACAACTAAGCGGGACCGTTGATCAAACATGACCCTCGGATTCCTATGAACATCAGGAAATATGAATGACTAATATTGAAGGTATCCATCTAAGTTATGAATGGCCCCTTACAGAAACAGGACCTTTGGCAGTCAACTGTGTAAGCAAGTGAATTAAGTTCTAACTACAGGCCGGCCGGAGGCTATTCAAAGTCTGTTTCTATTATTTTGCACCGGAAGGAGGACAATGCATTTGCACAGCGGTTTAAGGTGACGGCACTCTGTAGTTTGTAGATGCAAAGTAATCTCTGCGTGTGAAATGATTTTTACGTTTCACGAATAACTACAGCTGAGGGACTATCTTTTACCCATGTAATTGGTACATCCTGTCTTGCGTTGGCCGTTTGCTAACGGGAGATAAACGGAAGTGGTCAGTCGTGTAAGATTGTGAGCCGTTTTTCAACAATAACCCACCTGGAGGACAATGATTTCCGTCGTTAATGATGTGGGCAATGTGTGGAAGTATCAAAATATCTGCTTGCGTTGAAATAGAAATTGATTGCACCAATCCAAACTCTTCAAGTTTCTAATTTTAGACGATCAAACCCTACATAAATCAGGAAGAGAGATTAAATGCGACAACGCAAAGCACTCATTCGTGCTGCTACTAGCGCTTACGCCATAAGGATAGCCCATTTAATGCGCACCCGAGCATTAGGTTGCCGAATATATTATAAAATATTCCTAAAATTATTACTACCCACACTGGTAGAATACATGGAGGGATAACTGCATCCCGTCGTTTAGCCTACCACTCGTACACGCGTAGGTTATTACTCTGTATCTTAGGGTTCGTCCTTTGATAAATCCGGTACGTTTACTGTAGTTCGCAACTTCGATATGCCTTGCGGTGGGATAGACGGACAACACGAAGGTGTATTGTATATGATGTAGGCGGGGACCCAGAATTTTATGTCGAGAGAGTAAACCTTGATAAGGGTTGTCTATATAACACTTCTAGCTCAACATTCGAAGTATAATTTCAATTTTTGATGTATCGTTTCGGAGTTTTTACTGGAACGAGACGGCGTTCTTCAGGAGTGAAGAAACCAGCCCAAAATCGCTGCATAGGTAAAACCATTGCGGACATCATCGGTTAATTCCGAGAAACTAAACAACAGCATTCGTATTACGTAAGCCTGAGTCGAATTGTTTCCCATATTTACCATAGTACAGAACAATCGAGTGGTCCAGTTATCAGTGCGCTTCCTACTGCAAAGTGTGATGTAGAGGCTACAGGATGGACCCCACCGGCAGTCCATTCATACACCTGATACCAACCAACTGACTTTATGAGAGATAAGCAGTTCCGAATTGCTCGCACATGAACCTCCCGAAGTTTTCACTTATAGCCAATAAATCTGCGACGCAGGGCCATCAACCAATTCTAAAGCAGCTCACTAATTACTCGTTGTGTAAACAACCAGCTTGGAACATCGTCCACCTGGAGCGAGTAATAACCGAGGACTGAAGGTGGCTTAGACAATTTCTATATAGTAGTAACTCATAGCAGCGAACGGTTGTGGGAAACGGTAAGTGAGTGAAAACAAGCTGACAATTGACAGCAGTAAATGCAGAGAAAGGACGAATTATTATTATTGGAGAGGCGTGTTATAAATTGGTTGTCCATCAATAGATTGCAGTTACAAATCATATGACTCCGATTGTGGCCTGTATTAGGATCGACTGAAACCACCGGCATAACGCAAAGGAACTACACGTATGATGGGTATCTTGCTAATAACTGGATCTTCGGAAAGAAGTACTTAGGAAGCTGCCGTGTGCCCTAACCAACGCGTCTCTCGGCCAGACGCAGGTCACTGAGGGGATGGAACAGGGTAGTGACTAAGTTCATTACTACAATTGATATGGGCAGAACTATATACATAGAGAATCGTTAATATGGTGCGAGATATTGTGTCTGGCACACCTTGATTCGTATTGCATAGGGAAAGTTCTCAAGGCATAGAAACAAAGCCAATAAACTGAACCAGGTAGGATAATGAACCTACGGTTGAAGTATGTAATTGCAACATTTGTGGATATGAAATTAAGTGTATCCAATCGGTAACCACATGCAACGTAATCAGTGCCGCAAGTTTCTCATATTGGCCCTAACTAAATAAATGTAGTACAATCCGAAACATACTGTAAGGGTTAAGAGCTGCCCTAATGTGCATTTGTATTGAGATAGTAATCGTATAGTTTTAGGATTTGTTTCCGTTCTGAGCAGACAGGTTAACGAAATTACACTACCTTTCTTTTAGCGAGAGGTAAATAGATCTTTCTGGATTATGCTAAACTAGTGAGTTCGTATAATGTCGAATACTATTAATTTCACAATAGAATGTAGGCGTGACACAAACCTGCACCAATCGCAATTGAATACTAAAGGCCAGAAGAATCT
I004	377	AAGGATTGGACATTTAATGC	396	809
E001	979	AAGGATAGCCCATTTAATGC	998	2763
I005ATGAAAATAGATTATGTTCTAGGTTAATTGCCAAGAACTGATCTGAGAATAAAAAAATATTTGGTAATAAATATTGTTTGTATGGTTTTCACAAAAACTTAAAAAAGTTTGGATAAATTTAGGTACATATAATCTCATAGTATAATTGTGACATCTAATAATTAACTCTAATATATAATACTAAACGACCAGTATTCAAAAATCTGTGTCGGGTGTCACATATAATTACGCAATTAAATATTCATAGAATTTTATATTATGATAGATTTGCTTTAAGATAATTTTTCAGTCAGGATAAAATTTAAGGTTGGATTAAAAGATTTTAACGTTCAGACTAGATTTTATCGTCCTAGTAAAATCTAGTTATACAATATATTACTGATGTACTTAGATATAAGAGCACCAGTAAAAAAATAACTTTAGATAATTAAAATCATTACCACTAAGACCTAATATTCCTAAAATAAAAGTTTATTTAAATTGTCACAAAACCGTCTTGGTATTCAACATTGAAGAAGCTAACAGCTATTTCGGTCAAGCAAAGATACAGAACCAGAATAATGTGTTCTTAATTTAATAACAATAATATATTCAAAATTTCACAAGTAATAATTTGTTAGTTTGTACTTTCATTATAATTAATTTATAAAACCTATACCTTAAATTTATTATACCGTAATGGCTGTTACAAAATAAGTAGAATGGAGCTAGCGTAGGTTAATTAAGTAATGTAGATGTATTATTTTTAGTAAAATAACCTCTGTTTTCTATAGCATGTTATAAGT
E001GCCTCTCCAAGACTGTCGATCCGACACCGCTACAAATAAAGGTTCACTCTTATCTCCAAGCGAAGCCCTCATAAAAACTCCTGATTGGCAACCCCTAGATTAAGAAATTCCTTCGAGGGTAAATTACCTTGCATCTTTATTTAGGTTCAAAAATAGCAGTCATATCTTCGCCCGTATATATGTCTCCTTTCCCATCCCTAACTACAGATACTCAGTCGATCTTCCACGAAATAGTAGGATTTGGCTCAATGGTGAATGCTCCAGTTTGTTTCACCGCTGTTACGACGAAAGGGACCTGATACTCCGTAGATGACCGTACAACTAAGCGGGACCGTTGATCAAACATGACCCTCGGATTCCTATGAACATCAGGAAATATGAATGACTAATATTGAAGGTATCCATCTAAGTTATGAATGGCCCCTTACAGAAACAGGACCTTTGGCAGTCAACTGTGTAAGCAAGTGAATTAAGTTCTAACTACAGGCCGGCCGGAGGCTATTCAAAGTCTGTTTCTATTATTTTGCACCGGAAGGAGGACAATGCATTTGCACAGCGGTTTAAGGTGACGGCACTCTGTAGTTTGTAGATGCAAAGTAATCTCTGCGTGTGAAATGATTTTTACGTTTCACGAATAACTACAGCTGAGGGACTATCTTTTACCCATGTAATTGGTACATCCTGTCTTGCGTTGGCCGTTTGCTAACGGGAGATAAACGGAAGTGGTCAGTCGTGTAAGATTGTGAGCCGTTTTTCAACAATAACCCACCTGGAGGACAATGATTTCCGTCGTTAATGATGTGGGCAATGTGTGGAAGTATCAAAATATCTGCTTGCGTTGAAATAGAAATTGATTGCACCAATCCAAACTCTTCAAGTTTCTAATTTTAGACGATCAAACCCTACATAAATCAGGAAGAGAGATTAAATGCGACAACGCAAAGCACTCATTCGTGCTGCTACTAGCGCTTACGCCATAAGGATAGCCCATTTAATGCGCACCCGAGCATTAGGTTGCCGAATATATTATAAAATATTCCTAAAATTATTACTACCCACACTGGTAGAATACATGGAGGGATAACTGCATCCCGTCGTTTAGCCTACCACTCGTACACGCGTAGGTTATTACTCTGTATCTTAGGGTTCGTCCTTTGATAAATCCGGTACGTTTACTGTAGTTCGCAACTTCGATATGCCTTGCGGTGGGATAGACGGACAACACGAAGGTGTATTGTATATGATGTAGGCGGGGACCCAGAATTTTATGTCGAGAGAGTAAACCTTGATAAGGGTTGTCTATATAACACTTCTAGCTCAACATTCGAAGTATAATTTCAATTTTTGATGTATCGTTTCGGAGTTTTTACTGGAACGAGACGGCGTTCTTCAGGAGTGAAGAAACCAGCCCAAAATCGCTGCATAGGTAAAACCATTGCGGACATCATCGGTTAATTCCGAGAAACTAAACAACAGCATTCGTATTACGTAAGCCTGAGTCGAATTGTTTCCCATATTTACCATAGTACAGAACAATCGAGTGGTCCAGTTATCAGTGCGCTTCCTACTGCAAAGTGTGATGTAGAGGCTACAGGATGGACCCCACCGGCAGTCCATTCATACACCTGATACCAACCAACTGACTTTATGAGAGATAAGCAGTTCCGAATTGCTCGCACATGAACCTCCCGAAGTTTTCACTTATAGCCAATAAATCTGCGACGCAGGGCCATCAACCAATTCTAAAGCAGCTCACTAATTACTCGTTGTGTAAACAACCAGCTTGGAACATCGTCCACCTGGAGCGAGTAATAACCGAGGACTGAAGGTGGCTTAGACAATTTCTATATAGTAGTAACTCATAGCAGCGAACGGTTGTGGGAAACGGTAAGTGAGTGAAAACAAGCTGACAATTGACAGCAGTAAATGCAGAGAAAGGACGAATTATTATTATTGGAGAGGCGTGTTATAAATTGGTTGTCCATCAATAGATTGCAGTTACAAATCATATGACTCCGATTGTGGCCTGTATTAGGATCGACTGAAACCACCGGCATAACGCAAAGGAACTACACGTATGATGGGTATCTTGCTAATAACTGGATCTTCGGAAAGAAGTACTTAGGAAGCTGCCGTGTGCCCTAACCAACGCGTCTCTCGGCCAGACGCAGGTCACTGAGGGGATGGAACAGGGTAGTGACTAAGTTCATTACTACAATTGATATGGGCAGAACTATATACATAGAGAATCGTTAATATGGTGCGAGATATTGTGTCTGGCACACCTTGATTCGTATTGCATAGGGAAAGTTCTCAAGGCATAGAAACAAAGCCAATAAACTGAACCAGGTAGGATAATGAACCTACGGTTGAAGTATGTAATTGCAACATTTGTGGATATGAAATTAAGTGTATCCAATCGGTAACCACATGCAACGTAATCAGTGCCGCAAGTTTCTCATATTGGCCCTAACTAAATAAATGTAGTACAATCCGAAACATACTGTAAGGGTTAAGAGCTGCCCTAATGTGCATTTGTATTGAGATAGTAATCGTATAGTTTTAGGATTTGTTTCCGTTCTGAGCAGACAGGTTAACGAAATTACACTACCTTTCTTTTAGCGAGAGGTAAATAGATCTTTCTGGATTATGCTAAACTAGTGAGTTCGTATAATGTCGAATACTATTAATTTCACAATAGAATGTAGGCGTGACACAAACCTGCACCAATCGCAATTGAATACTAAAGGCCAGAAGAATCT
I005	452	AATATTCCTAAAATAA	467	786
E001	1033	AATATTCCTAAAATTA	1048	2763
I006TATCATAAGTTATTATAATTTTTTTAAAGATCCTTACATAAACATATAGTCTACTAATGTACTTATTGGTTTTATACGTTATACAATTTGATATTGTTCCTTGGTATAACCGTTTGTATAGAAATTGTAACACACACTTCCAGAATGCTGAAAATTGTATATTGATAAAAAATGTTTTTTATTGTTTTTTTCTTTAACTTTATTACGAATTATTCATTATGTGATAGACTATGTTCATTGATAAAAAGAAATTAATGGTATATATAATAGTCAAAAGTATATGAATTTTATAATCTACCATAATAGTTTGTAAGAAGGAAATTTTAACATTGTACTTTTTTAATCTAACATATAAGTTCATAGAAATTATTGTAAAATTAATTAATATATATTTAATTCGCGGCTACTCTTAATCCTAACTTGCTGTTAATTATCTGTTTTTAATAAATCAAACATATGGGATATCATTTAAATGCTGGACTTCGATCCTTTTACGGCACTAGTAGATGTAATTAATTTAATTAAAATTGGATTTATAAAGTCTTTAACTATGTTTATATTCTCTTTTGAT
E001GCCTCTCCAAGACTGTCGATCCGACACCGCTACAAATAAAGGTTCACTCTTATCTCCAAGCGAAGCCCTCATAAAAACTCCTGATTGGCAACCCCTAGATTAAGAAATTCCTTCGAGGGTAAATTACCTTGCATCTTTATTTAGGTTCAAAAATAGCAGTCATATCTTCGCCCGTATATATGTCTCCTTTCCCATCCCTAACTACAGATACTCAGTCGATCTTCCACGAAATAGTAGGATTTGGCTCAATGGTGAATGCTCCAGTTTGTTTCACCGCTGTTACGACGAAAGGGACCTGATACTCCGTAGATGACCGTACAACTAAGCGGGACCGTTGATCAAACATGACCCTCGGATTCCTATGAACATCAGGAAATATGAATGACTAATATTGAAGGTATCCATCTAAGTTATGAATGGCCCCTTACAGAAACAGGACCTTTGGCAGTCAACTGTGTAAGCAAGTGAATTAAGTTCTAACTACAGGCCGGCCGGAGGCTATTCAAAGTCTGTTTCTATTATTTTGCACCGGAAGGAGGACAATGCATTTGCACAGCGGTTTAAGGTGACGGCACTCTGTAGTTTGTAGATGCAAAGTAATCTCTGCGTGTGAAATGATTTTTACGTTTCACGAATAACTACAGCTGAGGGACTATCTTTTACCCATGTAATTGGTACATCCTGTCTTGCGTTGGCCGTTTGCTAACGGGAGATAAACGGAAGTGGTCAGTCGTGTAAGATTGTGAGCCGTTTTTCAACAATAACCCACCTGGAGGACAATGATTTCCGTCGTTAATGATGTGGGCAATGTGTGGAAGTATCAAAATATCTGCTTGCGTTGAAATAGAAATTGATTGCACCAATCCAAACTCTTCAAGTTTCTAATTTTAGACGATCAAACCCTACATAAATCAGGAAGAGAGATTAAATGCGACAACGCAAAGCACTCATTCGTGCTGCTACTAGCGCTTACGCCATAAGGATAGCCCATTTAATGCGCACCCGAGCATTAGGTTGCCGAATATATTATAAAATATTCCTAAAATTATTACTACCCACACTGGTAGAATACATGGAGGGATAACTGCATCCCGTCGTTTAGCCTACCACTCGTACACGCGTAGGTTATTACTCTGTATCTTAGGGTTCGTCCTTTGATAAATCCGGTACGTTTACTGTAGTTCGCAACTTCGATATGCCTTGCGGTGGGATAGACGGACAACACGAAGGTGTATTGTATATGATGTAGGCGGGGACCCAGAATTTTATGTCGAGAGAGTAAACCTTGATAAGGGTTGTCTATATAACACTTCTAGCTCAACATTCGAAGTATAATTTCAATTTTTGATGTATCGTTTCGGAGTTTTTACTGGAACGAGACGGCGTTCTTCAGGAGTGAAGAAACCAGCCCAAAATCGCTGCATAGGTAAAACCATTGCGGACATCATCGGTTAATTCCGAGAAACTAAACAACAGCATTCGTATTACGTAAGCCTGAGTCGAATTGTTTCCCATATTTACCATAGTACAGAACAATCGAGTGGTCCAGTTATCAGTGCGCTTCCTACTGCAAAGTGTGATGTAGAGGCTACAGGATGGACCCCACCGGCAGTCCATTCATACACCTGATACCAACCAACTGACTTTATGAGAGATAAGCAGTTCCGAATTGCTCGCACATGAACCTCCCGAAGTTTTCACTTATAGCCAATAAATCTGCGACGCAGGGCCATCAACCAATTCTAAAGCAGCTCACTAATTACTCGTTGTGTAAACAACCAGCTTGGAACATCGTCCACCTGGAGCGAGTAATAACCGAGGACTGAAGGTGGCTTAGACAATTTCTATATAGTAGTAACTCATAGCAGCGAACGGTTGTGGGAAACGGTAAGTGAGTGAAAACAAGCTGACAATTGACAGCAGTAAATGCAGAGAAAGGACGAATTATTATTATTGGAGAGGCGTGTTATAAATTGGTTGTCCATCAATAGATTGCAGTTACAAATCATATGACTCCGATTGTGGCCTGTATTAGGATCGACTGAAACCACCGGCATAACGCAAAGGAACTACACGTATGATGGGTATCTTGCTAATAACTGGATCTTCGGAAAGAAGTACTTAGGAAGCTGCCGTGTGCCCTAACCAACGCGTCTCTCGGCCAGACGCAGGTCACTGAGGGGATGGAACAGGGTAGTGACTAAGTTCATTACTACAATTGATATGGGCAGAACTATATACATAGAGAATCGTTAATATGGTGCGAGATATTGTGTCTGGCACACCTTGATTCGTATTGCATAGGGAAAGTTCTCAAGGCATAGAAACAAAGCCAATAAACTGAACCAGGTAGGATAATGAACCTACGGTTGAAGTATGTAATTGCAACATTTGTGGATATGAAATTAAGTGTATCCAATCGGTAACCACATGCAACGTAATCAGTGCCGCAAGTTTCTCATATTGGCCCTAACTAAATAAATGTAGTACAATCCGAAACATACTGTAAGGGTTAAGAGCTGCCCTAATGTGCATTTGTATTGAGATAGTAATCGTATAGTTTTAGGATTTGTTTCCGTTCTGAGCAGACAGGTTAACGAAATTACACTACCTTTCTTTTAGCGAGAGGTAAATAGATCTTTCTGGATTATGCTAAACTAGTGAGTTCGTATAATGTCGAATACTATTAATTTCACAATAGAATGTAGGCGTGACACAAACCTGCACCAATCGCAATTGAATACTAAAGGCCAGAAGAATCT
I006	231	ATGTTCATTGATAAAAAGAAATTAATGGTATA	262	572
E001	2528	ATGTGCATTTGTATTGAGATAGTAATCGTATA	2559	2763
I007GTGTGTATAATCGAAAGGGTTGGTATCTCAATGCTTAAACTTATGTGTCCTGAAACAATTCGGAGAGATTGTATTTATTACACGCAATTTCACGTTTATCCAATTGTATAATCAGCCTATGTACATTCTGTTAACTTCGATAGTGTATGTCTTGAGTTTTATACTTAAGAATCTCATGTAACTTGATAAGTATAATGAGGTTTCTAAGAATATCTATTAATATGAATACGTTACAGAAATTAAAATTGACAGAACGTTATATGCTAGAGTTCCGAGAATACACTTCGTGTTTTCTTAAAGTCCTAAGAATTTAGAGTTGGACGGCGAATATAATACACTTATATAAGGAACATTTTGCTGGTAAATAAGTGCTAAATCGTTAATACGTAGTAATAATAGCTTGTGACGAACTTGTA
E001GCCTCTCCAAGACTGTCGATCCGACACCGCTACAAATAAAGGTTCACTCTTATCTCCAAGCGAAGCCCTCATAAAAACTCCTGATTGGCAACCCCTAGATTAAGAAATTCCTTCGAGGGTAAATTACCTTGCATCTTTATTTAGGTTCAAAAATAGCAGTCATATCTTCGCCCGTATATATGTCTCCTTTCCCATCCCTAACTACAGATACTCAGTCGATCTTCCACGAAATAGTAGGATTTGGCTCAATGGTGAATGCTCCAGTTTGTTTCACCGCTGTTACGACGAAAGGGACCTGATACTCCGTAGATGACCGTACAACTAAGCGGGACCGTTGATCAAACATGACCCTCGGATTCCTATGAACATCAGGAAATATGAATGACTAATATTGAAGGTATCCATCTAAGTTATGAATGGCCCCTTACAGAAACAGGACCTTTGGCAGTCAACTGTGTAAGCAAGTGAATTAAGTTCTAACTACAGGCCGGCCGGAGGCTATTCAAAGTCTGTTTCTATTATTTTGCACCGGAAGGAGGACAATGCATTTGCACAGCGGTTTAAGGTGACGGCACTCTGTAGTTTGTAGATGCAAAGTAATCTCTGCGTGTGAAATGATTTTTACGTTTCACGAATAACTACAGCTGAGGGACTATCTTTTACCCATGTAATTGGTACATCCTGTCTTGCGTTGGCCGTTTGCTAACGGGAGATAAACGGAAGTGGTCAGTCGTGTAAGATTGTGAGCCGTTTTTCAACAATAACCCACCTGGAGGACAATGATTTCCGTCGTTAATGATGTGGGCAATGTGTGGAAGTATCAAAATATCTGCTTGCGTTGAAATAGAAATTGATTGCACCAATCCAAACTCTTCAAGTTTCTAATTTTAGACGATCAAACCCTACATAAATCAGGAAGAGAGATTAAATGCGACAACGCAAAGCACTCATTCGTGCTGCTACTAGCGCTTACGCCATAAGGATAGCCCATTTAATGCGCACCCGAGCATTAGGTTGCCGAATATATTATAAAATATTCCTAAAATTATTACTACCCACACTGGTAGAATACATGGAGGGATAACTGCATCCCGTCGTTTAGCCTACCACTCGTACACGCGTAGGTTATTACTCTGTATCTTAGGGTTCGTCCTTTGATAAATCCGGTACGTTTACTGTAGTTCGCAACTTCGATATGCCTTGCGGTGGGATAGACGGACAACACGAAGGTGTATTGTATATGATGTAGGCGGGGACCCAGAATTTTATGTCGAGAGAGTAAACCTTGATAAGGGTTGTCTATATAACACTTCTAGCTCAACATTCGAAGTATAATTTCAATTTTTGATGTATCGTTTCGGAGTTTTTACTGGAACGAGACGGCGTTCTTCAGGAGTGAAGAAACCAGCCCAAAATCGCTGCATAGGTAAAACCATTGCGGACATCATCGGTTAATTCCGAGAAACTAAACAACAGCATTCGTATTACGTAAGCCTGAGTCGAATTGTTTCCCATATTTACCATAGTACAGAACAATCGAGTGGTCCAGTTATCAGTGCGCTTCCTACTGCAAAGTGTGATGTAGAGGCTACAGGATGGACCCCACCGGCAGTCCATTCATACACCTGATACCAACCAACTGACTTTATGAGAGATAAGCAGTTCCGAATTGCTCGCACATGAACCTCCCGAAGTTTTCACTTATAGCCAATAAATCTGCGACGCAGGGCCATCAACCAATTCTAAAGCAGCTCACTAATTACTCGTTGTGTAAACAACCAGCTTGGAACATCGTCCACCTGGAGCGAGTAATAACCGAGGACTGAAGGTGGCTTAGACAATTTCTATATAGTAGTAACTCATAGCAGCGAACGGTTGTGGGAAACGGTAAGTGAGTGAAAACAAGCTGACAATTGACAGCAGTAAATGCAGAGAAAGGACGAATTATTATTATTGGAGAGGCGTGTTATAAATTGGTTGTCCATCAATAGATTGCAGTTACAAATCATATGACTCCGATTGTGGCCTGTATTAGGATCGACTGAAACCACCGGCATAACGCAAAGGAACTACACGTATGATGGGTATCTTGCTAATAACTGGATCTTCGGAAAGAAGTACTTAGGAAGCTGCCGTGTGCCCTAACCAACGCGTCTCTCGGCCAGACGCAGGTCACTGAGGGGATGGAACAGGGTAGTGACTAAGTTCATTACTACAATTGATATGGGCAGAACTATATACATAGAGAATCGTTAATATGGTGCGAGATATTGTGTCTGGCACACCTTGATTCGTATTGCATAGGGAAAGTTCTCAAGGCATAGAAACAAAGCCAATAAACTGAACCAGGTAGGATAATGAACCTACGGTTGAAGTATGTAATTGCAACATTTGTGGATATGAAATTAAGTGTATCCAATCGGTAACCACATGCAACGTAATCAGTGCCGCAAGTTTCTCATATTGGCCCTAACTAAATAAATGTAGTACAATCCGAAACATACTGTAAGGGTTAAGAGCTGCCCTAATGTGCATTTGTATTGAGATAGTAATCGTATAGTTTTAGGATTTGTTTCCGTTCTGAGCAGACAGGTTAACGAAATTACACTACCTTTCTTTTAGCGAGAGGTAAATAGATCTTTCTGGATTATGCTAAACTAGTGAGTTCGTATAATGTCGAATACTATTAATTTCACAATAGAATGTAGGCGTGACACAAACCTGCACCAATCGCAATTGAATACTAAAGGCCAGAAGAATCT
I007	223	TGAATACGTTACAGAAATTAAAATTGACAGAACGTTATA	261	417
E001	2202	TAAGTTCATTACTACAATTGATATGGGCAGAACTATATA	2240	2763
I008ATACCACGAGAAAGTAACATGACAATGAAATTATAATGTAATAGTAAACAAAAAATATAAAAAAAATAAAGACGTAAATACAAATAGAAGAAAATTACGAACTAATTTAATATACAACACAATAAATAGTAACACGATTAAGTTCAAGACATAAAATACTTCCATAAAGAGATAAGAGACATTTTGCCTTAATACTAATCTAACGCAAATTAAGATTGAAATATTATCGTGGCATAAAACACAGCTATGCCACATAGGTAGCTTCTTCTATTTAAAATAAAATAACATAATTAAAAAAAACAACAATGTCAATATACACTAAAGACTGCGATGGAAAAATAATTCTTCAATGTTGTAATATGTAATCAAACATTCACTAACATTATTAACGCTGGTTTATTACTAAAAGGTAACCTCGCTTGTCTGCCTTTTAGACAAATAATTACAAAATCCAAAAAATTAACTTACATAACAACCTAAGCCAAAGTATAGAAATTAAAATTATAAAGTATAATATAACATTTTAAGCGATATATGGTGAGATCTACATTTATCGAATTCTGAACAGGTGCTGGTAGTAAGCTAATTATGCCCACGACACGAGGGGAGAGGAAGAACATAAATATTATTCAGGATTTAAAAATAGGTCTAAAATGGTCAAGTCAAAAAACACT
E001GCCTCTCCAAGACTGTCGATCCGACACCGCTACAAATAAAGGTTCACTCTTATCTCCAAGCGAAGCCCTCATAAAAACTCCTGATTGGCAACCCCTAGATTAAGAAATTCCTTCGAGGGTAAATTACCTTGCATCTTTATTTAGGTTCAAAAATAGCAGTCATATCTTCGCCCGTATATATGTCTCCTTTCCCATCCCTAACTACAGATACTCAGTCGATCTTCCACGAAATAGTAGGATTTGGCTCAATGGTGAATGCTCCAGTTTGTTTCACCGCTGTTACGACGAAAGGGACCTGATACTCCGTAGATGACCGTACAACTAAGCGGGACCGTTGATCAAACATGACCCTCGGATTCCTATGAACATCAGGAAATATGAATGACTAATATTGAAGGTATCCATCTAAGTTATGAATGGCCCCTTACAGAAACAGGACCTTTGGCAGTCAACTGTGTAAGCAAGTGAATTAAGTTCTAACTACAGGCCGGCCGGAGGCTATTCAAAGTCTGTTTCTATTATTTTGCACCGGAAGGAGGACAATGCATTTGCACAGCGGTTTAAGGTGACGGCACTCTGTAGTTTGTAGATGCAAAGTAATCTCTGCGTGTGAAATGATTTTTACGTTTCACGAATAACTACAGCTGAGGGACTATCTTTTACCCATGTAATTGGTACATCCTGTCTTGCGTTGGCCGTTTGCTAACGGGAGATAAACGGAAGTGGTCAGTCGTGTAAGATTGTGAGCCGTTTTTCAACAATAACCCACCTGGAGGACAATGATTTCCGTCGTTAATGATGTGGGCAATGTGTGGAAGTATCAAAATATCTGCTTGCGTTGAAATAGAAATTGATTGCACCAATCCAAACTCTTCAAGTTTCTAATTTTAGACGATCAAACCCTACATAAATCAGGAAGAGAGATTAAATGCGACAACGCAAAGCACTCATTCGTGCTGCTACTAGCGCTTACGCCATAAGGATAGCCCATTTAATGCGCACCCGAGCATTAGGTTGCCGAATATATTATAAAATATTCCTAAAATTATTACTACCCACACTGGTAGAATACATGGAGGGATAACTGCATCCCGTCGTTTAGCCTACCACTCGTACACGCGTAGGTTATTACTCTGTATCTTAGGGTTCGTCCTTTGATAAATCCGGTACGTTTACTGTAGTTCGCAACTTCGATATGCCTTGCGGTGGGATAGACGGACAACACGAAGGTGTATTGTATATGATGTAGGCGGGGACCCAGAATTTTATGTCGAGAGAGTAAACCTTGATAAGGGTTGTCTATATAACACTTCTAGCTCAACATTCGAAGTATAATTTCAATTTTTGATGTATCGTTTCGGAGTTTTTACTGGAACGAGACGGCGTTCTTCAGGAGTGAAGAAACCAGCCCAAAATCGCTGCATAGGTAAAACCATTGCGGACATCATCGGTTAATTCCGAGAAACTAAACAACAGCATTCGTATTACGTAAGCCTGAGTCGAATTGTTTCCCATATTTACCATAGTACAGAACAATCGAGTGGTCCAGTTATCAGTGCGCTTCCTACTGCAAAGTGTGATGTAGAGGCTACAGGATGGACCCCACCGGCAGTCCATTCATACACCTGATACCAACCAACTGACTTTATGAGAGATAAGCAGTTCCGAATTGCTCGCACATGAACCTCCCGAAGTTTTCACTTATAGCCAATAAATCTGCGACGCAGGGCCATCAACCAATTCTAAAGCAGCTCACTAATTACTCGTTGTGTAAACAACCAGCTTGGAACATCGTCCACCTGGAGCGAGTAATAACCGAGGACTGAAGGTGGCTTAGACAATTTCTATATAGTAGTAACTCATAGCAGCGAACGGTTGTGGGAAACGGTAAGTGAGTGAAAACAAGCTGACAATTGACAGCAGTAAATGCAGAGAAAGGACGAATTATTATTATTGGAGAGGCGTGTTATAAATTGGTTGTCCATCAATAGATTGCAGTTACAAATCATATGACTCCGATTGTGGCCTGTATTAGGATCGACTGAAACCACCGGCATAACGCAAAGGAACTACACGTATGATGGGTATCTTGCTAATAACTGGATCTTCGGAAAGAAGTACTTAGGAAGCTGCCGTGTGCCCTAACCAACGCGTCTCTCGGCCAGACGCAGGTCACTGAGGGGATGGAACAGGGTAGTGACTAAGTTCATTACTACAATTGATATGGGCAGAACTATATACATAGAGAATCGTTAATATGGTGCGAGATATTGTGTCTGGCACACCTTGATTCGTATTGCATAGGGAAAGTTCTCAAGGCATAGAAACAAAGCCAATAAACTGAACCAGGTAGGATAATGAACCTACGGTTGAAGTATGTAATTGCAACATTTGTGGATATGAAATTAAGTGTATCCAATCGGTAACCACATGCAACGTAATCAGTGCCGCAAGTTTCTCATATTGGCCCTAACTAAATAAATGTAGTACAATCCGAAACATACTGTAAGGGTTAAGAGCTGCCCTAATGTGCATTTGTATTGAGATAGTAATCGTATAGTTTTAGGATTTGTTTCCGTTCTGAGCAGACAGGTTAACGAAATTACACTACCTTTCTTTTAGCGAGAGGTAAATAGATCTTTCTGGATTATGCTAAACTAGTGAGTTCGTATAATGTCGAATACTATTAATTTCACAATAGAATGTAGGCGTGACACAAACCTGCACCAATCGCAATTGAATACTAAAGGCCAGAAGAATCT
I008	272	TTAAAATAAAATAACATAATTAAAAAAAACAACAATGTCAATATACA	318	675
E001	1027	TTATAAAATATTCCTAAAATTATTACTACCCACACTGGTAGAATACA	1073	2763
I009GACCCGGCAAGATTGGTCCAGGTAAAGTACGCTGGATCTAGACGTTCAGGGATGTA
E001GCCTCTCCAAGACTGTCGATCCGACACCGCTACAAATAAAGGTTCACTCTTATCTCCAAGCGAAGCCCTCATAAAAACTCCTGATTGGCAACCCCTAGATTAAGAAATTCCTTCGAGGGTAAATTACCTTGCATCTTTATTTAGGTTCAAAAATAGCAGTCATATCTTCGCCCGTATATATGTCTCCTTTCCCATCCCTAACTACAGATACTCAGTCGATCTTCCACGAAATAGTAGGATTTGGCTCAATGGTGAATGCTCCAGTTTGTTTCACCGCTGTTACGACGAAAGGGACCTGATACTCCGTAGATGACCGTACAACTAAGCGGGACCGTTGATCAAACATGACCCTCGGATTCCTATGAACATCAGGAAATATGAATGACTAATATTGAAGGTATCCATCTAAGTTATGAATGGCCCCTTACAGAAACAGGACCTTTGGCAGTCAACTGTGTAAGCAAGTGAATTAAGTTCTAACTACAGGCCGGCCGGAGGCTATTCAAAGTCTGTTTCTATTATTTTGCACCGGAAGGAGGACAATGCATTTGCACAGCGGTTTAAGGTGACGGCACTCTGTAGTTTGTAGATGCAAAGTAATCTCTGCGTGTGAAATGATTTTTACGTTTCACGAATAACTACAGCTGAGGGACTATCTTTTACCCATGTAATTGGTACATCCTGTCTTGCGTTGGCCGTTTGCTAACGGGAGATAAACGGAAGTGGTCAGTCGTGTAAGATTGTGAGCCGTTTTTCAACAATAACCCACCTGGAGGACAATGATTTCCGTCGTTAATGATGTGGGCAATGTGTGGAAGTATCAAAATATCTGCTTGCGTTGAAATAGAAATTGATTGCACCAATCCAAACTCTTCAAGTTTCTAATTTTAGACGATCAAACCCTACATAAATCAGGAAGAGAGATTAAATGCGACAACGCAAAGCACTCATTCGTGCTGCTACTAGCGCTTACGCCATAAGGATAGCCCATTTAATGCGCACCCGAGCATTAGGTTGCCGAATATATTATAAAATATTCCTAAAATTATTACTACCCACACTGGTAGAATACATGGAGGGATAACTGCATCCCGTCGTTTAGCCTACCACTCGTACACGCGTAGGTTATTACTCTGTATCTTAGGGTTCGTCCTTTGATAAATCCGGTACGTTTACTGTAGTTCGCAACTTCGATATGCCTTGCGGTGGGATAGACGGACAACACGAAGGTGTATTGTATATGATGTAGGCGGGGACCCAGAATTTTATGTCGAGAGAGTAAACCTTGATAAGGGTTGTCTATATAACACTTCTAGCTCAACATTCGAAGTATAATTTCAATTTTTGATGTATCGTTTCGGAGTTTTTACTGGAACGAGACGGCGTTCTTCAGGAGTGAAGAAACCAGCCCAAAATCGCTGCATAGGTAAAACCATTGCGGACATCATCGGTTAATTCCGAGAAACTAAACAACAGCATTCGTATTACGTAAGCCTGAGTCGAATTGTTTCCCATATTTACCATAGTACAGAACAATCGAGTGGTCCAGTTATCAGTGCGCTTCCTACTGCAAAGTGTGATGTAGAGGCTACAGGATGGACCCCACCGGCAGTCCATTCATACACCTGATACCAACCAACTGACTTTATGAGAGATAAGCAGTTCCGAATTGCTCGCACATGAACCTCCCGAAGTTTTCACTTATAGCCAATAAATCTGCGACGCAGGGCCATCAACCAATTCTAAAGCAGCTCACTAATTACTCGTTGTGTAAACAACCAGCTTGGAACATCGTCCACCTGGAGCGAGTAATAACCGAGGACTGAAGGTGGCTTAGACAATTTCTATATAGTAGTAACTCATAGCAGCGAACGGTTGTGGGAAACGGTAAGTGAGTGAAAACAAGCTGACAATTGACAGCAGTAAATGCAGAGAAAGGACGAATTATTATTATTGGAGAGGCGTGTTATAAATTGGTTGTCCATCAATAGATTGCAGTTACAAATCATATGACTCCGATTGTGGCCTGTATTAGGATCGACTGAAACCACCGGCATAACGCAAAGGAACTACACGTATGATGGGTATCTTGCTAATAACTGGATCTTCGGAAAGAAGTACTTAGGAAGCTGCCGTGTGCCCTAACCAACGCGTCTCTCGGCCAGACGCAGGTCACTGAGGGGATGGAACAGGGTAGTGACTAAGTTCATTACTACAATTGATATGGGCAGAACTATATACATAGAGAATCGTTAATATGGTGCGAGATATTGTGTCTGGCACACCTTGATTCGTATTGCATAGGGAAAGTTCTCAAGGCATAGAAACAAAGCCAATAAACTGAACCAGGTAGGATAATGAACCTACGGTTGAAGTATGTAATTGCAACATTTGTGGATATGAAATTAAGTGTATCCAATCGGTAACCACATGCAACGTAATCAGTGCCGCAAGTTTCTCATATTGGCCCTAACTAAATAAATGTAGTACAATCCGAAACATACTGTAAGGGTTAAGAGCTGCCCTAATGTGCATTTGTATTGAGATAGTAATCGTATAGTTTTAGGATTTGTTTCCGTTCTGAGCAGACAGGTTAACGAAATTACACTACCTTTCTTTTAGCGAGAGGTAAATAGATCTTTCTGGATTATGCTAAACTAGTGAGTTCGTATAATGTCGAATACTATTAATTTCACAATAGAATGTAGGCGTGACACAAACCTGCACCAATCGCAATTGAATACTAAAGGCCAGAAGAATCT
I009	21	GGTAAAGTACGCTGGATCT	39	57
E001	118	GGTAAATTACCTTGCATCT	136	2763
I010TATATTGATCGCTAAAAAGTCTCGAATACAACGGTACTATAAAATTTAATAACATCTCTTAAAAATTAAATTGATAAAAATCTTTTATTAAACCCATTAACTCAAACTTCCTATACCCTTAAATAATAAATATGATTTATAATAATTAGTTAAATCTTTAACAATAACAATTTAATTGAACTCTTTTTAATTTATAAATTAATTATCAAATCGAAGTCTAAATTAATTGTGTAAAAAAATAATATTGATGAGTACTACTACCTAAAAAAAAATCTAATGACACCAAATTGTTGTAGTATTTTATAAATAGCTAGTGATATTAAAAAAACATAACTGAATCGAATATCTTACCTTTATAGGAAAAAGGAAATGTATAAGATCTATATAAGCAATAAAAAATCCCTAAATAGGAAAAATCTAAAAAATTCTAAGATATATTACACTGACTATTTAATTATATAAAATTTCAAAACTTCAGTACATACTGAATAACAATTTCTACGTCCGAAGTAATAATCAAGCAAATAAACAAATAAATAAGAAATGCCCGTATTATATAAGAACCTAAATCTATATCCTTAGAAGATTACTTGCATAGTAAAATGTTATGATTAATAATTCATATAATGTATTAGAAACTATTTATTTTAAAGATTTATATTTAACCAATACATTGGACAAAGACTAAACGTACTTAGATTAGTGGAAATTCCGATAAACATATGCAGGGGATTATCTCAATATCGAATTACAAATGGTTAAAATAATTTAAAACAAGAATATATATCTATTTCACAGATCAAATATCACAGGTCTAAAATTGTTTAATCCAACATAATACTAATATTTCATATGTCATCAATAATATCCTTAAATCATACACTTGTTGATTTGGAGTAAAACATATTAACAAATTATGTGTTTAACTCATAATTCTTCGATACTAAAGATAATTATTACAGTTAAAATTTAGAAATGATACCTATTCTTTAACATTTTGTAAAAATTAATAAAAT
E001GCCTCTCCAAGACTGTCGATCCGACACCGCTACAAATAAAGGTTCACTCTTATCTCCAAGCGAAGCCCTCATAAAAACTCCTGATTGGCAACCCCTAGATTAAGAAATTCCTTCGAGGGTAAATTACCTTGCATCTTTATTTAGGTTCAAAAATAGCAGTCATATCTTCGCCCGTATATATGTCTCCTTTCCCATCCCTAACTACAGATACTCAGTCGATCTTCCACGAAATAGTAGGATTTGGCTCAATGGTGAATGCTCCAGTTTGTTTCACCGCTGTTACGACGAAAGGGACCTGATACTCCGTAGATGACCGTACAACTAAGCGGGACCGTTGATCAAACATGACCCTCGGATTCCTATGAACATCAGGAAATATGAATGACTAATATTGAAGGTATCCATCTAAGTTATGAATGGCCCCTTACAGAAACAGGACCTTTGGCAGTCAACTGTGTAAGCAAGTGAATTAAGTTCTAACTACAGGCCGGCCGGAGGCTATTCAAAGTCTGTTTCTATTATTTTGCACCGGAAGGAGGACAATGCATTTGCACAGCGGTTTAAGGTGACGGCACTCTGTAGTTTGTAGATGCAAAGTAATCTCTGCGTGTGAAATGATTTTTACGTTTCACGAATAACTACAGCTGAGGGACTATCTTTTACCCATGTAATTGGTACATCCTGTCTTGCGTTGGCCGTTTGCTAACGGGAGATAAACGGAAGTGGTCAGTCGTGTAAGATTGTGAGCCGTTTTTCAACAATAACCCACCTGGAGGACAATGATTTCCGTCGTTAATGATGTGGGCAATGTGTGGAAGTATCAAAATATCTGCTTGCGTTGAAATAGAAATTGATTGCACCAATCCAAACTCTTCAAGTTTCTAATTTTAGACGATCAAACCCTACATAAATCAGGAAGAGAGATTAAATGCGACAACGCAAAGCACTCATTCGTGCTGCTACTAGCGCTTACGCCATAAGGATAGCCCATTTAATGCGCACCCGAGCATTAGGTTGCCGAATATATTATAAAATATTCCTAAAATTATTACTACCCACACTGGTAGAATACATGGAGGGATAACTGCATCCCGTCGTTTAGCCTACCACTCGTACACGCGTAGGTTATTACTCTGTATCTTAGGGTTCGTCCTTTGATAAATCCGGTACGTTTACTGTAGTTCGCAACTTCGATATGCCTTGCGGTGGGATAGACGGACAACACGAAGGTGTATTGTATATGATGTAGGCGGGGACCCAGAATTTTATGTCGAGAGAGTAAACCTTGATAAGGGTTGTCTATATAACACTTCTAGCTCAACATTCGAAGTATAATTTCAATTTTTGATGTATCGTTTCGGAGTTTTTACTGGAACGAGACGGCGTTCTTCAGGAGTGAAGAAACCAGCCCAAAATCGCTGCATAGGTAAAACCATTGCGGACATCATCGGTTAATTCCGAGAAACTAAACAACAGCATTCGTATTACGTAAGCCTGAGTCGAATTGTTTCCCATATTTACCATAGTACAGAACAATCGAGTGGTCCAGTTATCAGTGCGCTTCCTACTGCAAAGTGTGATGTAGAGGCTACAGGATGGACCCCACCGGCAGTCCATTCATACACCTGATACCAACCAACTGACTTTATGAGAGATAAGCAGTTCCGAATTGCTCGCACATGAACCTCCCGAAGTTTTCACTTATAGCCAATAAATCTGCGACGCAGGGCCATCAACCAATTCTAAAGCAGCTCACTAATTACTCGTTGTGTAAACAACCAGCTTGGAACATCGTCCACCTGGAGCGAGTAATAACCGAGGACTGAAGGTGGCTTAGACAATTTCTATATAGTAGTAACTCATAGCAGCGAACGGTTGTGGGAAACGGTAAGTGAGTGAAAACAAGCTGACAATTGACAGCAGTAAATGCAGAGAAAGGACGAATTATTATTATTGGAGAGGCGTGTTATAAATTGGTTGTCCATCAATAGATTGCAGTTACAAATCATATGACTCCGATTGTGGCCTGTATTAGGATCGACTGAAACCACCGGCATAACGCAAAGGAACTACACGTATGATGGGTATCTTGCTAATAACTGGATCTTCGGAAAGAAGTACTTAGGAAGCTGCCGTGTGCCCTAACCAACGCGTCTCTCGGCCAGACGCAGGTCACTGAGGGGATGGAACAGGGTAGTGACTAAGTTCATTACTACAATTGATATGGGCAGAACTATATACATAGAGAATCGTTAATATGGTGCGAGATATTGTGTCTGGCACACCTTGATTCGTATTGCATAGGGAAAGTTCTCAAGGCATAGAAACAAAGCCAATAAACTGAACCAGGTAGGATAATGAACCTACGGTTGAAGTATGTAATTGCAACATTTGTGGATATGAAATTAAGTGTATCCAATCGGTAACCACATGCAACGTAATCAGTGCCGCAAGTTTCTCATATTGGCCCTAACTAAATAAATGTAGTACAATCCGAAACATACTGTAAGGGTTAAGAGCTGCCCTAATGTGCATTTGTATTGAGATAGTAATCGTATAGTTTTAGGATTTGTTTCCGTTCTGAGCAGACAGGTTAACGAAATTACACTACCTTTCTTTTAGCGAGAGGTAAATAGATCTTTCTGGATTATGCTAAACTAGTGAGTTCGTATAATGTCGAATACTATTAATTTCACAATAGAATGTAGGCGTGACACAAACCTGCACCAATCGCAATTGAATACTAAAGGCCAGAAGAATCT
I010	437	ATTACACTGACTATTTAATTATATAAAATTTCAAAACTT	475	1017
E001	1009	ATTAGGTTGCCGAATATATTATAAAATATTCCTAAAATT	1047	2763
I011CAAGTAATGTAACAACAAACACATAAAATTATATCTCGTATTCTACA
E001GCCTCTCCAAGACTGTCGATCCGACACCGCTACAAATAAAGGTTCACTCTTATCTCCAAGCGAAGCCCTCATAAAAACTCCTGATTGGCAACCCCTAGATTAAGAAATTCCTTCGAGGGTAAATTACCTTGCATCTTTATTTAGGTTCAAAAATAGCAGTCATATCTTCGCCCGTATATATGTCTCCTTTCCCATCCCTAACTACAGATACTCAGTCGATCTTCCACGAAATAGTAGGATTTGGCTCAATGGTGAATGCTCCAGTTTGTTTCACCGCTGTTACGACGAAAGGGACCTGATACTCCGTAGATGACCGTACAACTAAGCGGGACCGTTGATCAAACATGACCCTCGGATTCCTATGAACATCAGGAAATATGAATGACTAATATTGAAGGTATCCATCTAAGTTATGAATGGCCCCTTACAGAAACAGGACCTTTGGCAGTCAACTGTGTAAGCAAGTGAATTAAGTTCTAACTACAGGCCGGCCGGAGGCTATTCAAAGTCTGTTTCTATTATTTTGCACCGGAAGGAGGACAATGCATTTGCACAGCGGTTTAAGGTGACGGCACTCTGTAGTTTGTAGATGCAAAGTAATCTCTGCGTGTGAAATGATTTTTACGTTTCACGAATAACTACAGCTGAGGGACTATCTTTTACCCATGTAATTGGTACATCCTGTCTTGCGTTGGCCGTTTGCTAACGGGAGATAAACGGAAGTGGTCAGTCGTGTAAGATTGTGAGCCGTTTTTCAACAATAACCCACCTGGAGGACAATGATTTCCGTCGTTAATGATGTGGGCAATGTGTGGAAGTATCAAAATATCTGCTTGCGTTGAAATAGAAATTGATTGCACCAATCCAAACTCTTCAAGTTTCTAATTTTAGACGATCAAACCCTACATAAATCAGGAAGAGAGATTAAATGCGACAACGCAAAGCACTCATTCGTGCTGCTACTAGCGCTTACGCCATAAGGATAGCCCATTTAATGCGCACCCGAGCATTAGGTTGCCGAATATATTATAAAATATTCCTAAAATTATTACTACCCACACTGGTAGAATACATGGAGGGATAACTGCATCCCGTCGTTTAGCCTACCACTCGTACACGCGTAGGTTATTACTCTGTATCTTAGGGTTCGTCCTTTGATAAATCCGGTACGTTTACTGTAGTTCGCAACTTCGATATGCCTTGCGGTGGGATAGACGGACAACACGAAGGTGTATTGTATATGATGTAGGCGGGGACCCAGAATTTTATGTCGAGAGAGTAAACCTTGATAAGGGTTGTCTATATAACACTTCTAGCTCAACATTCGAAGTATAATTTCAATTTTTGATGTATCGTTTCGGAGTTTTTACTGGAACGAGACGGCGTTCTTCAGGAGTGAAGAAACCAGCCCAAAATCGCTGCATAGGTAAAACCATTGCGGACATCATCGGTTAATTCCGAGAAACTAAACAACAGCATTCGTATTACGTAAGCCTGAGTCGAATTGTTTCCCATATTTACCATAGTACAGAACAATCGAGTGGTCCAGTTATCAGTGCGCTTCCTACTGCAAAGTGTGATGTAGAGGCTACAGGATGGACCCCACCGGCAGTCCATTCATACACCTGATACCAACCAACTGACTTTATGAGAGATAAGCAGTTCCGAATTGCTCGCACATGAACCTCCCGAAGTTTTCACTTATAGCCAATAAATCTGCGACGCAGGGCCATCAACCAATTCTAAAGCAGCTCACTAATTACTCGTTGTGTAAACAACCAGCTTGGAACATCGTCCACCTGGAGCGAGTAATAACCGAGGACTGAAGGTGGCTTAGACAATTTCTATATAGTAGTAACTCATAGCAGCGAACGGTTGTGGGAAACGGTAAGTGAGTGAAAACAAGCTGACAATTGACAGCAGTAAATGCAGAGAAAGGACGAATTATTATTATTGGAGAGGCGTGTTATAAATTGGTTGTCCATCAATAGATTGCAGTTACAAATCATATGACTCCGATTGTGGCCTGTATTAGGATCGACTGAAACCACCGGCATAACGCAAAGGAACTACACGTATGATGGGTATCTTGCTAATAACTGGATCTTCGGAAAGAAGTACTTAGGAAGCTGCCGTGTGCCCTAACCAACGCGTCTCTCGGCCAGACGCAGGTCACTGAGGGGATGGAACAGGGTAGTGACTAAGTTCATTACTACAATTGATATGGGCAGAACTATATACATAGAGAATCGTTAATATGGTGCGAGATATTGTGTCTGGCACACCTTGATTCGTATTGCATAGGGAAAGTTCTCAAGGCATAGAAACAAAGCCAATAAACTGAACCAGGTAGGATAATGAACCTACGGTTGAAGTATGTAATTGCAACATTTGTGGATATGAAATTAAGTGTATCCAATCGGTAACCACATGCAACGTAATCAGTGCCGCAAGTTTCTCATATTGGCCCTAACTAAATAAATGTAGTACAATCCGAAACATACTGTAAGGGTTAAGAGCTGCCCTAATGTGCATTTGTATTGAGATAGTAATCGTATAGTTTTAGGATTTGTTTCCGTTCTGAGCAGACAGGTTAACGAAATTACACTACCTTTCTTTTAGCGAGAGGTAAATAGATCTTTCTGGATTATGCTAAACTAGTGAGTTCGTATAATGTCGAATACTATTAATTTCACAATAGAATGTAGGCGTGACACAAACCTGCACCAATCGCAATTGAATACTAAAGGCCAGAAGAATCT
I011	7	ATGTAACAACAAACACATAAAATTATATCT	36	48
E001	1024	ATATTATAAAATATTCCTAAAATTATTACT	1053	2763
#85	228	329	345	287	307	221	319	108	280	113	140	2706	
     gene            complement(368373..371636)
I001TAAAGGATATGTACACGTAAAATGAGATAATCAAAATCTATACTTACGATATCTAGTTGTCGAAAATCATTATAGTTTTATAAAACTTCCTTAGATATAGCGGATGTGAATAAAAAAGGGAAAAAATTAATTTACGGAAATAACTTCGTTAAAGATTTTCGGGTAAAATAAATAAGTATAGTAATAAAATAAACAACTAACTTTAAATATATTTTCAATTTTTATTATTAGTTCTTATCTTATTACCATATCCCAAGCATAGATGCTTTCTGGAAATTAAATTTAACTAAAATTTATATATAGTATTTTAAAATCAAATTTATTTAAATTTAAAACTTCAAATTAAAAATAATAAAGAACAAATACATTTTATATATTTTTTGTCTTTTAGAAAATAATTGATCTAACTGATCTTACAAGTGATTTTTTAGGACTCACGATAATTAAAAAACATAATTGTGAAGATTTTATTCTAAACATAGCGATACATGTTCTTACATATGGGGTTATTTAGTTGCCTTAACAAGCGTACGACATTATCGTAAAGTAAAATTTATATATAATGTTATCGATGCCATTATACAATATTTCTA
E001CCGGTTACGGGTGCCTTGTTGTGAACAATAATAAAGCTTATTAGCGAAATAGGTATGCAATATAGGATCAGAAGCGTGACCTAGTTCATCAACCCAATCCTTTGAGAACTCGAGTAATATGCGGGGTGGTATGGGGCATCGAGCACGTGTGGTGCCAAAAGTAGTAACATTGAGCCATATGTTCTAATTGAAGGGTTGTCGAAGAAGGCTATCTAACATTCCCTGATGCTGATTATTTCGAGAACAAGTTAAGTCCAAGAAATAAACAACGCACATGATATCATGACTGTCGACAGGTCCTGTGTAAAGGCTTATCTTCCCAATCAGACACGCCAGGATCGATTTGGTTGTGGCCTTGAGCTATGTTATATTACGTGTATTTCCCTCATATGTCATGGATTAACCTGTAGCGAAGCAATCTGTACCCGGATACACAGCATTCTTAGTGAAGCTTTTAATGTCTTTAGTCTTCCAGTAAAGTGAACGAAGATAATAGCAGCAGTGACAATCTGGGAGATAGACTGGTAGCTCCGCTCTGGGATCGACAGCTAAAAAAACAGACTTGAAGCGCAACGAGCTAAGGGGTGGCGATTATTTTTGTGCATGTAGCATGCAGACCATATAGAACCTGTTTTAAATTACTAGGCTAGAAGAAAACACCCTTTTGAAAATTCAGATCGCTTCCTGTCCAGGAGGAACTAAATTGATAGACAATGGGACGTTTCCAGATTGGACTAAAGGCCATGCACAACGTAGTGATAATCATCCCTTCCCTTAATTGATTCATAGTTTTGAGATCTTTTTGCATAATTGAGCTTCAATGCACAGTCTCCACTTGAGTTAGTCTTTCCCCGCGAGTTCGGACGTGGTACCACATTATACTAAATAATATGACGCCGTCCGCGCGAAGATAGGAAAGCATCCGTGGCTAGATCTAGCTATTAGGATGGCTAACGTGACTACACTACACGCATATTACACAAAACTAGGTACTGCATGTGTAATCCGTATAGAGTATTTACAAAGGGAGCCTTAACCCCAACTTACACAGTCGCCGGGGTATTCGTTGATGGAACGCTTTCGAATATTCTACCAGCAAGGTTAACTTATTGATTATCCTAATATGCTCTAGTCTGGGGGGGGATTACATGATGCCCTTGCTTAACTGTTCCCCATACGGAGCCACCGCGTGGGATCTGTCTCCATGTTCCGTCTTTTCAACCCGAGCACAGGTTAGCGACTTGTTTAAGCCTTTCTGGAAGGCATATTCCAGCAGATAAGTCGAGCTCTGTTGGAGCCTATACGTGTGCCAGTTATCGACATTGACAAGGCTGATTGGCTTTGTGCTATCTGCCCACAGATGTTACGTAAAATATTTAGGTGGGACGTGCCATGTGCAATAGGTGATCGATGTTGTGTATGTCAATTTTAGATACTACTCACTCCAGATATACCTCGTGTCAATATTACTTGGAGATGCTTAGGTGGGCGAAT
I001	402	ATCTAACTGATCTTACAAGTGATTTTTTAGGACTCACGATAATTAAAAAACATAA	456	594
E001	211	ATCTAACATTCCCTGATGCTGATTATTTCGAGAACAAGTTAAGTCCAAGAAATAA	265	1495
I002GTTTCTATAAAATATGTTCTATTACATTGTTACATAGCTAGGTTCGCCCACGTTAATGATCTATACAGACAATGAGGATGCTTACTTTCAAGTGAACAAGATGGAATTGATGATTTACGATCTCAACCTTTTACTAAAATCCTTAAACCTTGCTATGATAGGCTCGACTCCTTTCTCATATATTCTAATACAGACTTCTAGGTATTTTCGTTAAAGCTGCAGATTTCTGTAGTATTAGTATTCCGTTTATTGCTAATGTCATGACTTGAGACTATTTCTGACGTCTTTATGTACTTTTATGGCGCATGGAAATAGATATTAGATGAATATTAGTTAATTAGAACATTATATCTATACTGGCCATCCGCTGGGAAAATGGTTACTCGTTAGGTGGTCGTGCATTGTGGAGAACTATACTCTTATTAATTCGCTTTGTCTTTACACCTTACATAGTCTCGCATTTCGTCTCCTGTATCCAATGGAAACGCGCGGGCACCATCCGGTATTATAACTACGATTAGCCTTTTAGCATCACTAAGGTCTAGTTATTAGTTTGTTAGACTTGCCCATAATGATCTTAGTTCCACCCTATCAGCGAACGTCATACAAGTCATCGCTAGTCTATGTTTAAGTCTAAGGATTTAGAGAAAGCTCTATGTAGACACGATTAATCCTCTATAAATAACCATCGGGTCCTAGTTACAATTTACTTTACCCATTTTAAGATACATTCTTAAACTCATGAATTTTAGGCCAACTCTTTCCATCTCTCGTGCTCGAATCCCAGACTAAATGCTTGTTTGAGGCATGAACGGCTACCTTATTCATGAGACCCGGCTGCCTTTATGAGAGCCCACTAGACGAACATTAAATTTGATTTAAACTAACCATAGGTCTACATTGAACTGCGGCGTGTTTTGACTAGCAACAAAAGAATAGTATAGAAAGCTACATTTATTGCTTATTAGATTATTACGGTTGTGCGCTTGCTCTGCTTGTTCAACTAGCTAAAGAGATAGTTCGAGGATATGAAATGGCCACAGATGTACGGGGAGCTAAGCTAATCGCACGTGATTGTTATCTAAGGATCCACCTATACTTTGCTTAGATATATTTTACTTACAGCACGATCGGTAGAAATATTATGCGAGCAACTACTTAAGTACGTTTTTCAGTT
E001CCGGTTACGGGTGCCTTGTTGTGAACAATAATAAAGCTTATTAGCGAAATAGGTATGCAATATAGGATCAGAAGCGTGACCTAGTTCATCAACCCAATCCTTTGAGAACTCGAGTAATATGCGGGGTGGTATGGGGCATCGAGCACGTGTGGTGCCAAAAGTAGTAACATTGAGCCATATGTTCTAATTGAAGGGTTGTCGAAGAAGGCTATCTAACATTCCCTGATGCTGATTATTTCGAGAACAAGTTAAGTCCAAGAAATAAACAACGCACATGATATCATGACTGTCGACAGGTCCTGTGTAAAGGCTTATCTTCCCAATCAGACACGCCAGGATCGATTTGGTTGTGGCCTTGAGCTATGTTATATTACGTGTATTTCCCTCATATGTCATGGATTAACCTGTAGCGAAGCAATCTGTACCCGGATACACAGCATTCTTAGTGAAGCTTTTAATGTCTTTAGTCTTCCAGTAAAGTGAACGAAGATAATAGCAGCAGTGACAATCTGGGAGATAGACTGGTAGCTCCGCTCTGGGATCGACAGCTAAAAAAACAGACTTGAAGCGCAACGAGCTAAGGGGTGGCGATTATTTTTGTGCATGTAGCATGCAGACCATATAGAACCTGTTTTAAATTACTAGGCTAGAAGAAAACACCCTTTTGAAAATTCAGATCGCTTCCTGTCCAGGAGGAACTAAATTGATAGACAATGGGACGTTTCCAGATTGGACTAAAGGCCATGCACAACGTAGTGATAATCATCCCTTCCCTTAATTGATTCATAGTTTTGAGATCTTTTTGCATAATTGAGCTTCAATGCACAGTCTCCACTTGAGTTAGTCTTTCCCCGCGAGTTCGGACGTGGTACCACATTATACTAAATAATATGACGCCGTCCGCGCGAAGATAGGAAAGCATCCGTGGCTAGATCTAGCTATTAGGATGGCTAACGTGACTACACTACACGCATATTACACAAAACTAGGTACTGCATGTGTAATCCGTATAGAGTATTTACAAAGGGAGCCTTAACCCCAACTTACACAGTCGCCGGGGTATTCGTTGATGGAACGCTTTCGAATATTCTACCAGCAAGGTTAACTTATTGATTATCCTAATATGCTCTAGTCTGGGGGGGGATTACATGATGCCCTTGCTTAACTGTTCCCCATACGGAGCCACCGCGTGGGATCTGTCTCCATGTTCCGTCTTTTCAACCCGAGCACAGGTTAGCGACTTGTTTAAGCCTTTCTGGAAGGCATATTCCAGCAGATAAGTCGAGCTCTGTTGGAGCCTATACGTGTGCCAGTTATCGACATTGACAAGGCTGATTGGCTTTGTGCTATCTGCCCACAGATGTTACGTAAAATATTTAGGTGGGACGTGCCATGTGCAATAGGTGATCGATGTTGTGTATGTCAATTTTAGATACTACTCACTCCAGATATACCTCGTGTCAATATTACTTGGAGATGCTTAGGTGGGCGAAT
I002	397	GTGCATTGTGGAGAACTATACTCTTATTAATTCGC	431	1178
E001	11	GTGCCTTGTTGTGAACAATAATAAAGCTTATTAGC	45	1495
#279	338	877	1089	
     gene            complement(373636..379076)
I001TTTTCAACAAACTATAATTTCGCGTCGATTCTGAGAATCTCAATTTGTCCCT
E001CTACCTAGGATGGTTAGGACGTGGTCACTAGAGACTGCCTGCTGTCCCACCACATATAACGATGTTACTCTGAGCGTCAATGTGAACTGTAAATCTTCTTCTATAACAACACCTTCCAAGGCGAAAGTTCAAAGTTGAAAAGTTACGAGATGTTGAACCGCGCCGTGGGAAATTCGGCTGATCTCGGCGAGCATCTTAGTATAAGGTCTTAAATGTTTGCGCTTCTTCGGGGTTCCGAGTCCATCGCAAGGGACCGTGCAACTTAACTCCCAGGTTCTATATGTTCGCTGCAGCGAGCTACCCCTGTTGCTGGGAGGCAGCTAAGAGCGGGGAGCTTGACCCGCGGCAGAGATCGCACGATATTGGAAGTAGCAGTGTAGCCGGCCTGCTGGCTTTGCATAGACACTGTCTGTGAAGATCATGAAATGGTCGTAAATCTAAGTATAGCTTTGCTCGTCGAATGCTCAGAACGGTAGGAGCTGGGATAACTTAAAGAAGGTTCTGAGTTACTACGGTAAGCGAGGTTATTGCGTTGTGGTCATTACAGGGACACGTAGCGCTCCATTCGTCACAGGCAACTAAGATGTAAGCCGGTTAGGACTTCTACCACGTGTATGAGTAGTCCAAGAACATCTATATGGATCTAGTACCCATTCTGTAGTGTTAGCTCAACCTATGAATGGACTTGGATTATGTGTCTACAGAGCCTTAGACAATACCGGCCAGTGGTTCGTTTGAGTTGGATTGATGCCGTCCAAGTTGGAATGTAACTTACCTAAATTGTTAACGTTCGGACCGTGTCTGATCCTATTACGATCTCC
I001	8	CAAACTATAATTTCGCGTCGATTCTGAG	35	53
E001	670	CAACCTATGAATGGACTTGGATTATGTG	697	822
I002GTATCTTAGAATTGCATTTTCACAACCTGGGAATTGAGGAACGACTATTTTACTTCGCCCT
E001CTACCTAGGATGGTTAGGACGTGGTCACTAGAGACTGCCTGCTGTCCCACCACATATAACGATGTTACTCTGAGCGTCAATGTGAACTGTAAATCTTCTTCTATAACAACACCTTCCAAGGCGAAAGTTCAAAGTTGAAAAGTTACGAGATGTTGAACCGCGCCGTGGGAAATTCGGCTGATCTCGGCGAGCATCTTAGTATAAGGTCTTAAATGTTTGCGCTTCTTCGGGGTTCCGAGTCCATCGCAAGGGACCGTGCAACTTAACTCCCAGGTTCTATATGTTCGCTGCAGCGAGCTACCCCTGTTGCTGGGAGGCAGCTAAGAGCGGGGAGCTTGACCCGCGGCAGAGATCGCACGATATTGGAAGTAGCAGTGTAGCCGGCCTGCTGGCTTTGCATAGACACTGTCTGTGAAGATCATGAAATGGTCGTAAATCTAAGTATAGCTTTGCTCGTCGAATGCTCAGAACGGTAGGAGCTGGGATAACTTAAAGAAGGTTCTGAGTTACTACGGTAAGCGAGGTTATTGCGTTGTGGTCATTACAGGGACACGTAGCGCTCCATTCGTCACAGGCAACTAAGATGTAAGCCGGTTAGGACTTCTACCACGTGTATGAGTAGTCCAAGAACATCTATATGGATCTAGTACCCATTCTGTAGTGTTAGCTCAACCTATGAATGGACTTGGATTATGTGTCTACAGAGCCTTAGACAATACCGGCCAGTGGTTCGTTTGAGTTGGATTGATGCCGTCCAAGTTGGAATGTAACTTACCTAAATTGTTAACGTTCGGACCGTGTCTGATCCTATTACGATCTCC
I002	17	TTTTCACAACCTGGGAATTGA	37	62
E001	664	TTAGCTCAACCTATGAATGGA	684	822
I003TGTTGTCACATATCTACTGGTCTTTGTAAACATAGCGAATTAATGTTTTCTCTGTTATCATTTAATTTGGCTTTTCTAACCGTTCTAGTGAGAAATCTGACTTCGTTATCAATTATATGTTTCTTGTAACTCAGTTGCGGGAGACTCCCCCTTATCTGTATTTCTTTGTAGTATCCTGCGTTACCTTTGTGCGCAATAATTACTATAAATGCGTTTATGGAGCCTATAACTGGGCCCCCATCTTTATATGAATACGTAATGCTGCCTCATCATTCCAAGTCATTCGTATTAGTCATTTTTATTACTCACGTAGAGGATCGTCGCGTTTTTGAATTTGTTCTATGGTAACTTTTACTGTTTTTGAGAGTAGCTTAACTTTGATTTCAATATCTAGTGCTTATACGTGCGGTACGTAATAACATTCTATGTCGCATATGGTCCCGCAGCAAGAATGTTTTGACATAAAGAGCACATGCCTCGAAGTTCCAGCTATGTCTCATCTTCAGGATCTTAAGATCAATCAAATCTAAGACTTCTGATTTGACTAACTGGTGAGCCTTTTCTGTATATGTCTTGAACGAATTTCAATAATTTACAGTTACTTACCTTTAATAATATATTGCATTATCACGTCTTTATCACCATCTTTAACTCCTATGTGGGGATCACCTGTATATTGCCATTTCTATCTGTCTATAGTCAATTGCTTTAACAACTCTCAGTCGCAGGTCATCTCACAATCCAATGATGAATTATCTAAACTCCTCTTTTTGTGTGTCGATCCCTATCGATGCATGTCTTATCATGACGTGTTTTTTGTGCGCTCTTCTTCCACATGCTTTAGTCCAACATAGTGTTCAAGCTGTTCGTTAACATCAGATTCGTGCCAACTCCCTATCCATCCAGGCGTTCCATTTCTGTAACCTCGATCTTTTTGGCGATTATTATTTTTTGATTTGTTCTAGTGATTGTTAAATACATGGATAGTCTGGTAGTAATTCAACCACCTATTCCCTTTTACCATTGGCTTCCAGTACTTAATGTGGTAGTTA
E001CTACCTAGGATGGTTAGGACGTGGTCACTAGAGACTGCCTGCTGTCCCACCACATATAACGATGTTACTCTGAGCGTCAATGTGAACTGTAAATCTTCTTCTATAACAACACCTTCCAAGGCGAAAGTTCAAAGTTGAAAAGTTACGAGATGTTGAACCGCGCCGTGGGAAATTCGGCTGATCTCGGCGAGCATCTTAGTATAAGGTCTTAAATGTTTGCGCTTCTTCGGGGTTCCGAGTCCATCGCAAGGGACCGTGCAACTTAACTCCCAGGTTCTATATGTTCGCTGCAGCGAGCTACCCCTGTTGCTGGGAGGCAGCTAAGAGCGGGGAGCTTGACCCGCGGCAGAGATCGCACGATATTGGAAGTAGCAGTGTAGCCGGCCTGCTGGCTTTGCATAGACACTGTCTGTGAAGATCATGAAATGGTCGTAAATCTAAGTATAGCTTTGCTCGTCGAATGCTCAGAACGGTAGGAGCTGGGATAACTTAAAGAAGGTTCTGAGTTACTACGGTAAGCGAGGTTATTGCGTTGTGGTCATTACAGGGACACGTAGCGCTCCATTCGTCACAGGCAACTAAGATGTAAGCCGGTTAGGACTTCTACCACGTGTATGAGTAGTCCAAGAACATCTATATGGATCTAGTACCCATTCTGTAGTGTTAGCTCAACCTATGAATGGACTTGGATTATGTGTCTACAGAGCCTTAGACAATACCGGCCAGTGGTTCGTTTGAGTTGGATTGATGCCGTCCAAGTTGGAATGTAACTTACCTAAATTGTTAACGTTCGGACCGTGTCTGATCCTATTACGATCTCC
I003	798	TCTTATCATGACGTGTTTTTTGTGCGCTCTTCTTC	832	1053
E001	194	TCTTAGTATAAGGTCTTAAATGTTTGCGCTTCTTC	228	822
I004ATCATCTGTCTCATTTGCGGAAATCCATAGTATATGTTGATTTTTGATAGTGTAGTGTCTATAGATATAATTTCAAGACTGGAATTTTATTATATTATTATAAAGATTCTTACTTCTCTAGTTTATTATTTTTTTGGTTACTTTTAATTCATAATTAAATTTTTAATCGTACTCAATTGTGATTTTATTCAATTTTTAATTTAGTTCTTCGGATTAAAATAAATCACATAATTCTATATCATTTATTAGGGAATAATTATTTCTTAATGTAATAACTTTAATATGCTGATATGTTATTGTAGTCTAATCCACGTACATTATTTTTAATTATATTTGATTTTAGTTTTGCAATACACATTTTACTTTTTTGTTTTTATCATTATTTAATTTTTTATATTTTTTTAGATCTATGGAATTATTGTTTTTATATATTTCTATAATTATCAATTCTATCCTATGGTTCATTTTTTAACTATCAAGGATTTAACATTTACATCTTATTTGTTAATGTACTTATTTCAATGTTTCGTTGTTTATTTGAGTTATTTTCACAGTTAATTGTATACAGTTAGTATTCGGTTTTTCAAATAAAATTTTACTATTTTGAATATATTGCATAATATTTATTGTCAGTATAACGATATTCGTTTTCATAATTGAAATTTAAATCACTTTTAATTTAAATATTATTCTTTAGGACATATAAGACTGATTAAGTATTTATTATTTTTAGAAAGATTATTTCTTCGTTTTCTATTGTATATCTGTAATTTATTTATTATTCAGTTTCGTATTTAGATCATTGAAATGTATTTAGTCCTTATTATGTTTACTAATTGATTCTTATTCCTACCACCTATATATAAATTTTGTTAGTATTCTATGGAAATATATATTTTTTTCTTGTTAATATGATTTTTGCTTTACATCAAGAAATATTTAATGTATCTTAATACATTTTTCAATCTATGTTATTGTTAAGCAGATTCATATTTTTTATATATTAATATTTAACAATACACAATACGTAAACCTCGTACTTATTGTTTTTGTCATTTTAAATTCTTCGTTTTTCTTATTATTTGTCATTATTTAAAGTAATTGCACTTACAGAGTAATATCTAACTAACTTATTAGATTTTGATTTGTTTTCTGTATTTTTTTTAAAAACAAATCTATCCGGTTATATATAGTTGATAGTTTTATATAATTCTGAATTATCGATTCATTACTTTAGATATCAATTATTCTTTTCTATTATGAAATAGTTTATGTTTTCAAAATAGTTCGTTTTTAATCTATTAATTTAAGAAGAATTGACGTGCTATACTGAGTAGATAAAATTTTATACATATGTATTATTTAGGGTTTCTATGTCTTTTAATTTAATTTTTTTTTATTTTAAATTTAATGTAATTATATAATAAATTTATTTGGATCTAATTTATTAAATTTTTAACTATATATTCTTGTTATTAAACTTGATTCATTCCAAATAAATTTCATTTAATAGATATATTTTATCTTATTTGTTATCATTACAAATTTCTTCCTTAATTTTATTTAGCACTTTAGTAATTATAGTTGTATTTCATTAGATCTAGTTATTTATTTAATTGAACCAATTGTTGGTAGTAGATATTTAAATCAAATAATGTTGTTATATTTTTTTTGCAGTATAGTATACACGAAATATAATAAAATCTAAAAGTTGTTAAATTTTTAACAAGCTTCGAATTATAAAAGTTTTATATTTTTGGCTCAGTATTATTCTGAGGTATATTTGTAGTTTGATATGTTTTTGTCTTTAGCAATCAGAGTCCTTCCTTTCTGTATAATTCATATAGGATATAATACTAACTTGTTTTCACTCTTTTGATTAATACAATATTCGTTTTTTTTGGAGAACTAAGTTTCTTATGTTATAAATTATATTATATCTTCCTATCGATTTTCCAATTTGGCATAATGTATCATTTATTTAAATTTTATCAAACCATGTACAGATATAAATAATTTAGAGTTTATATTAGTTGAGTTTCTGAGGTATTTTAATTAAGTGATTCGTCATATGATTCATATATTATTAGCTATAATCTAAAATGGTTTTTAATGTTTCTTAAATATGTTTTTTTATATTACATCTTTGTATGTATATCTGTTATCATCCACGAAAAAAGAAAATTCATGCAAGCTTGATTTATTGTTACGACCATTTAAAAATACAGTAGTATTATTTCCTTTGTAAAATGCATGTGTATTAGTGTTTTCTTATTAATATATGAATTCTTGATTATATTTAGGTATCATAAAATAATCTAATGGTGTAATACTAAGTCTTCGTATGTGTTATGGTATCAAATATTTTTAGTTTGTGAAAATCCAATTTCTCGTTTAATTTTCAGAAAAATTAATTGTAAAAGTTCTTTTTATGATATTTATATGATGAATTATCTTATAATTAATATATATTTAATAGCATTTATTTAATAAATTTGATATATATTTTCATTTTTAAAGTTCTTTTTTTTAGTATCGTTGAATTGTTTATATATAGTTGGGGTATTATTTGATAATGTAACATTTTAAAGAATCCTACTGCACTCTAATAAGAGCCAGTTATGATGCGATGATCTATACAAATATATTTTAATTTATTGATAAATCTTTTTATGCTTCACGATCAATATTCATTTGAACGATAATAACATTTTAATTGTTATATTGTTTTAGTTATTAAAGATTTAGTACTACAATGATATTATAAATGGTCTGTATTTTAAGTTTTTATAATTATTTAAGAATATAAACTAAGTTTTCTTATAAGAGAGAATTGAACATTTGATTAAATTAATATATATATTTAGTCTAACAGGAATCTTAGAAAATCATACACACTTTTAATCGGGGTAAATTATAATTTCGGTTAGTTTTAATACATCACATGAGGTTATAAAAGAATACTTTACACTTTCCATAAGCATCGTAAATTTTATGTATTACCTTGGGGCTTTGTTATTTATATCTATATTTTTCTTATTTAAAACAGATAGAAGTGAAGGATTAAAATTACTCTAATTAATGAGAGCTTTTTTCAATTTAAACTTTAGTTCTTACGGTTCTGGCCTTTTATTATTAGTTACATTATCGGAGTTTATCTAAATTGTATTCATTTTTATTGTTCATTATATCATAATATTTTTATCTTCAAATATTAGTTTAGGCAGAGTAACGAAATAAATTGTTTAGGTCCCTGATATGTATTATGCATCTTCGCTGTTTAGTCGAACGTAGCTACAGCCGATAAACAATTATGTATTATGAATTTGTGCTTAACTTTATTTCAGACTTCGATTTTACTTTTAATCTTAAATTGTATTTTAATTTTTAAGACTCAGCAAATTATTATTTCTAATCAAGTTTAACCAATACCTTGAAATTAACTCATCGTTGAT
E001CTACCTAGGATGGTTAGGACGTGGTCACTAGAGACTGCCTGCTGTCCCACCACATATAACGATGTTACTCTGAGCGTCAATGTGAACTGTAAATCTTCTTCTATAACAACACCTTCCAAGGCGAAAGTTCAAAGTTGAAAAGTTACGAGATGTTGAACCGCGCCGTGGGAAATTCGGCTGATCTCGGCGAGCATCTTAGTATAAGGTCTTAAATGTTTGCGCTTCTTCGGGGTTCCGAGTCCATCGCAAGGGACCGTGCAACTTAACTCCCAGGTTCTATATGTTCGCTGCAGCGAGCTACCCCTGTTGCTGGGAGGCAGCTAAGAGCGGGGAGCTTGACCCGCGGCAGAGATCGCACGATATTGGAAGTAGCAGTGTAGCCGGCCTGCTGGCTTTGCATAGACACTGTCTGTGAAGATCATGAAATGGTCGTAAATCTAAGTATAGCTTTGCTCGTCGAATGCTCAGAACGGTAGGAGCTGGGATAACTTAAAGAAGGTTCTGAGTTACTACGGTAAGCGAGGTTATTGCGTTGTGGTCATTACAGGGACACGTAGCGCTCCATTCGTCACAGGCAACTAAGATGTAAGCCGGTTAGGACTTCTACCACGTGTATGAGTAGTCCAAGAACATCTATATGGATCTAGTACCCATTCTGTAGTGTTAGCTCAACCTATGAATGGACTTGGATTATGTGTCTACAGAGCCTTAGACAATACCGGCCAGTGGTTCGTTTGAGTTGGATTGATGCCGTCCAAGTTGGAATGTAACTTACCTAAATTGTTAACGTTCGGACCGTGTCTGATCCTATTACGATCTCC
I004	797	AGATCATTGAAATGTATTTAGTCCTTATTATGT	829	3456
E001	627	AGAACATCTATATGGATCTAGTACCCATTCTGT	659	822
#145	174	71	321	110	762	4	
     gene            complement(388510..394414)
I001CTTTTAATTTACCAGTTAACAACGGCTTACTTTCGTGGTGGTCCAATCTGTAGGTACAATAGAAGACTAATAATAATACAGTCGTGTTCTTAGGGTAATGAAGCATACAATACGTGAGGAAGTTTCATGCATATACTAGAACTTAATGTGTTAATTCTATTTCTCTGAGATTCAAAAACGCACTCCGTGGCGAAGATCTTAAATAAACGATTAGAGCCTCTTGTATTCCCTTATCGGTTTTGCAATTTCAACCTCCATTTTTCGGTTCGGATGTTGCACATTGGCTAAAATATACGTTATATCTGTAGTAGTAAAAAATTTCATGGAAAGCTTAGCATGAGTACGTGACTAAGGATCTTTAGACGTTACTGAAATCGGAAACACGAGCGTCGGCACCAAGAATCCGAATTTTCGAAAATTGAGAGCAACATATAGAGGTGGGCTACTTAA
E001ACAAGTGTGAATAGTATTGGAGCCTAGTAGAATACGTAGAGATGCGACCTTGGCCTATGTTTAGTATCCAAGATTAGTGTCTTTTTGTCTTCTTCTTCCAATAAAGTGTTATTGAGACTTTTGGAGGATCTATCTGCCTTCACCGGGCGGGGTGCACTTCTCACTTACTTCTGTTTACTTAGATAGGAGGTGTAATGTTAAAACTGCTACTGCAGTCGGGTAATAACATAAATAGATAGATTGAATGAGTAGTAAATTGTTGTTCCTGAAATCCCCTCAAGAACATTGACATGATAGCTCTCACGCGTACAAAATGGAGACAATCCGAGCAGTATCAGGATGCACATATTTGCGAAATCAAGCGAGGTTATCTGGTGCGGGGTAACAGGGCACTATTCAGGGAGAGGGATAGTCTAGTATCTAGTCAGGTGAAGTTATTTGGCTCATTATATTCCTTTGAGAAGTTTAACGTTTGCTTTTGACAAAGGGCAAAGTCAATAGGGTCTTAGAGTTGCTTGAAGAGAGTGTTCTTTAATCCGTATAAGTCAAGCGGTAGGTACGCTTATCATTAATGTAAATCGGTCATTGCATAGCTGCTTGCTAGGCAGTGCAGTTACTAGACATCGGCGGAATTACACCAAATAAAAGGAACTCTAGTGATCCTGAGTTATATCCACCGTTGGAAACGGTTAATGCGAGTACAGAGCGCTACTATTCAGAACCTGTGCATATGATAATATTGGTCGAATTCTTAGCGGCGATATCACAGCAGCCTCACTTTTTGCCTGCCACACGTACATTTTGAAAACGTTAACCCCTCTGAACCTTGATGTCGACATAGATCGTGATTCAAACGACCTCATCAATTTTATAGAGAAGCCAACCTGCCATTATCAACATTGGTAGCCACGGGTTGTCCACGTCATTTAACATCCCAAATAGAACCATTAGGCATGGTAGTTATATGTACGCGTCAGATGGTATATTCGATCCGCTCCGTTCGTGCGCTAACATGCCATGTTTTCCAGGGGCGGTACAAATCGTTGCTACTTAAATACGCTATCTCAGCATCTGTGTCGAAACAATGAGCCCCCATACCTTTTTGGTTGGTCAATCTAGATCAAACAGTCTATTAGTCCCGAATCTCCTGCGTGGCCCGGTAATAAGCCCTACATTATCCTATCGATAGATAGCCATTAAGAGTATTTACTTCTATATCCTACCCTTGTTTTAGCCTGCTCGCATGGTGTAGGGTGTAATAACTTCTTCATTTTCTACTTTGTAGAGTTCATGCTAGTCCCAACGCTGATCGTTATATCCATACCTATACAGGACAAAGAGAGTTATTATTCGGAATCAATGATAGACAATGTTGCATCGATCAGAACTAGTTAATGCACGCCTACTACCTAGCACGAAACCACTAACATTTAACTTTGTCTTAAGAGAAGACAAGCATAACCAAAAAGAATTAAATGATCAGAATCAGATCCGCCTAGCCCTACCCGTTACACCGTTTCTATAACTTCCAGTGAATATTTTTTTTGCGTGTAAAAAGTCTACTCCGTTAAAGACCAGATACAGTGGCAGGCTGTTTACACAGAGTGTAGTGATCGCGTGTACTGTGAGAGTACCGAGAACTATCACCAAAAAGATGAACGTTTCCATAGCTTATAGGTAGGCCGGAAGGTGATCTAAATAAGGAAAGCAGCTCATCACGTCGTATAGTATATCGCTTCGACACTTCGACCAAATGCTCTTAGTACAAGCTAGGTTGTAGGGACTTAAATTACGCTCAATTTAAAAATTCAGGGAAGTCAGTGCAGTATGAGCAACAATACTAATATATCCCCACAGCTTAAAAAGTTCGTAACTACCGACAAGTCCGGCTGTTTATACGGCGAATTAAATTTAGAAATTGTGGCGAGGATATAACGAGGCCATGCGTTCCCAAATCCGATTTCTCTACACGATGAAACACCATTGTGCAACGTTAGGTTAGTAACCGAGTAATTTTTGTGCGAATGCTTTCACTTTTCACCCATATTCCCAGAAGGCGGACCATATCAATACGAGACCGTAGTCGCGGGAAGGCGCTACAGCAGTTACCATAACCGAGAAATGATCAACACAAACTAAAACTTCAACATGATATCTATAACGTGGGCGCGTTTACTGGCCACGAGAACACCCTCTTACACAAAATTATACATTTACAGTAACAAAAAGATTAGATAAACCAACACAAAGAATCCTACTTTCCTACCC
I001	139	GAACTTAATGTGTTAATTCTATTTCTCTGAGA	170	451
E001	431	GAAGTTATTTGGCTCATTATATTCCTTTGAGA	462	2269
I002ACTCAGTGCGTGAGTTGTTTAGACGACTGCCACGTCCGGACTACAACCTCATACCTTTATGTCTTCAAACTTTGACGACAGCTGCTAGGTTATATAACCACACAAGAATACGGTATTAGGTCAACGAAACTTTGCTACGGATACGAGTCAAGCCTTAAGAACTGGCGGGAAGTTCCCAACGATATTACTCGTAAAAGATCCCGTGACCCAGAGTAATCTGTCAAAGATAACAG
E001ACAAGTGTGAATAGTATTGGAGCCTAGTAGAATACGTAGAGATGCGACCTTGGCCTATGTTTAGTATCCAAGATTAGTGTCTTTTTGTCTTCTTCTTCCAATAAAGTGTTATTGAGACTTTTGGAGGATCTATCTGCCTTCACCGGGCGGGGTGCACTTCTCACTTACTTCTGTTTACTTAGATAGGAGGTGTAATGTTAAAACTGCTACTGCAGTCGGGTAATAACATAAATAGATAGATTGAATGAGTAGTAAATTGTTGTTCCTGAAATCCCCTCAAGAACATTGACATGATAGCTCTCACGCGTACAAAATGGAGACAATCCGAGCAGTATCAGGATGCACATATTTGCGAAATCAAGCGAGGTTATCTGGTGCGGGGTAACAGGGCACTATTCAGGGAGAGGGATAGTCTAGTATCTAGTCAGGTGAAGTTATTTGGCTCATTATATTCCTTTGAGAAGTTTAACGTTTGCTTTTGACAAAGGGCAAAGTCAATAGGGTCTTAGAGTTGCTTGAAGAGAGTGTTCTTTAATCCGTATAAGTCAAGCGGTAGGTACGCTTATCATTAATGTAAATCGGTCATTGCATAGCTGCTTGCTAGGCAGTGCAGTTACTAGACATCGGCGGAATTACACCAAATAAAAGGAACTCTAGTGATCCTGAGTTATATCCACCGTTGGAAACGGTTAATGCGAGTACAGAGCGCTACTATTCAGAACCTGTGCATATGATAATATTGGTCGAATTCTTAGCGGCGATATCACAGCAGCCTCACTTTTTGCCTGCCACACGTACATTTTGAAAACGTTAACCCCTCTGAACCTTGATGTCGACATAGATCGTGATTCAAACGACCTCATCAATTTTATAGAGAAGCCAACCTGCCATTATCAACATTGGTAGCCACGGGTTGTCCACGTCATTTAACATCCCAAATAGAACCATTAGGCATGGTAGTTATATGTACGCGTCAGATGGTATATTCGATCCGCTCCGTTCGTGCGCTAACATGCCATGTTTTCCAGGGGCGGTACAAATCGTTGCTACTTAAATACGCTATCTCAGCATCTGTGTCGAAACAATGAGCCCCCATACCTTTTTGGTTGGTCAATCTAGATCAAACAGTCTATTAGTCCCGAATCTCCTGCGTGGCCCGGTAATAAGCCCTACATTATCCTATCGATAGATAGCCATTAAGAGTATTTACTTCTATATCCTACCCTTGTTTTAGCCTGCTCGCATGGTGTAGGGTGTAATAACTTCTTCATTTTCTACTTTGTAGAGTTCATGCTAGTCCCAACGCTGATCGTTATATCCATACCTATACAGGACAAAGAGAGTTATTATTCGGAATCAATGATAGACAATGTTGCATCGATCAGAACTAGTTAATGCACGCCTACTACCTAGCACGAAACCACTAACATTTAACTTTGTCTTAAGAGAAGACAAGCATAACCAAAAAGAATTAAATGATCAGAATCAGATCCGCCTAGCCCTACCCGTTACACCGTTTCTATAACTTCCAGTGAATATTTTTTTTGCGTGTAAAAAGTCTACTCCGTTAAAGACCAGATACAGTGGCAGGCTGTTTACACAGAGTGTAGTGATCGCGTGTACTGTGAGAGTACCGAGAACTATCACCAAAAAGATGAACGTTTCCATAGCTTATAGGTAGGCCGGAAGGTGATCTAAATAAGGAAAGCAGCTCATCACGTCGTATAGTATATCGCTTCGACACTTCGACCAAATGCTCTTAGTACAAGCTAGGTTGTAGGGACTTAAATTACGCTCAATTTAAAAATTCAGGGAAGTCAGTGCAGTATGAGCAACAATACTAATATATCCCCACAGCTTAAAAAGTTCGTAACTACCGACAAGTCCGGCTGTTTATACGGCGAATTAAATTTAGAAATTGTGGCGAGGATATAACGAGGCCATGCGTTCCCAAATCCGATTTCTCTACACGATGAAACACCATTGTGCAACGTTAGGTTAGTAACCGAGTAATTTTTGTGCGAATGCTTTCACTTTTCACCCATATTCCCAGAAGGCGGACCATATCAATACGAGACCGTAGTCGCGGGAAGGCGCTACAGCAGTTACCATAACCGAGAAATGATCAACACAAACTAAAACTTCAACATGATATCTATAACGTGGGCGCGTTTACTGGCCACGAGAACACCCTCTTACACAAAATTATACATTTACAGTAACAAAAAGATTAGATAAACCAACACAAAGAATCCTACTTTCCTACCC
I002	47	CCTCATACCTTTATG	61	234
E001	1091	CCCCATACCTTTTTG	1105	2269
I003ATTGCCTCCGTAATAACTGCAGTTCTCGGAGACACACCTTCTATCAGGGATATCTATCGAAGGCACACCAAGTCTCGCAGTGGACCAACTGGCGGACGGTCTTCCTCGGCAATCAGAGTTTGGGATGGTCCTATAGTTTATATTGCATAATTCTGTATCTCGGAGCTCCGTCCAACTGGTTCAGGCTTGCTTTCATGGGTATGCCTCAATATAGAAGTACGTTATCATACTATTGGACTTCGGCATAAGATGTTACCATATCTCTCGTTCTCCGGATAAGCGTTAGACCTCTTACCATTATTCCCAGTGCTACAGACTCACTTCTCACCGCTTTG
[truncated: 9,106,947 more chars]
