# Supplementary material for: A novel approach to analyze the association characteristics between post-spliced introns and their corresponding mRNA
Source: Front Genet. 2023 Feb 27;14:1151172. doi: 10.3389/fgene.2023.1151172 (PMC10008863; doi:10.3389/fgene.2023.1151172)
Supplement: Supplementary file 1 [file Presentation1.zip › Supplementary material/Supporting Information S3-for mRNA group.txt]

Instructions about our database
				
Taking an example as follows. 

     gene            complement(4124..10232)
I001CATGTTTTAGTTTTTCAAGCCGGTCGTGCGTTTAGAAAACGCCTCTTAAAATCTGGTTTTTAATTTTTTTTTTGGCTTTGTAAAAAACTTTTTTTTGAAAAAATAAATTTTAATAGCTTTTATGATTCAAAAAGACTTTTTTCGACTTTTAAACTTTTTTTTTGAGATATTGTACATTCTTAAAAACTTTTTTTGATTTTTTTTTTAAAAATTCAGAGTTTTGTTACAAAAGTTGATAAGAGAAAGTC
E001AGTATCATCATCATATCCGTGACCTCTCGTCTTTTCGTCACAAAAGTCTCCAGATTGCTCGGAGCAGCTGTCACAACATCAAAAATGAGCTCTTCATCATCTTCTAGAATTCACAATGGTGAAGATGTTTATGAAAAGGCGGAGGAATACTGGAGCCGCGCGAGCCAGGACGTCAACGGAATGCTCGGCGGATTCGAAGCGCTTCACGCGCCCGACATATCGGCGTCGAAACGATTTATTGAAGGACTGAAGAAAAAGAATCTATTCGGCTACTTTGACTATGCACTGGACTGCGGAGCGGGTATCGGACGTGTTACAAAGCATCTCTTAATGCCATTCTTCTCGAAAGTTGATATGGAAGACGTCGTCGAGGAGTTGATCACGAAAAGTGATCAATATATTGGAAAACATCCACGAATTGGAGATAAATTCGTCGAAGGACTGCAGACGTTTGCACCGCCCGAACGACGTTATGATTTGATATGGATTCAATGGGTTTCAGGGCATTTGGTTGATGAGGATTTGGTTGATTTCTTTAAAAGATGTGCGAAAGGACTGAAACCTGGTGGATGTATTGTGCTCAAGGATAATGTGACAAATCACGAGAAACGGTTATTCGACGATGATGATCATAGTTGGACGAGAACAGAGCCCGAGCTTCTTAAAGCGTTCGCCGATTCTCAACTGGACATGGTCTCGAAAGCACTGCAAACCGGATTCCCAAAGGAGATTTATCCAGTAAAAATGTATGCATTGAAGCCTCAACACACCGGATTCACCAATAATTGATTTAAATATCGATTTTTATTCGTTTAATTGCAATTTTCCCGAAAATTTCATGTTTTACATGCGTGCTCACGTTATTTCTGTTAAATAAATGTTAAGC
I001	123	TGATTCAAAAAGACTTTTTTCGACTTTTAAACTTTTTTTTTGAGATATTGTACATTCTTAAAAACTTTTTTTGATTTTTTTTTTAAAA	210	249
E001	787	TGATTTAAATATCGATTTTTATTCGTTTAATTGCAATTTTCCCGAAAATTTCATGTTTTACATGCGTGCTCACGTTATTTCTGTTAAA	874	887
#138	120	291	102	235	705	84	
1)Line 1, Here, gene   complement(4124..10232) means that the location information of gene.
2)Line 2,The intron sequence is changed into its complementary sequence. I001 represents intron sequence.
3)Line 3,E001 represents the mRNA sequence.
4)Line 4,The optimal similarity segment gotten by Smith-Waterman local similarity alignment method  between the
  two sequences.the length of the intron sequence is 249,123 and 210 are defined as the start site and the terminal
  site of the optimal matched region on intron sequence.  
5)Line 5,the length of the mRNA sequence is 887,787 and 874 are defined as the start site and the terminal site 
  of the optimal matched region on the mRNA sequence.  
6)Line 6, the numbers means the length of exon length except the last two ones. The last but one number means the length of CDS, The last one number means the length of 5��  UTR.
7)In the alignment process, we choose the parameter in Ednafull matrix as follows, each Gap penalty is 50.0 and each
  extend penalty is 5.0,and get a locally similarity region which is most credible only between the two sequences. And 
  then we transform the optimal similarity segment into its complementary sequence again to get the optimal matched
  segment on intron sequence. 
     gene            complement(4124..10232)
I001CATGTTTTAGTTTTTCAAGCCGGTCGTGCGTTTAGAAAACGCCTCTTAAAATCTGGTTTTTAATTTTTTTTTTGGCTTTGTAAAAAACTTTTTTTTGAAAAAATAAATTTTAATAGCTTTTATGATTCAAAAAGACTTTTTTCGACTTTTAAACTTTTTTTTTGAGATATTGTACATTCTTAAAAACTTTTTTTGATTTTTTTTTTAAAAATTCAGAGTTTTGTTACAAAAGTTGATAAGAGAAAGTC
E001AGTATCATCATCATATCCGTGACCTCTCGTCTTTTCGTCACAAAAGTCTCCAGATTGCTCGGAGCAGCTGTCACAACATCAAAAATGAGCTCTTCATCATCTTCTAGAATTCACAATGGTGAAGATGTTTATGAAAAGGCGGAGGAATACTGGAGCCGCGCGAGCCAGGACGTCAACGGAATGCTCGGCGGATTCGAAGCGCTTCACGCGCCCGACATATCGGCGTCGAAACGATTTATTGAAGGACTGAAGAAAAAGAATCTATTCGGCTACTTTGACTATGCACTGGACTGCGGAGCGGGTATCGGACGTGTTACAAAGCATCTCTTAATGCCATTCTTCTCGAAAGTTGATATGGAAGACGTCGTCGAGGAGTTGATCACGAAAAGTGATCAATATATTGGAAAACATCCACGAATTGGAGATAAATTCGTCGAAGGACTGCAGACGTTTGCACCGCCCGAACGACGTTATGATTTGATATGGATTCAATGGGTTTCAGGGCATTTGGTTGATGAGGATTTGGTTGATTTCTTTAAAAGATGTGCGAAAGGACTGAAACCTGGTGGATGTATTGTGCTCAAGGATAATGTGACAAATCACGAGAAACGGTTATTCGACGATGATGATCATAGTTGGACGAGAACAGAGCCCGAGCTTCTTAAAGCGTTCGCCGATTCTCAACTGGACATGGTCTCGAAAGCACTGCAAACCGGATTCCCAAAGGAGATTTATCCAGTAAAAATGTATGCATTGAAGCCTCAACACACCGGATTCACCAATAATTGATTTAAATATCGATTTTTATTCGTTTAATTGCAATTTTCCCGAAAATTTCATGTTTTACATGCGTGCTCACGTTATTTCTGTTAAATAAATGTTAAGC
I001	123	TGATTCAAAAAGACTTTTTTCGACTTTTAAACTTTTTTTTTGAGATATTGTACATTCTTAAAAACTTTTTTTGATTTTTTTTTTAAAA	210	249
E001	787	TGATTTAAATATCGATTTTTATTCGTTTAATTGCAATTTTCCCGAAAATTTCATGTTTTACATGCGTGCTCACGTTATTTCTGTTAAA	874	887
I002CATATCTTTAGTAGCTAAAAAGTCCTTTTCGTTCTTTCTAGCCAAATTTTTTAATACTTTAAAATAAAATTTTTAGCTTTTTAGTTGTTTTTTTTAGCTTTAAAATCTTAAAAAGATTTTAGCCATCAAAAGCTTTATTTTATTTTTACAATAAAATTTTTAATAAAATTTTTTAAAGCTCTTTAAGTTTTTAGCTTGTCTTTACAAGCTAAAAAACGATGTCACGTAAAAAAAAGGTGAAGATGCTGAAATTTCCCCCCGCGTAAATACGCCTTCCCAGAACGGCACGTGTATCAGTAGTAAAAATTGTTTCAGACGAGTTTTAAGCGCCTCTAGTGCGCATCTAGTGTTAATTAAACACTTTTTCGTTGTCTTTATGCTTTATACCCTATTTATAAAACACTAGAAGTACACTAGATGCGCTTAAAATGTGTCTTTGACGATTTTTACTACTGATTTACGCGCCGTTCTGGGAAGGCGTATTTACGAGGGGGGAAATTTCAGCATCTTCATCCTTTTTTACGTGACATACCACTTAAACTTTTAAAAGATTTTTAGGCTTATTAAATCATATAACCCCAAAGCTGCTTTTTACGGTTAAAAAGTCATTAAAGACCAGAAAAGATTTTTTTAGATGTATAAAGTCTAGAGAAGGAGGAAAAGGCTCAAAAAAGCAATAAAAAAGATTTGAGTGTCATATAATCGCTTAAAAGTTGTTTAAGCTGTTTTTTAAGACTGACAAAAGATCTTTTTTTTTTTCCGCCGTACGCGTTCAAAGTTTTAAACGGCGTGTGGAGACCCGTAATGGAACTTTCATAGTTACCTTTTCACAGCGTTCTAAATTAAAAGACTATAAGGGGGGGGGGGAGGGCAAAATGAACAAAGATCCAAACTCAAATGAATTTAATTATTGTTTTGACCCTCTATATACGAGCTTTTAATCTGTCTTAGAGACGGACCTGCTAAAGATCCGATGCGGCAGTAAGGGTATCAAAAGTATTAGAAAGCCGAGTCACTAGCTTCGAGCGGCGCGGTCGGCCGTGTCATTCTAAATTTTAGTCCAATAGTGGGGTACGCACTTCTAAAAAAAGCACAAAAAACAGACTTTTTATTACTGTTTAGACACAAACCCATCCGGATTACTCCAGTGGACTAATGCCGACTACTCGTTTCGTCTTGAAAAAAACGTTTTTTGAATAGTAACCCCCCAAGACTCTTTATCTGCTTAAAGACTCTTTCAATACTCTTTATTTATCTGCCGGATTTTTGGGGTACCGGCTTCGAAAAAAGATCTATCGTATTACTACCGGATCTTTTTTGAGATGGTGACCTCTTTGAATTAGCCACACGAGTAAAAGATGGACCAGCCCCTAAAACCTTTTGAAAAGGTGTGGAGCATTGCTGAACTCCTATTGAGTCGAGACAGCTTTATCGTAGGACTACCGGATCCTTTTCGAGAAGGTGACTTTTACAAACCAGCAGGACAGATAAAGAGAGTACCAGCTTCTAAAAGTTTTGAGAAGGTGTCGAGGCTTGCTGCTGGACATCAGTGCTAGTCCTAAACCTCCAGTTAAGAGGAGCATGCTATAGAAGAGTGGACTTTTGATCCACTTAAGGCAGCACACCTCGGACTTGCGAAGGGTAAAAGTGCACTGGCTTTTAAAACATTCTGGAGAAGGTGGAGCTTAAAGAGCCGTCTTCACCCCATGACATTAGAGTTAAAAGACCGTCTACGAGGTTTTACAATTAAAGACATTAAAAGCTTAAAAGCTACGTGGTACAGACTTTATTATGGTCGACCTTCTCAAAAGGTTAAAAGATCCGATGCGCCGTTAAAGACTGGAAAATCTTTCAACAACGTTATATCCAAACGATACTTTTTAAGTTAATTTAGAAAAAGGCTCAGAAGAAAGGGCCTTTAGTTTATTTTGCGGCTTTGAAAAAAGAGTAAAAGAAAACTACCTTTTACTCTTTTGTGCCGTCTAAAAGTTATAATGAAACCGTGGGTTTTGCGAAAAACAAAAGTCTCTTACTAAGAAAGAACAACAAACGGTTGCGTGCGGTGTGTAATGGTGTATACTGCTTAGAAGGCGAACAAAGCTTTTACTGAAAGTTACCCCTCTCTTTCCCCTTATAAGAACTTTATACTCCGTTTTCAACGCTAAAAAAACCTCAACTGACTACCCTTTACGCGTATTTTTCCGCCACTTTCCGATTTTCAAACATTTAGACCACATTTTTGAGCCTAGGATCTTTATATGGGTTTAAATTACTCCAGACTTGACTTTAAAAGACATAAATAAAATTTAAATAATATGAGTCTCTTCCTCACTTCCAAGCCTTAAAAAGATATCTGGGATAAATAAAAGGACTAAGGCTTATAGTTACACTTTTTTAATTTTGTTTAAAAGGAGTAAAAGTATTTAAAAACATTGGTTCACACTTTAAGTTTGCTGTTAAAAACAGCGAATGTTTTTAAATATATTTTAGTCCCTTAAAAAAAACTTAAAAAGTGTAACCATAAGCCTTAGTCTCTTGTATTTATCCCATATATCTTTGTAAAAGCAAAAGGAAATAAAATATTTAAGACTTTAAAAGCATATTTGGTGCTGTGCCGATTGTTTAAACGTACTTTCAAAAAATCGGAATTTTTTTTGTTGTAACTTTCTTACTACTTATTACCAAAAACTGCCTTATATCCGCTATTTGCGGTTTTTCACAGATAGCATATTTAAAACTCTGACTGCCCCCGATATGCAAATACTCGGCATCTTTTAAAATAAAAGTAGTTTAAAAATACTCTAATTGTAAGCCAGCTTGTATATCCCCAAAAGTTTGGGGCTAAAACTTTCATATCCGGGTTTAACACGAGTTTATTTGCTTACAGCATTATTATGAAGAGTTTTTACCAAGTTTCAAAAAATACACCGAGTTTTAAAGCTTTTTACCGGGTTAATGGCTTTAATCTGAAAAGCCGTTTGCCCTTTTTGCCGTTTACGTTTTATAAAAACGGTTGAACACCCAAACGTGTACAAAAAAACAACCTTTAAAGTCTTAAAGTTAAAAATTTTGTTGTTTTAACAGGATGTAGATAAGACTTTTCAGTCATTTAAGATATTTTTATAGACTTCTTTTGCCCTTTTTTTTAAGTTTTTTCGTGACACAAAGGCAGAATTATTTTTAAGGAAACTCTTTAAGGACGTTTAACTATAGGCCGTTTGCCTTTTAGCAGTCAAACGGACTTAACTTTTAATTTAAATTTTTTCCATTTAAGCCGCTTGGCCGTTTAACAGCAAAAACAGTTTAAAAGCCGTTTAAGTCTTTTAACTGTTAAACGGCTAAACGAACTTTAACGGCCAGTGGGGACCCGGTTGAAACTTAAAATATTTATAAAAGGTC
E001AGTATCATCATCATATCCGTGACCTCTCGTCTTTTCGTCACAAAAGTCTCCAGATTGCTCGGAGCAGCTGTCACAACATCAAAAATGAGCTCTTCATCATCTTCTAGAATTCACAATGGTGAAGATGTTTATGAAAAGGCGGAGGAATACTGGAGCCGCGCGAGCCAGGACGTCAACGGAATGCTCGGCGGATTCGAAGCGCTTCACGCGCCCGACATATCGGCGTCGAAACGATTTATTGAAGGACTGAAGAAAAAGAATCTATTCGGCTACTTTGACTATGCACTGGACTGCGGAGCGGGTATCGGACGTGTTACAAAGCATCTCTTAATGCCATTCTTCTCGAAAGTTGATATGGAAGACGTCGTCGAGGAGTTGATCACGAAAAGTGATCAATATATTGGAAAACATCCACGAATTGGAGATAAATTCGTCGAAGGACTGCAGACGTTTGCACCGCCCGAACGACGTTATGATTTGATATGGATTCAATGGGTTTCAGGGCATTTGGTTGATGAGGATTTGGTTGATTTCTTTAAAAGATGTGCGAAAGGACTGAAACCTGGTGGATGTATTGTGCTCAAGGATAATGTGACAAATCACGAGAAACGGTTATTCGACGATGATGATCATAGTTGGACGAGAACAGAGCCCGAGCTTCTTAAAGCGTTCGCCGATTCTCAACTGGACATGGTCTCGAAAGCACTGCAAACCGGATTCCCAAAGGAGATTTATCCAGTAAAAATGTATGCATTGAAGCCTCAACACACCGGATTCACCAATAATTGATTTAAATATCGATTTTTATTCGTTTAATTGCAATTTTCCCGAAAATTTCATGTTTTACATGCGTGCTCACGTTATTTCTGTTAAATAAATGTTAAGC
I002	578	CCCAAAGCTGCTTTTTACGGTTAAAAAGT	606	3400
E001	720	CCCAAAGGAGATTTATCCAGTAAAAATGT	748	887
I003CATTCGTGATCTATCGTGACTTTTGACTTTTATACAACTTTCAAATATTTATTCTCCCCCAGAATAAATAATGCAAGTATTTATTTCGTACATCAAAAATTTGTTTTAAGATCCATTAACTTTACGAAACTCATTTTGTCTTTTTTTTTATAAAAGCTACGAGGCCAATAAAAAATTCGCTTTATTTTAACCTAAGAAAGACATTACTTTTTTATCATTTTTTGTTATAAGTTGGCTTTTTTGACTCAGATCTTTTAGACATAGCCAATTTTAAAAAAAAATTTTGTTGTTAAAAAGTGTAATTTTTCAGTTAAAGCATGTAAAAAAGGCTAATTTTTAAATTTAAATTTTTAATTTTTGTAAATGAAAAAGCTAAAAGAAAGTTTTTTTTGGTGACTTTTTAGGCCTTGTAAGCCTAAAAAAAAGTTAGTTATGCTAGAGGAACTAAATGTTGGACAAAATAATTTAAAAGTTAAAAGGAAAAATAACTTTTTTAGCCCAAAAATTTGAATACAGGCCAGTAAAGGGATTAAAAGTTAAAATTTTAATTTGATAAACGAATGGACATTAATGTTAAAACTGGTGTTTTGTCTTTAACTTTAAAAAGCTAAAAAGTCAAAAAATTTTCTATTTTGGGCTTTTTGCACGTCCGGACCACCACCTGAGTTTTCAACTCTTTAGAGACTTTTGACAAAGTAAATTTTATTAAGTTAAAAAAATTTTAATTAAAAGTAAAAGTC
E001AGTATCATCATCATATCCGTGACCTCTCGTCTTTTCGTCACAAAAGTCTCCAGATTGCTCGGAGCAGCTGTCACAACATCAAAAATGAGCTCTTCATCATCTTCTAGAATTCACAATGGTGAAGATGTTTATGAAAAGGCGGAGGAATACTGGAGCCGCGCGAGCCAGGACGTCAACGGAATGCTCGGCGGATTCGAAGCGCTTCACGCGCCCGACATATCGGCGTCGAAACGATTTATTGAAGGACTGAAGAAAAAGAATCTATTCGGCTACTTTGACTATGCACTGGACTGCGGAGCGGGTATCGGACGTGTTACAAAGCATCTCTTAATGCCATTCTTCTCGAAAGTTGATATGGAAGACGTCGTCGAGGAGTTGATCACGAAAAGTGATCAATATATTGGAAAACATCCACGAATTGGAGATAAATTCGTCGAAGGACTGCAGACGTTTGCACCGCCCGAACGACGTTATGATTTGATATGGATTCAATGGGTTTCAGGGCATTTGGTTGATGAGGATTTGGTTGATTTCTTTAAAAGATGTGCGAAAGGACTGAAACCTGGTGGATGTATTGTGCTCAAGGATAATGTGACAAATCACGAGAAACGGTTATTCGACGATGATGATCATAGTTGGACGAGAACAGAGCCCGAGCTTCTTAAAGCGTTCGCCGATTCTCAACTGGACATGGTCTCGAAAGCACTGCAAACCGGATTCCCAAAGGAGATTTATCCAGTAAAAATGTATGCATTGAAGCCTCAACACACCGGATTCACCAATAATTGATTTAAATATCGATTTTTATTCGTTTAATTGCAATTTTCCCGAAAATTTCATGTTTTACATGCGTGCTCACGTTATTTCTGTTAAATAAATGTTAAGC
I003	89	TACATCAAAAATTTGTTTTAAGATCCATT	117	741
E001	775	TTCACCAATAATTGATTTAAATATCGATT	803	887
I004CACGACCAAACTCTTTTTTATTATTTTTGAAACTTTAATTTTTTTTAAGTGTTTTCCGAGTAAAATGTTTAATAAGACGTTTTTTTTGTAAGCTTTTGTTAATTTTAAAACTTTTTTACTCTTCCCACACAGCTAAATGCTGCTTAAAAACCTGTCAAACATGTCAAATTTTTTAAAAACAAAAACTTGGTCAAAACGGTTAAAAAGTTTATAAGCGGCTTTTTGCCAAGTTTAAGTGTTTAAAATCGGTTTTTGACATATTTGAACGGGTGCACATCATGTTTTAGCAATCACTTAGCTGTACGTATTTTTTGCGGTTTAAGGCTTTATAAATTATAAATTTTAATTTTAAGTAAATTTTAACAACAAAGCAGAGCTTTAAATCTTTTATATAAGACTTTTTCCTGTATAAAGAAAATAAAACGGTTTTTAAAGTTACAAAAGTGGGTCTGAGCTTTAAAGCGCTATAAGCCCAGTTTTTATGACATTAACCCCAGAGCTGTGCTGTGCAAAAACGCTTTAAGCTCGTCCGCACGTGGAAATTTCTTATGACATTAAAGTTTGATAACAGAGTATCAAAAAACAACTTTTCACTAAATAAATTTCTCTTTTTGATACTTTTTATATACTTTTAAGGTGTCTTTACTTCAAAAATTTGATGTCATGAAGAATTTCTGTGTGCGGGCAAACATAAAGTGTTTTTAACAGCACAGCTCTGGGGTGAATGACATTAAAATCGCGCTTTTAGCGTTTTGCAGTGCAAACCTATTATAGCTTCTGTTAAACGTGCTTTTGTTAAAAAATGATTTGTAAAAAATTTTGTTAAGTAATAAGTC
E001AGTATCATCATCATATCCGTGACCTCTCGTCTTTTCGTCACAAAAGTCTCCAGATTGCTCGGAGCAGCTGTCACAACATCAAAAATGAGCTCTTCATCATCTTCTAGAATTCACAATGGTGAAGATGTTTATGAAAAGGCGGAGGAATACTGGAGCCGCGCGAGCCAGGACGTCAACGGAATGCTCGGCGGATTCGAAGCGCTTCACGCGCCCGACATATCGGCGTCGAAACGATTTATTGAAGGACTGAAGAAAAAGAATCTATTCGGCTACTTTGACTATGCACTGGACTGCGGAGCGGGTATCGGACGTGTTACAAAGCATCTCTTAATGCCATTCTTCTCGAAAGTTGATATGGAAGACGTCGTCGAGGAGTTGATCACGAAAAGTGATCAATATATTGGAAAACATCCACGAATTGGAGATAAATTCGTCGAAGGACTGCAGACGTTTGCACCGCCCGAACGACGTTATGATTTGATATGGATTCAATGGGTTTCAGGGCATTTGGTTGATGAGGATTTGGTTGATTTCTTTAAAAGATGTGCGAAAGGACTGAAACCTGGTGGATGTATTGTGCTCAAGGATAATGTGACAAATCACGAGAAACGGTTATTCGACGATGATGATCATAGTTGGACGAGAACAGAGCCCGAGCTTCTTAAAGCGTTCGCCGATTCTCAACTGGACATGGTCTCGAAAGCACTGCAAACCGGATTCCCAAAGGAGATTTATCCAGTAAAAATGTATGCATTGAAGCCTCAACACACCGGATTCACCAATAATTGATTTAAATATCGATTTTTATTCGTTTAATTGCAATTTTCCCGAAAATTTCATGTTTTACATGCGTGCTCACGTTATTTCTGTTAAATAAATGTTAAGC
I004	275	CATCATGTTTTAGCAATCACTTAGCTGTACGTATTTTT	312	837
E001	95	CATCATCTTCTAGAATTCACAATGGTGAAGATGTTTAT	132	887
#138	120	291	102	235	705	84	
     gene            11499..16831
I001CATACTAAAAAATTTTAATATTAACAAAGAAAGCTTTTTTTTTTAAAGTAAATGTC
E001ATTCTTGCCGCGTCACCCTCCAGCGCCACCCAAACTTCTTCGGTTCTAGAGATCGAGAAGAACTAAGCCAAACATACACAATCAACATGAAACTCGTAATTCTGCTATCTTTTGTTGCGACAGTTGCGGTTTTTGCGGCTCCATCGGCTCCGGCAGGTCTCGAGGAGAAGCTGCGTGCTCTTCAGGAGCAACTGTACAGTCTGGAGAAAGAGAACGGAGTTGATGTGAAGCAAAAGGAGCAACCAGCAGCAGCCGACACATTCCTTGGATTTGTTCCACAGAAGAGAATGGTCGCGTGGCAGCCGATGAAGCGGTCGATGATCAATGAGGATTCTAGAGCTCCATTGCTCCACGCAATCGAAGCCCGCTTGGCCGAAGTGTTGAGAGCCGGAGAACGCCTCGGAGTCAACCCGGAGGAAGTTTTGGCGGATCTTCGTGCTCGTAATCAATTCCAATAAATATTCTTTGCCCTAAATACTTTAAATTATCCATCTGACAACTAAAATTTCGGTTCTTCTTGGCTTCTTCTATTTGTGAAATGGTTTATTTTCCCCCGAACTCTCAAAAGGTTTAAATATTGTTCGATTACCCCTTTTTATCAATTATTTTCTTCAATTTCTTATTTATCATTATTTTTCTAAACGAAGACGGATGTGATTTTAAATTATGTTAATGGACTATTTTACAAACTGAATAAATTCAGC
I001	1	CATACTAAAAAATTTTAATATTAACAAAGAAAGCTTTTTTTTTTAA	46	57
E001	619	CTTATTTATCATTATTTTTCTAAACGAAGACGGATGTGATTTTAAA	664	705
I002CACTCAAATACGAAATCTATTATGAAAAGGCGGTTTTTATGTCAACGGCCAGAGCCATACCGTTATAAAAACAATTTAAGCTTTTCGTCACTCATTACATCAAAGCTTAAAAGCAAAGACGAATTAAAAGTAGTTAAGTAGCAAAAAGAGTGCTGAAGAAGAAATACTTTTTAGTTACTTTTAAGACTGATCCAGTCGAATCCCCACTCCATGGATCTCTGCGGTGTATACGGTTTGCCTTCGACTCTAGTAACCGATGTTCTTATACGAAAGTTTAAGACGTTGCCTGGAGACCCTCAGACCTTTAAGAACAGACTTTAATACGAAAACTTACGAGCTTTCACCATTCTTAAATCTTAAATAATGTCTTTTTGCAAATTAATTATTTTAATCAAAATATGAACTTTGTTCATGACATACGTGACATAGTTTTGTGTAAAAGTAGAAAAGATCCATAAGTTGAAGTGCAAAAAGACATTATTTAAGATTTAAGAATGGTGAAAGCTCGTAAGTTTTCGTATTAAAGTCTGTTCTTAAAGGTCTGAGGGTCTCCAGGCAACGTCTTAAACTTTCGTATAAGAACATCGGTTACTAGAGTCGAAGGCAAACCGTATACACCGCAGAGATCCATGGAGTGGGGATTCGACTGGTAAGGGATCACTCGTTTGTTTTAAAACTTTAATGTCATGATAAATTTCCGTGTAACTAAAAAACCCAGTTCGTTTTTAAACAGCACAGCTCTGGCCGATGCCATAAAAGCGCTTTTTAGCGTTTTAGAACGCCGACCCTATATGAACACGCTTTATGAAAAACGTAATTAAAACTCGTTTTAATAAAAAAAATCTGAAAAACTTTAGGTTTAAAAAACCTAACGCTTTTTTTGGACACAGGCCAACAAAGTAATCCGGTTGTTTCAAGGACCTTGTGACTACTTTTGGTACTATCTCCGCCTCGTATTATAGCTAAAAAGCATGAAAGGACATAAAGAAGAAGATATACCGGCTCATCTTGTCCTAATCCCCATTTCAGTTTTAAAAAGAGTATACCTATAGTATACCTATAGTTTTAAAAAGAGTATACCTATACCTCTTTTAAAAAGAGTATACCTGAAACTTTCAACTTAGTGAACTGTAGACCCTTTAATCATAAGGTCCGCATTCAGCCTAGACAATCTTTGCCTTATGAATATCCGAAGCACTTAATCCATCTGAAAGTTAATTAGACTAGGTACCCTCAGTCTGCGCCAAAGGTCCGGACTGCGGACGGAGGTTGAACGGGCGGAGTGCGGCCAGAGAGCGGAGTAAAGACGTGACACTGCTCTGTCTGCTTCCAGCGGAAGACCGCGGGCGTACCTTTAGGATGCTTATACAGTCGAAGACTACCCTGAGGCATTTAGCTGTGTGTCCCCATGGAGTCTGTAAAGGGAGGGGGAATGTTTAACAATCCTGTTCCTCCCCCTTAAGTAGAGGTGAGCTCTGTGTGTATACAACAGCAGTCACTTCACATTTCTAGATTTGCTAACGCACATACTTTTTCGTGAGATACTAGTGGAAAAAGTAGAAGGATGTGGGAAAAATCCACACCACGGGTAGCTCGTGAGTGCGGTCCGTCCCTCTCGTGGCCAGGGACTGATTACCCTAAGCTTACAAAATCTGGCCTTTATCCTCGCTACTTTCTCGTATCTTTACTAGTAAACCTTTAGTGCAAATTAATCCAATGCCGCTTTTAAACGTTTTTTCTCGTCCTTTGAACCGAGTTTAGGAAGCTTTATATTGTTGATCCTGAAGGTACATCCGCAATTTCGCGGGACAGAGAGTGGGGTTAGGCATGGAATTCGACTTTGTTTGCACTTGAAAAAAGTAAAGAATTTCCTCATAGCAGTTACCCTTTTAACAAAATTTTACATCATAAACATGAAGTTGAAGGTTAATAACGTTTTCTTTTTGCCTTTTTTAGGCAATTGTAAGTCGTAAAATTCAGCTTCTTTAGAAATTTTAAATTGATCTCTTTAGGATCCGGTGCTGCGAGTAAGCTTAAAATTAAACAAAACTATAACATAAAACTTTTTTTTTGAATTATGTTAAGGAAGAAGGGTCAAAAGATATTGAAAAACTCTTTTTTTGCTTAATTTAAGGCTTTTTTGATGTAAATTTAGTTATAAAACAAATGCTTATACCGGATCTTTAGCGCACCACCGGATCCTAAGTAAACGCGCGCTTTAAGTTTAAGGCAGTGAAAGCAGCTAAAGTTGCCGATTTACGACTTACAGTTGCCTAAAAAGGGCAAAAAGAAAACGTTATTAATCTTCAAACTCATGTTTATGATGTAAAATTTTGTTAAAATAAAAACCATAAAACTGCTTTTTAACTAAATAACCAAAAAAACCAACAAACCCTGGTTTTTTAGGTTTTTTTTACAAACCGCACAGATCAAAGCTGAGCTCTGATAAGACATAATTTTTATGTAATTTTGTACATAAAATTGTGTCAACACTGCAGTATTTACATAAAACTATGTAAAACGTTGTAATGAATTTATTGGGGTAATTTTTAATTGGATTCGTAGTTTTTAAAAAACCAAAAAAACCAAAAAGCTTTTAAAGTTAAAAAAAACAAAAAACCAAAAAAAACCAAAAAGTTTTTGAAGTTAAAAAACAAAAAACCAGGTTGTAAAAAAAAACCAGAGTCGAGACGACGGATGGGATCTTCTTGATTATCGCGAAGTTTTTGACTACTTTTGCAAGTTTAAACAGCTTTATAATGCTTTTAAACTTTTCAACCGAGTTTAGATCTAACTTAGCCGGCTAAAAGGTGTTCAAAGGTTCAAAGGTGTTCAGCGGTGTATAGGGCTCTTTTTAGCTAAGTTTAACAAACTTTTAACCTTATGACGCTTAAAACTTGGTTTAAAGGGACCGAAGAGACAACTTTATGAACTTTTATGGCGCTTCGTTTGTTTTTTAGATTAATAATGCACTTGTGTTTTAAGACTTTTACGCATATATAACGCGTTGTATAAACTGCGCGTTTTATAGAGCATCGCTTTTGATGTAATTAAGAAATTTACTGTGCGACATACACCACTAAATGCCCGAGTTTTTTAATAAAAGCTTTTAGTTCGGGCATTTAGGTGTGCATCATTAATATATTTCTTAATGACATCAAAAGCGATGCTCTATAAAACGCGCGGTTCATACAACGCGTTATGCGTTGGGGTATACAACTATATATGACTACACTCCTATTTTTTGTTGTGTTGAAAGTC
E001ATTCTTGCCGCGTCACCCTCCAGCGCCACCCAAACTTCTTCGGTTCTAGAGATCGAGAAGAACTAAGCCAAACATACACAATCAACATGAAACTCGTAATTCTGCTATCTTTTGTTGCGACAGTTGCGGTTTTTGCGGCTCCATCGGCTCCGGCAGGTCTCGAGGAGAAGCTGCGTGCTCTTCAGGAGCAACTGTACAGTCTGGAGAAAGAGAACGGAGTTGATGTGAAGCAAAAGGAGCAACCAGCAGCAGCCGACACATTCCTTGGATTTGTTCCACAGAAGAGAATGGTCGCGTGGCAGCCGATGAAGCGGTCGATGATCAATGAGGATTCTAGAGCTCCATTGCTCCACGCAATCGAAGCCCGCTTGGCCGAAGTGTTGAGAGCCGGAGAACGCCTCGGAGTCAACCCGGAGGAAGTTTTGGCGGATCTTCGTGCTCGTAATCAATTCCAATAAATATTCTTTGCCCTAAATACTTTAAATTATCCATCTGACAACTAAAATTTCGGTTCTTCTTGGCTTCTTCTATTTGTGAAATGGTTTATTTTCCCCCGAACTCTCAAAAGGTTTAAATATTGTTCGATTACCCCTTTTTATCAATTATTTTCTTCAATTTCTTATTTATCATTATTTTTCTAAACGAAGACGGATGTGATTTTAAATTATGTTAATGGACTATTTTACAAACTGAATAAATTCAGC
I002	2293	AACGTTATTAATCTTCAAACTCATGTTTATGATGTAAAATTTTGTTAA	2340	3262
E001	626	ATCATTATTTTTCTAAACGAAGACGGATGTGATTTTAAATTATGTTAA	673	705
I003CATTCAATCACCACCACCGGCCTTTTCTCTTTTGAGCCGGTTCGACGAGCCTCAAAAACTTAAAAACTATTAGGCTTTATTTTTAACTAACGAGCTTTTCCTTGTTAGAAAACCTTTTTTTGCTTAAAACAGTAAAAAAAGTCGTTTTTAACTAAAAGCTTAAAAAGGTTATTTTTTAGCTATTAAAGAGGGGCACGTCACCTTTTGTTTGTTATAAAAAAACAACTAGCAAGAGAAGGTTTGGGCCTTATCCATGTGTGTAAGGACGCAGTAGGGTAAGAGAATAGTGTGAAAAAAAAGCTTTTATTTTCACATCTCTGCCTTTTCACTCTTTCCTCAGTTAAAATACGCTTTAAAACGTACTATTATGTGAGTTTAATTTTTTTGACGCACCGCACGTGACGTCTTTTGGAGTATAAATCCGGGGCGGAAAAAGAGCAGGTGAGTGCCTCTTTTCCGTTTTTAAACCCCTGGTTGGTTATAGTCCGGCGGCTGTAGGATGCCCAAGGCGCGCGGCGATACAAATTGAGCGACACCCACACCGCTCGACAGAGGCGGGCGACGCTCAATTTGTATCGCCGCGCGCCTTGGGCATCCTTCAGCCGCCGGACTATAACAACCAGGGGTTTAAAAAAGGAAAAGAGGCACTCACCTGCTCTTTTTCCGCCCCGGATTAATACTCCAAAAGACGTCATGTGCGGTGCGTCAAAAAAATAAAACTCACATATCCAGAGCTAAGAGCTTTCATACTGTCAATAAATTTACTACTTGAGCACTACTGACAATTTAAAAACCTTTAAAGCCCCCTTAATATAGCTAAAAAGCTATTTAAATGTCCTTTTTTCAGGTTTTAGATCCATAAGGTACCATCCGTCCGCGCTAAAGAACTGCGGACGGACCTTAGACAGGCGGAGTGTGGTTTTTTACAGTTAGTAAAACGACTTTTGGTTTAATTCTTTACTTTTTCACGTGAATCTCTACTACTGCCTCCAGCGGAATTCCAGTCTGTCCAATTTTTTGGCTAAAATCAACTCAAAAGGGCTTTAAAAGACTTGTTGGCTTAATCTTTATACGACGAACAGTAAAAACTCATTTTTAATTGCTTTTGAAGCTGGTTTTGGTGCTTTTTTTACTTCTTTTATTTCTAAAAAGCTCTTTTATTGTTGTTTTAGGTCGTTTATCACTTTTTATCAAAATAGGCTCTTTTTCATCAAATCTGCGATACTTGAGAGCTTTTAGTCTAAAAAAGTTAGATTTTCGGTATTTTAATAGCTAAAAAATTTTTAAGAGTGACTTTTGGCCGCTTAAAGTC
E001ATTCTTGCCGCGTCACCCTCCAGCGCCACCCAAACTTCTTCGGTTCTAGAGATCGAGAAGAACTAAGCCAAACATACACAATCAACATGAAACTCGTAATTCTGCTATCTTTTGTTGCGACAGTTGCGGTTTTTGCGGCTCCATCGGCTCCGGCAGGTCTCGAGGAGAAGCTGCGTGCTCTTCAGGAGCAACTGTACAGTCTGGAGAAAGAGAACGGAGTTGATGTGAAGCAAAAGGAGCAACCAGCAGCAGCCGACACATTCCTTGGATTTGTTCCACAGAAGAGAATGGTCGCGTGGCAGCCGATGAAGCGGTCGATGATCAATGAGGATTCTAGAGCTCCATTGCTCCACGCAATCGAAGCCCGCTTGGCCGAAGTGTTGAGAGCCGGAGAACGCCTCGGAGTCAACCCGGAGGAAGTTTTGGCGGATCTTCGTGCTCGTAATCAATTCCAATAAATATTCTTTGCCCTAAATACTTTAAATTATCCATCTGACAACTAAAATTTCGGTTCTTCTTGGCTTCTTCTATTTGTGAAATGGTTTATTTTCCCCCGAACTCTCAAAAGGTTTAAATATTGTTCGATTACCCCTTTTTATCAATTATTTTCTTCAATTTCTTATTTATCATTATTTTTCTAAACGAAGACGGATGTGATTTTAAATTATGTTAATGGACTATTTTACAAACTGAATAAATTCAGC
I003	1168	TTTAGGTCGTTTATCACTTTTTATCAA	1194	1313
E001	576	TATTGTTCGATTACCCCTTTTTATCAA	602	705
#63	72	210	359	372	86	
     gene            43733..44677
I001CATTCTTAACGCAGAAGATCACTAGTATGAAAAGCGGTCTAAGGGATTACATTATATAAAACAACATC
E001ATGAGATCGAAACGATGGAAAACCTCGGATATTACTGATTATGGAAAGAAGAGAAAAGAATCGGAAAGTTGTGGATCAAGTTCACCGATTCTCGAAACACAGTCATCTGGCGGTGCGGAACTTGACGAAGTTACTGAGGATGAATATTCTAGTAATTCGAGCAGTAATGAAACTAGCGACGAAGAGGAAAACTCAGAAGTACCAAATGTCTTATCTATAACAGAAAGAGAGAAAAGTTGGCAAAAGTTAACGGAAAACGATTTGGGACGAATTCGTTTCATCTTGAAGTACACTAGCAATACTAAAAAATGCGTGAACGAGTATTTTCAATATAATCATGGGCAAAACAATGAAATTATGAAAAGTCTATTATTGGATACCGATGGAACTATGACTGCAAAGGCTTGTTCGGAATGTGCCTACGATTTGAATCAGTGCCACTGCAAAAAACCGCTTCGCTTCATCAATGCTCCGTGTGAGGTCATCAACCAAGTTCTTCATGTTGAAAATGCGGAGCCCACCAGGATCAACCATGTAATCGCAACACTCTTCCGGAATCACATTGGCGAGATTTTCACAAAGGCTCGAACTGCGGAAGCTCGCGCATCTGAAGAAGCTCAAATCAGGATTCAAATCCAAGACAACTCGAACGCATTCCAAAGATCGTATCATAACGATCCACAACCTTCATCAGCCGAAGAACATGAGGAAGATATCGTGGTGGATGGCTGA
I001	4	TCTTAACGCAGAAGATCACTAGTATGAAAAGCG	36	69
E001	281	TCTTGAAGTACACTAGCAATACTAAAAAATGCG	313	733
I002CATTCAATGAGAGAGCTAAATAAGGGTTTTAATTATACACGAAGTC
E001ATGAGATCGAAACGATGGAAAACCTCGGATATTACTGATTATGGAAAGAAGAGAAAAGAATCGGAAAGTTGTGGATCAAGTTCACCGATTCTCGAAACACAGTCATCTGGCGGTGCGGAACTTGACGAAGTTACTGAGGATGAATATTCTAGTAATTCGAGCAGTAATGAAACTAGCGACGAAGAGGAAAACTCAGAAGTACCAAATGTCTTATCTATAACAGAAAGAGAGAAAAGTTGGCAAAAGTTAACGGAAAACGATTTGGGACGAATTCGTTTCATCTTGAAGTACACTAGCAATACTAAAAAATGCGTGAACGAGTATTTTCAATATAATCATGGGCAAAACAATGAAATTATGAAAAGTCTATTATTGGATACCGATGGAACTATGACTGCAAAGGCTTGTTCGGAATGTGCCTACGATTTGAATCAGTGCCACTGCAAAAAACCGCTTCGCTTCATCAATGCTCCGTGTGAGGTCATCAACCAAGTTCTTCATGTTGAAAATGCGGAGCCCACCAGGATCAACCATGTAATCGCAACACTCTTCCGGAATCACATTGGCGAGATTTTCACAAAGGCTCGAACTGCGGAAGCTCGCGCATCTGAAGAAGCTCAAATCAGGATTCAAATCCAAGACAACTCGAACGCATTCCAAAGATCGTATCATAACGATCCACAACCTTCATCAGCCGAAGAACATGAGGAAGATATCGTGGTGGATGGCTGA
I002	18	AAATAAGGGTTTTAAT	33	47
E001	620	AAATCAGGATTCAAAT	635	733
I003CAACCAAACGATAAGTTTTGATATTTATCAAGTGACAAAGGCAAGTC
E001ATGAGATCGAAACGATGGAAAACCTCGGATATTACTGATTATGGAAAGAAGAGAAAAGAATCGGAAAGTTGTGGATCAAGTTCACCGATTCTCGAAACACAGTCATCTGGCGGTGCGGAACTTGACGAAGTTACTGAGGATGAATATTCTAGTAATTCGAGCAGTAATGAAACTAGCGACGAAGAGGAAAACTCAGAAGTACCAAATGTCTTATCTATAACAGAAAGAGAGAAAAGTTGGCAAAAGTTAACGGAAAACGATTTGGGACGAATTCGTTTCATCTTGAAGTACACTAGCAATACTAAAAAATGCGTGAACGAGTATTTTCAATATAATCATGGGCAAAACAATGAAATTATGAAAAGTCTATTATTGGATACCGATGGAACTATGACTGCAAAGGCTTGTTCGGAATGTGCCTACGATTTGAATCAGTGCCACTGCAAAAAACCGCTTCGCTTCATCAATGCTCCGTGTGAGGTCATCAACCAAGTTCTTCATGTTGAAAATGCGGAGCCCACCAGGATCAACCATGTAATCGCAACACTCTTCCGGAATCACATTGGCGAGATTTTCACAAAGGCTCGAACTGCGGAAGCTCGCGCATCTGAAGAAGCTCAAATCAGGATTCAAATCCAAGACAACTCGAACGCATTCCAAAGATCGTATCATAACGATCCACAACCTTCATCAGCCGAAGAACATGAGGAAGATATCGTGGTGGATGGCTGA
I003	7	AACGATAAGTTTTGATAT	24	48
E001	316	AACGAGTATTTTCAATAT	333	733
I004CAACCAGGTGAGATAAAGACACGCTCTTGACACTATTTTGATCATAAAAGTC
E001ATGAGATCGAAACGATGGAAAACCTCGGATATTACTGATTATGGAAAGAAGAGAAAAGAATCGGAAAGTTGTGGATCAAGTTCACCGATTCTCGAAACACAGTCATCTGGCGGTGCGGAACTTGACGAAGTTACTGAGGATGAATATTCTAGTAATTCGAGCAGTAATGAAACTAGCGACGAAGAGGAAAACTCAGAAGTACCAAATGTCTTATCTATAACAGAAAGAGAGAAAAGTTGGCAAAAGTTAACGGAAAACGATTTGGGACGAATTCGTTTCATCTTGAAGTACACTAGCAATACTAAAAAATGCGTGAACGAGTATTTTCAATATAATCATGGGCAAAACAATGAAATTATGAAAAGTCTATTATTGGATACCGATGGAACTATGACTGCAAAGGCTTGTTCGGAATGTGCCTACGATTTGAATCAGTGCCACTGCAAAAAACCGCTTCGCTTCATCAATGCTCCGTGTGAGGTCATCAACCAAGTTCTTCATGTTGAAAATGCGGAGCCCACCAGGATCAACCATGTAATCGCAACACTCTTCCGGAATCACATTGGCGAGATTTTCACAAAGGCTCGAACTGCGGAAGCTCGCGCATCTGAAGAAGCTCAAATCAGGATTCAAATCCAAGACAACTCGAACGCATTCCAAAGATCGTATCATAACGATCCACAACCTTCATCAGCCGAAGAACATGAGGAAGATATCGTGGTGGATGGCTGA
I004	32	ACTATTTTGATCATAA	47	53
E001	320	AGTATTTTCAATATAA	335	733
#229	205	44	97	157	732	
     gene            47472..49416
I001CATTTAAAAGGCTGAAAGTTCCCTCTTTTCACATCTTTTTAGCTTTAATGAAGAATTTTTAGAGCATTTTTAGCTTAAGAAAGTC
E001ATGGAGTGCGACGAGACAAAGCTGAGCGACGGCGCAAGCGGCTGGGTGCCGAGTATCCCGACAGATATCGATTCAAAAGACACACCGTTGCTCGATATATCTTCTCAGGCGATTTGGGCGCTTTCCAGTTGTAAAAGCGGATTCGGCATCGACGAGCTCCTATCCGACAGTGTTGAGAAATATTGGCAAAGCGATGGCCCGCAGCCGCACACGATTCTTCTAGAATTCCAGAAAAAGACCGACGTGGCTATGATGATGTTCTATTTGGATTTTAAAAACGACGAGTCTTATACACCGTCAAAAATTCAAGTAAAAATGGGTTCATCTCACCAGGATATATTTTTCCGTCAAACACAAACATTCAACGAGCCCCAGGGATGGACATTTATCGATTTACGCGACAAAAATGGGAAACCGAATCGCGTTTTTTGGCTTCAAGTACAAGTTATTCAGAATCATCAAAATGGGAGAGATACTCATATAAGGCACGTTCGAGTCCTTGGACCCCAGCGATCTCGTGTCTCCACAACGAATCGAATATTCACCGGAGAACCACACGGACCGATTCCCGATAAAAATATCACTAATTTCGACGACGAGGATTTTGCCAATTTTATCGATCACTCACTTGTTCACTTATCACTTCGTTAA
I001	36	TTTTTAGCTTTAATGAAGAATTTTT	60	86
E001	426	TTTTTGGCTTCAAGTACAAGTTATT	450	652
I002CAATCGTAAAAACCGAAAAAGTTTGCTTTTTTATGTTACTTTGTGACTTATAGATCAAAAAAAGAGTTAAAAACGGATTTTTTGCCGCTAAAAAGTGATCGAAAAGTTAATTTTAAACTTGTTTTTCAAAAAATTTCCTTTTTGTACTTAAAGATCGAAAAAGTCTCCAAAAGATAATTTTTTATCTCTAAAAACACTATAGACTGACTTTTTAATGGTTTGACAGCTAAAAAAATTTGATAAAAAGTGAATTTTAGACGTTAAAAAAAAAAGCTCCTTTGTACACTTAAAGTTCGAAAAAGTCTCTAAAAGATACTTTTTCCAAGCACGGCTCTGGGTACACGAAAATTTGAAGTCTTAAAAGGGTTAAAACTTTAATTTTTCTCTTACTTTTAACTAAAAGTACCTTTTTACGCAAAAACCGGGTTTTGGAGGTTTTTCATGTTTATATCCAGCTGAAAGTTGACAAAATCTAGTTAAAAAAACGTC
E001ATGGAGTGCGACGAGACAAAGCTGAGCGACGGCGCAAGCGGCTGGGTGCCGAGTATCCCGACAGATATCGATTCAAAAGACACACCGTTGCTCGATATATCTTCTCAGGCGATTTGGGCGCTTTCCAGTTGTAAAAGCGGATTCGGCATCGACGAGCTCCTATCCGACAGTGTTGAGAAATATTGGCAAAGCGATGGCCCGCAGCCGCACACGATTCTTCTAGAATTCCAGAAAAAGACCGACGTGGCTATGATGATGTTCTATTTGGATTTTAAAAACGACGAGTCTTATACACCGTCAAAAATTCAAGTAAAAATGGGTTCATCTCACCAGGATATATTTTTCCGTCAAACACAAACATTCAACGAGCCCCAGGGATGGACATTTATCGATTTACGCGACAAAAATGGGAAACCGAATCGCGTTTTTTGGCTTCAAGTACAAGTTATTCAGAATCATCAAAATGGGAGAGATACTCATATAAGGCACGTTCGAGTCCTTGGACCCCAGCGATCTCGTGTCTCCACAACGAATCGAATATTCACCGGAGAACCACACGGACCGATTCCCGATAAAAATATCACTAATTTCGACGACGAGGATTTTGCCAATTTTATCGATCACTCACTTGTTCACTTATCACTTCGTTAA
I002	55	TCAAAAAAAGAGTTAAAAACGGATT	79	490
E001	298	TCAAAAATTCAAGTAAAAATGGGTT	322	652
I003CATCTCCTTAACTCTTAAAGTCTTGCTTTTAACGGCTTTTTTACTTTAAAATCGCTTAAACTCAGCCTTTAAAGCTTTAAACTAACTAAAATTCGTTTAAAGGTTGATTTTAGAACTTTTAAACTAGAAAAATCTATTTAAAAAAAAATTAAAACACGAAAAGTTTTTTGGAGTTTTTTGTTAATTTTTAACTTCATTTTAATTAAAAAGTTGTTAAAAACTTTCCGGCTTAAAAACTAACTTTTAAAAGTGTTAAACAGGTAAAACACCACCCCGAATAAGGCTTTTTAGCAACAAAAAAAAAAGTTTTTTCAATATTTTTGAAATTTTAACGGTACATTTTATACAAATAAGAGTCTGGAGCATCCGTGCTTCGTCCGCATCCAGCGGAGCGTTATTTAAACTTTTAGAGTTCTTTTTAGTTATTTAAACACTAATTAGTTTTTTTAAATTAAAGGACCAGGGTCGTGCTTACGATAAAAAGCTTTTTTTTTTTCTCCGCTCGGATTATATCTGGTGCGGGTGTTTTACCCGTTTTCAAACTAAAAAGTTTTTTAGCTTTGTTTTTAAAAAGGTTAAAACACTCTAAAATTTTAAAGGCCAAAAACCTTTTAGCTTTTTTTTAAAGAGCAAAAAATTAAAAGTTTTTTTTAACACGGATTTTAAGTTTTTTTTTTAGTTATGAAAGAGTTTTAAAGGTCTTTTGTCAGGTAAAAGGTC
E001ATGGAGTGCGACGAGACAAAGCTGAGCGACGGCGCAAGCGGCTGGGTGCCGAGTATCCCGACAGATATCGATTCAAAAGACACACCGTTGCTCGATATATCTTCTCAGGCGATTTGGGCGCTTTCCAGTTGTAAAAGCGGATTCGGCATCGACGAGCTCCTATCCGACAGTGTTGAGAAATATTGGCAAAGCGATGGCCCGCAGCCGCACACGATTCTTCTAGAATTCCAGAAAAAGACCGACGTGGCTATGATGATGTTCTATTTGGATTTTAAAAACGACGAGTCTTATACACCGTCAAAAATTCAAGTAAAAATGGGTTCATCTCACCAGGATATATTTTTCCGTCAAACACAAACATTCAACGAGCCCCAGGGATGGACATTTATCGATTTACGCGACAAAAATGGGAAACCGAATCGCGTTTTTTGGCTTCAAGTACAAGTTATTCAGAATCATCAAAATGGGAGAGATACTCATATAAGGCACGTTCGAGTCCTTGGACCCCAGCGATCTCGTGTCTCCACAACGAATCGAATATTCACCGGAGAACCACACGGACCGATTCCCGATAAAAATATCACTAATTTCGACGACGAGGATTTTGCCAATTTTATCGATCACTCACTTGTTCACTTATCACTTCGTTAA
I003	263	AAAACACCACCCCGAATAAGGCTTTTTAGCAACAAAAAAAA	303	721
E001	404	AAAATGGGAAACCGAATCGCGTTTTTTGGCTTCAAGTACAA	444	652
#139	163	183	166	651	
     gene            49919..54360
I001CACGCAAAAAGCACAGCCCTGGGCCTTTAAACTGTAAAAACCGCGCGCCGAACAATCTGAGGTTTGGAAAAGTTTCTAAAAAAAAAGCTTAATTTATTGTAAGCACGAACCCGGGCCTTTAACTTAAAAACTAAACTTTTGTTAAAAAAAACTCAGGTTTTAAAAGTTTCAAACAGGTAAAAACCGCGCACCGGATCATCCTAGGCGGGGAAGATTTAAAAAAAACTCGTTCAAAAGACTTCGTAACTAAAGTTTTTAAAAAAAACCTTTAAAGACCAAATAAAAAGGCCAAAAAAAGGCTCAACGACAAATTCAAACCTCTTTAAGGTCTTAAACAGTTAAAAACCCCGCACCGAAAAAGTCATTCGTGTCAAAAAAAAAAAACTTTTTAACTTTAAAAGCGCCACGCCAAGTTCTTTTTGGTGTTTTTGAGTTACTAAAAAATTGCTTTTAAAGTTTAAAGAACGTTCTGGATGACGTTAAAGCTAAAAATCTTTGAAAAACTTTTTTTAGGCTTAAAAGACTAAATCGGGGCGGGGTTTTTACCTTTCTAAAGGCTTTTAAGCTTGGTTTTCAAGCGTTTTTGAACTTAAAGAGAGTGTGTCTAACTGCGCGATTAAACTTAAAAAGGTTTTTATTCGGGGCGGGGTTTTTACCTGTTTAAAATTTTTAAAACTTGGTTTATTTAAGTTAAAAAAAAGCGAAAAAAGGCAAAAGCTTGTTTTTTAAGATTTTTATATACCAAGATCCGCCCCGAGTCCGTGGGTAGATGGATGAATTTTTACGCAATTTAAAGTC
E001AGATGGAAATTCCCGATCCCGAACTGCCGGGAATACCGATTGATCCGCAAGATTTGGAGATTCTAGACACGCCCACACGGTTTTACGAGAAGCTTTTAGAATTAACTGCATCAACCGAACGGCGTCTCGCATTGTGTAGTCTGTATTTGGGCGAAGGAGATCTCGAAAAAAATCTGATCGCTGCGATCCGAGAAAGATCCGAAAAATCCGAGATTGAAGTGACGATTCTGTTGGATTTTTTGCGCGGAACACGGACCAATTCAAGCGGCGAAAGTAGTGTAACAGTGCTGAAACCTATTTCGGAAAAGTCAAAAATATATCTCTTCCACACACCGGAGCTTAGTGGCTTAGTAAAACGAGTTCTTCCACAGCGAGCCGACGAGATTATCGGTCTCCAGCACATGAAATTATACATTTTTGATGACAATGTATTGATTAGTGGAGCAAATTTGTCGGATTCTTATTTTACTAATCGAACGGATCGATATTTTCTATTCAGAAATTGCAAACCATTGGCAGATTTCTTCCACGAAATTATCAATGTTGTTGCCGACTCGAGCTTCATTGTCGAAAATGAGCAACTGGTGCCGAGCCCAAAATGTGATGTGCACCCATATTTAGGCTCCGCTCATCTCTACCGAGAAATGCTCAAAACACGTGTGAATCGAGTTATCGAAAAATACAAAGAATCGCGAAAAACGTCGTCGAATTGCATGTCTGCTGACACGTGGATTTACCCCGTTTTACAAATGGGGCTTTTGGGAATTCATCAGGAGTTTGAATTTTTGCAAAAACTTTTCTCACTGAAAAATCCGGAGCTCAAAATGACGATGGCTTCGGGATATTTCAATTTTATTCGAGATTATGAGGAATCGATTCTGAAAGAAGGAGATTATCATTTGGATATTCTTACAGCTTCTCCTTTTGCGAACGGATTCTTCGAATCAAATGGCTTCTCGAAATATATTCCACCACTATATTCCAACATTTCTGATCAATTTCTTCGAAAACGAGAAATCAACGGCCGATTGAATGTAAAAATGTTCGAATATCGAAGAGAAGAATGGACATTTCATGCAAAAGGTCTTTGGGCAGAACATAATAATCAATTAATGACATTAATTGGCTCATCAAATTACGGTTATCGATCGGTTCATCGAGATCTTGAAGCTCAAGTGATGGTTGTTACAAGAAATCCGACACTTATCGATCGATTGAAAGATGAGAAAAATCTATTATTCGAATATTCATCGATACTTGACATGGCTGCACTTCAACAACCGGAACATCATATTCCACCATTAGTTCGAGTTATTTCACGTCTTATTCGGAGTTTTTTGTAG
I001	133	AAACTTTTGTTAAAAAAAACTCAGGTTTTAAAAGT	167	799
E001	792	AAACTTTTCTCACTGAAAAATCCGGAGCTCAAAAT	826	1344
I002CAACCAAAAAAAACGTTTTTTTTTAGCTATTTAGCTATTTTTGGCTGTTAAAACTCTTAAAAGTAAAGTTTAAACTCAGGGTGTACGCGGAAATTTATACCACATGACATCAAAATCGAGCTTACAACTTAAAGTTTTTAACTCTTATTTCTTTACAGCACTGCTCTGGGTGTTTACAAAACTTTTTTTAAAAGTTAAAGTTTTTTTACATTTTTTAACCCTTAAAGGGAGGTTTTCAATTTAACCAAATCAGTGTTTGAAACTTTAAAACTTTATTTTAAAAAAAGCCGATTTTTATTCATAAAAAATTTTTGATAAAACTTCTTTTTTTCAATCCAGAGCGGTGCTACATAGAACATATACACATAGATTTAACGGTACAGCACTGCTCTGGGAGAGTATAAAATGTGACGTTGAAAAAGGAGTGCTCCCTGCTCCTTTTCACCAAAGATCCGGTACCGGCTCCCCGGCTGTTCAAAGTAGCCGGTAAATAGAACGAAACAAAAGGCGGACAAAAGAAAGCAAAAAGTGTCGAAAAAGGGTAAAAAAGAATAATTTTGACTATTTATTTATAAAAACGTCTACGGTTTTGCTAAAAGTTCATTTTTTTAGTACATAAGTCACCCGTTCGTCGCCACTTTCACCCGTAACATTATACTACCTAATGCCCTTATGTTTTGGATTTGAAAAAGACTTTGTACTATGTATACTACGAATTTACGACTCTGATGGACTAAAAGTATTGCTCTGGCGACTTTTTCAAAACTCCAAAAGTTTTAAGTTGAAAAACACGCTTTTAGAGCTGAAAAAGTGGCTTTTTCAACTTAAAACCTTTGGAGTTTTGAAAAAGTCGCCAGAACTATACTTTTAGTCCATCGAAGTCGTAGATTCGTCGTATACATAGTACAATTTCTTTTTCAAATCCAAAACATAAGGACATTAGGTAGTATAATGTAACGGGTGAAAGTGGCGACGAACGGGTGACTTATGTATTAAAAAAGTGAACCTTTAACAAAATCGTAGACGTTTTTTATAAATAAATAGTCAAAATAATTCTTTTTTGCTTTTTTTAGTCACTTTTTGCTTTCTTCTGTCCGCCTTTTGTTATGTTCTATTTACCGGCGACTTTGAATAGCCGGGGAGCCGGTACCGGATCTTTAGTGAAAAGGAGCAGGGAGCACTCCTTTTTCAACGTCACTAAAACGAGTTTATTTTTTTAGGGGGTTTTTGGCTATTAAAGTGGTAAATAGTC
E001AGATGGAAATTCCCGATCCCGAACTGCCGGGAATACCGATTGATCCGCAAGATTTGGAGATTCTAGACACGCCCACACGGTTTTACGAGAAGCTTTTAGAATTAACTGCATCAACCGAACGGCGTCTCGCATTGTGTAGTCTGTATTTGGGCGAAGGAGATCTCGAAAAAAATCTGATCGCTGCGATCCGAGAAAGATCCGAAAAATCCGAGATTGAAGTGACGATTCTGTTGGATTTTTTGCGCGGAACACGGACCAATTCAAGCGGCGAAAGTAGTGTAACAGTGCTGAAACCTATTTCGGAAAAGTCAAAAATATATCTCTTCCACACACCGGAGCTTAGTGGCTTAGTAAAACGAGTTCTTCCACAGCGAGCCGACGAGATTATCGGTCTCCAGCACATGAAATTATACATTTTTGATGACAATGTATTGATTAGTGGAGCAAATTTGTCGGATTCTTATTTTACTAATCGAACGGATCGATATTTTCTATTCAGAAATTGCAAACCATTGGCAGATTTCTTCCACGAAATTATCAATGTTGTTGCCGACTCGAGCTTCATTGTCGAAAATGAGCAACTGGTGCCGAGCCCAAAATGTGATGTGCACCCATATTTAGGCTCCGCTCATCTCTACCGAGAAATGCTCAAAACACGTGTGAATCGAGTTATCGAAAAATACAAAGAATCGCGAAAAACGTCGTCGAATTGCATGTCTGCTGACACGTGGATTTACCCCGTTTTACAAATGGGGCTTTTGGGAATTCATCAGGAGTTTGAATTTTTGCAAAAACTTTTCTCACTGAAAAATCCGGAGCTCAAAATGACGATGGCTTCGGGATATTTCAATTTTATTCGAGATTATGAGGAATCGATTCTGAAAGAAGGAGATTATCATTTGGATATTCTTACAGCTTCTCCTTTTGCGAACGGATTCTTCGAATCAAATGGCTTCTCGAAATATATTCCACCACTATATTCCAACATTTCTGATCAATTTCTTCGAAAACGAGAAATCAACGGCCGATTGAATGTAAAAATGTTCGAATATCGAAGAGAAGAATGGACATTTCATGCAAAAGGTCTTTGGGCAGAACATAATAATCAATTAATGACATTAATTGGCTCATCAAATTACGGTTATCGATCGGTTCATCGAGATCTTGAAGCTCAAGTGATGGTTGTTACAAGAAATCCGACACTTATCGATCGATTGAAAGATGAGAAAAATCTATTATTCGAATATTCATCGATACTTGACATGGCTGCACTTCAACAACCGGAACATCATATTCCACCATTAGTTCGAGTTATTTCACGTCTTATTCGGAGTTTTTTGTAG
I002	307	AATTTTTGATAAAACTTCTTT	327	1253
E001	781	AATTTTTGCAAAAACTTTTCT	801	1344
I003CAATCAAAAAACAAACGTACCCAGTCTGATGTTTGATGTTTTTCGGATTAAAGTC
E001AGATGGAAATTCCCGATCCCGAACTGCCGGGAATACCGATTGATCCGCAAGATTTGGAGATTCTAGACACGCCCACACGGTTTTACGAGAAGCTTTTAGAATTAACTGCATCAACCGAACGGCGTCTCGCATTGTGTAGTCTGTATTTGGGCGAAGGAGATCTCGAAAAAAATCTGATCGCTGCGATCCGAGAAAGATCCGAAAAATCCGAGATTGAAGTGACGATTCTGTTGGATTTTTTGCGCGGAACACGGACCAATTCAAGCGGCGAAAGTAGTGTAACAGTGCTGAAACCTATTTCGGAAAAGTCAAAAATATATCTCTTCCACACACCGGAGCTTAGTGGCTTAGTAAAACGAGTTCTTCCACAGCGAGCCGACGAGATTATCGGTCTCCAGCACATGAAATTATACATTTTTGATGACAATGTATTGATTAGTGGAGCAAATTTGTCGGATTCTTATTTTACTAATCGAACGGATCGATATTTTCTATTCAGAAATTGCAAACCATTGGCAGATTTCTTCCACGAAATTATCAATGTTGTTGCCGACTCGAGCTTCATTGTCGAAAATGAGCAACTGGTGCCGAGCCCAAAATGTGATGTGCACCCATATTTAGGCTCCGCTCATCTCTACCGAGAAATGCTCAAAACACGTGTGAATCGAGTTATCGAAAAATACAAAGAATCGCGAAAAACGTCGTCGAATTGCATGTCTGCTGACACGTGGATTTACCCCGTTTTACAAATGGGGCTTTTGGGAATTCATCAGGAGTTTGAATTTTTGCAAAAACTTTTCTCACTGAAAAATCCGGAGCTCAAAATGACGATGGCTTCGGGATATTTCAATTTTATTCGAGATTATGAGGAATCGATTCTGAAAGAAGGAGATTATCATTTGGATATTCTTACAGCTTCTCCTTTTGCGAACGGATTCTTCGAATCAAATGGCTTCTCGAAATATATTCCACCACTATATTCCAACATTTCTGATCAATTTCTTCGAAAACGAGAAATCAACGGCCGATTGAATGTAAAAATGTTCGAATATCGAAGAGAAGAATGGACATTTCATGCAAAAGGTCTTTGGGCAGAACATAATAATCAATTAATGACATTAATTGGCTCATCAAATTACGGTTATCGATCGGTTCATCGAGATCTTGAAGCTCAAGTGATGGTTGTTACAAGAAATCCGACACTTATCGATCGATTGAAAGATGAGAAAAATCTATTATTCGAATATTCATCGATACTTGACATGGCTGCACTTCAACAACCGGAACATCATATTCCACCATTAGTTCGAGTTATTTCACGTCTTATTCGGAGTTTTTTGTAG
I003	30	TGTTTGATGTTTTTCG	45	56
E001	229	TGTTGGATTTTTTGCG	244	1344
I004CACTCAACCGCTAACGCGAGGTGGCGTGTGTGACAAGTTACCCCGAGCGAACTTGACTATTAAAAAAGATTTTTTAATGTTTTTAACAAAATTAAACGGAAGTTTTTTGGTAGTCAATTAATTTTAAAAGATTCGTTTTTTAATATATGAAAGATTTTTTTAACTTAAAGGGCGCTTTTATTAAAAAAGACTCTTTTAAACTTAAAAAGTGGTTTTATAAAAAAAGTTGTAAAAAATGGTGTTTTACTCCGCCCCGGAGCCATATGTGCGAGTTTTTTAGTTTTTTATGAACATTTAAACTGATGGTCGATAAAAAAAAAGCTTTTTTTTTAGCTTTTCATCCGGTCAAAAGCTTTTTAAGAGCTGTTTTTAAGGCTTTTTACCCCGCCTCTGGACACGCCATAAGCCGTAAGCCGTATACGGCTACGGCCAAAAACCTCGGGCAGTATACGGCAATACGGCTAAACTTTTAAGTGCCGTATACGGCTTTTACGGCAATACGGCTTTTTAGGGCTTACGGCGTGTTCAGACCCGCCCTGAAGTTTTTGGTGCGGGTGTTGTCTCTTGTTTTTAAACCTCACTACCAAACGTTAAGGGAGCGCGTGAAAAAGAACAAAAAAAAGTTTTTCTACTTTTTCGCGAGATGACATGTGCAAAAAAAAGCTTATAAAAGTAATTTTTAGGTTAAAAGTC
E001AGATGGAAATTCCCGATCCCGAACTGCCGGGAATACCGATTGATCCGCAAGATTTGGAGATTCTAGACACGCCCACACGGTTTTACGAGAAGCTTTTAGAATTAACTGCATCAACCGAACGGCGTCTCGCATTGTGTAGTCTGTATTTGGGCGAAGGAGATCTCGAAAAAAATCTGATCGCTGCGATCCGAGAAAGATCCGAAAAATCCGAGATTGAAGTGACGATTCTGTTGGATTTTTTGCGCGGAACACGGACCAATTCAAGCGGCGAAAGTAGTGTAACAGTGCTGAAACCTATTTCGGAAAAGTCAAAAATATATCTCTTCCACACACCGGAGCTTAGTGGCTTAGTAAAACGAGTTCTTCCACAGCGAGCCGACGAGATTATCGGTCTCCAGCACATGAAATTATACATTTTTGATGACAATGTATTGATTAGTGGAGCAAATTTGTCGGATTCTTATTTTACTAATCGAACGGATCGATATTTTCTATTCAGAAATTGCAAACCATTGGCAGATTTCTTCCACGAAATTATCAATGTTGTTGCCGACTCGAGCTTCATTGTCGAAAATGAGCAACTGGTGCCGAGCCCAAAATGTGATGTGCACCCATATTTAGGCTCCGCTCATCTCTACCGAGAAATGCTCAAAACACGTGTGAATCGAGTTATCGAAAAATACAAAGAATCGCGAAAAACGTCGTCGAATTGCATGTCTGCTGACACGTGGATTTACCCCGTTTTACAAATGGGGCTTTTGGGAATTCATCAGGAGTTTGAATTTTTGCAAAAACTTTTCTCACTGAAAAATCCGGAGCTCAAAATGACGATGGCTTCGGGATATTTCAATTTTATTCGAGATTATGAGGAATCGATTCTGAAAGAAGGAGATTATCATTTGGATATTCTTACAGCTTCTCCTTTTGCGAACGGATTCTTCGAATCAAATGGCTTCTCGAAATATATTCCACCACTATATTCCAACATTTCTGATCAATTTCTTCGAAAACGAGAAATCAACGGCCGATTGAATGTAAAAATGTTCGAATATCGAAGAGAAGAATGGACATTTCATGCAAAAGGTCTTTGGGCAGAACATAATAATCAATTAATGACATTAATTGGCTCATCAAATTACGGTTATCGATCGGTTCATCGAGATCTTGAAGCTCAAGTGATGGTTGTTACAAGAAATCCGACACTTATCGATCGATTGAAAGATGAGAAAAATCTATTATTCGAATATTCATCGATACTTGACATGGCTGCACTTCAACAACCGGAACATCATATTCCACCATTAGTTCGAGTTATTTCACGTCTTATTCGGAGTTTTTTGTAG
I004	100	AAGTTTTTTGGTAGTCAATTAATTTTAAAAGATTCGTTTTTTAATATATGAAAG	153	694
E001	426	AATGTATTGATTAGTGGAGCAAATTTGTCGGATTCTTATTTTACTAATCGAACG	479	1344
I005CATTAGACTTTCCTACCCATTGGACTTTAAAAAGGTTTTTTTAAAAAAAATTC
E001AGATGGAAATTCCCGATCCCGAACTGCCGGGAATACCGATTGATCCGCAAGATTTGGAGATTCTAGACACGCCCACACGGTTTTACGAGAAGCTTTTAGAATTAACTGCATCAACCGAACGGCGTCTCGCATTGTGTAGTCTGTATTTGGGCGAAGGAGATCTCGAAAAAAATCTGATCGCTGCGATCCGAGAAAGATCCGAAAAATCCGAGATTGAAGTGACGATTCTGTTGGATTTTTTGCGCGGAACACGGACCAATTCAAGCGGCGAAAGTAGTGTAACAGTGCTGAAACCTATTTCGGAAAAGTCAAAAATATATCTCTTCCACACACCGGAGCTTAGTGGCTTAGTAAAACGAGTTCTTCCACAGCGAGCCGACGAGATTATCGGTCTCCAGCACATGAAATTATACATTTTTGATGACAATGTATTGATTAGTGGAGCAAATTTGTCGGATTCTTATTTTACTAATCGAACGGATCGATATTTTCTATTCAGAAATTGCAAACCATTGGCAGATTTCTTCCACGAAATTATCAATGTTGTTGCCGACTCGAGCTTCATTGTCGAAAATGAGCAACTGGTGCCGAGCCCAAAATGTGATGTGCACCCATATTTAGGCTCCGCTCATCTCTACCGAGAAATGCTCAAAACACGTGTGAATCGAGTTATCGAAAAATACAAAGAATCGCGAAAAACGTCGTCGAATTGCATGTCTGCTGACACGTGGATTTACCCCGTTTTACAAATGGGGCTTTTGGGAATTCATCAGGAGTTTGAATTTTTGCAAAAACTTTTCTCACTGAAAAATCCGGAGCTCAAAATGACGATGGCTTCGGGATATTTCAATTTTATTCGAGATTATGAGGAATCGATTCTGAAAGAAGGAGATTATCATTTGGATATTCTTACAGCTTCTCCTTTTGCGAACGGATTCTTCGAATCAAATGGCTTCTCGAAATATATTCCACCACTATATTCCAACATTTCTGATCAATTTCTTCGAAAACGAGAAATCAACGGCCGATTGAATGTAAAAATGTTCGAATATCGAAGAGAAGAATGGACATTTCATGCAAAAGGTCTTTGGGCAGAACATAATAATCAATTAATGACATTAATTGGCTCATCAAATTACGGTTATCGATCGGTTCATCGAGATCTTGAAGCTCAAGTGATGGTTGTTACAAGAAATCCGACACTTATCGATCGATTGAAAGATGAGAAAAATCTATTATTCGAATATTCATCGATACTTGACATGGCTGCACTTCAACAACCGGAACATCATATTCCACCATTAGTTCGAGTTATTTCACGTCTTATTCGGAGTTTTTTGTAG
I005	3	TTAGACTTTCCTACCCATTGG	23	54
E001	496	TCAGAAATTGCAAACCATTGG	516	1344
I006CATTCTAAAAAAAACTCCCTTTTTATAGACTTTATTCAAGTTTTTAAAGTTTTAACTTAAAAAAGCTTTAAAAACATCCTTTAAAACCAATTTTTTTCAAAAGAGCTCTTTAAACTTAAAGGGCGGTTTAAAAAAGACACTTTTAAACTAAAAGGGGAGTTTGTACAAAAGAGTATTTTAAACTTAAAGGGCAGTTTTACAAAGACTCCTTCAAACTAAAAGAGTAGTTTTAAAAAGTTTTAAAGGTC
E001AGATGGAAATTCCCGATCCCGAACTGCCGGGAATACCGATTGATCCGCAAGATTTGGAGATTCTAGACACGCCCACACGGTTTTACGAGAAGCTTTTAGAATTAACTGCATCAACCGAACGGCGTCTCGCATTGTGTAGTCTGTATTTGGGCGAAGGAGATCTCGAAAAAAATCTGATCGCTGCGATCCGAGAAAGATCCGAAAAATCCGAGATTGAAGTGACGATTCTGTTGGATTTTTTGCGCGGAACACGGACCAATTCAAGCGGCGAAAGTAGTGTAACAGTGCTGAAACCTATTTCGGAAAAGTCAAAAATATATCTCTTCCACACACCGGAGCTTAGTGGCTTAGTAAAACGAGTTCTTCCACAGCGAGCCGACGAGATTATCGGTCTCCAGCACATGAAATTATACATTTTTGATGACAATGTATTGATTAGTGGAGCAAATTTGTCGGATTCTTATTTTACTAATCGAACGGATCGATATTTTCTATTCAGAAATTGCAAACCATTGGCAGATTTCTTCCACGAAATTATCAATGTTGTTGCCGACTCGAGCTTCATTGTCGAAAATGAGCAACTGGTGCCGAGCCCAAAATGTGATGTGCACCCATATTTAGGCTCCGCTCATCTCTACCGAGAAATGCTCAAAACACGTGTGAATCGAGTTATCGAAAAATACAAAGAATCGCGAAAAACGTCGTCGAATTGCATGTCTGCTGACACGTGGATTTACCCCGTTTTACAAATGGGGCTTTTGGGAATTCATCAGGAGTTTGAATTTTTGCAAAAACTTTTCTCACTGAAAAATCCGGAGCTCAAAATGACGATGGCTTCGGGATATTTCAATTTTATTCGAGATTATGAGGAATCGATTCTGAAAGAAGGAGATTATCATTTGGATATTCTTACAGCTTCTCCTTTTGCGAACGGATTCTTCGAATCAAATGGCTTCTCGAAATATATTCCACCACTATATTCCAACATTTCTGATCAATTTCTTCGAAAACGAGAAATCAACGGCCGATTGAATGTAAAAATGTTCGAATATCGAAGAGAAGAATGGACATTTCATGCAAAAGGTCTTTGGGCAGAACATAATAATCAATTAATGACATTAATTGGCTCATCAAATTACGGTTATCGATCGGTTCATCGAGATCTTGAAGCTCAAGTGATGGTTGTTACAAGAAATCCGACACTTATCGATCGATTGAAAGATGAGAAAAATCTATTATTCGAATATTCATCGATACTTGACATGGCTGCACTTCAACAACCGGAACATCATATTCCACCATTAGTTCGAGTTATTTCACGTCTTATTCGGAGTTTTTTGTAG
I006	103	GAGCTCTTTAAACTTAAAGGGCGGTTTAAAAAAGACA	139	249
E001	1159	GAGATCTTGAAGCTCAAGTGATGGTTGTTACAAGAAA	1195	1344
#98	216	128	107	72	305	417	1341	2	
     gene            complement(55316..64021)
I001CATCCAACTAAAAATAAAAGCAAGGCTTAAAGAAGACAGAAGGTC
E001ATGAGAATCAAAATAATAATCGTTTTGATAATTATAACGGTTAATCGTGTTGTCAATTCGGATACTTTCGAAGAAGAATCCAGTTTCTTTAATGTGATGTCATTAGATCCACGTTCCAAACGTGAAGCTAAAGATGACAACTTGATAACTGCCGTTGAGCGATTACAATTCGCCTCACGATTGATCAATGCAATGTACCTACAACAAGAATTGACAAAAGGAACCATTCCATCAATGAATTTAACTTTGGATTTGTTCAAATACGATTTCTCAATGGATCAACTGAATGCAATTGACTACAGTTCGCTGGAATCTAAACTGATAGCGCTTAAAGAACTACAATCGAATATCGGCGACGATGTTGAGGCAGATCAATTCTTCACAACTGTCAAAAGTGTTGTCCACGTGGCTCATGATATTGGAGATCTCAAGAAGTGGCCAGACGAGACTAATTTCAAGGCAGACATGAAAGACATTACAGACAGTTTTTCATCAGTTACAACCCTTTCCGAAAAGCTATCAGTATGGAGCAACTCGTACACAGAGATTGAAGCGTTCACTAGTTTCACCGATATTCCCAAATCCCATTCTGCGTTAAACGATTTGTTGAAAAAATCCCAAGATTTTTTGAACATAGTGGAGAATCCGAAGATTACGTTGCATGGCTTCAAAAACAATAATTCTGCTGCTTCTTTCTTTGTATTATGGCCAAAAGTTCGTGATGTGATGAACTTTATTTCATCCTTCAAGATTGTAGACATCAATCGGGGACTAAGAAAGCTAGAAGAACACATGGCATCTATCCGGAATGCATTTCCAAATCAAGAATCGAAGATCCATCTTCAAACCATCGAATCCATCGGGCAGTCCCTGCGAACCAAGAAGTACACAGTTGGTCTACCGAATGGAGCAATTGATATTGGAGCACTAAACTCTCAATTGGCAACCGACGCTTGGGCCCGAGAAACTACTGATCACATGATTTTTCTCCGGGAACTTGAGACGATTTGGTTGTTGGGAGAAGAAGTGCGGAATGTGGAGCGTTTGTTGAGAAAAGATAGATTTTCTACTATTTCTCAATTATTCAATACTATCGAACGACTTGATATCCAGTCTTTGAATGTTCTTGTCGATGAGGCGAAGGTTATTGCCCAATGCGCCAAATCTACTCTAACTACCGCCCCCGACTTCACGAATCTGGAGGAACTATCTAAAATTGCATCGAACATTGACACCGAATTGGAACAATCGAAATCGATATTGAAAAGTGTGATGAATCAACTTGTTGAAAGCAAATCAGGACACGCAGAAGTGCTCACTGTTTGCAAGGATATGAACAATAGCAATTGGACAACCGCTGAGCCATGCTTTAATGGAGTGAAAAAAATGACCGGCTTGTCGCTGACCATGAGTAGAATGACGGCAAACGCTACTTTCTTGAATCCGAATCTTTTGAAAACACTAGAAAAACGTGCTATTGAAAAAATCAATGACTCTCGATCTGATATTGCTCAATTTCTCGACGTACTGAGCTGTCTTCAATCCAACAAAGAATTGGACAAAATTCAAAAGAACCTGTCAGATTTGAATTCGTTCCGAGCAGATCAAAAATTCCCGCCGATAGTCACTGCCGTCGAAGATGCTCTGATCTCAGTTTCAAGCCTCAATAGTGGTCTGAAATCTCTGGCGCTGTACTTTAGCAAGCGCCGCAAATTTGCTTCGGATAAAACATCCCAGTTTCCAAACGCCGCTGAACACACTAATTCCATTGGCCCAGCGGCACAAGAAATTGCTCGACTGGAGGACGTGCTCCGAGAAAGAGCAAATGTGGATATTATCAAGAACCATGCACAAATTGTGCAACGAGAGTTGGCAGCGAGTGGAGCCACTTTGGCACAGGACGATAAGGATAATCTGGAGAAGCTGGTGGCGCTTGGAGCATCTTTGGATGTGATGTTTGTTCAGCTAGATGCATGGAAGAGTGGAATTAAAAAGTCTGATTCCACAAAATTTGTAGACTATGGTTATGTTTTCACGGAAGCTAAGAAGGTTGATTGGGCTAATCTTGGTGGTCTTATGGGCTTGGAAAAATCGTTGGAAAAACTGGTAGAACTTGTGAAGGATGTTGGCAATAAGAAGTCGCTCGGTGAAGTTCAGGATGCTCTGAAGAGCTTGGATGATGGTGGACTGGAGTTTTCAAGTTTTCAAAACAGACTTGATGAACCGAAAAAGGCTCTTGCTGCTCTTGACTTGTTTTTTTCAAATTTATTCAAGCCTCTGCCGACTGCAATTCTCCCACCGCCAGATCTTGGAAATTCTGAAAAGAATGGTCCACCACCACAAACACACGGACAATATGTAATTTTGGCTCTGATCGTCATTGTCATAATTTGTGCAATAATTGCTTACTTTTGCTTAACCCCGAACGGCTACAAAATACTCGACTCGGAAGAAAAAGAGAAACTGTACCCGCCAAATCAGATGATCAGTCGTGTGGATGTGAATGAGACACGTTTTTCAAACTTCCTCAAGACATTCAACACGCAAATTTCGGATTTCGTTACTAGAAAAAGAAATTGTACTTCAGTATTTGAGAATGTTCCAAATAACCTAGAAATTACGGGAGACGATTTTGCCCAGTTTTGCGGCTTACAGGGAGGTAATCACTGTCAATGTGATCCGGTGTCATATGAGTCTTCGAAAAAGAATGGCCAGGGAGAATCATCACATGTTGTTGAATTGGATAACGGCTTGAAGTTTGTGTTGATGCCTGCTCCGCAGTTGCCTGTTGATAAGAAAAGCTCCGATATTTTGGCGATTGCCGCATTTTGGGAGTCAGTGAAGCTGAATAAACCAAGCACAATTGTGATGTTGTGCGATTTCGCGGAAATAGATCACTTTATTGGAGCTAATAAGGTGAACTGTGATAGGTACTTTCCCACTGAACTCGACGAAAAACTAATTTTGGCGGACTTAACAATCACTTGCACGAAGAGTATCTCGAAGCCTTTGTTGAAGACTAGACAATTGTTGCTAACATTTGGAAAGAAGCGTACTCAAGAGGTGACTCATTACCAGTATACCGGATGGCCGGAGCATATGGGACCGAAAGATGCCGAGGAGATTAGGTATTTGTTGAAACTAGTGACAGACAGCGAGAGACCGGTTTTTGTCGTATGCAATACTGGTGGTGGACGATCGGCAGCGTTTGTTCTCATCGAGAGCCTCTTCCAAGCGATCAATACAAGTGAAACTGGAGAAATCAATTATCGGAGTCTGATTGAACAAACGAGATCAAAGAGAAAATGTGCTGCACCGGATCCAATTTATTTGGCATTTGCATTTTACACGACTCTCACTCTTTTCTATCCAGCAAACGCACATGATGATGCTTATGTGACTCAAATTTGTCGAATGTATTTTGATGCAAATGAAGGTCTTAAGAAAAAATCGAAGGCGGCCGTGAAGAGTGAGAAGAAAACTTGAACTTTGTGAGGGACCCCAATA
I001	2	ATCCAACTAAAAATAAAAGCAAGGCTTAAAGAA	34	46
E001	1542	ATCCAACAAAGAATTGGACAAAATTCAAAAGAA	1574	3508
I002CAAAGAACTGACAAAGTCTCGAAATTAAAGTTATATAAAACAAGGTC
E001ATGAGAATCAAAATAATAATCGTTTTGATAATTATAACGGTTAATCGTGTTGTCAATTCGGATACTTTCGAAGAAGAATCCAGTTTCTTTAATGTGATGTCATTAGATCCACGTTCCAAACGTGAAGCTAAAGATGACAACTTGATAACTGCCGTTGAGCGATTACAATTCGCCTCACGATTGATCAATGCAATGTACCTACAACAAGAATTGACAAAAGGAACCATTCCATCAATGAATTTAACTTTGGATTTGTTCAAATACGATTTCTCAATGGATCAACTGAATGCAATTGACTACAGTTCGCTGGAATCTAAACTGATAGCGCTTAAAGAACTACAATCGAATATCGGCGACGATGTTGAGGCAGATCAATTCTTCACAACTGTCAAAAGTGTTGTCCACGTGGCTCATGATATTGGAGATCTCAAGAAGTGGCCAGACGAGACTAATTTCAAGGCAGACATGAAAGACATTACAGACAGTTTTTCATCAGTTACAACCCTTTCCGAAAAGCTATCAGTATGGAGCAACTCGTACACAGAGATTGAAGCGTTCACTAGTTTCACCGATATTCCCAAATCCCATTCTGCGTTAAACGATTTGTTGAAAAAATCCCAAGATTTTTTGAACATAGTGGAGAATCCGAAGATTACGTTGCATGGCTTCAAAAACAATAATTCTGCTGCTTCTTTCTTTGTATTATGGCCAAAAGTTCGTGATGTGATGAACTTTATTTCATCCTTCAAGATTGTAGACATCAATCGGGGACTAAGAAAGCTAGAAGAACACATGGCATCTATCCGGAATGCATTTCCAAATCAAGAATCGAAGATCCATCTTCAAACCATCGAATCCATCGGGCAGTCCCTGCGAACCAAGAAGTACACAGTTGGTCTACCGAATGGAGCAATTGATATTGGAGCACTAAACTCTCAATTGGCAACCGACGCTTGGGCCCGAGAAACTACTGATCACATGATTTTTCTCCGGGAACTTGAGACGATTTGGTTGTTGGGAGAAGAAGTGCGGAATGTGGAGCGTTTGTTGAGAAAAGATAGATTTTCTACTATTTCTCAATTATTCAATACTATCGAACGACTTGATATCCAGTCTTTGAATGTTCTTGTCGATGAGGCGAAGGTTATTGCCCAATGCGCCAAATCTACTCTAACTACCGCCCCCGACTTCACGAATCTGGAGGAACTATCTAAAATTGCATCGAACATTGACACCGAATTGGAACAATCGAAATCGATATTGAAAAGTGTGATGAATCAACTTGTTGAAAGCAAATCAGGACACGCAGAAGTGCTCACTGTTTGCAAGGATATGAACAATAGCAATTGGACAACCGCTGAGCCATGCTTTAATGGAGTGAAAAAAATGACCGGCTTGTCGCTGACCATGAGTAGAATGACGGCAAACGCTACTTTCTTGAATCCGAATCTTTTGAAAACACTAGAAAAACGTGCTATTGAAAAAATCAATGACTCTCGATCTGATATTGCTCAATTTCTCGACGTACTGAGCTGTCTTCAATCCAACAAAGAATTGGACAAAATTCAAAAGAACCTGTCAGATTTGAATTCGTTCCGAGCAGATCAAAAATTCCCGCCGATAGTCACTGCCGTCGAAGATGCTCTGATCTCAGTTTCAAGCCTCAATAGTGGTCTGAAATCTCTGGCGCTGTACTTTAGCAAGCGCCGCAAATTTGCTTCGGATAAAACATCCCAGTTTCCAAACGCCGCTGAACACACTAATTCCATTGGCCCAGCGGCACAAGAAATTGCTCGACTGGAGGACGTGCTCCGAGAAAGAGCAAATGTGGATATTATCAAGAACCATGCACAAATTGTGCAACGAGAGTTGGCAGCGAGTGGAGCCACTTTGGCACAGGACGATAAGGATAATCTGGAGAAGCTGGTGGCGCTTGGAGCATCTTTGGATGTGATGTTTGTTCAGCTAGATGCATGGAAGAGTGGAATTAAAAAGTCTGATTCCACAAAATTTGTAGACTATGGTTATGTTTTCACGGAAGCTAAGAAGGTTGATTGGGCTAATCTTGGTGGTCTTATGGGCTTGGAAAAATCGTTGGAAAAACTGGTAGAACTTGTGAAGGATGTTGGCAATAAGAAGTCGCTCGGTGAAGTTCAGGATGCTCTGAAGAGCTTGGATGATGGTGGACTGGAGTTTTCAAGTTTTCAAAACAGACTTGATGAACCGAAAAAGGCTCTTGCTGCTCTTGACTTGTTTTTTTCAAATTTATTCAAGCCTCTGCCGACTGCAATTCTCCCACCGCCAGATCTTGGAAATTCTGAAAAGAATGGTCCACCACCACAAACACACGGACAATATGTAATTTTGGCTCTGATCGTCATTGTCATAATTTGTGCAATAATTGCTTACTTTTGCTTAACCCCGAACGGCTACAAAATACTCGACTCGGAAGAAAAAGAGAAACTGTACCCGCCAAATCAGATGATCAGTCGTGTGGATGTGAATGAGACACGTTTTTCAAACTTCCTCAAGACATTCAACACGCAAATTTCGGATTTCGTTACTAGAAAAAGAAATTGTACTTCAGTATTTGAGAATGTTCCAAATAACCTAGAAATTACGGGAGACGATTTTGCCCAGTTTTGCGGCTTACAGGGAGGTAATCACTGTCAATGTGATCCGGTGTCATATGAGTCTTCGAAAAAGAATGGCCAGGGAGAATCATCACATGTTGTTGAATTGGATAACGGCTTGAAGTTTGTGTTGATGCCTGCTCCGCAGTTGCCTGTTGATAAGAAAAGCTCCGATATTTTGGCGATTGCCGCATTTTGGGAGTCAGTGAAGCTGAATAAACCAAGCACAATTGTGATGTTGTGCGATTTCGCGGAAATAGATCACTTTATTGGAGCTAATAAGGTGAACTGTGATAGGTACTTTCCCACTGAACTCGACGAAAAACTAATTTTGGCGGACTTAACAATCACTTGCACGAAGAGTATCTCGAAGCCTTTGTTGAAGACTAGACAATTGTTGCTAACATTTGGAAAGAAGCGTACTCAAGAGGTGACTCATTACCAGTATACCGGATGGCCGGAGCATATGGGACCGAAAGATGCCGAGGAGATTAGGTATTTGTTGAAACTAGTGACAGACAGCGAGAGACCGGTTTTTGTCGTATGCAATACTGGTGGTGGACGATCGGCAGCGTTTGTTCTCATCGAGAGCCTCTTCCAAGCGATCAATACAAGTGAAACTGGAGAAATCAATTATCGGAGTCTGATTGAACAAACGAGATCAAAGAGAAAATGTGCTGCACCGGATCCAATTTATTTGGCATTTGCATTTTACACGACTCTCACTCTTTTCTATCCAGCAAACGCACATGATGATGCTTATGTGACTCAAATTTGTCGAATGTATTTTGATGCAAATGAAGGTCTTAAGAAAAAATCGAAGGCGGCCGTGAAGAGTGAGAAGAAAACTTGAACTTTGTGAGGGACCCCAATA
I002	13	AAAGTCTCGAAATTAAAGTTATATAAAACAAGGTC	47	48
E001	3405	AATTTGTCGAATGTATTTTGATGCAAATGAAGGTC	3439	3508
I003CAAACAGTCAGCTTAATGTCTTTTTGTTAAAAATGCAACATAAACAACATATATATACAATTACATATAAAACGCACAGAACGTATCCGAATCCGATTGTTCCCTTCAGAAATTTCGCCGGGCATCTAAACCCCAAGAGTACAACTATAAGGCTATCTTCTCACAATCAAAACTAGAGAGGTTTGTTAAATCGACGGGTTCAGTTCAAAGTCGTTTCAATACTGTAAAACTTTAAAGTCAATTTTTGTGGTAACTTTAGGTGACAGAAGTCGGATAACACCACCCGCAGTGTAAAAGCCACAAGTGCGTTCGACTATAAACACACCTATCGTGACATTCTGTCACATAAAGTTACCACAAAAATTGACTTTAAAGTTTTACAGTAATGAAACGACTTTGAACCGAACCCGTCGATTTAAAAAACCTCTCTAGTTTTGATTGTGAGAAGATAGCCTTATAGTTGTACTCTTTGGGTTTAGATGTCCGGGGAAGTTTCTGAAAGGAACATTCCGAATCCGATTCTGAATCCAATTCAGAATACAATCCGAACCGCAGTCACCGCTCGCAATCGAGCGAAACTGTTTTTTCTTTTTAAGGATCTTTAAGGATTTTTAGGCTTTTTTCAGTTTAAGCCCAGTTAAGAGTATTTTTTTTATCGGTTCTTTCCTGTTTTTTCTGTTTTCAATTTTTTTTTTTTTCATTTTTCTCAAGCGCCCCCCAACCTTTCGATTTGAGCGTACTATGCATATTATATGCATTATTAATTATTTTCTTTTTACTGTTGTTTATTGAAAAATTTTTTTAGTAAGTATTTTCAACGTC
E001ATGAGAATCAAAATAATAATCGTTTTGATAATTATAACGGTTAATCGTGTTGTCAATTCGGATACTTTCGAAGAAGAATCCAGTTTCTTTAATGTGATGTCATTAGATCCACGTTCCAAACGTGAAGCTAAAGATGACAACTTGATAACTGCCGTTGAGCGATTACAATTCGCCTCACGATTGATCAATGCAATGTACCTACAACAAGAATTGACAAAAGGAACCATTCCATCAATGAATTTAACTTTGGATTTGTTCAAATACGATTTCTCAATGGATCAACTGAATGCAATTGACTACAGTTCGCTGGAATCTAAACTGATAGCGCTTAAAGAACTACAATCGAATATCGGCGACGATGTTGAGGCAGATCAATTCTTCACAACTGTCAAAAGTGTTGTCCACGTGGCTCATGATATTGGAGATCTCAAGAAGTGGCCAGACGAGACTAATTTCAAGGCAGACATGAAAGACATTACAGACAGTTTTTCATCAGTTACAACCCTTTCCGAAAAGCTATCAGTATGGAGCAACTCGTACACAGAGATTGAAGCGTTCACTAGTTTCACCGATATTCCCAAATCCCATTCTGCGTTAAACGATTTGTTGAAAAAATCCCAAGATTTTTTGAACATAGTGGAGAATCCGAAGATTACGTTGCATGGCTTCAAAAACAATAATTCTGCTGCTTCTTTCTTTGTATTATGGCCAAAAGTTCGTGATGTGATGAACTTTATTTCATCCTTCAAGATTGTAGACATCAATCGGGGACTAAGAAAGCTAGAAGAACACATGGCATCTATCCGGAATGCATTTCCAAATCAAGAATCGAAGATCCATCTTCAAACCATCGAATCCATCGGGCAGTCCCTGCGAACCAAGAAGTACACAGTTGGTCTACCGAATGGAGCAATTGATATTGGAGCACTAAACTCTCAATTGGCAACCGACGCTTGGGCCCGAGAAACTACTGATCACATGATTTTTCTCCGGGAACTTGAGACGATTTGGTTGTTGGGAGAAGAAGTGCGGAATGTGGAGCGTTTGTTGAGAAAAGATAGATTTTCTACTATTTCTCAATTATTCAATACTATCGAACGACTTGATATCCAGTCTTTGAATGTTCTTGTCGATGAGGCGAAGGTTATTGCCCAATGCGCCAAATCTACTCTAACTACCGCCCCCGACTTCACGAATCTGGAGGAACTATCTAAAATTGCATCGAACATTGACACCGAATTGGAACAATCGAAATCGATATTGAAAAGTGTGATGAATCAACTTGTTGAAAGCAAATCAGGACACGCAGAAGTGCTCACTGTTTGCAAGGATATGAACAATAGCAATTGGACAACCGCTGAGCCATGCTTTAATGGAGTGAAAAAAATGACCGGCTTGTCGCTGACCATGAGTAGAATGACGGCAAACGCTACTTTCTTGAATCCGAATCTTTTGAAAACACTAGAAAAACGTGCTATTGAAAAAATCAATGACTCTCGATCTGATATTGCTCAATTTCTCGACGTACTGAGCTGTCTTCAATCCAACAAAGAATTGGACAAAATTCAAAAGAACCTGTCAGATTTGAATTCGTTCCGAGCAGATCAAAAATTCCCGCCGATAGTCACTGCCGTCGAAGATGCTCTGATCTCAGTTTCAAGCCTCAATAGTGGTCTGAAATCTCTGGCGCTGTACTTTAGCAAGCGCCGCAAATTTGCTTCGGATAAAACATCCCAGTTTCCAAACGCCGCTGAACACACTAATTCCATTGGCCCAGCGGCACAAGAAATTGCTCGACTGGAGGACGTGCTCCGAGAAAGAGCAAATGTGGATATTATCAAGAACCATGCACAAATTGTGCAACGAGAGTTGGCAGCGAGTGGAGCCACTTTGGCACAGGACGATAAGGATAATCTGGAGAAGCTGGTGGCGCTTGGAGCATCTTTGGATGTGATGTTTGTTCAGCTAGATGCATGGAAGAGTGGAATTAAAAAGTCTGATTCCACAAAATTTGTAGACTATGGTTATGTTTTCACGGAAGCTAAGAAGGTTGATTGGGCTAATCTTGGTGGTCTTATGGGCTTGGAAAAATCGTTGGAAAAACTGGTAGAACTTGTGAAGGATGTTGGCAATAAGAAGTCGCTCGGTGAAGTTCAGGATGCTCTGAAGAGCTTGGATGATGGTGGACTGGAGTTTTCAAGTTTTCAAAACAGACTTGATGAACCGAAAAAGGCTCTTGCTGCTCTTGACTTGTTTTTTTCAAATTTATTCAAGCCTCTGCCGACTGCAATTCTCCCACCGCCAGATCTTGGAAATTCTGAAAAGAATGGTCCACCACCACAAACACACGGACAATATGTAATTTTGGCTCTGATCGTCATTGTCATAATTTGTGCAATAATTGCTTACTTTTGCTTAACCCCGAACGGCTACAAAATACTCGACTCGGAAGAAAAAGAGAAACTGTACCCGCCAAATCAGATGATCAGTCGTGTGGATGTGAATGAGACACGTTTTTCAAACTTCCTCAAGACATTCAACACGCAAATTTCGGATTTCGTTACTAGAAAAAGAAATTGTACTTCAGTATTTGAGAATGTTCCAAATAACCTAGAAATTACGGGAGACGATTTTGCCCAGTTTTGCGGCTTACAGGGAGGTAATCACTGTCAATGTGATCCGGTGTCATATGAGTCTTCGAAAAAGAATGGCCAGGGAGAATCATCACATGTTGTTGAATTGGATAACGGCTTGAAGTTTGTGTTGATGCCTGCTCCGCAGTTGCCTGTTGATAAGAAAAGCTCCGATATTTTGGCGATTGCCGCATTTTGGGAGTCAGTGAAGCTGAATAAACCAAGCACAATTGTGATGTTGTGCGATTTCGCGGAAATAGATCACTTTATTGGAGCTAATAAGGTGAACTGTGATAGGTACTTTCCCACTGAACTCGACGAAAAACTAATTTTGGCGGACTTAACAATCACTTGCACGAAGAGTATCTCGAAGCCTTTGTTGAAGACTAGACAATTGTTGCTAACATTTGGAAAGAAGCGTACTCAAGAGGTGACTCATTACCAGTATACCGGATGGCCGGAGCATATGGGACCGAAAGATGCCGAGGAGATTAGGTATTTGTTGAAACTAGTGACAGACAGCGAGAGACCGGTTTTTGTCGTATGCAATACTGGTGGTGGACGATCGGCAGCGTTTGTTCTCATCGAGAGCCTCTTCCAAGCGATCAATACAAGTGAAACTGGAGAAATCAATTATCGGAGTCTGATTGAACAAACGAGATCAAAGAGAAAATGTGCTGCACCGGATCCAATTTATTTGGCATTTGCATTTTACACGACTCTCACTCTTTTCTATCCAGCAAACGCACATGATGATGCTTATGTGACTCAAATTTGTCGAATGTATTTTGATGCAAATGAAGGTCTTAAGAAAAAATCGAAGGCGGCCGTGAAGAGTGAGAAGAAAACTTGAACTTTGTGAGGGACCCCAATA
I003	688	TTTTTTTTTTTCATTTTTCTCAAGCGCCCCCCAAC	722	823
E001	2251	TTGTTTTTTTCAAATTTATTCAAGCCTCTGCCGAC	2285	3508
I004CAAACCAACGTTTGTAAGTTTATAAACTCATACAAAAAACAATCCGTTTATGGAAAAAAACAAAAAATTTTGATGTCAGATGAGCAAGTGTATCCCGTCCGTCCAAGGTCCGTCCGGGACTTTGGCGCGGATAGATGGTACCTTCTGGATAAAAATGTATAATGCTACGTTAATACGTTGATACAAAAGGTCCAAAGTTGAAAAGTGATGCTTATAGAAAAGTGATGCTTATATTTTAAGTTTTCGACTTTAAAACCAAAGTTTTTTAGGTGACATCATTGTCTAATCCACCATTATCTCATGTCCCCACCCGCCTTTTTCTAATATATTCCCGGATACCATCATTATCTCATACCTGTTAAACGGCCTTAATTTTAAAAGCCATTTACCCGTTCAGCCATTTGACGGTCTCTGCTGTTTTAACATGTGTAGGGCTAAACGGCTTAAACGTCTTTTATGTAAACGGCTTGACGTTAAGGGCGGATGGGGACTATCTCATAAACGCCGAAAAAAAACCTTTATTGGCTTTTCAAAGCTTTTAAAGTTTTTTTTTCATTCCACTAAGTTTCAAATCCTTTTTCGGATAAAAGACAATTTTAAAGTTTAAAAGTGTTGAACAGTCGTAACGTTTTAAAATCTAAAATCGATAGATTTTTATCCGTAAAACAAGGTTTTAAAACTTGGTGAAAGCAAAAAACGGGGGTTTTTGATATGGAAATATC
E001ATGAGAATCAAAATAATAATCGTTTTGATAATTATAACGGTTAATCGTGTTGTCAATTCGGATACTTTCGAAGAAGAATCCAGTTTCTTTAATGTGATGTCATTAGATCCACGTTCCAAACGTGAAGCTAAAGATGACAACTTGATAACTGCCGTTGAGCGATTACAATTCGCCTCACGATTGATCAATGCAATGTACCTACAACAAGAATTGACAAAAGGAACCATTCCATCAATGAATTTAACTTTGGATTTGTTCAAATACGATTTCTCAATGGATCAACTGAATGCAATTGACTACAGTTCGCTGGAATCTAAACTGATAGCGCTTAAAGAACTACAATCGAATATCGGCGACGATGTTGAGGCAGATCAATTCTTCACAACTGTCAAAAGTGTTGTCCACGTGGCTCATGATATTGGAGATCTCAAGAAGTGGCCAGACGAGACTAATTTCAAGGCAGACATGAAAGACATTACAGACAGTTTTTCATCAGTTACAACCCTTTCCGAAAAGCTATCAGTATGGAGCAACTCGTACACAGAGATTGAAGCGTTCACTAGTTTCACCGATATTCCCAAATCCCATTCTGCGTTAAACGATTTGTTGAAAAAATCCCAAGATTTTTTGAACATAGTGGAGAATCCGAAGATTACGTTGCATGGCTTCAAAAACAATAATTCTGCTGCTTCTTTCTTTGTATTATGGCCAAAAGTTCGTGATGTGATGAACTTTATTTCATCCTTCAAGATTGTAGACATCAATCGGGGACTAAGAAAGCTAGAAGAACACATGGCATCTATCCGGAATGCATTTCCAAATCAAGAATCGAAGATCCATCTTCAAACCATCGAATCCATCGGGCAGTCCCTGCGAACCAAGAAGTACACAGTTGGTCTACCGAATGGAGCAATTGATATTGGAGCACTAAACTCTCAATTGGCAACCGACGCTTGGGCCCGAGAAACTACTGATCACATGATTTTTCTCCGGGAACTTGAGACGATTTGGTTGTTGGGAGAAGAAGTGCGGAATGTGGAGCGTTTGTTGAGAAAAGATAGATTTTCTACTATTTCTCAATTATTCAATACTATCGAACGACTTGATATCCAGTCTTTGAATGTTCTTGTCGATGAGGCGAAGGTTATTGCCCAATGCGCCAAATCTACTCTAACTACCGCCCCCGACTTCACGAATCTGGAGGAACTATCTAAAATTGCATCGAACATTGACACCGAATTGGAACAATCGAAATCGATATTGAAAAGTGTGATGAATCAACTTGTTGAAAGCAAATCAGGACACGCAGAAGTGCTCACTGTTTGCAAGGATATGAACAATAGCAATTGGACAACCGCTGAGCCATGCTTTAATGGAGTGAAAAAAATGACCGGCTTGTCGCTGACCATGAGTAGAATGACGGCAAACGCTACTTTCTTGAATCCGAATCTTTTGAAAACACTAGAAAAACGTGCTATTGAAAAAATCAATGACTCTCGATCTGATATTGCTCAATTTCTCGACGTACTGAGCTGTCTTCAATCCAACAAAGAATTGGACAAAATTCAAAAGAACCTGTCAGATTTGAATTCGTTCCGAGCAGATCAAAAATTCCCGCCGATAGTCACTGCCGTCGAAGATGCTCTGATCTCAGTTTCAAGCCTCAATAGTGGTCTGAAATCTCTGGCGCTGTACTTTAGCAAGCGCCGCAAATTTGCTTCGGATAAAACATCCCAGTTTCCAAACGCCGCTGAACACACTAATTCCATTGGCCCAGCGGCACAAGAAATTGCTCGACTGGAGGACGTGCTCCGAGAAAGAGCAAATGTGGATATTATCAAGAACCATGCACAAATTGTGCAACGAGAGTTGGCAGCGAGTGGAGCCACTTTGGCACAGGACGATAAGGATAATCTGGAGAAGCTGGTGGCGCTTGGAGCATCTTTGGATGTGATGTTTGTTCAGCTAGATGCATGGAAGAGTGGAATTAAAAAGTCTGATTCCACAAAATTTGTAGACTATGGTTATGTTTTCACGGAAGCTAAGAAGGTTGATTGGGCTAATCTTGGTGGTCTTATGGGCTTGGAAAAATCGTTGGAAAAACTGGTAGAACTTGTGAAGGATGTTGGCAATAAGAAGTCGCTCGGTGAAGTTCAGGATGCTCTGAAGAGCTTGGATGATGGTGGACTGGAGTTTTCAAGTTTTCAAAACAGACTTGATGAACCGAAAAAGGCTCTTGCTGCTCTTGACTTGTTTTTTTCAAATTTATTCAAGCCTCTGCCGACTGCAATTCTCCCACCGCCAGATCTTGGAAATTCTGAAAAGAATGGTCCACCACCACAAACACACGGACAATATGTAATTTTGGCTCTGATCGTCATTGTCATAATTTGTGCAATAATTGCTTACTTTTGCTTAACCCCGAACGGCTACAAAATACTCGACTCGGAAGAAAAAGAGAAACTGTACCCGCCAAATCAGATGATCAGTCGTGTGGATGTGAATGAGACACGTTTTTCAAACTTCCTCAAGACATTCAACACGCAAATTTCGGATTTCGTTACTAGAAAAAGAAATTGTACTTCAGTATTTGAGAATGTTCCAAATAACCTAGAAATTACGGGAGACGATTTTGCCCAGTTTTGCGGCTTACAGGGAGGTAATCACTGTCAATGTGATCCGGTGTCATATGAGTCTTCGAAAAAGAATGGCCAGGGAGAATCATCACATGTTGTTGAATTGGATAACGGCTTGAAGTTTGTGTTGATGCCTGCTCCGCAGTTGCCTGTTGATAAGAAAAGCTCCGATATTTTGGCGATTGCCGCATTTTGGGAGTCAGTGAAGCTGAATAAACCAAGCACAATTGTGATGTTGTGCGATTTCGCGGAAATAGATCACTTTATTGGAGCTAATAAGGTGAACTGTGATAGGTACTTTCCCACTGAACTCGACGAAAAACTAATTTTGGCGGACTTAACAATCACTTGCACGAAGAGTATCTCGAAGCCTTTGTTGAAGACTAGACAATTGTTGCTAACATTTGGAAAGAAGCGTACTCAAGAGGTGACTCATTACCAGTATACCGGATGGCCGGAGCATATGGGACCGAAAGATGCCGAGGAGATTAGGTATTTGTTGAAACTAGTGACAGACAGCGAGAGACCGGTTTTTGTCGTATGCAATACTGGTGGTGGACGATCGGCAGCGTTTGTTCTCATCGAGAGCCTCTTCCAAGCGATCAATACAAGTGAAACTGGAGAAATCAATTATCGGAGTCTGATTGAACAAACGAGATCAAAGAGAAAATGTGCTGCACCGGATCCAATTTATTTGGCATTTGCATTTTACACGACTCTCACTCTTTTCTATCCAGCAAACGCACATGATGATGCTTATGTGACTCAAATTTGTCGAATGTATTTTGATGCAAATGAAGGTCTTAAGAAAAAATCGAAGGCGGCCGTGAAGAGTGAGAAGAAAACTTGAACTTTGTGAGGGACCCCAATA
I004	590	GACAATTTTAAAGTTTAAAAGTGTTGAACAGTCGTAACGTTTTAAA	635	723
E001	27	GATAATTATAACGGTTAATCGTGTTGTCAATTCGGATACTTTCGAA	72	3508
I005CATTCACATACGCACCGAAAGGCTACTTAATGGTTGCCGTGCCTTTCGGACTCACATGGGAAAGCTAAAGTAGAAGCCTTTCACACGATTCGCATCCGCGCAATTCGATTAAAAAGGACCATTTAGGCGTTAAGAACTTCTAGCTTGGTTATCCCTTGTGACACCGTGGTGCACGTTGAAGTCCCCATCCGCCGTTTGTGTTGCCTTTAAATAGCTAAACGGGTTAAACGGTCTTTAAAGCCAAAGGCTTTAAAACAGCTACGTAATTCACAAACTATTATTTTAGCTCAAACCCTTAATCGCAAAAAGTTTTTAACAGCTTATGGAAGTCTTAAAACCAAAGGCTTTCAAACAGATTTTTACGTCCCCATCCGCCGTTGACGGCAAACCGTATAAATAAAAACCGCTTAAGTGGTTTAAGGGCCAAAACGGCTAAACCTCCTTGAAAAATTAAGGTCGTTAAACGACTAAGCGGCCTATAAAAATAAAATCGGTTTGACGACTAAACGGCAAACGGCCTATAGTTATACGGCCTTGACAAATCTTCGTAAAAAATTTTTTGCCTTCGTGCCCATGTCACGGAAAACTTTAAAAAAGGTCAATGGTTTTTAAAAGCCGCTAAACGGCCAAAGAGGTTTAAATAGCCTTTAAACGTCAATGACGTTAAACGGCTAACCCGCCTTTAAAAATTAAGTCCGTTAAACGGCTTAACATCAAACGACCTATTGTTAAACGGCCTTCACAAATCTCCCTCCCTAAGTTTTTAAAAGCCGGTAAAACCTTTTAGCCGTTTTACGGCCAAACGGCTAAATGGCAAACGACCTTTTTTTAGCAAACGGTGGGGTGGGACTAGTTTCGAGGCATCTTTTTTCATTATAAACGCTTTAACTAAACTCAAGGTTTTAAACATATAAAATCTCAGGAAAATCAAACTCGGTTAGACAGCCAACAGGTGTTTTCAAGTTTGAGTTTTTTTGCTTTTATTTTTATTTGAAAGTC
E001ATGAGAATCAAAATAATAATCGTTTTGATAATTATAACGGTTAATCGTGTTGTCAATTCGGATACTTTCGAAGAAGAATCCAGTTTCTTTAATGTGATGTCATTAGATCCACGTTCCAAACGTGAAGCTAAAGATGACAACTTGATAACTGCCGTTGAGCGATTACAATTCGCCTCACGATTGATCAATGCAATGTACCTACAACAAGAATTGACAAAAGGAACCATTCCATCAATGAATTTAACTTTGGATTTGTTCAAATACGATTTCTCAATGGATCAACTGAATGCAATTGACTACAGTTCGCTGGAATCTAAACTGATAGCGCTTAAAGAACTACAATCGAATATCGGCGACGATGTTGAGGCAGATCAATTCTTCACAACTGTCAAAAGTGTTGTCCACGTGGCTCATGATATTGGAGATCTCAAGAAGTGGCCAGACGAGACTAATTTCAAGGCAGACATGAAAGACATTACAGACAGTTTTTCATCAGTTACAACCCTTTCCGAAAAGCTATCAGTATGGAGCAACTCGTACACAGAGATTGAAGCGTTCACTAGTTTCACCGATATTCCCAAATCCCATTCTGCGTTAAACGATTTGTTGAAAAAATCCCAAGATTTTTTGAACATAGTGGAGAATCCGAAGATTACGTTGCATGGCTTCAAAAACAATAATTCTGCTGCTTCTTTCTTTGTATTATGGCCAAAAGTTCGTGATGTGATGAACTTTATTTCATCCTTCAAGATTGTAGACATCAATCGGGGACTAAGAAAGCTAGAAGAACACATGGCATCTATCCGGAATGCATTTCCAAATCAAGAATCGAAGATCCATCTTCAAACCATCGAATCCATCGGGCAGTCCCTGCGAACCAAGAAGTACACAGTTGGTCTACCGAATGGAGCAATTGATATTGGAGCACTAAACTCTCAATTGGCAACCGACGCTTGGGCCCGAGAAACTACTGATCACATGATTTTTCTCCGGGAACTTGAGACGATTTGGTTGTTGGGAGAAGAAGTGCGGAATGTGGAGCGTTTGTTGAGAAAAGATAGATTTTCTACTATTTCTCAATTATTCAATACTATCGAACGACTTGATATCCAGTCTTTGAATGTTCTTGTCGATGAGGCGAAGGTTATTGCCCAATGCGCCAAATCTACTCTAACTACCGCCCCCGACTTCACGAATCTGGAGGAACTATCTAAAATTGCATCGAACATTGACACCGAATTGGAACAATCGAAATCGATATTGAAAAGTGTGATGAATCAACTTGTTGAAAGCAAATCAGGACACGCAGAAGTGCTCACTGTTTGCAAGGATATGAACAATAGCAATTGGACAACCGCTGAGCCATGCTTTAATGGAGTGAAAAAAATGACCGGCTTGTCGCTGACCATGAGTAGAATGACGGCAAACGCTACTTTCTTGAATCCGAATCTTTTGAAAACACTAGAAAAACGTGCTATTGAAAAAATCAATGACTCTCGATCTGATATTGCTCAATTTCTCGACGTACTGAGCTGTCTTCAATCCAACAAAGAATTGGACAAAATTCAAAAGAACCTGTCAGATTTGAATTCGTTCCGAGCAGATCAAAAATTCCCGCCGATAGTCACTGCCGTCGAAGATGCTCTGATCTCAGTTTCAAGCCTCAATAGTGGTCTGAAATCTCTGGCGCTGTACTTTAGCAAGCGCCGCAAATTTGCTTCGGATAAAACATCCCAGTTTCCAAACGCCGCTGAACACACTAATTCCATTGGCCCAGCGGCACAAGAAATTGCTCGACTGGAGGACGTGCTCCGAGAAAGAGCAAATGTGGATATTATCAAGAACCATGCACAAATTGTGCAACGAGAGTTGGCAGCGAGTGGAGCCACTTTGGCACAGGACGATAAGGATAATCTGGAGAAGCTGGTGGCGCTTGGAGCATCTTTGGATGTGATGTTTGTTCAGCTAGATGCATGGAAGAGTGGAATTAAAAAGTCTGATTCCACAAAATTTGTAGACTATGGTTATGTTTTCACGGAAGCTAAGAAGGTTGATTGGGCTAATCTTGGTGGTCTTATGGGCTTGGAAAAATCGTTGGAAAAACTGGTAGAACTTGTGAAGGATGTTGGCAATAAGAAGTCGCTCGGTGAAGTTCAGGATGCTCTGAAGAGCTTGGATGATGGTGGACTGGAGTTTTCAAGTTTTCAAAACAGACTTGATGAACCGAAAAAGGCTCTTGCTGCTCTTGACTTGTTTTTTTCAAATTTATTCAAGCCTCTGCCGACTGCAATTCTCCCACCGCCAGATCTTGGAAATTCTGAAAAGAATGGTCCACCACCACAAACACACGGACAATATGTAATTTTGGCTCTGATCGTCATTGTCATAATTTGTGCAATAATTGCTTACTTTTGCTTAACCCCGAACGGCTACAAAATACTCGACTCGGAAGAAAAAGAGAAACTGTACCCGCCAAATCAGATGATCAGTCGTGTGGATGTGAATGAGACACGTTTTTCAAACTTCCTCAAGACATTCAACACGCAAATTTCGGATTTCGTTACTAGAAAAAGAAATTGTACTTCAGTATTTGAGAATGTTCCAAATAACCTAGAAATTACGGGAGACGATTTTGCCCAGTTTTGCGGCTTACAGGGAGGTAATCACTGTCAATGTGATCCGGTGTCATATGAGTCTTCGAAAAAGAATGGCCAGGGAGAATCATCACATGTTGTTGAATTGGATAACGGCTTGAAGTTTGTGTTGATGCCTGCTCCGCAGTTGCCTGTTGATAAGAAAAGCTCCGATATTTTGGCGATTGCCGCATTTTGGGAGTCAGTGAAGCTGAATAAACCAAGCACAATTGTGATGTTGTGCGATTTCGCGGAAATAGATCACTTTATTGGAGCTAATAAGGTGAACTGTGATAGGTACTTTCCCACTGAACTCGACGAAAAACTAATTTTGGCGGACTTAACAATCACTTGCACGAAGAGTATCTCGAAGCCTTTGTTGAAGACTAGACAATTGTTGCTAACATTTGGAAAGAAGCGTACTCAAGAGGTGACTCATTACCAGTATACCGGATGGCCGGAGCATATGGGACCGAAAGATGCCGAGGAGATTAGGTATTTGTTGAAACTAGTGACAGACAGCGAGAGACCGGTTTTTGTCGTATGCAATACTGGTGGTGGACGATCGGCAGCGTTTGTTCTCATCGAGAGCCTCTTCCAAGCGATCAATACAAGTGAAACTGGAGAAATCAATTATCGGAGTCTGATTGAACAAACGAGATCAAAGAGAAAATGTGCTGCACCGGATCCAATTTATTTGGCATTTGCATTTTACACGACTCTCACTCTTTTCTATCCAGCAAACGCACATGATGATGCTTATGTGACTCAAATTTGTCGAATGTATTTTGATGCAAATGAAGGTCTTAAGAAAAAATCGAAGGCGGCCGTGAAGAGTGAGAAGAAAACTTGAACTTTGTGAGGGACCCCAATA
I005	949	ACAGGTGTTTTCAAGTTT	966	1000
E001	2187	ACTGGAGTTTTCAAGTTT	2204	3508
I006CACTCAACTAGAATAAACTTTCATCCCGAAGGTACCATCTGTCCGCGCCAAAGTCCCGAACTGACTTTGGACGGGCGGACGTAAAACTTCACTTAAATGTTTAAATATTAAAAGAGTAAAAATAGTTAAACTACTTTTTGATTAATTCTTTGCTCTTCTTTCAAGTGCGTACAAAGTGCCCTTAAACCACTTAAGCGGTTTTTATTTATACGGTTTGCCGTCAACGGCGGATGGGGACGTAAAAATCTGTTTGAAAGCCTTTGGTTTTAAGACTTCCATAAGCTGTTAAAAACTTTTTGCGATTAAGGGTTTGAGCTAAAATAATAGTTTGGGAATTACGTAGCTGTTTTAAAGCCTTTGGCTTTAAAGACCGTTTAACCCGTTTAGCTATTTAAAGGCAACACAAACGGCGGATGGGGACTTCAACGTGCACCACGGTGTCACAAGGGATAACCAAGCTAGAAGTTCTTAACGCCTAAATGGTCCTTTTTAATCGAATTGCGCGGATGCGAATCGTGTGAAAGGCTTCTACTTTAGCTTTCCCATGTGAGTCCGAAAGGCACGGCAACCATTAAGTAGCCTTTCGGTGCGTATGTGAATGGTTATTGGAAGCGGAGGAGCTGTTCTTGTAAGTTTCTGACCTGTAGTTCAGCAAGCTATCATAACTTATTAACTCTTTATCATCTTTTAGATAGAAAAGAGTTGTTTGCGAGGTGTAAGGCGTGAAGAAGAGGGTTGTTGGTTTAGCAGAGTTCAAGGGCCTCTTTTTAGTATTCCGCCTAACTCCGTTCTCCGTCTGTAAGATTTCTTTCCAAAAGCCCACTTTTAGTTTTTTTAAGGTTTAAAATAGAAAAGAGTTGTTTGCGAGGTGTAAGGCGTGAAGAAGAGGGTTGTTGGTTTAGCAGAGTTCAAGGGCCTCTTTTTAGTATTCCGCGCCTAACTCGTATTCCGCGCCTACCTCCGTTCTCCGTCTGTAAGATTTCTTTCCAAAAGCCCACTTTTAGTTTTTTTAAGGTTTAAAAAATGAGGTTTGAAAAAACTTGTTAAACCTAATTTCGAAATTTTTAAAAAAGCGCAATTTTTATAAAAAATGCTTTTAAGAGTTAAAGAAGAACTTTAGATCGTGTTGAGATAGATTTAGCTCGACTTTTAAGTTTAATAATAAAAATTAATGTTATATTTTAGTTCCTTTTTTAACTCTATTCTTTTGTAAAATGAAAAAGTTTTAACAAAAGTACGATTTAAGTTTTGCAAAAAAAAAATCACTTCGAAGATCTATAAACCGCCCATGGAGATTAAAACGGACGGACGGTTGGATATACGAGGACACAAATCCGGATTAGGATTCGGCTTCGGATTCGGATACGGATTCGTATTCGATTTCGGATCTTCGAAGTGATTTTTAAAGGTTTTAGGGTC
E001ATGAGAATCAAAATAATAATCGTTTTGATAATTATAACGGTTAATCGTGTTGTCAATTCGGATACTTTCGAAGAAGAATCCAGTTTCTTTAATGTGATGTCATTAGATCCACGTTCCAAACGTGAAGCTAAAGATGACAACTTGATAACTGCCGTTGAGCGATTACAATTCGCCTCACGATTGATCAATGCAATGTACCTACAACAAGAATTGACAAAAGGAACCATTCCATCAATGAATTTAACTTTGGATTTGTTCAAATACGATTTCTCAATGGATCAACTGAATGCAATTGACTACAGTTCGCTGGAATCTAAACTGATAGCGCTTAAAGAACTACAATCGAATATCGGCGACGATGTTGAGGCAGATCAATTCTTCACAACTGTCAAAAGTGTTGTCCACGTGGCTCATGATATTGGAGATCTCAAGAAGTGGCCAGACGAGACTAATTTCAAGGCAGACATGAAAGACATTACAGACAGTTTTTCATCAGTTACAACCCTTTCCGAAAAGCTATCAGTATGGAGCAACTCGTACACAGAGATTGAAGCGTTCACTAGTTTCACCGATATTCCCAAATCCCATTCTGCGTTAAACGATTTGTTGAAAAAATCCCAAGATTTTTTGAACATAGTGGAGAATCCGAAGATTACGTTGCATGGCTTCAAAAACAATAATTCTGCTGCTTCTTTCTTTGTATTATGGCCAAAAGTTCGTGATGTGATGAACTTTATTTCATCCTTCAAGATTGTAGACATCAATCGGGGACTAAGAAAGCTAGAAGAACACATGGCATCTATCCGGAATGCATTTCCAAATCAAGAATCGAAGATCCATCTTCAAACCATCGAATCCATCGGGCAGTCCCTGCGAACCAAGAAGTACACAGTTGGTCTACCGAATGGAGCAATTGATATTGGAGCACTAAACTCTCAATTGGCAACCGACGCTTGGGCCCGAGAAACTACTGATCACATGATTTTTCTCCGGGAACTTGAGACGATTTGGTTGTTGGGAGAAGAAGTGCGGAATGTGGAGCGTTTGTTGAGAAAAGATAGATTTTCTACTATTTCTCAATTATTCAATACTATCGAACGACTTGATATCCAGTCTTTGAATGTTCTTGTCGATGAGGCGAAGGTTATTGCCCAATGCGCCAAATCTACTCTAACTACCGCCCCCGACTTCACGAATCTGGAGGAACTATCTAAAATTGCATCGAACATTGACACCGAATTGGAACAATCGAAATCGATATTGAAAAGTGTGATGAATCAACTTGTTGAAAGCAAATCAGGACACGCAGAAGTGCTCACTGTTTGCAAGGATATGAACAATAGCAATTGGACAACCGCTGAGCCATGCTTTAATGGAGTGAAAAAAATGACCGGCTTGTCGCTGACCATGAGTAGAATGACGGCAAACGCTACTTTCTTGAATCCGAATCTTTTGAAAACACTAGAAAAACGTGCTATTGAAAAAATCAATGACTCTCGATCTGATATTGCTCAATTTCTCGACGTACTGAGCTGTCTTCAATCCAACAAAGAATTGGACAAAATTCAAAAGAACCTGTCAGATTTGAATTCGTTCCGAGCAGATCAAAAATTCCCGCCGATAGTCACTGCCGTCGAAGATGCTCTGATCTCAGTTTCAAGCCTCAATAGTGGTCTGAAATCTCTGGCGCTGTACTTTAGCAAGCGCCGCAAATTTGCTTCGGATAAAACATCCCAGTTTCCAAACGCCGCTGAACACACTAATTCCATTGGCCCAGCGGCACAAGAAATTGCTCGACTGGAGGACGTGCTCCGAGAAAGAGCAAATGTGGATATTATCAAGAACCATGCACAAATTGTGCAACGAGAGTTGGCAGCGAGTGGAGCCACTTTGGCACAGGACGATAAGGATAATCTGGAGAAGCTGGTGGCGCTTGGAGCATCTTTGGATGTGATGTTTGTTCAGCTAGATGCATGGAAGAGTGGAATTAAAAAGTCTGATTCCACAAAATTTGTAGACTATGGTTATGTTTTCACGGAAGCTAAGAAGGTTGATTGGGCTAATCTTGGTGGTCTTATGGGCTTGGAAAAATCGTTGGAAAAACTGGTAGAACTTGTGAAGGATGTTGGCAATAAGAAGTCGCTCGGTGAAGTTCAGGATGCTCTGAAGAGCTTGGATGATGGTGGACTGGAGTTTTCAAGTTTTCAAAACAGACTTGATGAACCGAAAAAGGCTCTTGCTGCTCTTGACTTGTTTTTTTCAAATTTATTCAAGCCTCTGCCGACTGCAATTCTCCCACCGCCAGATCTTGGAAATTCTGAAAAGAATGGTCCACCACCACAAACACACGGACAATATGTAATTTTGGCTCTGATCGTCATTGTCATAATTTGTGCAATAATTGCTTACTTTTGCTTAACCCCGAACGGCTACAAAATACTCGACTCGGAAGAAAAAGAGAAACTGTACCCGCCAAATCAGATGATCAGTCGTGTGGATGTGAATGAGACACGTTTTTCAAACTTCCTCAAGACATTCAACACGCAAATTTCGGATTTCGTTACTAGAAAAAGAAATTGTACTTCAGTATTTGAGAATGTTCCAAATAACCTAGAAATTACGGGAGACGATTTTGCCCAGTTTTGCGGCTTACAGGGAGGTAATCACTGTCAATGTGATCCGGTGTCATATGAGTCTTCGAAAAAGAATGGCCAGGGAGAATCATCACATGTTGTTGAATTGGATAACGGCTTGAAGTTTGTGTTGATGCCTGCTCCGCAGTTGCCTGTTGATAAGAAAAGCTCCGATATTTTGGCGATTGCCGCATTTTGGGAGTCAGTGAAGCTGAATAAACCAAGCACAATTGTGATGTTGTGCGATTTCGCGGAAATAGATCACTTTATTGGAGCTAATAAGGTGAACTGTGATAGGTACTTTCCCACTGAACTCGACGAAAAACTAATTTTGGCGGACTTAACAATCACTTGCACGAAGAGTATCTCGAAGCCTTTGTTGAAGACTAGACAATTGTTGCTAACATTTGGAAAGAAGCGTACTCAAGAGGTGACTCATTACCAGTATACCGGATGGCCGGAGCATATGGGACCGAAAGATGCCGAGGAGATTAGGTATTTGTTGAAACTAGTGACAGACAGCGAGAGACCGGTTTTTGTCGTATGCAATACTGGTGGTGGACGATCGGCAGCGTTTGTTCTCATCGAGAGCCTCTTCCAAGCGATCAATACAAGTGAAACTGGAGAAATCAATTATCGGAGTCTGATTGAACAAACGAGATCAAAGAGAAAATGTGCTGCACCGGATCCAATTTATTTGGCATTTGCATTTTACACGACTCTCACTCTTTTCTATCCAGCAAACGCACATGATGATGCTTATGTGACTCAAATTTGTCGAATGTATTTTGATGCAAATGAAGGTCTTAAGAAAAAATCGAAGGCGGCCGTGAAGAGTGAGAAGAAAACTTGAACTTTGTGAGGGACCCCAATA
I006	1030	TTTGAAAAAACTTGTTAAACCTAATTTCGAAATTTTTAAAAAAGCGCAATTT	1081	1420
E001	1452	TTTGAAAACACTAGAAAAACGTGCTATTGAAAAAATCAATGACTCTCGATCT	1503	3508
I007CATTCTGACAATGCGGACGGACGGATGGAAAGCGGAGATGTATAACGAATCCAAATGCGAATGCGAATGTGAATTGGAATTCGAATCCGAAGTCGAATCCGAGTCCAAATCCGTATCCGAATCCAAATTGGAAATTGAGTTCGCGTGTATCCATCTGTCCATCCGTTTTAATACCCATGGATGGTTTTTTAGAAGTAAAAGTC
E001ATGAGAATCAAAATAATAATCGTTTTGATAATTATAACGGTTAATCGTGTTGTCAATTCGGATACTTTCGAAGAAGAATCCAGTTTCTTTAATGTGATGTCATTAGATCCACGTTCCAAACGTGAAGCTAAAGATGACAACTTGATAACTGCCGTTGAGCGATTACAATTCGCCTCACGATTGATCAATGCAATGTACCTACAACAAGAATTGACAAAAGGAACCATTCCATCAATGAATTTAACTTTGGATTTGTTCAAATACGATTTCTCAATGGATCAACTGAATGCAATTGACTACAGTTCGCTGGAATCTAAACTGATAGCGCTTAAAGAACTACAATCGAATATCGGCGACGATGTTGAGGCAGATCAATTCTTCACAACTGTCAAAAGTGTTGTCCACGTGGCTCATGATATTGGAGATCTCAAGAAGTGGCCAGACGAGACTAATTTCAAGGCAGACATGAAAGACATTACAGACAGTTTTTCATCAGTTACAACCCTTTCCGAAAAGCTATCAGTATGGAGCAACTCGTACACAGAGATTGAAGCGTTCACTAGTTTCACCGATATTCCCAAATCCCATTCTGCGTTAAACGATTTGTTGAAAAAATCCCAAGATTTTTTGAACATAGTGGAGAATCCGAAGATTACGTTGCATGGCTTCAAAAACAATAATTCTGCTGCTTCTTTCTTTGTATTATGGCCAAAAGTTCGTGATGTGATGAACTTTATTTCATCCTTCAAGATTGTAGACATCAATCGGGGACTAAGAAAGCTAGAAGAACACATGGCATCTATCCGGAATGCATTTCCAAATCAAGAATCGAAGATCCATCTTCAAACCATCGAATCCATCGGGCAGTCCCTGCGAACCAAGAAGTACACAGTTGGTCTACCGAATGGAGCAATTGATATTGGAGCACTAAACTCTCAATTGGCAACCGACGCTTGGGCCCGAGAAACTACTGATCACATGATTTTTCTCCGGGAACTTGAGACGATTTGGTTGTTGGGAGAAGAAGTGCGGAATGTGGAGCGTTTGTTGAGAAAAGATAGATTTTCTACTATTTCTCAATTATTCAATACTATCGAACGACTTGATATCCAGTCTTTGAATGTTCTTGTCGATGAGGCGAAGGTTATTGCCCAATGCGCCAAATCTACTCTAACTACCGCCCCCGACTTCACGAATCTGGAGGAACTATCTAAAATTGCATCGAACATTGACACCGAATTGGAACAATCGAAATCGATATTGAAAAGTGTGATGAATCAACTTGTTGAAAGCAAATCAGGACACGCAGAAGTGCTCACTGTTTGCAAGGATATGAACAATAGCAATTGGACAACCGCTGAGCCATGCTTTAATGGAGTGAAAAAAATGACCGGCTTGTCGCTGACCATGAGTAGAATGACGGCAAACGCTACTTTCTTGAATCCGAATCTTTTGAAAACACTAGAAAAACGTGCTATTGAAAAAATCAATGACTCTCGATCTGATATTGCTCAATTTCTCGACGTACTGAGCTGTCTTCAATCCAACAAAGAATTGGACAAAATTCAAAAGAACCTGTCAGATTTGAATTCGTTCCGAGCAGATCAAAAATTCCCGCCGATAGTCACTGCCGTCGAAGATGCTCTGATCTCAGTTTCAAGCCTCAATAGTGGTCTGAAATCTCTGGCGCTGTACTTTAGCAAGCGCCGCAAATTTGCTTCGGATAAAACATCCCAGTTTCCAAACGCCGCTGAACACACTAATTCCATTGGCCCAGCGGCACAAGAAATTGCTCGACTGGAGGACGTGCTCCGAGAAAGAGCAAATGTGGATATTATCAAGAACCATGCACAAATTGTGCAACGAGAGTTGGCAGCGAGTGGAGCCACTTTGGCACAGGACGATAAGGATAATCTGGAGAAGCTGGTGGCGCTTGGAGCATCTTTGGATGTGATGTTTGTTCAGCTAGATGCATGGAAGAGTGGAATTAAAAAGTCTGATTCCACAAAATTTGTAGACTATGGTTATGTTTTCACGGAAGCTAAGAAGGTTGATTGGGCTAATCTTGGTGGTCTTATGGGCTTGGAAAAATCGTTGGAAAAACTGGTAGAACTTGTGAAGGATGTTGGCAATAAGAAGTCGCTCGGTGAAGTTCAGGATGCTCTGAAGAGCTTGGATGATGGTGGACTGGAGTTTTCAAGTTTTCAAAACAGACTTGATGAACCGAAAAAGGCTCTTGCTGCTCTTGACTTGTTTTTTTCAAATTTATTCAAGCCTCTGCCGACTGCAATTCTCCCACCGCCAGATCTTGGAAATTCTGAAAAGAATGGTCCACCACCACAAACACACGGACAATATGTAATTTTGGCTCTGATCGTCATTGTCATAATTTGTGCAATAATTGCTTACTTTTGCTTAACCCCGAACGGCTACAAAATACTCGACTCGGAAGAAAAAGAGAAACTGTACCCGCCAAATCAGATGATCAGTCGTGTGGATGTGAATGAGACACGTTTTTCAAACTTCCTCAAGACATTCAACACGCAAATTTCGGATTTCGTTACTAGAAAAAGAAATTGTACTTCAGTATTTGAGAATGTTCCAAATAACCTAGAAATTACGGGAGACGATTTTGCCCAGTTTTGCGGCTTACAGGGAGGTAATCACTGTCAATGTGATCCGGTGTCATATGAGTCTTCGAAAAAGAATGGCCAGGGAGAATCATCACATGTTGTTGAATTGGATAACGGCTTGAAGTTTGTGTTGATGCCTGCTCCGCAGTTGCCTGTTGATAAGAAAAGCTCCGATATTTTGGCGATTGCCGCATTTTGGGAGTCAGTGAAGCTGAATAAACCAAGCACAATTGTGATGTTGTGCGATTTCGCGGAAATAGATCACTTTATTGGAGCTAATAAGGTGAACTGTGATAGGTACTTTCCCACTGAACTCGACGAAAAACTAATTTTGGCGGACTTAACAATCACTTGCACGAAGAGTATCTCGAAGCCTTTGTTGAAGACTAGACAATTGTTGCTAACATTTGGAAAGAAGCGTACTCAAGAGGTGACTCATTACCAGTATACCGGATGGCCGGAGCATATGGGACCGAAAGATGCCGAGGAGATTAGGTATTTGTTGAAACTAGTGACAGACAGCGAGAGACCGGTTTTTGTCGTATGCAATACTGGTGGTGGACGATCGGCAGCGTTTGTTCTCATCGAGAGCCTCTTCCAAGCGATCAATACAAGTGAAACTGGAGAAATCAATTATCGGAGTCTGATTGAACAAACGAGATCAAAGAGAAAATGTGCTGCACCGGATCCAATTTATTTGGCATTTGCATTTTACACGACTCTCACTCTTTTCTATCCAGCAAACGCACATGATGATGCTTATGTGACTCAAATTTGTCGAATGTATTTTGATGCAAATGAAGGTCTTAAGAAAAAATCGAAGGCGGCCGTGAAGAGTGAGAAGAAAACTTGAACTTTGTGAGGGACCCCAATA
I007	115	ATCCGAATCCAAATTGGAAATTGAGTT	141	204
E001	1248	ATCGAAATCGATATTGAAAAGTGTGAT	1274	3508
I008CACTCGGATATAGACGAACCGTCGTCGGATGCGGACGGACGGGTGATCTGTTGGATGTGGGAGGGCAGACGGATGTACCACTGGGTGAGGACAGACGAACAGATGTTCTGCCGGATGTGTCCCGTCATCAGGACGGACGGACAGATAGTTCGGTGGGAGGCAAAAATTAGGTAAATAAAAAGTC
E001ATGAGAATCAAAATAATAATCGTTTTGATAATTATAACGGTTAATCGTGTTGTCAATTCGGATACTTTCGAAGAAGAATCCAGTTTCTTTAATGTGATGTCATTAGATCCACGTTCCAAACGTGAAGCTAAAGATGACAACTTGATAACTGCCGTTGAGCGATTACAATTCGCCTCACGATTGATCAATGCAATGTACCTACAACAAGAATTGACAAAAGGAACCATTCCATCAATGAATTTAACTTTGGATTTGTTCAAATACGATTTCTCAATGGATCAACTGAATGCAATTGACTACAGTTCGCTGGAATCTAAACTGATAGCGCTTAAAGAACTACAATCGAATATCGGCGACGATGTTGAGGCAGATCAATTCTTCACAACTGTCAAAAGTGTTGTCCACGTGGCTCATGATATTGGAGATCTCAAGAAGTGGCCAGACGAGACTAATTTCAAGGCAGACATGAAAGACATTACAGACAGTTTTTCATCAGTTACAACCCTTTCCGAAAAGCTATCAGTATGGAGCAACTCGTACACAGAGATTGAAGCGTTCACTAGTTTCACCGATATTCCCAAATCCCATTCTGCGTTAAACGATTTGTTGAAAAAATCCCAAGATTTTTTGAACATAGTGGAGAATCCGAAGATTACGTTGCATGGCTTCAAAAACAATAATTCTGCTGCTTCTTTCTTTGTATTATGGCCAAAAGTTCGTGATGTGATGAACTTTATTTCATCCTTCAAGATTGTAGACATCAATCGGGGACTAAGAAAGCTAGAAGAACACATGGCATCTATCCGGAATGCATTTCCAAATCAAGAATCGAAGATCCATCTTCAAACCATCGAATCCATCGGGCAGTCCCTGCGAACCAAGAAGTACACAGTTGGTCTACCGAATGGAGCAATTGATATTGGAGCACTAAACTCTCAATTGGCAACCGACGCTTGGGCCCGAGAAACTACTGATCACATGATTTTTCTCCGGGAACTTGAGACGATTTGGTTGTTGGGAGAAGAAGTGCGGAATGTGGAGCGTTTGTTGAGAAAAGATAGATTTTCTACTATTTCTCAATTATTCAATACTATCGAACGACTTGATATCCAGTCTTTGAATGTTCTTGTCGATGAGGCGAAGGTTATTGCCCAATGCGCCAAATCTACTCTAACTACCGCCCCCGACTTCACGAATCTGGAGGAACTATCTAAAATTGCATCGAACATTGACACCGAATTGGAACAATCGAAATCGATATTGAAAAGTGTGATGAATCAACTTGTTGAAAGCAAATCAGGACACGCAGAAGTGCTCACTGTTTGCAAGGATATGAACAATAGCAATTGGACAACCGCTGAGCCATGCTTTAATGGAGTGAAAAAAATGACCGGCTTGTCGCTGACCATGAGTAGAATGACGGCAAACGCTACTTTCTTGAATCCGAATCTTTTGAAAACACTAGAAAAACGTGCTATTGAAAAAATCAATGACTCTCGATCTGATATTGCTCAATTTCTCGACGTACTGAGCTGTCTTCAATCCAACAAAGAATTGGACAAAATTCAAAAGAACCTGTCAGATTTGAATTCGTTCCGAGCAGATCAAAAATTCCCGCCGATAGTCACTGCCGTCGAAGATGCTCTGATCTCAGTTTCAAGCCTCAATAGTGGTCTGAAATCTCTGGCGCTGTACTTTAGCAAGCGCCGCAAATTTGCTTCGGATAAAACATCCCAGTTTCCAAACGCCGCTGAACACACTAATTCCATTGGCCCAGCGGCACAAGAAATTGCTCGACTGGAGGACGTGCTCCGAGAAAGAGCAAATGTGGATATTATCAAGAACCATGCACAAATTGTGCAACGAGAGTTGGCAGCGAGTGGAGCCACTTTGGCACAGGACGATAAGGATAATCTGGAGAAGCTGGTGGCGCTTGGAGCATCTTTGGATGTGATGTTTGTTCAGCTAGATGCATGGAAGAGTGGAATTAAAAAGTCTGATTCCACAAAATTTGTAGACTATGGTTATGTTTTCACGGAAGCTAAGAAGGTTGATTGGGCTAATCTTGGTGGTCTTATGGGCTTGGAAAAATCGTTGGAAAAACTGGTAGAACTTGTGAAGGATGTTGGCAATAAGAAGTCGCTCGGTGAAGTTCAGGATGCTCTGAAGAGCTTGGATGATGGTGGACTGGAGTTTTCAAGTTTTCAAAACAGACTTGATGAACCGAAAAAGGCTCTTGCTGCTCTTGACTTGTTTTTTTCAAATTTATTCAAGCCTCTGCCGACTGCAATTCTCCCACCGCCAGATCTTGGAAATTCTGAAAAGAATGGTCCACCACCACAAACACACGGACAATATGTAATTTTGGCTCTGATCGTCATTGTCATAATTTGTGCAATAATTGCTTACTTTTGCTTAACCCCGAACGGCTACAAAATACTCGACTCGGAAGAAAAAGAGAAACTGTACCCGCCAAATCAGATGATCAGTCGTGTGGATGTGAATGAGACACGTTTTTCAAACTTCCTCAAGACATTCAACACGCAAATTTCGGATTTCGTTACTAGAAAAAGAAATTGTACTTCAGTATTTGAGAATGTTCCAAATAACCTAGAAATTACGGGAGACGATTTTGCCCAGTTTTGCGGCTTACAGGGAGGTAATCACTGTCAATGTGATCCGGTGTCATATGAGTCTTCGAAAAAGAATGGCCAGGGAGAATCATCACATGTTGTTGAATTGGATAACGGCTTGAAGTTTGTGTTGATGCCTGCTCCGCAGTTGCCTGTTGATAAGAAAAGCTCCGATATTTTGGCGATTGCCGCATTTTGGGAGTCAGTGAAGCTGAATAAACCAAGCACAATTGTGATGTTGTGCGATTTCGCGGAAATAGATCACTTTATTGGAGCTAATAAGGTGAACTGTGATAGGTACTTTCCCACTGAACTCGACGAAAAACTAATTTTGGCGGACTTAACAATCACTTGCACGAAGAGTATCTCGAAGCCTTTGTTGAAGACTAGACAATTGTTGCTAACATTTGGAAAGAAGCGTACTCAAGAGGTGACTCATTACCAGTATACCGGATGGCCGGAGCATATGGGACCGAAAGATGCCGAGGAGATTAGGTATTTGTTGAAACTAGTGACAGACAGCGAGAGACCGGTTTTTGTCGTATGCAATACTGGTGGTGGACGATCGGCAGCGTTTGTTCTCATCGAGAGCCTCTTCCAAGCGATCAATACAAGTGAAACTGGAGAAATCAATTATCGGAGTCTGATTGAACAAACGAGATCAAAGAGAAAATGTGCTGCACCGGATCCAATTTATTTGGCATTTGCATTTTACACGACTCTCACTCTTTTCTATCCAGCAAACGCACATGATGATGCTTATGTGACTCAAATTTGTCGAATGTATTTTGATGCAAATGAAGGTCTTAAGAAAAAATCGAAGGCGGCCGTGAAGAGTGAGAAGAAAACTTGAACTTTGTGAGGGACCCCAATA
I008	99	ACAGATGTTCTGCCGGATG	117	185
E001	889	ACAGTTGGTCTACCGAATG	907	3508
I009CATTCATATCCGTGCGTCCGTACTTTATCCGCGCCACCGTGCGGCCATCCGTCCGTGAGTGTAGACGTAGCCTAACAGGCCTATTTTTAAAAATAAAAAATTATTATTGGCCAGTTAAGAAACGAAAAACTTTACTAACAAAAGTTAAAAAGAGTAGTTATAAGATTGGAAGGAGTGCGGACAGGCGGATGATAAAAAAAGGTACGTCCGTATTTTCCATCGGACGTTGTTTGAAAAAAGGTC
E001ATGAGAATCAAAATAATAATCGTTTTGATAATTATAACGGTTAATCGTGTTGTCAATTCGGATACTTTCGAAGAAGAATCCAGTTTCTTTAATGTGATGTCATTAGATCCACGTTCCAAACGTGAAGCTAAAGATGACAACTTGATAACTGCCGTTGAGCGATTACAATTCGCCTCACGATTGATCAATGCAATGTACCTACAACAAGAATTGACAAAAGGAACCATTCCATCAATGAATTTAACTTTGGATTTGTTCAAATACGATTTCTCAATGGATCAACTGAATGCAATTGACTACAGTTCGCTGGAATCTAAACTGATAGCGCTTAAAGAACTACAATCGAATATCGGCGACGATGTTGAGGCAGATCAATTCTTCACAACTGTCAAAAGTGTTGTCCACGTGGCTCATGATATTGGAGATCTCAAGAAGTGGCCAGACGAGACTAATTTCAAGGCAGACATGAAAGACATTACAGACAGTTTTTCATCAGTTACAACCCTTTCCGAAAAGCTATCAGTATGGAGCAACTCGTACACAGAGATTGAAGCGTTCACTAGTTTCACCGATATTCCCAAATCCCATTCTGCGTTAAACGATTTGTTGAAAAAATCCCAAGATTTTTTGAACATAGTGGAGAATCCGAAGATTACGTTGCATGGCTTCAAAAACAATAATTCTGCTGCTTCTTTCTTTGTATTATGGCCAAAAGTTCGTGATGTGATGAACTTTATTTCATCCTTCAAGATTGTAGACATCAATCGGGGACTAAGAAAGCTAGAAGAACACATGGCATCTATCCGGAATGCATTTCCAAATCAAGAATCGAAGATCCATCTTCAAACCATCGAATCCATCGGGCAGTCCCTGCGAACCAAGAAGTACACAGTTGGTCTACCGAATGGAGCAATTGATATTGGAGCACTAAACTCTCAATTGGCAACCGACGCTTGGGCCCGAGAAACTACTGATCACATGATTTTTCTCCGGGAACTTGAGACGATTTGGTTGTTGGGAGAAGAAGTGCGGAATGTGGAGCGTTTGTTGAGAAAAGATAGATTTTCTACTATTTCTCAATTATTCAATACTATCGAACGACTTGATATCCAGTCTTTGAATGTTCTTGTCGATGAGGCGAAGGTTATTGCCCAATGCGCCAAATCTACTCTAACTACCGCCCCCGACTTCACGAATCTGGAGGAACTATCTAAAATTGCATCGAACATTGACACCGAATTGGAACAATCGAAATCGATATTGAAAAGTGTGATGAATCAACTTGTTGAAAGCAAATCAGGACACGCAGAAGTGCTCACTGTTTGCAAGGATATGAACAATAGCAATTGGACAACCGCTGAGCCATGCTTTAATGGAGTGAAAAAAATGACCGGCTTGTCGCTGACCATGAGTAGAATGACGGCAAACGCTACTTTCTTGAATCCGAATCTTTTGAAAACACTAGAAAAACGTGCTATTGAAAAAATCAATGACTCTCGATCTGATATTGCTCAATTTCTCGACGTACTGAGCTGTCTTCAATCCAACAAAGAATTGGACAAAATTCAAAAGAACCTGTCAGATTTGAATTCGTTCCGAGCAGATCAAAAATTCCCGCCGATAGTCACTGCCGTCGAAGATGCTCTGATCTCAGTTTCAAGCCTCAATAGTGGTCTGAAATCTCTGGCGCTGTACTTTAGCAAGCGCCGCAAATTTGCTTCGGATAAAACATCCCAGTTTCCAAACGCCGCTGAACACACTAATTCCATTGGCCCAGCGGCACAAGAAATTGCTCGACTGGAGGACGTGCTCCGAGAAAGAGCAAATGTGGATATTATCAAGAACCATGCACAAATTGTGCAACGAGAGTTGGCAGCGAGTGGAGCCACTTTGGCACAGGACGATAAGGATAATCTGGAGAAGCTGGTGGCGCTTGGAGCATCTTTGGATGTGATGTTTGTTCAGCTAGATGCATGGAAGAGTGGAATTAAAAAGTCTGATTCCACAAAATTTGTAGACTATGGTTATGTTTTCACGGAAGCTAAGAAGGTTGATTGGGCTAATCTTGGTGGTCTTATGGGCTTGGAAAAATCGTTGGAAAAACTGGTAGAACTTGTGAAGGATGTTGGCAATAAGAAGTCGCTCGGTGAAGTTCAGGATGCTCTGAAGAGCTTGGATGATGGTGGACTGGAGTTTTCAAGTTTTCAAAACAGACTTGATGAACCGAAAAAGGCTCTTGCTGCTCTTGACTTGTTTTTTTCAAATTTATTCAAGCCTCTGCCGACTGCAATTCTCCCACCGCCAGATCTTGGAAATTCTGAAAAGAATGGTCCACCACCACAAACACACGGACAATATGTAATTTTGGCTCTGATCGTCATTGTCATAATTTGTGCAATAATTGCTTACTTTTGCTTAACCCCGAACGGCTACAAAATACTCGACTCGGAAGAAAAAGAGAAACTGTACCCGCCAAATCAGATGATCAGTCGTGTGGATGTGAATGAGACACGTTTTTCAAACTTCCTCAAGACATTCAACACGCAAATTTCGGATTTCGTTACTAGAAAAAGAAATTGTACTTCAGTATTTGAGAATGTTCCAAATAACCTAGAAATTACGGGAGACGATTTTGCCCAGTTTTGCGGCTTACAGGGAGGTAATCACTGTCAATGTGATCCGGTGTCATATGAGTCTTCGAAAAAGAATGGCCAGGGAGAATCATCACATGTTGTTGAATTGGATAACGGCTTGAAGTTTGTGTTGATGCCTGCTCCGCAGTTGCCTGTTGATAAGAAAAGCTCCGATATTTTGGCGATTGCCGCATTTTGGGAGTCAGTGAAGCTGAATAAACCAAGCACAATTGTGATGTTGTGCGATTTCGCGGAAATAGATCACTTTATTGGAGCTAATAAGGTGAACTGTGATAGGTACTTTCCCACTGAACTCGACGAAAAACTAATTTTGGCGGACTTAACAATCACTTGCACGAAGAGTATCTCGAAGCCTTTGTTGAAGACTAGACAATTGTTGCTAACATTTGGAAAGAAGCGTACTCAAGAGGTGACTCATTACCAGTATACCGGATGGCCGGAGCATATGGGACCGAAAGATGCCGAGGAGATTAGGTATTTGTTGAAACTAGTGACAGACAGCGAGAGACCGGTTTTTGTCGTATGCAATACTGGTGGTGGACGATCGGCAGCGTTTGTTCTCATCGAGAGCCTCTTCCAAGCGATCAATACAAGTGAAACTGGAGAAATCAATTATCGGAGTCTGATTGAACAAACGAGATCAAAGAGAAAATGTGCTGCACCGGATCCAATTTATTTGGCATTTGCATTTTACACGACTCTCACTCTTTTCTATCCAGCAAACGCACATGATGATGCTTATGTGACTCAAATTTGTCGAATGTATTTTGATGCAAATGAAGGTCTTAAGAAAAAATCGAAGGCGGCCGTGAAGAGTGAGAAGAAAACTTGAACTTTGTGAGGGACCCCAATA
I009	115	TTAAGAAACGAAAAACTTTACTAACAAAAGTTAAAAAGAGTAGTTATAAGAT	166	244
E001	3014	TGAAGACTAGACAATTGTTGCTAACATTTGGAAAGAAGCGTACTCAAGAGGT	3065	3508
I010CACTCAAAAATCGAAAAAGAGTCCTTTTTAAGTGACTTTTAGCTCTTGTATAGGCTTTAAAGACTCGTAAAAAGTC
E001ATGAGAATCAAAATAATAATCGTTTTGATAATTATAACGGTTAATCGTGTTGTCAATTCGGATACTTTCGAAGAAGAATCCAGTTTCTTTAATGTGATGTCATTAGATCCACGTTCCAAACGTGAAGCTAAAGATGACAACTTGATAACTGCCGTTGAGCGATTACAATTCGCCTCACGATTGATCAATGCAATGTACCTACAACAAGAATTGACAAAAGGAACCATTCCATCAATGAATTTAACTTTGGATTTGTTCAAATACGATTTCTCAATGGATCAACTGAATGCAATTGACTACAGTTCGCTGGAATCTAAACTGATAGCGCTTAAAGAACTACAATCGAATATCGGCGACGATGTTGAGGCAGATCAATTCTTCACAACTGTCAAAAGTGTTGTCCACGTGGCTCATGATATTGGAGATCTCAAGAAGTGGCCAGACGAGACTAATTTCAAGGCAGACATGAAAGACATTACAGACAGTTTTTCATCAGTTACAACCCTTTCCGAAAAGCTATCAGTATGGAGCAACTCGTACACAGAGATTGAAGCGTTCACTAGTTTCACCGATATTCCCAAATCCCATTCTGCGTTAAACGATTTGTTGAAAAAATCCCAAGATTTTTTGAACATAGTGGAGAATCCGAAGATTACGTTGCATGGCTTCAAAAACAATAATTCTGCTGCTTCTTTCTTTGTATTATGGCCAAAAGTTCGTGATGTGATGAACTTTATTTCATCCTTCAAGATTGTAGACATCAATCGGGGACTAAGAAAGCTAGAAGAACACATGGCATCTATCCGGAATGCATTTCCAAATCAAGAATCGAAGATCCATCTTCAAACCATCGAATCCATCGGGCAGTCCCTGCGAACCAAGAAGTACACAGTTGGTCTACCGAATGGAGCAATTGATATTGGAGCACTAAACTCTCAATTGGCAACCGACGCTTGGGCCCGAGAAACTACTGATCACATGATTTTTCTCCGGGAACTTGAGACGATTTGGTTGTTGGGAGAAGAAGTGCGGAATGTGGAGCGTTTGTTGAGAAAAGATAGATTTTCTACTATTTCTCAATTATTCAATACTATCGAACGACTTGATATCCAGTCTTTGAATGTTCTTGTCGATGAGGCGAAGGTTATTGCCCAATGCGCCAAATCTACTCTAACTACCGCCCCCGACTTCACGAATCTGGAGGAACTATCTAAAATTGCATCGAACATTGACACCGAATTGGAACAATCGAAATCGATATTGAAAAGTGTGATGAATCAACTTGTTGAAAGCAAATCAGGACACGCAGAAGTGCTCACTGTTTGCAAGGATATGAACAATAGCAATTGGACAACCGCTGAGCCATGCTTTAATGGAGTGAAAAAAATGACCGGCTTGTCGCTGACCATGAGTAGAATGACGGCAAACGCTACTTTCTTGAATCCGAATCTTTTGAAAACACTAGAAAAACGTGCTATTGAAAAAATCAATGACTCTCGATCTGATATTGCTCAATTTCTCGACGTACTGAGCTGTCTTCAATCCAACAAAGAATTGGACAAAATTCAAAAGAACCTGTCAGATTTGAATTCGTTCCGAGCAGATCAAAAATTCCCGCCGATAGTCACTGCCGTCGAAGATGCTCTGATCTCAGTTTCAAGCCTCAATAGTGGTCTGAAATCTCTGGCGCTGTACTTTAGCAAGCGCCGCAAATTTGCTTCGGATAAAACATCCCAGTTTCCAAACGCCGCTGAACACACTAATTCCATTGGCCCAGCGGCACAAGAAATTGCTCGACTGGAGGACGTGCTCCGAGAAAGAGCAAATGTGGATATTATCAAGAACCATGCACAAATTGTGCAACGAGAGTTGGCAGCGAGTGGAGCCACTTTGGCACAGGACGATAAGGATAATCTGGAGAAGCTGGTGGCGCTTGGAGCATCTTTGGATGTGATGTTTGTTCAGCTAGATGCATGGAAGAGTGGAATTAAAAAGTCTGATTCCACAAAATTTGTAGACTATGGTTATGTTTTCACGGAAGCTAAGAAGGTTGATTGGGCTAATCTTGGTGGTCTTATGGGCTTGGAAAAATCGTTGGAAAAACTGGTAGAACTTGTGAAGGATGTTGGCAATAAGAAGTCGCTCGGTGAAGTTCAGGATGCTCTGAAGAGCTTGGATGATGGTGGACTGGAGTTTTCAAGTTTTCAAAACAGACTTGATGAACCGAAAAAGGCTCTTGCTGCTCTTGACTTGTTTTTTTCAAATTTATTCAAGCCTCTGCCGACTGCAATTCTCCCACCGCCAGATCTTGGAAATTCTGAAAAGAATGGTCCACCACCACAAACACACGGACAATATGTAATTTTGGCTCTGATCGTCATTGTCATAATTTGTGCAATAATTGCTTACTTTTGCTTAACCCCGAACGGCTACAAAATACTCGACTCGGAAGAAAAAGAGAAACTGTACCCGCCAAATCAGATGATCAGTCGTGTGGATGTGAATGAGACACGTTTTTCAAACTTCCTCAAGACATTCAACACGCAAATTTCGGATTTCGTTACTAGAAAAAGAAATTGTACTTCAGTATTTGAGAATGTTCCAAATAACCTAGAAATTACGGGAGACGATTTTGCCCAGTTTTGCGGCTTACAGGGAGGTAATCACTGTCAATGTGATCCGGTGTCATATGAGTCTTCGAAAAAGAATGGCCAGGGAGAATCATCACATGTTGTTGAATTGGATAACGGCTTGAAGTTTGTGTTGATGCCTGCTCCGCAGTTGCCTGTTGATAAGAAAAGCTCCGATATTTTGGCGATTGCCGCATTTTGGGAGTCAGTGAAGCTGAATAAACCAAGCACAATTGTGATGTTGTGCGATTTCGCGGAAATAGATCACTTTATTGGAGCTAATAAGGTGAACTGTGATAGGTACTTTCCCACTGAACTCGACGAAAAACTAATTTTGGCGGACTTAACAATCACTTGCACGAAGAGTATCTCGAAGCCTTTGTTGAAGACTAGACAATTGTTGCTAACATTTGGAAAGAAGCGTACTCAAGAGGTGACTCATTACCAGTATACCGGATGGCCGGAGCATATGGGACCGAAAGATGCCGAGGAGATTAGGTATTTGTTGAAACTAGTGACAGACAGCGAGAGACCGGTTTTTGTCGTATGCAATACTGGTGGTGGACGATCGGCAGCGTTTGTTCTCATCGAGAGCCTCTTCCAAGCGATCAATACAAGTGAAACTGGAGAAATCAATTATCGGAGTCTGATTGAACAAACGAGATCAAAGAGAAAATGTGCTGCACCGGATCCAATTTATTTGGCATTTGCATTTTACACGACTCTCACTCTTTTCTATCCAGCAAACGCACATGATGATGCTTATGTGACTCAAATTTGTCGAATGTATTTTGATGCAAATGAAGGTCTTAAGAAAAAATCGAAGGCGGCCGTGAAGAGTGAGAAGAAAACTTGAACTTTGTGAGGGACCCCAATA
I010	11	TCGAAAAAGAGTCCTTTTT	29	77
E001	68	TCGAAGAAGAATCCAGTTT	86	3508
I011CATTCACACAAAGGTTTACCTCGTGTTTTTATGGACGGATTAACGGATAAGCTACGGGCGCACAAATGAGCGGATGAACGTTCGGATACGCGAATGGAGTACGGACCGCTGCTCGAATCAAAGAAACGTGTACGGATGAAACGCGTGTAGATAAAACATGGACAGATCCTCGAAGGAACGGATGGACGGATACACGGAAGTAGTACGAGTGGACGGAAAAGAGCGAAAAGTATGGACGGACGTACAAACGGATACAGAGTATGGACGGATGGGTGCACGGATTCGCGGATAAAGTACGGACGAAACGGATGAACGGGTAAATAACGGACTAATACATGAACGGACAGACAGACGCACGGATGAAGTACTGACGTAAAAGATGCATCTGTACTTCTGCACTTTCGAACCGTAGGCGGACCATGAAACAATTGTAAACGTC
E001ATGAGAATCAAAATAATAATCGTTTTGATAATTATAACGGTTAATCGTGTTGTCAATTCGGATACTTTCGAAGAAGAATCCAGTTTCTTTAATGTGATGTCATTAGATCCACGTTCCAAACGTGAAGCTAAAGATGACAACTTGATAACTGCCGTTGAGCGATTACAATTCGCCTCACGATTGATCAATGCAATGTACCTACAACAAGAATTGACAAAAGGAACCATTCCATCAATGAATTTAACTTTGGATTTGTTCAAATACGATTTCTCAATGGATCAACTGAATGCAATTGACTACAGTTCGCTGGAATCTAAACTGATAGCGCTTAAAGAACTACAATCGAATATCGGCGACGATGTTGAGGCAGATCAATTCTTCACAACTGTCAAAAGTGTTGTCCACGTGGCTCATGATATTGGAGATCTCAAGAAGTGGCCAGACGAGACTAATTTCAAGGCAGACATGAAAGACATTACAGACAGTTTTTCATCAGTTACAACCCTTTCCGAAAAGCTATCAGTATGGAGCAACTCGTACACAGAGATTGAAGCGTTCACTAGTTTCACCGATATTCCCAAATCCCATTCTGCGTTAAACGATTTGTTGAAAAAATCCCAAGATTTTTTGAACATAGTGGAGAATCCGAAGATTACGTTGCATGGCTTCAAAAACAATAATTCTGCTGCTTCTTTCTTTGTATTATGGCCAAAAGTTCGTGATGTGATGAACTTTATTTCATCCTTCAAGATTGTAGACATCAATCGGGGACTAAGAAAGCTAGAAGAACACATGGCATCTATCCGGAATGCATTTCCAAATCAAGAATCGAAGATCCATCTTCAAACCATCGAATCCATCGGGCAGTCCCTGCGAACCAAGAAGTACACAGTTGGTCTACCGAATGGAGCAATTGATATTGGAGCACTAAACTCTCAATTGGCAACCGACGCTTGGGCCCGAGAAACTACTGATCACATGATTTTTCTCCGGGAACTTGAGACGATTTGGTTGTTGGGAGAAGAAGTGCGGAATGTGGAGCGTTTGTTGAGAAAAGATAGATTTTCTACTATTTCTCAATTATTCAATACTATCGAACGACTTGATATCCAGTCTTTGAATGTTCTTGTCGATGAGGCGAAGGTTATTGCCCAATGCGCCAAATCTACTCTAACTACCGCCCCCGACTTCACGAATCTGGAGGAACTATCTAAAATTGCATCGAACATTGACACCGAATTGGAACAATCGAAATCGATATTGAAAAGTGTGATGAATCAACTTGTTGAAAGCAAATCAGGACACGCAGAAGTGCTCACTGTTTGCAAGGATATGAACAATAGCAATTGGACAACCGCTGAGCCATGCTTTAATGGAGTGAAAAAAATGACCGGCTTGTCGCTGACCATGAGTAGAATGACGGCAAACGCTACTTTCTTGAATCCGAATCTTTTGAAAACACTAGAAAAACGTGCTATTGAAAAAATCAATGACTCTCGATCTGATATTGCTCAATTTCTCGACGTACTGAGCTGTCTTCAATCCAACAAAGAATTGGACAAAATTCAAAAGAACCTGTCAGATTTGAATTCGTTCCGAGCAGATCAAAAATTCCCGCCGATAGTCACTGCCGTCGAAGATGCTCTGATCTCAGTTTCAAGCCTCAATAGTGGTCTGAAATCTCTGGCGCTGTACTTTAGCAAGCGCCGCAAATTTGCTTCGGATAAAACATCCCAGTTTCCAAACGCCGCTGAACACACTAATTCCATTGGCCCAGCGGCACAAGAAATTGCTCGACTGGAGGACGTGCTCCGAGAAAGAGCAAATGTGGATATTATCAAGAACCATGCACAAATTGTGCAACGAGAGTTGGCAGCGAGTGGAGCCACTTTGGCACAGGACGATAAGGATAATCTGGAGAAGCTGGTGGCGCTTGGAGCATCTTTGGATGTGATGTTTGTTCAGCTAGATGCATGGAAGAGTGGAATTAAAAAGTCTGATTCCACAAAATTTGTAGACTATGGTTATGTTTTCACGGAAGCTAAGAAGGTTGATTGGGCTAATCTTGGTGGTCTTATGGGCTTGGAAAAATCGTTGGAAAAACTGGTAGAACTTGTGAAGGATGTTGGCAATAAGAAGTCGCTCGGTGAAGTTCAGGATGCTCTGAAGAGCTTGGATGATGGTGGACTGGAGTTTTCAAGTTTTCAAAACAGACTTGATGAACCGAAAAAGGCTCTTGCTGCTCTTGACTTGTTTTTTTCAAATTTATTCAAGCCTCTGCCGACTGCAATTCTCCCACCGCCAGATCTTGGAAATTCTGAAAAGAATGGTCCACCACCACAAACACACGGACAATATGTAATTTTGGCTCTGATCGTCATTGTCATAATTTGTGCAATAATTGCTTACTTTTGCTTAACCCCGAACGGCTACAAAATACTCGACTCGGAAGAAAAAGAGAAACTGTACCCGCCAAATCAGATGATCAGTCGTGTGGATGTGAATGAGACACGTTTTTCAAACTTCCTCAAGACATTCAACACGCAAATTTCGGATTTCGTTACTAGAAAAAGAAATTGTACTTCAGTATTTGAGAATGTTCCAAATAACCTAGAAATTACGGGAGACGATTTTGCCCAGTTTTGCGGCTTACAGGGAGGTAATCACTGTCAATGTGATCCGGTGTCATATGAGTCTTCGAAAAAGAATGGCCAGGGAGAATCATCACATGTTGTTGAATTGGATAACGGCTTGAAGTTTGTGTTGATGCCTGCTCCGCAGTTGCCTGTTGATAAGAAAAGCTCCGATATTTTGGCGATTGCCGCATTTTGGGAGTCAGTGAAGCTGAATAAACCAAGCACAATTGTGATGTTGTGCGATTTCGCGGAAATAGATCACTTTATTGGAGCTAATAAGGTGAACTGTGATAGGTACTTTCCCACTGAACTCGACGAAAAACTAATTTTGGCGGACTTAACAATCACTTGCACGAAGAGTATCTCGAAGCCTTTGTTGAAGACTAGACAATTGTTGCTAACATTTGGAAAGAAGCGTACTCAAGAGGTGACTCATTACCAGTATACCGGATGGCCGGAGCATATGGGACCGAAAGATGCCGAGGAGATTAGGTATTTGTTGAAACTAGTGACAGACAGCGAGAGACCGGTTTTTGTCGTATGCAATACTGGTGGTGGACGATCGGCAGCGTTTGTTCTCATCGAGAGCCTCTTCCAAGCGATCAATACAAGTGAAACTGGAGAAATCAATTATCGGAGTCTGATTGAACAAACGAGATCAAAGAGAAAATGTGCTGCACCGGATCCAATTTATTTGGCATTTGCATTTTACACGACTCTCACTCTTTTCTATCCAGCAAACGCACATGATGATGCTTATGTGACTCAAATTTGTCGAATGTATTTTGATGCAAATGAAGGTCTTAAGAAAAAATCGAAGGCGGCCGTGAAGAGTGAGAAGAAAACTTGAACTTTGTGAGGGACCCCAATA
I011	374	TAAAAGATGCATCTGTACTTCTGCACTTTCGAA	406	440
E001	2565	TAGAAAAAGAAATTGTACTTCAGTATTTGAGAA	2597	3508
#4	69	60	201	816	1192	369	182	151	170	158	135	3486	
     gene            71858..81071
I001CACTCAGTAGTCAAAACAAACTTGTCGTCCACACTTTAAATAACACTTTAAATTTTACCCTTTAGGCTTTTTTGTGTGGAACACACTAGATTCTAGGTTTTTTTTATCTTGTTAGCTATTAAAAGCCCATTAAAATTTCAATAAAAATCGCTTTATTTGTTACGTAAAAACTCCCTAACCAAAAGTCAGTAAAAGCTAATTTTTTAAGTTACAACTCGACTTTTATAGCTAAAAATGGTCTTTTAACTATTAAAAGCTCGAGTTATGGTGTTAAAATTACAAATTTAGCGAAACTTTGGAGTATTTTAGAGGGCGTGGAGGTCAAAAACATCAAAAGGCGGATTTTACAGCCTTTAAGTTGTCTTATGAGTAAAAGGATCGCTTTAGATAATCAAATATTATTTAAACTAGCAAAAGACGAATTTTAAGGGACTTTGAAGACTTTTTTTTGGCTAATTAGTCGACTTTAAGCGAATTTTGATTAAAGCACGGCCCTGGTGCCGGAAAATTTAGCCATACGCGAAAATCAAAACATGGCATAGATAAAATCAAAAATTTCATTTTTTACTTTAAAAGTC
E001ATTGGGTGGAAGCAGCAGCAGTCCGACGAGCTCTTTTTCGTCAAACGACGAATTCGACGATCGTCAGAACAAAAACAAGTTTTGGCGTCAAAGAAATGTATCGAACGCAGAAATTGAACGAATAATCGAGGATTTCATAGCGAATGGTATTTTAAAAATGAGCAACGGGAACAGCTACAATCACCATCACCAATTCCCGATGAGCATTCCAATATCGTGCTCGTCACACTCAATTCAATCACAATCACGAATGAACACTCTGAACGCGAATAGGGATCTCCTGTCTCCCGGCAACGACGTAATTGTCACCAGAACCGTGTCACCGTCGTTTTATTCGCATGGAATGCCGGCCCGGGATAATGTTTTTCGAAAAGACGATCATGTCAGGATATTGGGGAATACAACGGACCCAGCGTGGTATCGAGCCCGTAATGCGAATCAGGAGGAGGGTCTGGTTCATGCAGATTGTGTAGTGAGAATAAACGGGCAAGCCTACGACAATGGAATTGTAAGAATGAGAGCTAGCGGATGTGACGTGGCTCCGGGAGCAGCTTCAACAACCTCCAGCACATCATCACATCATTCAACTGCAGCAAACCATCAGCCATGGTTTCATTCAATGATTAGCAGAGAAAATACTGAAAAATTACTCCGCGGCAAACCGGACGGAACCTTCCTAGTACGTGAATCCACAAATTTCCCCGGCGACTTCACACTATGTATGTCGTTTCACGGAAAAGTCGAACACTATCGCATCGAACAGACGTCCGGCGGACAGCTGACCTGTGACAAGGAAGAATACTTTTCCAATTTGACACAGTTGGTCTCGCACTACAAACGTGACGCGGACGGTCTCTGCCATCGCCTGGTAACTCCGATTATTTGTGAAACAGCGACATTTTCATCAAACGGATCATCGTCATTTGGTTCATCGTCGACAGTTGATTTGGAAGATCGAACATCAGTATTTCGACACGCGGGTCTAGTTATTTCATCGAACGATATTGATGTTGGTGATACAATTGGACACGGAGAATTTGGAGATGTTCGATTGGGAACTTATAAGAATCGAAAAGTCGCGTTAAAAGTGTCGAAAAGGCATGGAAATGGAATGTTGGACTCATTGCTGGATGAAGCCAAGTTTATGGTAGGTCTCTCGCATCCAAATCTAGTGACACTTGTCGGTGTTGTACTGGATGATGTGAATGTCTACATGATAACTGAATATATGGCAAATGGTAATTTAATCGATTTACTCCGATCTCGAGGAAGGCATGCGTTGGAGAGGAGGCAGTTGATGATGTTTGCGATGGATATTTGCCAAGGAATGTGTTATCTGGAATCAAAACAGATTGTTCATCGAGACTTGGCCGCTCGAAATGTCCTACTCGACGATGATTTAGTAGCGAAAGTTTCGGATTTTGGATTAGCGAAAAAAGCAAACAGCCAGTCACATGATTCGGCTTCTGGCAAATTTCCGATTAAATGGACGGCACCTGAAGCGCTTAGACATAGTCAATTCACCACAAAATCCGATGTTTGGTCATTCGGCATTCTTCTTTGGGAAATTTTTTCATTCGGACGAGTACCGTACCCAAGAATTCCTATCCAAGACGTTGTGAGATATATTGAGAAGGGATATCGAATGGAAGCACCTGAAGGATGTCCACCGGAAATTTTCAAGGTTATGAATGAAACATGGGCTCTATCGGCACAAGATCGACCGTCTTTTGGACAGGTCTTGCAACGATTGACAACCATCCGAAATACAGTATGACATCGGCGCACATCTCGAAACTTCCAGAAATCCATCGAATTTTCTAGTCCATATGATGTTTCTGTTTTTTTTTCGCTGTTTTTTACACAAATTTTGTCATATTTTATTGTAATTTCCCCCACACATTTTTAGGCATCGTTATTATATATTTTCTAATCCGCTGCCGCGCATTTCGGGAGATCCTGGAATTTAAAGGCACAGCGGTGTTTTTGGATGGGTCCCACCGCGAAAATTATTATGCGCCTTTGAAATTTTTTTTTCGATATTCCTAAAAATCACAAAAAACATTTTTTTTTCTAAATTAGAGAAGTTTTAGCCTTTCTTTCGAAAAGTCGATTTTTTTGGTTTAAATTTTTCTCGATTTGAAAAAAATTTCAATTTTTAGTGAAATCAAAGAAAAAACATCAAGAAACTTCTATTCGAAAGAATTTTTTAAAATTGTATTTTCCGAAATAATTTTCTCTGTTGGGTCTCACCACGAAAATCGTCATGCACCTTTAAATTTCCTTGCCCACACCTCTCCGAACGGCCGATACCCAATCTACGGTTTCTTCAATTTTCCTCTGCATTTTTCATCGATTTTTAAAAATTTTTATCGAATATTTTCACGTTTAAAATTATTAATTTGCAACGAATTTCCCTCAACAAAAAATGCTCAAAACTCCGCCCCTTTATTGGCATAATTTTTGCCGCCACGGAAAATGCAATAAATTTTATATTACTTTTC
I001	545	AAAATCAAAAATTTCATTTTTTACTTTAAA	574	579
E001	2049	AAAATCACAAAAAACATTTTTTTTTCTAAA	2078	2505
I002CACTCAAAATAAGCTATTTTAGCTGCTTTTTGGTCTTTATTTGTCAATTAAAGGTC
E001ATTGGGTGGAAGCAGCAGCAGTCCGACGAGCTCTTTTTCGTCAAACGACGAATTCGACGATCGTCAGAACAAAAACAAGTTTTGGCGTCAAAGAAATGTATCGAACGCAGAAATTGAACGAATAATCGAGGATTTCATAGCGAATGGTATTTTAAAAATGAGCAACGGGAACAGCTACAATCACCATCACCAATTCCCGATGAGCATTCCAATATCGTGCTCGTCACACTCAATTCAATCACAATCACGAATGAACACTCTGAACGCGAATAGGGATCTCCTGTCTCCCGGCAACGACGTAATTGTCACCAGAACCGTGTCACCGTCGTTTTATTCGCATGGAATGCCGGCCCGGGATAATGTTTTTCGAAAAGACGATCATGTCAGGATATTGGGGAATACAACGGACCCAGCGTGGTATCGAGCCCGTAATGCGAATCAGGAGGAGGGTCTGGTTCATGCAGATTGTGTAGTGAGAATAAACGGGCAAGCCTACGACAATGGAATTGTAAGAATGAGAGCTAGCGGATGTGACGTGGCTCCGGGAGCAGCTTCAACAACCTCCAGCACATCATCACATCATTCAACTGCAGCAAACCATCAGCCATGGTTTCATTCAATGATTAGCAGAGAAAATACTGAAAAATTACTCCGCGGCAAACCGGACGGAACCTTCCTAGTACGTGAATCCACAAATTTCCCCGGCGACTTCACACTATGTATGTCGTTTCACGGAAAAGTCGAACACTATCGCATCGAACAGACGTCCGGCGGACAGCTGACCTGTGACAAGGAAGAATACTTTTCCAATTTGACACAGTTGGTCTCGCACTACAAACGTGACGCGGACGGTCTCTGCCATCGCCTGGTAACTCCGATTATTTGTGAAACAGCGACATTTTCATCAAACGGATCATCGTCATTTGGTTCATCGTCGACAGTTGATTTGGAAGATCGAACATCAGTATTTCGACACGCGGGTCTAGTTATTTCATCGAACGATATTGATGTTGGTGATACAATTGGACACGGAGAATTTGGAGATGTTCGATTGGGAACTTATAAGAATCGAAAAGTCGCGTTAAAAGTGTCGAAAAGGCATGGAAATGGAATGTTGGACTCATTGCTGGATGAAGCCAAGTTTATGGTAGGTCTCTCGCATCCAAATCTAGTGACACTTGTCGGTGTTGTACTGGATGATGTGAATGTCTACATGATAACTGAATATATGGCAAATGGTAATTTAATCGATTTACTCCGATCTCGAGGAAGGCATGCGTTGGAGAGGAGGCAGTTGATGATGTTTGCGATGGATATTTGCCAAGGAATGTGTTATCTGGAATCAAAACAGATTGTTCATCGAGACTTGGCCGCTCGAAATGTCCTACTCGACGATGATTTAGTAGCGAAAGTTTCGGATTTTGGATTAGCGAAAAAAGCAAACAGCCAGTCACATGATTCGGCTTCTGGCAAATTTCCGATTAAATGGACGGCACCTGAAGCGCTTAGACATAGTCAATTCACCACAAAATCCGATGTTTGGTCATTCGGCATTCTTCTTTGGGAAATTTTTTCATTCGGACGAGTACCGTACCCAAGAATTCCTATCCAAGACGTTGTGAGATATATTGAGAAGGGATATCGAATGGAAGCACCTGAAGGATGTCCACCGGAAATTTTCAAGGTTATGAATGAAACATGGGCTCTATCGGCACAAGATCGACCGTCTTTTGGACAGGTCTTGCAACGATTGACAACCATCCGAAATACAGTATGACATCGGCGCACATCTCGAAACTTCCAGAAATCCATCGAATTTTCTAGTCCATATGATGTTTCTGTTTTTTTTTCGCTGTTTTTTACACAAATTTTGTCATATTTTATTGTAATTTCCCCCACACATTTTTAGGCATCGTTATTATATATTTTCTAATCCGCTGCCGCGCATTTCGGGAGATCCTGGAATTTAAAGGCACAGCGGTGTTTTTGGATGGGTCCCACCGCGAAAATTATTATGCGCCTTTGAAATTTTTTTTTCGATATTCCTAAAAATCACAAAAAACATTTTTTTTTCTAAATTAGAGAAGTTTTAGCCTTTCTTTCGAAAAGTCGATTTTTTTGGTTTAAATTTTTCTCGATTTGAAAAAAATTTCAATTTTTAGTGAAATCAAAGAAAAAACATCAAGAAACTTCTATTCGAAAGAATTTTTTAAAATTGTATTTTCCGAAATAATTTTCTCTGTTGGGTCTCACCACGAAAATCGTCATGCACCTTTAAATTTCCTTGCCCACACCTCTCCGAACGGCCGATACCCAATCTACGGTTTCTTCAATTTTCCTCTGCATTTTTCATCGATTTTTAAAAATTTTTATCGAATATTTTCACGTTTAAAATTATTAATTTGCAACGAATTTCCCTCAACAAAAAATGCTCAAAACTCCGCCCCTTTATTGGCATAATTTTTGCCGCCACGGAAAATGCAATAAATTTTATATTACTTTTC
I002	15	TATTTTAGCTGCTTTTTGGTCTTTATTTGTCA	46	57
E001	1845	TTTTTTCGCTGTTTTTTACACAAATTTTGTCA	1876	2505
I003CATACTTTTAGACGAAAAGTAGCTTTTTTTAACCTTAAAAGTC
E001ATTGGGTGGAAGCAGCAGCAGTCCGACGAGCTCTTTTTCGTCAAACGACGAATTCGACGATCGTCAGAACAAAAACAAGTTTTGGCGTCAAAGAAATGTATCGAACGCAGAAATTGAACGAATAATCGAGGATTTCATAGCGAATGGTATTTTAAAAATGAGCAACGGGAACAGCTACAATCACCATCACCAATTCCCGATGAGCATTCCAATATCGTGCTCGTCACACTCAATTCAATCACAATCACGAATGAACACTCTGAACGCGAATAGGGATCTCCTGTCTCCCGGCAACGACGTAATTGTCACCAGAACCGTGTCACCGTCGTTTTATTCGCATGGAATGCCGGCCCGGGATAATGTTTTTCGAAAAGACGATCATGTCAGGATATTGGGGAATACAACGGACCCAGCGTGGTATCGAGCCCGTAATGCGAATCAGGAGGAGGGTCTGGTTCATGCAGATTGTGTAGTGAGAATAAACGGGCAAGCCTACGACAATGGAATTGTAAGAATGAGAGCTAGCGGATGTGACGTGGCTCCGGGAGCAGCTTCAACAACCTCCAGCACATCATCACATCATTCAACTGCAGCAAACCATCAGCCATGGTTTCATTCAATGATTAGCAGAGAAAATACTGAAAAATTACTCCGCGGCAAACCGGACGGAACCTTCCTAGTACGTGAATCCACAAATTTCCCCGGCGACTTCACACTATGTATGTCGTTTCACGGAAAAGTCGAACACTATCGCATCGAACAGACGTCCGGCGGACAGCTGACCTGTGACAAGGAAGAATACTTTTCCAATTTGACACAGTTGGTCTCGCACTACAAACGTGACGCGGACGGTCTCTGCCATCGCCTGGTAACTCCGATTATTTGTGAAACAGCGACATTTTCATCAAACGGATCATCGTCATTTGGTTCATCGTCGACAGTTGATTTGGAAGATCGAACATCAGTATTTCGACACGCGGGTCTAGTTATTTCATCGAACGATATTGATGTTGGTGATACAATTGGACACGGAGAATTTGGAGATGTTCGATTGGGAACTTATAAGAATCGAAAAGTCGCGTTAAAAGTGTCGAAAAGGCATGGAAATGGAATGTTGGACTCATTGCTGGATGAAGCCAAGTTTATGGTAGGTCTCTCGCATCCAAATCTAGTGACACTTGTCGGTGTTGTACTGGATGATGTGAATGTCTACATGATAACTGAATATATGGCAAATGGTAATTTAATCGATTTACTCCGATCTCGAGGAAGGCATGCGTTGGAGAGGAGGCAGTTGATGATGTTTGCGATGGATATTTGCCAAGGAATGTGTTATCTGGAATCAAAACAGATTGTTCATCGAGACTTGGCCGCTCGAAATGTCCTACTCGACGATGATTTAGTAGCGAAAGTTTCGGATTTTGGATTAGCGAAAAAAGCAAACAGCCAGTCACATGATTCGGCTTCTGGCAAATTTCCGATTAAATGGACGGCACCTGAAGCGCTTAGACATAGTCAATTCACCACAAAATCCGATGTTTGGTCATTCGGCATTCTTCTTTGGGAAATTTTTTCATTCGGACGAGTACCGTACCCAAGAATTCCTATCCAAGACGTTGTGAGATATATTGAGAAGGGATATCGAATGGAAGCACCTGAAGGATGTCCACCGGAAATTTTCAAGGTTATGAATGAAACATGGGCTCTATCGGCACAAGATCGACCGTCTTTTGGACAGGTCTTGCAACGATTGACAACCATCCGAAATACAGTATGACATCGGCGCACATCTCGAAACTTCCAGAAATCCATCGAATTTTCTAGTCCATATGATGTTTCTGTTTTTTTTTCGCTGTTTTTTACACAAATTTTGTCATATTTTATTGTAATTTCCCCCACACATTTTTAGGCATCGTTATTATATATTTTCTAATCCGCTGCCGCGCATTTCGGGAGATCCTGGAATTTAAAGGCACAGCGGTGTTTTTGGATGGGTCCCACCGCGAAAATTATTATGCGCCTTTGAAATTTTTTTTTCGATATTCCTAAAAATCACAAAAAACATTTTTTTTTCTAAATTAGAGAAGTTTTAGCCTTTCTTTCGAAAAGTCGATTTTTTTGGTTTAAATTTTTCTCGATTTGAAAAAAATTTCAATTTTTAGTGAAATCAAAGAAAAAACATCAAGAAACTTCTATTCGAAAGAATTTTTTAAAATTGTATTTTCCGAAATAATTTTCTCTGTTGGGTCTCACCACGAAAATCGTCATGCACCTTTAAATTTCCTTGCCCACACCTCTCCGAACGGCCGATACCCAATCTACGGTTTCTTCAATTTTCCTCTGCATTTTTCATCGATTTTTAAAAATTTTTATCGAATATTTTCACGTTTAAAATTATTAATTTGCAACGAATTTCCCTCAACAAAAAATGCTCAAAACTCCGCCCCTTTATTGGCATAATTTTTGCCGCCACGGAAAATGCAATAAATTTTATATTACTTTTC
I003	5	CTTTTAGACGAAAAGTAGCTTTTTTT	30	44
E001	2095	CTTTCTTTCGAAAAGTCGATTTTTTT	2120	2505
I004CAACCAAAAAGACTAGTTAAAGACACTTATTGGGGCTAAGGGTACTTTTATCCTAAAAGTCGTCTTTGAGGTCCGTTTAACTCAAAAACTACGCTTATTACCTAATTTTTTCTATTTTTAGGTACTTTTAAATTAAAAAATGTAGTTTTTAGGTATTTTTAGCCTAAAAACTCGCCTAATCTAATGAAACGGCTTTTAAGTAAATCTTTTTTTGTTAAGAACGCGCGTTAACGCGTTTTTTAAGTCTTTTTACTTTGTATTTTCAATTTTTTTAATAAAAATTTATAAAAACTCGACTTTTATTTTCTTTTAAGCCTAAAACACCGGTTTTTAAGTTCTTATAAGGTACTTTTAATCAAAAACAAACGTTTTTAGGCTTGTTTTTAATTAAGAAAAAAAGCGATTTTTAACTCTTTTACCAAAATTGTGTTTTTAGGTGTTTTTTAACTAAAAATCCGGTGTTTTAGATACTTTTAAGACTAAAAGACCTTTTTTTAATTCTTTTAAGTTTAAAAAACAAGTTTTTGAAAAAAGTTTTCGTAAAGTTCTTTTAAACTAAAAAGTAGTTTTTTTAATTATTTAAAATC
E001ATTGGGTGGAAGCAGCAGCAGTCCGACGAGCTCTTTTTCGTCAAACGACGAATTCGACGATCGTCAGAACAAAAACAAGTTTTGGCGTCAAAGAAATGTATCGAACGCAGAAATTGAACGAATAATCGAGGATTTCATAGCGAATGGTATTTTAAAAATGAGCAACGGGAACAGCTACAATCACCATCACCAATTCCCGATGAGCATTCCAATATCGTGCTCGTCACACTCAATTCAATCACAATCACGAATGAACACTCTGAACGCGAATAGGGATCTCCTGTCTCCCGGCAACGACGTAATTGTCACCAGAACCGTGTCACCGTCGTTTTATTCGCATGGAATGCCGGCCCGGGATAATGTTTTTCGAAAAGACGATCATGTCAGGATATTGGGGAATACAACGGACCCAGCGTGGTATCGAGCCCGTAATGCGAATCAGGAGGAGGGTCTGGTTCATGCAGATTGTGTAGTGAGAATAAACGGGCAAGCCTACGACAATGGAATTGTAAGAATGAGAGCTAGCGGATGTGACGTGGCTCCGGGAGCAGCTTCAACAACCTCCAGCACATCATCACATCATTCAACTGCAGCAAACCATCAGCCATGGTTTCATTCAATGATTAGCAGAGAAAATACTGAAAAATTACTCCGCGGCAAACCGGACGGAACCTTCCTAGTACGTGAATCCACAAATTTCCCCGGCGACTTCACACTATGTATGTCGTTTCACGGAAAAGTCGAACACTATCGCATCGAACAGACGTCCGGCGGACAGCTGACCTGTGACAAGGAAGAATACTTTTCCAATTTGACACAGTTGGTCTCGCACTACAAACGTGACGCGGACGGTCTCTGCCATCGCCTGGTAACTCCGATTATTTGTGAAACAGCGACATTTTCATCAAACGGATCATCGTCATTTGGTTCATCGTCGACAGTTGATTTGGAAGATCGAACATCAGTATTTCGACACGCGGGTCTAGTTATTTCATCGAACGATATTGATGTTGGTGATACAATTGGACACGGAGAATTTGGAGATGTTCGATTGGGAACTTATAAGAATCGAAAAGTCGCGTTAAAAGTGTCGAAAAGGCATGGAAATGGAATGTTGGACTCATTGCTGGATGAAGCCAAGTTTATGGTAGGTCTCTCGCATCCAAATCTAGTGACACTTGTCGGTGTTGTACTGGATGATGTGAATGTCTACATGATAACTGAATATATGGCAAATGGTAATTTAATCGATTTACTCCGATCTCGAGGAAGGCATGCGTTGGAGAGGAGGCAGTTGATGATGTTTGCGATGGATATTTGCCAAGGAATGTGTTATCTGGAATCAAAACAGATTGTTCATCGAGACTTGGCCGCTCGAAATGTCCTACTCGACGATGATTTAGTAGCGAAAGTTTCGGATTTTGGATTAGCGAAAAAAGCAAACAGCCAGTCACATGATTCGGCTTCTGGCAAATTTCCGATTAAATGGACGGCACCTGAAGCGCTTAGACATAGTCAATTCACCACAAAATCCGATGTTTGGTCATTCGGCATTCTTCTTTGGGAAATTTTTTCATTCGGACGAGTACCGTACCCAAGAATTCCTATCCAAGACGTTGTGAGATATATTGAGAAGGGATATCGAATGGAAGCACCTGAAGGATGTCCACCGGAAATTTTCAAGGTTATGAATGAAACATGGGCTCTATCGGCACAAGATCGACCGTCTTTTGGACAGGTCTTGCAACGATTGACAACCATCCGAAATACAGTATGACATCGGCGCACATCTCGAAACTTCCAGAAATCCATCGAATTTTCTAGTCCATATGATGTTTCTGTTTTTTTTTCGCTGTTTTTTACACAAATTTTGTCATATTTTATTGTAATTTCCCCCACACATTTTTAGGCATCGTTATTATATATTTTCTAATCCGCTGCCGCGCATTTCGGGAGATCCTGGAATTTAAAGGCACAGCGGTGTTTTTGGATGGGTCCCACCGCGAAAATTATTATGCGCCTTTGAAATTTTTTTTTCGATATTCCTAAAAATCACAAAAAACATTTTTTTTTCTAAATTAGAGAAGTTTTAGCCTTTCTTTCGAAAAGTCGATTTTTTTGGTTTAAATTTTTCTCGATTTGAAAAAAATTTCAATTTTTAGTGAAATCAAAGAAAAAACATCAAGAAACTTCTATTCGAAAGAATTTTTTAAAATTGTATTTTCCGAAATAATTTTCTCTGTTGGGTCTCACCACGAAAATCGTCATGCACCTTTAAATTTCCTTGCCCACACCTCTCCGAACGGCCGATACCCAATCTACGGTTTCTTCAATTTTCCTCTGCATTTTTCATCGATTTTTAAAAATTTTTATCGAATATTTTCACGTTTAAAATTATTAATTTGCAACGAATTTCCCTCAACAAAAAATGCTCAAAACTCCGCCCCTTTATTGGCATAATTTTTGCCGCCACGGAAAATGCAATAAATTTTATATTACTTTTC
I004	234	CGTTTTTTAAGTCTTTTTACTTTGTATTTTCAATTTTTTTAATAAAAATTTATAA	288	588
E001	2354	CGATTTTTAAAAATTTTTATCGAATATTTTCACGTTTAAAATTATTAATTTGCAA	2408	2505
I005CATTATAACTTTTACAACCTTTTTAGACCTTTTTACGCAGTAATAGAGCCAAAAGTCAGCCAAAGGTCAAAATACTTTTTTTGCAGTGATTTTTGCTGTATAAAGAAATTTTTGCATTTGTAGCCTTTAACAAACGTACTTTTTACAGCGCTAAAAGATCTTTTAAAATTTTAAATTTCTTTTTACAACTTTTATCTAAAAAAGACTTAAAAAACTTAAAATAATCTTTTATCTCTTTTGTAGTACAAAAAGTTGCAAAAAGCGGACTTTGCGACCTTTTACGTCTTTTACCAAAAAAATCACCTTTTATTTTTATAAAAAATTTTTTTGCTCTTAAAAAAAAAGCAGCTTTCAAGGTTGTTTTTAATGTACAAAATGTTTTGTACATTAAAAACAACCTTGCAGAAAAAAAAGACTTAAAAAGAAACTAAAACAATTGAAAGACTTAAAGTTAAGTTTAGCCGTTTTAACATGCGCAGAAAACTTACAAGGGTGTAGATAAAACATTGCTTATGCCCTTTTTTATAAAGTTTTTCCGTGTAAAAAGTTCACAAAGGCGGAATATTTTTTAACGGTGAAGGCCGTTTAACTATAGGCTGTATGCCGTTTAGCCGCTTGACTGTTTAACGGCCTTAGCTTTCTAAGGCCGTTTGGCTGTTGGGAGGCTAAACGGCCACAGTCTTTTAACTTTTCACATCTTTTTACTGCAGTGTTGATTTAATATTATGTACAGTAAAGAATTACATAAAATTATGTCAAAACTGCAGTAAAAAGAGGTGAAAAGTAAAAAGGCCGTGATGAACTTATTGGGACATATGGTGAAAATTTTTAGTACAAAATGTTTAAACATTTGAGGTC
E001ATTGGGTGGAAGCAGCAGCAGTCCGACGAGCTCTTTTTCGTCAAACGACGAATTCGACGATCGTCAGAACAAAAACAAGTTTTGGCGTCAAAGAAATGTATCGAACGCAGAAATTGAACGAATAATCGAGGATTTCATAGCGAATGGTATTTTAAAAATGAGCAACGGGAACAGCTACAATCACCATCACCAATTCCCGATGAGCATTCCAATATCGTGCTCGTCACACTCAATTCAATCACAATCACGAATGAACACTCTGAACGCGAATAGGGATCTCCTGTCTCCCGGCAACGACGTAATTGTCACCAGAACCGTGTCACCGTCGTTTTATTCGCATGGAATGCCGGCCCGGGATAATGTTTTTCGAAAAGACGATCATGTCAGGATATTGGGGAATACAACGGACCCAGCGTGGTATCGAGCCCGTAATGCGAATCAGGAGGAGGGTCTGGTTCATGCAGATTGTGTAGTGAGAATAAACGGGCAAGCCTACGACAATGGAATTGTAAGAATGAGAGCTAGCGGATGTGACGTGGCTCCGGGAGCAGCTTCAACAACCTCCAGCACATCATCACATCATTCAACTGCAGCAAACCATCAGCCATGGTTTCATTCAATGATTAGCAGAGAAAATACTGAAAAATTACTCCGCGGCAAACCGGACGGAACCTTCCTAGTACGTGAATCCACAAATTTCCCCGGCGACTTCACACTATGTATGTCGTTTCACGGAAAAGTCGAACACTATCGCATCGAACAGACGTCCGGCGGACAGCTGACCTGTGACAAGGAAGAATACTTTTCCAATTTGACACAGTTGGTCTCGCACTACAAACGTGACGCGGACGGTCTCTGCCATCGCCTGGTAACTCCGATTATTTGTGAAACAGCGACATTTTCATCAAACGGATCATCGTCATTTGGTTCATCGTCGACAGTTGATTTGGAAGATCGAACATCAGTATTTCGACACGCGGGTCTAGTTATTTCATCGAACGATATTGATGTTGGTGATACAATTGGACACGGAGAATTTGGAGATGTTCGATTGGGAACTTATAAGAATCGAAAAGTCGCGTTAAAAGTGTCGAAAAGGCATGGAAATGGAATGTTGGACTCATTGCTGGATGAAGCCAAGTTTATGGTAGGTCTCTCGCATCCAAATCTAGTGACACTTGTCGGTGTTGTACTGGATGATGTGAATGTCTACATGATAACTGAATATATGGCAAATGGTAATTTAATCGATTTACTCCGATCTCGAGGAAGGCATGCGTTGGAGAGGAGGCAGTTGATGATGTTTGCGATGGATATTTGCCAAGGAATGTGTTATCTGGAATCAAAACAGATTGTTCATCGAGACTTGGCCGCTCGAAATGTCCTACTCGACGATGATTTAGTAGCGAAAGTTTCGGATTTTGGATTAGCGAAAAAAGCAAACAGCCAGTCACATGATTCGGCTTCTGGCAAATTTCCGATTAAATGGACGGCACCTGAAGCGCTTAGACATAGTCAATTCACCACAAAATCCGATGTTTGGTCATTCGGCATTCTTCTTTGGGAAATTTTTTCATTCGGACGAGTACCGTACCCAAGAATTCCTATCCAAGACGTTGTGAGATATATTGAGAAGGGATATCGAATGGAAGCACCTGAAGGATGTCCACCGGAAATTTTCAAGGTTATGAATGAAACATGGGCTCTATCGGCACAAGATCGACCGTCTTTTGGACAGGTCTTGCAACGATTGACAACCATCCGAAATACAGTATGACATCGGCGCACATCTCGAAACTTCCAGAAATCCATCGAATTTTCTAGTCCATATGATGTTTCTGTTTTTTTTTCGCTGTTTTTTACACAAATTTTGTCATATTTTATTGTAATTTCCCCCACACATTTTTAGGCATCGTTATTATATATTTTCTAATCCGCTGCCGCGCATTTCGGGAGATCCTGGAATTTAAAGGCACAGCGGTGTTTTTGGATGGGTCCCACCGCGAAAATTATTATGCGCCTTTGAAATTTTTTTTTCGATATTCCTAAAAATCACAAAAAACATTTTTTTTTCTAAATTAGAGAAGTTTTAGCCTTTCTTTCGAAAAGTCGATTTTTTTGGTTTAAATTTTTCTCGATTTGAAAAAAATTTCAATTTTTAGTGAAATCAAAGAAAAAACATCAAGAAACTTCTATTCGAAAGAATTTTTTAAAATTGTATTTTCCGAAATAATTTTCTCTGTTGGGTCTCACCACGAAAATCGTCATGCACCTTTAAATTTCCTTGCCCACACCTCTCCGAACGGCCGATACCCAATCTACGGTTTCTTCAATTTTCCTCTGCATTTTTCATCGATTTTTAAAAATTTTTATCGAATATTTTCACGTTTAAAATTATTAATTTGCAACGAATTTCCCTCAACAAAAAATGCTCAAAACTCCGCCCCTTTATTGGCATAATTTTTGCCGCCACGGAAAATGCAATAAATTTTATATTACTTTTC
I005	307	TTATTTTTATAAAAAATTTTTTTGCTCTTAAAAAAAAAGCAGCTTTCA	354	859
E001	2114	TTTTTTTGGTTTAAATTTTTCTCGATTTGAAAAAAATTTCAATTTTTA	2161	2505
I006CACTCAGTAAAGCCCCGACATCTCTGTCCTTTTCCCCCTCCTTACCCATTACTTGGCCATAAGCAATCTTACTCTGTCCACTTCTATTGTCAATACTAAAATATAACACTTCTCAACATAATATTTTTTCCAACCATCTCTAAACTTATAAACCCTCTTTCTCTTTTACTCCCCTTTTAACAATTTTAAGCCTAAATTCAAACTTTTCAGTGTTTTTACAATATATTTATAAATATAAATAACCTATATTGATTAATTCTAAAATATATCGTTATGAAATTTATTATACTTATAACAATTTATAACTATATTATAGTATAGTTAGAAGTAAATTACCGATTAACATTAAAGGTTAAAAGGTC
E001ATTGGGTGGAAGCAGCAGCAGTCCGACGAGCTCTTTTTCGTCAAACGACGAATTCGACGATCGTCAGAACAAAAACAAGTTTTGGCGTCAAAGAAATGTATCGAACGCAGAAATTGAACGAATAATCGAGGATTTCATAGCGAATGGTATTTTAAAAATGAGCAACGGGAACAGCTACAATCACCATCACCAATTCCCGATGAGCATTCCAATATCGTGCTCGTCACACTCAATTCAATCACAATCACGAATGAACACTCTGAACGCGAATAGGGATCTCCTGTCTCCCGGCAACGACGTAATTGTCACCAGAACCGTGTCACCGTCGTTTTATTCGCATGGAATGCCGGCCCGGGATAATGTTTTTCGAAAAGACGATCATGTCAGGATATTGGGGAATACAACGGACCCAGCGTGGTATCGAGCCCGTAATGCGAATCAGGAGGAGGGTCTGGTTCATGCAGATTGTGTAGTGAGAATAAACGGGCAAGCCTACGACAATGGAATTGTAAGAATGAGAGCTAGCGGATGTGACGTGGCTCCGGGAGCAGCTTCAACAACCTCCAGCACATCATCACATCATTCAACTGCAGCAAACCATCAGCCATGGTTTCATTCAATGATTAGCAGAGAAAATACTGAAAAATTACTCCGCGGCAAACCGGACGGAACCTTCCTAGTACGTGAATCCACAAATTTCCCCGGCGACTTCACACTATGTATGTCGTTTCACGGAAAAGTCGAACACTATCGCATCGAACAGACGTCCGGCGGACAGCTGACCTGTGACAAGGAAGAATACTTTTCCAATTTGACACAGTTGGTCTCGCACTACAAACGTGACGCGGACGGTCTCTGCCATCGCCTGGTAACTCCGATTATTTGTGAAACAGCGACATTTTCATCAAACGGATCATCGTCATTTGGTTCATCGTCGACAGTTGATTTGGAAGATCGAACATCAGTATTTCGACACGCGGGTCTAGTTATTTCATCGAACGATATTGATGTTGGTGATACAATTGGACACGGAGAATTTGGAGATGTTCGATTGGGAACTTATAAGAATCGAAAAGTCGCGTTAAAAGTGTCGAAAAGGCATGGAAATGGAATGTTGGACTCATTGCTGGATGAAGCCAAGTTTATGGTAGGTCTCTCGCATCCAAATCTAGTGACACTTGTCGGTGTTGTACTGGATGATGTGAATGTCTACATGATAACTGAATATATGGCAAATGGTAATTTAATCGATTTACTCCGATCTCGAGGAAGGCATGCGTTGGAGAGGAGGCAGTTGATGATGTTTGCGATGGATATTTGCCAAGGAATGTGTTATCTGGAATCAAAACAGATTGTTCATCGAGACTTGGCCGCTCGAAATGTCCTACTCGACGATGATTTAGTAGCGAAAGTTTCGGATTTTGGATTAGCGAAAAAAGCAAACAGCCAGTCACATGATTCGGCTTCTGGCAAATTTCCGATTAAATGGACGGCACCTGAAGCGCTTAGACATAGTCAATTCACCACAAAATCCGATGTTTGGTCATTCGGCATTCTTCTTTGGGAAATTTTTTCATTCGGACGAGTACCGTACCCAAGAATTCCTATCCAAGACGTTGTGAGATATATTGAGAAGGGATATCGAATGGAAGCACCTGAAGGATGTCCACCGGAAATTTTCAAGGTTATGAATGAAACATGGGCTCTATCGGCACAAGATCGACCGTCTTTTGGACAGGTCTTGCAACGATTGACAACCATCCGAAATACAGTATGACATCGGCGCACATCTCGAAACTTCCAGAAATCCATCGAATTTTCTAGTCCATATGATGTTTCTGTTTTTTTTTCGCTGTTTTTTACACAAATTTTGTCATATTTTATTGTAATTTCCCCCACACATTTTTAGGCATCGTTATTATATATTTTCTAATCCGCTGCCGCGCATTTCGGGAGATCCTGGAATTTAAAGGCACAGCGGTGTTTTTGGATGGGTCCCACCGCGAAAATTATTATGCGCCTTTGAAATTTTTTTTTCGATATTCCTAAAAATCACAAAAAACATTTTTTTTTCTAAATTAGAGAAGTTTTAGCCTTTCTTTCGAAAAGTCGATTTTTTTGGTTTAAATTTTTCTCGATTTGAAAAAAATTTCAATTTTTAGTGAAATCAAAGAAAAAACATCAAGAAACTTCTATTCGAAAGAATTTTTTAAAATTGTATTTTCCGAAATAATTTTCTCTGTTGGGTCTCACCACGAAAATCGTCATGCACCTTTAAATTTCCTTGCCCACACCTCTCCGAACGGCCGATACCCAATCTACGGTTTCTTCAATTTTCCTCTGCATTTTTCATCGATTTTTAAAAATTTTTATCGAATATTTTCACGTTTAAAATTATTAATTTGCAACGAATTTCCCTCAACAAAAAATGCTCAAAACTCCGCCCCTTTATTGGCATAATTTTTGCCGCCACGGAAAATGCAATAAATTTTATATTACTTTTC
I006	164	TTTTACTCCCCTTTTAACAATTTTAAGCCTAAATTCAAACTTTTCA	209	363
E001	2347	TTTTCATCGATTTTTAAAAATTTTTATCGAATATTTTCACGTTTAA	2392	2505
I007CATTCAATAGTTTAATAACTCTTCTTTTATTAAAACCGTTTCGGGTTTTGTTACGCACAACTTGTTTCAGTATAATTTTTATATAAATACAAAGTTTTTACAATATTAAGTTAAATAAAAATTAAAGCTTTTAGATATTATTGTTGAAAAGGTTCAAAAATCAATACTCATGGGGCTTTAGACTTTTTATAAAAGTTAACTGAGGTTTAAACGGGGACTAAGGCTTTTAGATTCACTTTTTAAGCTTTGGACTACCCGCGTGTTTAATAAACATGTTAAATTTGTGAAAAATTAATTCTAATTTTTAAAGGGGTTAAAAAAACTTTTATAAGTAATTAAAGATAAAATACAATTATTAACAAAGTCAAATATTGCGAATCAAAGTTTTAAAAGTTAAAAGGACTAACTACTGACTATTGATTACCGTCGTTTATTTAGACTTTTTAAGGCTTAAAACGTC
E001ATTGGGTGGAAGCAGCAGCAGTCCGACGAGCTCTTTTTCGTCAAACGACGAATTCGACGATCGTCAGAACAAAAACAAGTTTTGGCGTCAAAGAAATGTATCGAACGCAGAAATTGAACGAATAATCGAGGATTTCATAGCGAATGGTATTTTAAAAATGAGCAACGGGAACAGCTACAATCACCATCACCAATTCCCGATGAGCATTCCAATATCGTGCTCGTCACACTCAATTCAATCACAATCACGAATGAACACTCTGAACGCGAATAGGGATCTCCTGTCTCCCGGCAACGACGTAATTGTCACCAGAACCGTGTCACCGTCGTTTTATTCGCATGGAATGCCGGCCCGGGATAATGTTTTTCGAAAAGACGATCATGTCAGGATATTGGGGAATACAACGGACCCAGCGTGGTATCGAGCCCGTAATGCGAATCAGGAGGAGGGTCTGGTTCATGCAGATTGTGTAGTGAGAATAAACGGGCAAGCCTACGACAATGGAATTGTAAGAATGAGAGCTAGCGGATGTGACGTGGCTCCGGGAGCAGCTTCAACAACCTCCAGCACATCATCACATCATTCAACTGCAGCAAACCATCAGCCATGGTTTCATTCAATGATTAGCAGAGAAAATACTGAAAAATTACTCCGCGGCAAACCGGACGGAACCTTCCTAGTACGTGAATCCACAAATTTCCCCGGCGACTTCACACTATGTATGTCGTTTCACGGAAAAGTCGAACACTATCGCATCGAACAGACGTCCGGCGGACAGCTGACCTGTGACAAGGAAGAATACTTTTCCAATTTGACACAGTTGGTCTCGCACTACAAACGTGACGCGGACGGTCTCTGCCATCGCCTGGTAACTCCGATTATTTGTGAAACAGCGACATTTTCATCAAACGGATCATCGTCATTTGGTTCATCGTCGACAGTTGATTTGGAAGATCGAACATCAGTATTTCGACACGCGGGTCTAGTTATTTCATCGAACGATATTGATGTTGGTGATACAATTGGACACGGAGAATTTGGAGATGTTCGATTGGGAACTTATAAGAATCGAAAAGTCGCGTTAAAAGTGTCGAAAAGGCATGGAAATGGAATGTTGGACTCATTGCTGGATGAAGCCAAGTTTATGGTAGGTCTCTCGCATCCAAATCTAGTGACACTTGTCGGTGTTGTACTGGATGATGTGAATGTCTACATGATAACTGAATATATGGCAAATGGTAATTTAATCGATTTACTCCGATCTCGAGGAAGGCATGCGTTGGAGAGGAGGCAGTTGATGATGTTTGCGATGGATATTTGCCAAGGAATGTGTTATCTGGAATCAAAACAGATTGTTCATCGAGACTTGGCCGCTCGAAATGTCCTACTCGACGATGATTTAGTAGCGAAAGTTTCGGATTTTGGATTAGCGAAAAAAGCAAACAGCCAGTCACATGATTCGGCTTCTGGCAAATTTCCGATTAAATGGACGGCACCTGAAGCGCTTAGACATAGTCAATTCACCACAAAATCCGATGTTTGGTCATTCGGCATTCTTCTTTGGGAAATTTTTTCATTCGGACGAGTACCGTACCCAAGAATTCCTATCCAAGACGTTGTGAGATATATTGAGAAGGGATATCGAATGGAAGCACCTGAAGGATGTCCACCGGAAATTTTCAAGGTTATGAATGAAACATGGGCTCTATCGGCACAAGATCGACCGTCTTTTGGACAGGTCTTGCAACGATTGACAACCATCCGAAATACAGTATGACATCGGCGCACATCTCGAAACTTCCAGAAATCCATCGAATTTTCTAGTCCATATGATGTTTCTGTTTTTTTTTCGCTGTTTTTTACACAAATTTTGTCATATTTTATTGTAATTTCCCCCACACATTTTTAGGCATCGTTATTATATATTTTCTAATCCGCTGCCGCGCATTTCGGGAGATCCTGGAATTTAAAGGCACAGCGGTGTTTTTGGATGGGTCCCACCGCGAAAATTATTATGCGCCTTTGAAATTTTTTTTTCGATATTCCTAAAAATCACAAAAAACATTTTTTTTTCTAAATTAGAGAAGTTTTAGCCTTTCTTTCGAAAAGTCGATTTTTTTGGTTTAAATTTTTCTCGATTTGAAAAAAATTTCAATTTTTAGTGAAATCAAAGAAAAAACATCAAGAAACTTCTATTCGAAAGAATTTTTTAAAATTGTATTTTCCGAAATAATTTTCTCTGTTGGGTCTCACCACGAAAATCGTCATGCACCTTTAAATTTCCTTGCCCACACCTCTCCGAACGGCCGATACCCAATCTACGGTTTCTTCAATTTTCCTCTGCATTTTTCATCGATTTTTAAAAATTTTTATCGAATATTTTCACGTTTAAAATTATTAATTTGCAACGAATTTCCCTCAACAAAAAATGCTCAAAACTCCGCCCCTTTATTGGCATAATTTTTGCCGCCACGGAAAATGCAATAAATTTTATATTACTTTTC
I007	62	TTGTTTCAGTATAATTTTTATATAAATACAAAGTTTTTACAATATTAAGTTAAATAAAAATTAAAGCTTTTAGATATTATTGTTGAAAAG	151	461
E001	2114	TTTTTTTGGTTTAAATTTTTCTCGATTTGAAAAAAATTTCAATTTTTAGTGAAATCAAAGAAAAAACATCAAGAAACTTCTATTCGAAAG	2203	2505
I008CATTCTTTTTCAACTGTTTATTTTTTTAACCTTAAATTGTAAGTTTAATCTAACAAGTTTTTAACAACTGTAAAGACGTAAAAATATTGGCTTTTTAGCTTTAAAGTAAAAAAGGCGGACTCATTATCATTGAGTGGTGCTTTTCCCAATGACATCGTCACGAAAATCGACAGAGACCAAATCTTTAAATGCTAAACGGCCAGACAGACTTTGGGCTAAAAAAGATCTAAAATTTGTTAAAAGATCATAGGACAACTTAATTAAGGTTTTTGTAAAAAACGATTTAAAAACAAGAGGCAAACAGTTTTTCGGCTGAAAAATTTTTGTGACGTTTTAAAGAGAGATTCAAAAAATTTTTTACAAACGGGAACTTTAGTTACGTCAAAAAAAAAATTTAAAATAAAACCTCAAAAAAGCTTGTTTTTAAATAAAGAAGCAGATAAGCATGGCTTTGTGGTTTTTTAGGTGAAAAAAAGCTTTAAAAAAAAAAGTTTGTTGTTGGGACTAAAGTTCCCATTTGTAAAAAATTTTTTAAACTTTTTTTATAACATTTTAGCCAAAATCAAAAATTTTTTTCAGCAAATTTAAACAACGTGTTAATTTTTTTTTAAATCTCTTTTTAGAACGTTACGAAGTCCGTGTGTCGACTTTTACGATTATGTCATGACGAAAAGCACCAACCTGGGTCGGCACCAATGACATGGAGGCCGTTTCACCTTTTAAGCTAAAAAAAAACAATCTTTTAAACTTTTACAGTTTCTAGACTAAACTTACAAAGTTAAAAAACACTGTCGACAAGAACTTTAGGTTTAAAAGTTGAAAAAAAGGTAAAAGTC
E001ATTGGGTGGAAGCAGCAGCAGTCCGACGAGCTCTTTTTCGTCAAACGACGAATTCGACGATCGTCAGAACAAAAACAAGTTTTGGCGTCAAAGAAATGTATCGAACGCAGAAATTGAACGAATAATCGAGGATTTCATAGCGAATGGTATTTTAAAAATGAGCAACGGGAACAGCTACAATCACCATCACCAATTCCCGATGAGCATTCCAATATCGTGCTCGTCACACTCAATTCAATCACAATCACGAATGAACACTCTGAACGCGAATAGGGATCTCCTGTCTCCCGGCAACGACGTAATTGTCACCAGAACCGTGTCACCGTCGTTTTATTCGCATGGAATGCCGGCCCGGGATAATGTTTTTCGAAAAGACGATCATGTCAGGATATTGGGGAATACAACGGACCCAGCGTGGTATCGAGCCCGTAATGCGAATCAGGAGGAGGGTCTGGTTCATGCAGATTGTGTAGTGAGAATAAACGGGCAAGCCTACGACAATGGAATTGTAAGAATGAGAGCTAGCGGATGTGACGTGGCTCCGGGAGCAGCTTCAACAACCTCCAGCACATCATCACATCATTCAACTGCAGCAAACCATCAGCCATGGTTTCATTCAATGATTAGCAGAGAAAATACTGAAAAATTACTCCGCGGCAAACCGGACGGAACCTTCCTAGTACGTGAATCCACAAATTTCCCCGGCGACTTCACACTATGTATGTCGTTTCACGGAAAAGTCGAACACTATCGCATCGAACAGACGTCCGGCGGACAGCTGACCTGTGACAAGGAAGAATACTTTTCCAATTTGACACAGTTGGTCTCGCACTACAAACGTGACGCGGACGGTCTCTGCCATCGCCTGGTAACTCCGATTATTTGTGAAACAGCGACATTTTCATCAAACGGATCATCGTCATTTGGTTCATCGTCGACAGTTGATTTGGAAGATCGAACATCAGTATTTCGACACGCGGGTCTAGTTATTTCATCGAACGATATTGATGTTGGTGATACAATTGGACACGGAGAATTTGGAGATGTTCGATTGGGAACTTATAAGAATCGAAAAGTCGCGTTAAAAGTGTCGAAAAGGCATGGAAATGGAATGTTGGACTCATTGCTGGATGAAGCCAAGTTTATGGTAGGTCTCTCGCATCCAAATCTAGTGACACTTGTCGGTGTTGTACTGGATGATGTGAATGTCTACATGATAACTGAATATATGGCAAATGGTAATTTAATCGATTTACTCCGATCTCGAGGAAGGCATGCGTTGGAGAGGAGGCAGTTGATGATGTTTGCGATGGATATTTGCCAAGGAATGTGTTATCTGGAATCAAAACAGATTGTTCATCGAGACTTGGCCGCTCGAAATGTCCTACTCGACGATGATTTAGTAGCGAAAGTTTCGGATTTTGGATTAGCGAAAAAAGCAAACAGCCAGTCACATGATTCGGCTTCTGGCAAATTTCCGATTAAATGGACGGCACCTGAAGCGCTTAGACATAGTCAATTCACCACAAAATCCGATGTTTGGTCATTCGGCATTCTTCTTTGGGAAATTTTTTCATTCGGACGAGTACCGTACCCAAGAATTCCTATCCAAGACGTTGTGAGATATATTGAGAAGGGATATCGAATGGAAGCACCTGAAGGATGTCCACCGGAAATTTTCAAGGTTATGAATGAAACATGGGCTCTATCGGCACAAGATCGACCGTCTTTTGGACAGGTCTTGCAACGATTGACAACCATCCGAAATACAGTATGACATCGGCGCACATCTCGAAACTTCCAGAAATCCATCGAATTTTCTAGTCCATATGATGTTTCTGTTTTTTTTTCGCTGTTTTTTACACAAATTTTGTCATATTTTATTGTAATTTCCCCCACACATTTTTAGGCATCGTTATTATATATTTTCTAATCCGCTGCCGCGCATTTCGGGAGATCCTGGAATTTAAAGGCACAGCGGTGTTTTTGGATGGGTCCCACCGCGAAAATTATTATGCGCCTTTGAAATTTTTTTTTCGATATTCCTAAAAATCACAAAAAACATTTTTTTTTCTAAATTAGAGAAGTTTTAGCCTTTCTTTCGAAAAGTCGATTTTTTTGGTTTAAATTTTTCTCGATTTGAAAAAAATTTCAATTTTTAGTGAAATCAAAGAAAAAACATCAAGAAACTTCTATTCGAAAGAATTTTTTAAAATTGTATTTTCCGAAATAATTTTCTCTGTTGGGTCTCACCACGAAAATCGTCATGCACCTTTAAATTTCCTTGCCCACACCTCTCCGAACGGCCGATACCCAATCTACGGTTTCTTCAATTTTCCTCTGCATTTTTCATCGATTTTTAAAAATTTTTATCGAATATTTTCACGTTTAAAATTATTAATTTGCAACGAATTTCCCTCAACAAAAAATGCTCAAAACTCCGCCCCTTTATTGGCATAATTTTTGCCGCCACGGAAAATGCAATAAATTTTATATTACTTTTC
I008	515	CATTTGTAAAAAATTTTTTAAACTTTTTTTATAACATTTTAGCCAAAATCAAAAATTTTTTTCAGCAAATTT	586	837
E001	2344	CATTTTTCATCGATTTTTAAAAATTTTTATCGAATATTTTCACGTTTAAAATTATTAATTTGCAACGAATTT	2415	2505
I009CATTCAAACCAACTTTTTAACTTTTTTTAACTCTTTAAAAATGTCTTAAATAAGAAAGTTTTAATTAAAGTATTTTTCTTTGTTTTAGTAAAGTTAAATTTAACCTTAAAGCATAAGAATTTAAAAATTAAATTTTTTTAGCTATAAAAAATTTAAATTGTTTTAAACTTTTTTCTTTAGGCTTTTAGGCGGCCTTTTACGGAGTTTTTAGACGTGAAAAAAACTTAAAAACGGGTTTAAAGATCTTAAAAGGGAATGAAGTAAAAGAAAGTATCGAACTTATAGTTTTTACCCTTTTAGAACTTTTTTTTAGGGTTTTTTTATTTTTTGCTTTTTTAGCTAAAAGTTTTCAAATAAAAAATTTTTAAAAACACTAAAAAAAGACTATTTTTATCAAACTTTGATCTTAAAAATCTTTTATAGGTTTAAAAGATTATCAAGCGACTTTTTACTGAGTTTTTAGTGGTTTTTTATAACTTAAAAGCGTATTTAAAAAGTTTTTACCTTAAAAAAAGTAATTTTTAATTCTTAAAAACGTTAAAAGGGTTTAAAAAAAATC
E001ATTGGGTGGAAGCAGCAGCAGTCCGACGAGCTCTTTTTCGTCAAACGACGAATTCGACGATCGTCAGAACAAAAACAAGTTTTGGCGTCAAAGAAATGTATCGAACGCAGAAATTGAACGAATAATCGAGGATTTCATAGCGAATGGTATTTTAAAAATGAGCAACGGGAACAGCTACAATCACCATCACCAATTCCCGATGAGCATTCCAATATCGTGCTCGTCACACTCAATTCAATCACAATCACGAATGAACACTCTGAACGCGAATAGGGATCTCCTGTCTCCCGGCAACGACGTAATTGTCACCAGAACCGTGTCACCGTCGTTTTATTCGCATGGAATGCCGGCCCGGGATAATGTTTTTCGAAAAGACGATCATGTCAGGATATTGGGGAATACAACGGACCCAGCGTGGTATCGAGCCCGTAATGCGAATCAGGAGGAGGGTCTGGTTCATGCAGATTGTGTAGTGAGAATAAACGGGCAAGCCTACGACAATGGAATTGTAAGAATGAGAGCTAGCGGATGTGACGTGGCTCCGGGAGCAGCTTCAACAACCTCCAGCACATCATCACATCATTCAACTGCAGCAAACCATCAGCCATGGTTTCATTCAATGATTAGCAGAGAAAATACTGAAAAATTACTCCGCGGCAAACCGGACGGAACCTTCCTAGTACGTGAATCCACAAATTTCCCCGGCGACTTCACACTATGTATGTCGTTTCACGGAAAAGTCGAACACTATCGCATCGAACAGACGTCCGGCGGACAGCTGACCTGTGACAAGGAAGAATACTTTTCCAATTTGACACAGTTGGTCTCGCACTACAAACGTGACGCGGACGGTCTCTGCCATCGCCTGGTAACTCCGATTATTTGTGAAACAGCGACATTTTCATCAAACGGATCATCGTCATTTGGTTCATCGTCGACAGTTGATTTGGAAGATCGAACATCAGTATTTCGACACGCGGGTCTAGTTATTTCATCGAACGATATTGATGTTGGTGATACAATTGGACACGGAGAATTTGGAGATGTTCGATTGGGAACTTATAAGAATCGAAAAGTCGCGTTAAAAGTGTCGAAAAGGCATGGAAATGGAATGTTGGACTCATTGCTGGATGAAGCCAAGTTTATGGTAGGTCTCTCGCATCCAAATCTAGTGACACTTGTCGGTGTTGTACTGGATGATGTGAATGTCTACATGATAACTGAATATATGGCAAATGGTAATTTAATCGATTTACTCCGATCTCGAGGAAGGCATGCGTTGGAGAGGAGGCAGTTGATGATGTTTGCGATGGATATTTGCCAAGGAATGTGTTATCTGGAATCAAAACAGATTGTTCATCGAGACTTGGCCGCTCGAAATGTCCTACTCGACGATGATTTAGTAGCGAAAGTTTCGGATTTTGGATTAGCGAAAAAAGCAAACAGCCAGTCACATGATTCGGCTTCTGGCAAATTTCCGATTAAATGGACGGCACCTGAAGCGCTTAGACATAGTCAATTCACCACAAAATCCGATGTTTGGTCATTCGGCATTCTTCTTTGGGAAATTTTTTCATTCGGACGAGTACCGTACCCAAGAATTCCTATCCAAGACGTTGTGAGATATATTGAGAAGGGATATCGAATGGAAGCACCTGAAGGATGTCCACCGGAAATTTTCAAGGTTATGAATGAAACATGGGCTCTATCGGCACAAGATCGACCGTCTTTTGGACAGGTCTTGCAACGATTGACAACCATCCGAAATACAGTATGACATCGGCGCACATCTCGAAACTTCCAGAAATCCATCGAATTTTCTAGTCCATATGATGTTTCTGTTTTTTTTTCGCTGTTTTTTACACAAATTTTGTCATATTTTATTGTAATTTCCCCCACACATTTTTAGGCATCGTTATTATATATTTTCTAATCCGCTGCCGCGCATTTCGGGAGATCCTGGAATTTAAAGGCACAGCGGTGTTTTTGGATGGGTCCCACCGCGAAAATTATTATGCGCCTTTGAAATTTTTTTTTCGATATTCCTAAAAATCACAAAAAACATTTTTTTTTCTAAATTAGAGAAGTTTTAGCCTTTCTTTCGAAAAGTCGATTTTTTTGGTTTAAATTTTTCTCGATTTGAAAAAAATTTCAATTTTTAGTGAAATCAAAGAAAAAACATCAAGAAACTTCTATTCGAAAGAATTTTTTAAAATTGTATTTTCCGAAATAATTTTCTCTGTTGGGTCTCACCACGAAAATCGTCATGCACCTTTAAATTTCCTTGCCCACACCTCTCCGAACGGCCGATACCCAATCTACGGTTTCTTCAATTTTCCTCTGCATTTTTCATCGATTTTTAAAAATTTTTATCGAATATTTTCACGTTTAAAATTATTAATTTGCAACGAATTTCCCTCAACAAAAAATGCTCAAAACTCCGCCCCTTTATTGGCATAATTTTTGCCGCCACGGAAAATGCAATAAATTTTATATTACTTTTC
I009	442	CGACTTTTTACTGAGTTTTTAGTGGTTTTTTATAACTTAAAAGCGTATTTAAAAAGTTTTTACCTTAAAAA	512	560
E001	2331	CAATTTTCCTCTGCATTTTTCATCGATTTTTAAAAATTTTTATCGAATATTTTCACGTTTAAAATTATTAA	2401	2505
I010CACTCAAAAGTCTGTTGTAAAAAAATTAATTTTTTTAAAGAGCACAAAAAAGTATAATAAGGAGCGATCGACAACAAAAATAAAGAACCAACCCTAGTAAAGAAAATTCCGAGGTGCCTTTCCCTTAGACGCGCTCTTACTCTAGATGCTTTTACTCGCTGCTACGATCCTACTTTGCGCGCAACAAATCGTACAAAAACTCTGAAAAGTTTTTATCTCAAAAATTGGAAAAAGCATCTAGGAGAAGAGCATCTAAGGAAAAAGCACCCAGGAGAAGGATATAAAAGCCGAACCGGCTCAAAAGAGGGCCGGTGCTAGTAGTGATAAAATAACTAAAAACAGTACTAAAAGTCCCTCGGCTACCAGCAAGCCATACACATATAACGTAAAAAAGCAATCCAAGATAAAAAAAGTTTAAGATAGGTGAAGATAATATGTTATGTAGAGTGATAGAAAAGGGGACGGACTTTAAAAACTTTTTTTTACTTCTTTAAAATTAAAATTTGAAAAAGGTTTTAAAAGGTTTTTTTTTTCAAAAAATAGTTAAAAAAGTTATCGAGCTTAAGACTTTTACTTTTTACTACTATCTTTAACAAAATTTTTTTACTAAAAAAAACAACGTTTTAAATTAAAAATTTAGCTTTATGTTGCAAAAAAAGTTTTTTTTTTGTGGAATAAGCTCTGTTTTTATTCAAAGAAAAAAAAAGTTTTAACTTGTAAACCTAAAAGACCTTTTAACTTATTAATTTTTTCTAATTTACAAGCTTTTTTTCTCTTTATATATAAATAACCGAATAAACCTTTTTAGTTTTTTATCATTCTTTTTTTAGTTTTAACAAGCTAAAAAATAAAAACAAAACAAAGGCTTCTACAGGAACACCATATATCATAAAACCCAGGGTGGTGCTTTTAGCGGCACGCGGAAATTTAAGCCGGCTGGTGCAGAGCGGATTCAGGTCAGGGGGTGATTACAGTTTTTTTTAAAAAAAAGCGTTTTGGACTTAAAACTTTAGAAAAAAGGTTTTTTTTTTTGCAAAAAATAAATTAAAATTTTCTTTTTTAACCTTTTTTCATAATAAAAAAGATTAAAACTTGAAAAATTTTTTTAATAATGTGTAATAGACCTAAAAGTTTTAAAAGGTATAAGCTACAATTTTTAATATTTGTAAAAAGTCTTTCCTTGTGGCTTTAAAAAAAATCTTTTTTCAGTTTAAACCTCGCTTTTAATACAAAAAGTTGTTAAAAAGTTGTTATTAAAACAAGTTAAAAAAAAAACCTAGGTTTTTTTAGACACACAAAAACACACTAAAGGCCGTGGGTTGAGGGGTCTTAAAGGGAGTTTTTGAGATAAAAAAAGAGACGATGGAGAAGAGTTAGAAGATTAATTAAGATACAAAAAAGTGATAAAAAATAATAAAAAAGTGGGGAAAGTCTCGAGTAAATCTCGGGTTTTTATTGGTAGTCTTTGTGTTTTTTTTGTTGAAAAAAAAAGAAAAACTTAATTAAAAAAGTC
E001ATTGGGTGGAAGCAGCAGCAGTCCGACGAGCTCTTTTTCGTCAAACGACGAATTCGACGATCGTCAGAACAAAAACAAGTTTTGGCGTCAAAGAAATGTATCGAACGCAGAAATTGAACGAATAATCGAGGATTTCATAGCGAATGGTATTTTAAAAATGAGCAACGGGAACAGCTACAATCACCATCACCAATTCCCGATGAGCATTCCAATATCGTGCTCGTCACACTCAATTCAATCACAATCACGAATGAACACTCTGAACGCGAATAGGGATCTCCTGTCTCCCGGCAACGACGTAATTGTCACCAGAACCGTGTCACCGTCGTTTTATTCGCATGGAATGCCGGCCCGGGATAATGTTTTTCGAAAAGACGATCATGTCAGGATATTGGGGAATACAACGGACCCAGCGTGGTATCGAGCCCGTAATGCGAATCAGGAGGAGGGTCTGGTTCATGCAGATTGTGTAGTGAGAATAAACGGGCAAGCCTACGACAATGGAATTGTAAGAATGAGAGCTAGCGGATGTGACGTGGCTCCGGGAGCAGCTTCAACAACCTCCAGCACATCATCACATCATTCAACTGCAGCAAACCATCAGCCATGGTTTCATTCAATGATTAGCAGAGAAAATACTGAAAAATTACTCCGCGGCAAACCGGACGGAACCTTCCTAGTACGTGAATCCACAAATTTCCCCGGCGACTTCACACTATGTATGTCGTTTCACGGAAAAGTCGAACACTATCGCATCGAACAGACGTCCGGCGGACAGCTGACCTGTGACAAGGAAGAATACTTTTCCAATTTGACACAGTTGGTCTCGCACTACAAACGTGACGCGGACGGTCTCTGCCATCGCCTGGTAACTCCGATTATTTGTGAAACAGCGACATTTTCATCAAACGGATCATCGTCATTTGGTTCATCGTCGACAGTTGATTTGGAAGATCGAACATCAGTATTTCGACACGCGGGTCTAGTTATTTCATCGAACGATATTGATGTTGGTGATACAATTGGACACGGAGAATTTGGAGATGTTCGATTGGGAACTTATAAGAATCGAAAAGTCGCGTTAAAAGTGTCGAAAAGGCATGGAAATGGAATGTTGGACTCATTGCTGGATGAAGCCAAGTTTATGGTAGGTCTCTCGCATCCAAATCTAGTGACACTTGTCGGTGTTGTACTGGATGATGTGAATGTCTACATGATAACTGAATATATGGCAAATGGTAATTTAATCGATTTACTCCGATCTCGAGGAAGGCATGCGTTGGAGAGGAGGCAGTTGATGATGTTTGCGATGGATATTTGCCAAGGAATGTGTTATCTGGAATCAAAACAGATTGTTCATCGAGACTTGGCCGCTCGAAATGTCCTACTCGACGATGATTTAGTAGCGAAAGTTTCGGATTTTGGATTAGCGAAAAAAGCAAACAGCCAGTCACATGATTCGGCTTCTGGCAAATTTCCGATTAAATGGACGGCACCTGAAGCGCTTAGACATAGTCAATTCACCACAAAATCCGATGTTTGGTCATTCGGCATTCTTCTTTGGGAAATTTTTTCATTCGGACGAGTACCGTACCCAAGAATTCCTATCCAAGACGTTGTGAGATATATTGAGAAGGGATATCGAATGGAAGCACCTGAAGGATGTCCACCGGAAATTTTCAAGGTTATGAATGAAACATGGGCTCTATCGGCACAAGATCGACCGTCTTTTGGACAGGTCTTGCAACGATTGACAACCATCCGAAATACAGTATGACATCGGCGCACATCTCGAAACTTCCAGAAATCCATCGAATTTTCTAGTCCATATGATGTTTCTGTTTTTTTTTCGCTGTTTTTTACACAAATTTTGTCATATTTTATTGTAATTTCCCCCACACATTTTTAGGCATCGTTATTATATATTTTCTAATCCGCTGCCGCGCATTTCGGGAGATCCTGGAATTTAAAGGCACAGCGGTGTTTTTGGATGGGTCCCACCGCGAAAATTATTATGCGCCTTTGAAATTTTTTTTTCGATATTCCTAAAAATCACAAAAAACATTTTTTTTTCTAAATTAGAGAAGTTTTAGCCTTTCTTTCGAAAAGTCGATTTTTTTGGTTTAAATTTTTCTCGATTTGAAAAAAATTTCAATTTTTAGTGAAATCAAAGAAAAAACATCAAGAAACTTCTATTCGAAAGAATTTTTTAAAATTGTATTTTCCGAAATAATTTTCTCTGTTGGGTCTCACCACGAAAATCGTCATGCACCTTTAAATTTCCTTGCCCACACCTCTCCGAACGGCCGATACCCAATCTACGGTTTCTTCAATTTTCCTCTGCATTTTTCATCGATTTTTAAAAATTTTTATCGAATATTTTCACGTTTAAAATTATTAATTTGCAACGAATTTCCCTCAACAAAAAATGCTCAAAACTCCGCCCCTTTATTGGCATAATTTTTGCCGCCACGGAAAATGCAATAAATTTTATATTACTTTTC
I010	766	TTTTTTTCTCTTTATATATAAATAACCGAATAAACCTTTTTAGTTTTTTATCATTCTTTTTTTAGTTTT	834	1514
E001	2029	TTTTTTTTTCGATATTCCTAAAAATCACAAAAAACATTTTTTTTTCTAAATTAGAGAAGTTTTAGCCTT	2097	2505
I011CATCTAAAAAATTCCCTTTAAAAAATCTTAAAATTCTGCTTTTAGACTTTTTTTTTGGATGTTAATACCGTTAAAAACACTACTTTTAGATGTTTTAACTTAAAAAAAAGCTTTTGGACTATCTTTTTTCTTATTTTTAATTAAACTTTTTACGGCATTTAACTGGTTTTTATACCTTAAAAATGGTTTTAAAGTCCCCAAAAAGTCTAAAATGGTCTCAAAGACGGAATATTTAATTTTTAAAGTTTCTCTTTATAGAAAAATTTTAGTCGTAAAAATCGTTAAAAACACTACTTTTAACAAATTTTTAACGGTTTTTACCCTTACAAACTTCTTTTAAGTCTTTTTAGATTTAAAACCCGTTAAAAACGTTATTTTAACTTTCTAAGCCTTTTATTATTTAAAAAGCTTTAGGACTTTTTTAAAGTGTTAAAAACGCTTTTCTTAACATCTTTTAAGCTTTAAAATAATAATTTTTATAACTTTTTTTGTTTTTTAAAGTTTTTAGGCGGCTTTTACCGAATTTTTAGATTTTCTTTTCTAAAAAACGTAATTTAAAATAACGTAATCATAAACGCTTTTTGTTTGGGCTTTTAAGTGAGATTTTAATGTTTTTAAAGTTAAAAGACTTCGACGCAGGTGTTTTACCGAAATTTTTAGTAAAAGTACATGTTACAGTTTTAAAATTTTTTTCACTTTAAAACAAGTCTTCAATGATATTATTTCCAAAAAACGAAAGGCCAGTAAAAAAACTTAAAACCTTGTAATTGGCTTTTTTTTTAAGGCGTAAAAATGGGACTTTTTACGCTTTTACAAACTTAAAAAACTTTTAAGGTGAATTTAAAAAATATAAAAGTC
E001ATTGGGTGGAAGCAGCAGCAGTCCGACGAGCTCTTTTTCGTCAAACGACGAATTCGACGATCGTCAGAACAAAAACAAGTTTTGGCGTCAAAGAAATGTATCGAACGCAGAAATTGAACGAATAATCGAGGATTTCATAGCGAATGGTATTTTAAAAATGAGCAACGGGAACAGCTACAATCACCATCACCAATTCCCGATGAGCATTCCAATATCGTGCTCGTCACACTCAATTCAATCACAATCACGAATGAACACTCTGAACGCGAATAGGGATCTCCTGTCTCCCGGCAACGACGTAATTGTCACCAGAACCGTGTCACCGTCGTTTTATTCGCATGGAATGCCGGCCCGGGATAATGTTTTTCGAAAAGACGATCATGTCAGGATATTGGGGAATACAACGGACCCAGCGTGGTATCGAGCCCGTAATGCGAATCAGGAGGAGGGTCTGGTTCATGCAGATTGTGTAGTGAGAATAAACGGGCAAGCCTACGACAATGGAATTGTAAGAATGAGAGCTAGCGGATGTGACGTGGCTCCGGGAGCAGCTTCAACAACCTCCAGCACATCATCACATCATTCAACTGCAGCAAACCATCAGCCATGGTTTCATTCAATGATTAGCAGAGAAAATACTGAAAAATTACTCCGCGGCAAACCGGACGGAACCTTCCTAGTACGTGAATCCACAAATTTCCCCGGCGACTTCACACTATGTATGTCGTTTCACGGAAAAGTCGAACACTATCGCATCGAACAGACGTCCGGCGGACAGCTGACCTGTGACAAGGAAGAATACTTTTCCAATTTGACACAGTTGGTCTCGCACTACAAACGTGACGCGGACGGTCTCTGCCATCGCCTGGTAACTCCGATTATTTGTGAAACAGCGACATTTTCATCAAACGGATCATCGTCATTTGGTTCATCGTCGACAGTTGATTTGGAAGATCGAACATCAGTATTTCGACACGCGGGTCTAGTTATTTCATCGAACGATATTGATGTTGGTGATACAATTGGACACGGAGAATTTGGAGATGTTCGATTGGGAACTTATAAGAATCGAAAAGTCGCGTTAAAAGTGTCGAAAAGGCATGGAAATGGAATGTTGGACTCATTGCTGGATGAAGCCAAGTTTATGGTAGGTCTCTCGCATCCAAATCTAGTGACACTTGTCGGTGTTGTACTGGATGATGTGAATGTCTACATGATAACTGAATATATGGCAAATGGTAATTTAATCGATTTACTCCGATCTCGAGGAAGGCATGCGTTGGAGAGGAGGCAGTTGATGATGTTTGCGATGGATATTTGCCAAGGAATGTGTTATCTGGAATCAAAACAGATTGTTCATCGAGACTTGGCCGCTCGAAATGTCCTACTCGACGATGATTTAGTAGCGAAAGTTTCGGATTTTGGATTAGCGAAAAAAGCAAACAGCCAGTCACATGATTCGGCTTCTGGCAAATTTCCGATTAAATGGACGGCACCTGAAGCGCTTAGACATAGTCAATTCACCACAAAATCCGATGTTTGGTCATTCGGCATTCTTCTTTGGGAAATTTTTTCATTCGGACGAGTACCGTACCCAAGAATTCCTATCCAAGACGTTGTGAGATATATTGAGAAGGGATATCGAATGGAAGCACCTGAAGGATGTCCACCGGAAATTTTCAAGGTTATGAATGAAACATGGGCTCTATCGGCACAAGATCGACCGTCTTTTGGACAGGTCTTGCAACGATTGACAACCATCCGAAATACAGTATGACATCGGCGCACATCTCGAAACTTCCAGAAATCCATCGAATTTTCTAGTCCATATGATGTTTCTGTTTTTTTTTCGCTGTTTTTTACACAAATTTTGTCATATTTTATTGTAATTTCCCCCACACATTTTTAGGCATCGTTATTATATATTTTCTAATCCGCTGCCGCGCATTTCGGGAGATCCTGGAATTTAAAGGCACAGCGGTGTTTTTGGATGGGTCCCACCGCGAAAATTATTATGCGCCTTTGAAATTTTTTTTTCGATATTCCTAAAAATCACAAAAAACATTTTTTTTTCTAAATTAGAGAAGTTTTAGCCTTTCTTTCGAAAAGTCGATTTTTTTGGTTTAAATTTTTCTCGATTTGAAAAAAATTTCAATTTTTAGTGAAATCAAAGAAAAAACATCAAGAAACTTCTATTCGAAAGAATTTTTTAAAATTGTATTTTCCGAAATAATTTTCTCTGTTGGGTCTCACCACGAAAATCGTCATGCACCTTTAAATTTCCTTGCCCACACCTCTCCGAACGGCCGATACCCAATCTACGGTTTCTTCAATTTTCCTCTGCATTTTTCATCGATTTTTAAAAATTTTTATCGAATATTTTCACGTTTAAAATTATTAATTTGCAACGAATTTCCCTCAACAAAAAATGCTCAAAACTCCGCCCCTTTATTGGCATAATTTTTGCCGCCACGGAAAATGCAATAAATTTTATATTACTTTTC
I011	40	TTTTAGACTTTTTTTTTGGATGTTAATACCGTTAAAAACACTACTTTTAGATGTTTTAACTTAAAAAAAA	109	859
E001	2358	TTTTAAAAATTTTTATCGAATATTTTCACGTTTAAAATTATTAATTTGCAACGAATTTCCCTCAACAAAA	2427	2505
#75	80	251	77	162	184	320	162	205	87	135	766	1620	157	
     gene            complement(85045..86284)
I001CATTCAAAACGGTGAAGCCTGTATAAAAACACAAGTTTTTTTATCAGGTCCCGATCCTGAAAGTACAATCCGTACGCGCCACAGTCCCAGGACGAACTTTGGGCGGATACACTTAAATGTTTAAAGATTAAAAGAGTAAAGAGAGTTAAACTACTTTTAGTTTTATCTTTAATTTTTTTTTTTCTAACTAATACAAAATCGTGTTGCATTCCGCATTGGCTCTCCGTTCGCCTCCAGCGGAATTTCCGTCCCAAATTGCGGATGTACGTTCGGGATAGTTAACTCTTGGAAAATACCTGGAAAATAAGGTTTATGATACTAAAAAAGATCCGAATATTAATTAGGATAGTTTTCTTCAGTAAAGTTGATAAGGATATAAAACTTTATGCCCGTATTGTATTTAAGAGACAAGCTAAAGTTTAAAAGAAAAACTTTTTAAAAGCTGAACGACGGAAAACCGTTTATTGTGAAAGTC
E001ATGAGCGAAATCCCTACAGAAGTGCCTGTAAAAACTCGAAAAAGAACGTATGACTTGAAGTTCAAACTGCATGCCATAAATTATGCCCTTGAACATAAGAATATATCGAAAGCAGCAAAGGATTTGAATGTGAATAGGCAAAACATTCAACAGTGGATCGCCCAGAAAGCTGAAATCGAGAAGCAGTTAGAAGACAACGGCTCAACTGCAACAAAGCGACTTTCGGGAGGTGGAAGACCTTTAAAGTATGACGACGTTGATAAGGAATTGATTAAATGGGTTCACGATCAGCGTAAGGAGAAACAACGAGTCACCAGAAGAATCATCGGTGAAACGGCAAAGAAAATCAGTCAGAACTCGGATTTCAAGGCATCCCGCGGATGGTTGGACAAATTCATGTGCCGACACAATTTGAGTACTCGACGAGCAAGAACGGAACCCGGTGATTTAATGCAGACACTGGTTGATATTCTTCTCAGACAAACTAGTTCGGATGATGGAGAGGAGGATCCGATGATCAGCTTCATCAAAAGTTGTATCCCATCTGGAGAAGATCCTCTGGAGGGGGAGGATCAAGCAGCAAGTAGTTCGGTGCAAGTTCCTAAAGTTCTGGCGGAGGAAAACGGCCACGAATCAGATTCTGATCAGTCGATTGTGGATGTAAATGACTAACTCGTTT
I001	323	AAAAGATCCGAATATTAATTAGGATAGTTTTCTTCAGT	360	476
E001	117	AAAGGATTTGAATGTGAATAGGCAAAACATTCAACAGT	154	680
I002CATCCTCTCGGCAATGAAATTACGTTTGCTCATATACTTTTTGTATTTTTTATTGATAAGCTGCGATGAGGTGGAAATAGTAAGTC
E001ATGAGCGAAATCCCTACAGAAGTGCCTGTAAAAACTCGAAAAAGAACGTATGACTTGAAGTTCAAACTGCATGCCATAAATTATGCCCTTGAACATAAGAATATATCGAAAGCAGCAAAGGATTTGAATGTGAATAGGCAAAACATTCAACAGTGGATCGCCCAGAAAGCTGAAATCGAGAAGCAGTTAGAAGACAACGGCTCAACTGCAACAAAGCGACTTTCGGGAGGTGGAAGACCTTTAAAGTATGACGACGTTGATAAGGAATTGATTAAATGGGTTCACGATCAGCGTAAGGAGAAACAACGAGTCACCAGAAGAATCATCGGTGAAACGGCAAAGAAAATCAGTCAGAACTCGGATTTCAAGGCATCCCGCGGATGGTTGGACAAATTCATGTGCCGACACAATTTGAGTACTCGACGAGCAAGAACGGAACCCGGTGATTTAATGCAGACACTGGTTGATATTCTTCTCAGACAAACTAGTTCGGATGATGGAGAGGAGGATCCGATGATCAGCTTCATCAAAAGTTGTATCCCATCTGGAGAAGATCCTCTGGAGGGGGAGGATCAAGCAGCAAGTAGTTCGGTGCAAGTTCCTAAAGTTCTGGCGGAGGAAAACGGCCACGAATCAGATTCTGATCAGTCGATTGTGGATGTAAATGACTAACTCGTTT
I002	9	CGGCAATGAAATTACGT	25	87
E001	335	CGGCAAAGAAAATCAGT	351	680
#188	181	310	672	
     gene            86841..90607
I001CACTCAAATAATTTACAAAAAAGACATGATTTTTACCCCAAATTTTTTGATTAAAATTAAATCAAGAGAGGAACATAATTAAAGGTTTTAAAAGGCTTTAAAAAAAAAGTTAAATTTTTAGTTAAAGTC
E001ATGTCGATTATTGTGGCCAGCCTCACGCAAATGTGCTGTGATCCATTTTACAGAACAACTACGGGTCTTCAACAACTCATCGAAAAAATGTGGATTGCCCTTGGCCACCCATTTGGTGAACGGCTACTCGGAAGAACCGACGATGATCCATCGAGACGTGGAAAACCACAGAATAAAATGAGAACTGACGTCATGCCGACGTGGTTGCTCTTCTTGGATTGTGTTTCACAGCTACATCGAATATATACATTTGAATTCACATTCTCTCCACACGTTCTCATTGCACTATGGGATCTTTCATTAACTGGAATGGTTCCATCAATGGCTTGTAATAATCTGGAAGAGCAATTACTCGCAAAAGTCGGCGGTGGACCATTCCCATTGGATCGATATTTTGAGAAAAGCTACTCGAAATTATTTGGAAATATTTGGCACGACGCAGTGCTTTTTATGGAATCTATTAAGAAAAATCAACCAGTGTGTGCTCACTCGAAATTCCTTCAATGTGAATTTATTCGGCCACCGACGTCGTTTTGCGATATTCAACTGTGGTCCGAGTGCTATCTTCGATGGATTCCTCCGGCAAACGGGAAAAATTCGGGAAAACTCGGCGAAGAACTCTCGCTGGACGAGAAAATGATCGAAATGGCCAAAAAATGGAACAGTTCCGAGTGGAAAATGCATTTGGACCTACCGGAAGAGTATTCATCTGCATATCCTTACTCGATTCCGGAGATTTCCCGCCCAATAATGGATTTAAATGATTTTGATATGATCCGGCCGGATGATTTCGACGCAATGTCCATGAATTCATCCATCAACTCATATTCGTTCGTTAATACGCCAGTTCGTAACAACACGACAACAGAATCAATATTCGATCATTCGACACTTGAGAAACGAAATCGTCGAGCAGCTGCCACAATTGGCTCCGAATCGCCAGTTATTCAAATGAGACCAAAAGAGCAAATTGTCGGATATTCGAAATATGCATTTGATGATTCATTATCACCAAGACCACATTCCCGAACTGTTGAGACGCCTATTTTAAAGAATTCCCCATCGCCCTCCTACACCCCATTTCACCCGACGCCCGTTCACCGGAGCAACACCGTCCGTGCCGACAATCGCCCAATTCCCCCGCCCCGGCCGCAGGGCCTAGGAACACTGACCCCATCACGCCCCGAGATAAGAGCTCATCGAGATGATATAGAGAGCCCTACTATTCGGGTCACAAGATTTTGA
I001	48	TGATTAAAATTAAATCAAGAGAGGAA	73	130
E001	944	TTATTCAAATGAGACCAAAAGAGCAA	969	1246
I002CATCCAAACCATTTTTTTTACAAAAGGGGGCGTTTTTTTACAAAAGGAGTTTTTTAAACTTAAAGGGTGGGTTTTAAAAAGAGTTTTTAAAAAAATTTTTAATTAAAATTTTAACAAAAGAGTTTTTTAAACTTAGAGGGCCTAAATTTTTAAGGTTTTTAAGCAGATAGTTATTTAAAATATAACAAAAGCTTAAAGCTTAGTATTTTTAATCAAAGTTCAATTGTGTGGAAAAAAAAGTTTATTAAAAAAATTTTTTATTAAAATTTTTGTTAATTAAAAAAAGGATAAAGGTC
E001ATGTCGATTATTGTGGCCAGCCTCACGCAAATGTGCTGTGATCCATTTTACAGAACAACTACGGGTCTTCAACAACTCATCGAAAAAATGTGGATTGCCCTTGGCCACCCATTTGGTGAACGGCTACTCGGAAGAACCGACGATGATCCATCGAGACGTGGAAAACCACAGAATAAAATGAGAACTGACGTCATGCCGACGTGGTTGCTCTTCTTGGATTGTGTTTCACAGCTACATCGAATATATACATTTGAATTCACATTCTCTCCACACGTTCTCATTGCACTATGGGATCTTTCATTAACTGGAATGGTTCCATCAATGGCTTGTAATAATCTGGAAGAGCAATTACTCGCAAAAGTCGGCGGTGGACCATTCCCATTGGATCGATATTTTGAGAAAAGCTACTCGAAATTATTTGGAAATATTTGGCACGACGCAGTGCTTTTTATGGAATCTATTAAGAAAAATCAACCAGTGTGTGCTCACTCGAAATTCCTTCAATGTGAATTTATTCGGCCACCGACGTCGTTTTGCGATATTCAACTGTGGTCCGAGTGCTATCTTCGATGGATTCCTCCGGCAAACGGGAAAAATTCGGGAAAACTCGGCGAAGAACTCTCGCTGGACGAGAAAATGATCGAAATGGCCAAAAAATGGAACAGTTCCGAGTGGAAAATGCATTTGGACCTACCGGAAGAGTATTCATCTGCATATCCTTACTCGATTCCGGAGATTTCCCGCCCAATAATGGATTTAAATGATTTTGATATGATCCGGCCGGATGATTTCGACGCAATGTCCATGAATTCATCCATCAACTCATATTCGTTCGTTAATACGCCAGTTCGTAACAACACGACAACAGAATCAATATTCGATCATTCGACACTTGAGAAACGAAATCGTCGAGCAGCTGCCACAATTGGCTCCGAATCGCCAGTTATTCAAATGAGACCAAAAGAGCAAATTGTCGGATATTCGAAATATGCATTTGATGATTCATTATCACCAAGACCACATTCCCGAACTGTTGAGACGCCTATTTTAAAGAATTCCCCATCGCCCTCCTACACCCCATTTCACCCGACGCCCGTTCACCGGAGCAACACCGTCCGTGCCGACAATCGCCCAATTCCCCCGCCCCGGCCGCAGGGCCTAGGAACACTGACCCCATCACGCCCCGAGATAAGAGCTCATCGAGATGATATAGAGAGCCCTACTATTCGGGTCACAAGATTTTGA
I002	169	AGTTATTTAAAATATAACAAAAGCTTAAAGCTTAGTATTTT	209	297
E001	942	AGTTATTCAAATGAGACCAAAAGAGCAAATTGTCGGATATT	982	1246
I003CAACCACGAAAAATTCTTTTTTTAAAATATAGCTAACAAGAAAAGAAAAACTAAAGTCGATGAAAAAGTGGAGCCAGTCGTTGTAAAAAAACGTTGTAAAACCTGCACCGGCGCTTTTTTTTTAACCACCGGCTCAAAAGAAAAAAAAGTGACGGTAATTAAAGGCTCTCCTTTTAGATCCTTAATTTTAAAAAAGCTTTCATATGTTACAACTGGCTCTTTTTTAGCCACCGGCTTAAAAGAGAAAGAAGAGACGGTGCAATAAAATCATTTTTTAATCTTTTTTTTTGTGTTTTACAACAAGTTTAAAACCTTTTTCAGACATTTTTGTTGTTTTTTAACTACCGGCTCAAAAAAAAGGTAAAAGCGCCGGTGCACTGTTCGTCACTAAAGAGTTTACAAAAGTCCTTTTTTTTTGTCCGCCTTAAGTCTATTAAGATGCTTTTGATAAAAACAAAGACCTTTTTTCAGTTTTGAACTTTTAGCCACCAGCTCACAAGAGAAAAAAACGCCGGAATAGAGCTAAAAAGGTC
E001ATGTCGATTATTGTGGCCAGCCTCACGCAAATGTGCTGTGATCCATTTTACAGAACAACTACGGGTCTTCAACAACTCATCGAAAAAATGTGGATTGCCCTTGGCCACCCATTTGGTGAACGGCTACTCGGAAGAACCGACGATGATCCATCGAGACGTGGAAAACCACAGAATAAAATGAGAACTGACGTCATGCCGACGTGGTTGCTCTTCTTGGATTGTGTTTCACAGCTACATCGAATATATACATTTGAATTCACATTCTCTCCACACGTTCTCATTGCACTATGGGATCTTTCATTAACTGGAATGGTTCCATCAATGGCTTGTAATAATCTGGAAGAGCAATTACTCGCAAAAGTCGGCGGTGGACCATTCCCATTGGATCGATATTTTGAGAAAAGCTACTCGAAATTATTTGGAAATATTTGGCACGACGCAGTGCTTTTTATGGAATCTATTAAGAAAAATCAACCAGTGTGTGCTCACTCGAAATTCCTTCAATGTGAATTTATTCGGCCACCGACGTCGTTTTGCGATATTCAACTGTGGTCCGAGTGCTATCTTCGATGGATTCCTCCGGCAAACGGGAAAAATTCGGGAAAACTCGGCGAAGAACTCTCGCTGGACGAGAAAATGATCGAAATGGCCAAAAAATGGAACAGTTCCGAGTGGAAAATGCATTTGGACCTACCGGAAGAGTATTCATCTGCATATCCTTACTCGATTCCGGAGATTTCCCGCCCAATAATGGATTTAAATGATTTTGATATGATCCGGCCGGATGATTTCGACGCAATGTCCATGAATTCATCCATCAACTCATATTCGTTCGTTAATACGCCAGTTCGTAACAACACGACAACAGAATCAATATTCGATCATTCGACACTTGAGAAACGAAATCGTCGAGCAGCTGCCACAATTGGCTCCGAATCGCCAGTTATTCAAATGAGACCAAAAGAGCAAATTGTCGGATATTCGAAATATGCATTTGATGATTCATTATCACCAAGACCACATTCCCGAACTGTTGAGACGCCTATTTTAAAGAATTCCCCATCGCCCTCCTACACCCCATTTCACCCGACGCCCGTTCACCGGAGCAACACCGTCCGTGCCGACAATCGCCCAATTCCCCCGCCCCGGCCGCAGGGCCTAGGAACACTGACCCCATCACGCCCCGAGATAAGAGCTCATCGAGATGATATAGAGAGCCCTACTATTCGGGTCACAAGATTTTGA
I003	169	TCCTTTTAGATCCTTAATTTTAAAAAAGCT	198	534
E001	377	TCCCATTGGATCGATATTTTGAGAAAAGCT	406	1246
I004CACTGGTTTGAAAAGCCTAAATATCCGAGATTTGTATAAAAATGAAAGTTAAGAATTTAAAAATC
E001ATGTCGATTATTGTGGCCAGCCTCACGCAAATGTGCTGTGATCCATTTTACAGAACAACTACGGGTCTTCAACAACTCATCGAAAAAATGTGGATTGCCCTTGGCCACCCATTTGGTGAACGGCTACTCGGAAGAACCGACGATGATCCATCGAGACGTGGAAAACCACAGAATAAAATGAGAACTGACGTCATGCCGACGTGGTTGCTCTTCTTGGATTGTGTTTCACAGCTACATCGAATATATACATTTGAATTCACATTCTCTCCACACGTTCTCATTGCACTATGGGATCTTTCATTAACTGGAATGGTTCCATCAATGGCTTGTAATAATCTGGAAGAGCAATTACTCGCAAAAGTCGGCGGTGGACCATTCCCATTGGATCGATATTTTGAGAAAAGCTACTCGAAATTATTTGGAAATATTTGGCACGACGCAGTGCTTTTTATGGAATCTATTAAGAAAAATCAACCAGTGTGTGCTCACTCGAAATTCCTTCAATGTGAATTTATTCGGCCACCGACGTCGTTTTGCGATATTCAACTGTGGTCCGAGTGCTATCTTCGATGGATTCCTCCGGCAAACGGGAAAAATTCGGGAAAACTCGGCGAAGAACTCTCGCTGGACGAGAAAATGATCGAAATGGCCAAAAAATGGAACAGTTCCGAGTGGAAAATGCATTTGGACCTACCGGAAGAGTATTCATCTGCATATCCTTACTCGATTCCGGAGATTTCCCGCCCAATAATGGATTTAAATGATTTTGATATGATCCGGCCGGATGATTTCGACGCAATGTCCATGAATTCATCCATCAACTCATATTCGTTCGTTAATACGCCAGTTCGTAACAACACGACAACAGAATCAATATTCGATCATTCGACACTTGAGAAACGAAATCGTCGAGCAGCTGCCACAATTGGCTCCGAATCGCCAGTTATTCAAATGAGACCAAAAGAGCAAATTGTCGGATATTCGAAATATGCATTTGATGATTCATTATCACCAAGACCACATTCCCGAACTGTTGAGACGCCTATTTTAAAGAATTCCCCATCGCCCTCCTACACCCCATTTCACCCGACGCCCGTTCACCGGAGCAACACCGTCCGTGCCGACAATCGCCCAATTCCCCCGCCCCGGCCGCAGGGCCTAGGAACACTGACCCCATCACGCCCCGAGATAAGAGCTCATCGAGATGATATAGAGAGCCCTACTATTCGGGTCACAAGATTTTGA
I004	26	CGAGATTTGTATAAAAATGAAAGTTAAGAATTTAAAAAT	64	66
E001	388	CGATATTTTGAGAAAAGCTACTCGAAATTATTTGGAAAT	426	1246
I005CATCCCTATGAATAATCGAGCCTTTTATTTAATGCTGTATAAAACAGAGCTTAAAAAATATCCACTGAATATTATCTGTAAATCACAGATCCGTGTGTATTTTCAATCTAGAAAAAGTCGATAGCAAAGCTATGAAAGTGTGTTTTCATCCAAAAAAAAGCGTTGAAACATTTAACTTTTTAGTTATCCAGCCGTTTATTAACAACCGCATAAAACAGTTAAGTGCTATAAATAGTTTTTAAAATATACACTGAAGACCATCTTTAAATAATACCAACCGTTATTCATGACTCAGTTTTAAGTATATTGAACAAAACAACGAATAGCTAAAAAAAATTAACGGCCTCAAGTACAATAATTGATACCCGAAAGTAGACTTTCATCAGTGTTTTGTAAAATTTTTGAGCTTCACTAGGTTCAGCTTTGTTGAAAAAGTTCCAAATGCGGGAGAATAAAAAAGAGAATAAAAGTCGTAACTATACTCAAATACATGCCTAGTTCTCACAGCCAAAAAGCTAAAAACATATTTTAGCTTTAAAAAAAAAACTAAAAAGCTAAAAGGGACTTTTTGTGTGTTAACTTTTTACAGTGAGAACCATGCCTATAACGATTTAGATAATATGTTACACTCTTAGGTTATTTTCAAAATATAAAATAAAAACGTC
E001ATGTCGATTATTGTGGCCAGCCTCACGCAAATGTGCTGTGATCCATTTTACAGAACAACTACGGGTCTTCAACAACTCATCGAAAAAATGTGGATTGCCCTTGGCCACCCATTTGGTGAACGGCTACTCGGAAGAACCGACGATGATCCATCGAGACGTGGAAAACCACAGAATAAAATGAGAACTGACGTCATGCCGACGTGGTTGCTCTTCTTGGATTGTGTTTCACAGCTACATCGAATATATACATTTGAATTCACATTCTCTCCACACGTTCTCATTGCACTATGGGATCTTTCATTAACTGGAATGGTTCCATCAATGGCTTGTAATAATCTGGAAGAGCAATTACTCGCAAAAGTCGGCGGTGGACCATTCCCATTGGATCGATATTTTGAGAAAAGCTACTCGAAATTATTTGGAAATATTTGGCACGACGCAGTGCTTTTTATGGAATCTATTAAGAAAAATCAACCAGTGTGTGCTCACTCGAAATTCCTTCAATGTGAATTTATTCGGCCACCGACGTCGTTTTGCGATATTCAACTGTGGTCCGAGTGCTATCTTCGATGGATTCCTCCGGCAAACGGGAAAAATTCGGGAAAACTCGGCGAAGAACTCTCGCTGGACGAGAAAATGATCGAAATGGCCAAAAAATGGAACAGTTCCGAGTGGAAAATGCATTTGGACCTACCGGAAGAGTATTCATCTGCATATCCTTACTCGATTCCGGAGATTTCCCGCCCAATAATGGATTTAAATGATTTTGATATGATCCGGCCGGATGATTTCGACGCAATGTCCATGAATTCATCCATCAACTCATATTCGTTCGTTAATACGCCAGTTCGTAACAACACGACAACAGAATCAATATTCGATCATTCGACACTTGAGAAACGAAATCGTCGAGCAGCTGCCACAATTGGCTCCGAATCGCCAGTTATTCAAATGAGACCAAAAGAGCAAATTGTCGGATATTCGAAATATGCATTTGATGATTCATTATCACCAAGACCACATTCCCGAACTGTTGAGACGCCTATTTTAAAGAATTCCCCATCGCCCTCCTACACCCCATTTCACCCGACGCCCGTTCACCGGAGCAACACCGTCCGTGCCGACAATCGCCCAATTCCCCCGCCCCGGCCGCAGGGCCTAGGAACACTGACCCCATCACGCCCCGAGATAAGAGCTCATCGAGATGATATAGAGAGCCCTACTATTCGGGTCACAAGATTTTGA
I005	378	TTTCATCAGTGTTTTGTAAAATTTTTGA	405	666
E001	314	TTCCATCAATGGCTTGTAATAATCTGGA	341	1246
I006CATGCCCTAAAAACCTTTTAAATTTTAAACCTTTTACTTTTTAAGTTTGTTTTGTTAAAAAAGCGAAAGTTTAAAGTATTTTTAAATACAATTTTTATCAAAAATTAACTTAAAAATTTTTTAAGAATGACTTTTGAAAGCTTTATTAATTTTTTTTTTTGGTTTGATATAAACAAAAAAATAATAACTTTTTCAATTTTTTTTACAAAAAAAAACTATTAAAATGTGACGAGCGGAAGTTTTAAACTACTTTTAGAATTATGATCTAAAAAAATTAAAAAGTAAATTCTGAAAAGCTTTTTAAGCTTTCAAGTTTTTTTTTTTAGGTTTTTTTTAAAGTGAGTTTAGTTAGCGGAAGTTTTAAACTATTTTTGAGCTACTTTTAAAACACCTTAATTTTACAAATTAAATAGTAAGACTCCGTGGTGCAAAAGTTCTAGACCACCCTAAGGCCTAGATGTAAGAAGTAAAGTCGCGTTTTAGGGATTTAGGCCTTAAGGTGGCTTAGAACTTTGGCACCACGGAGTAGTAAGATGGAAATTTTTGAGCTTTAATATTTTTTAAGACGTTTTGAGATTTTTTTAAACTAAAAGCTAAAAGCTTTTAAATAGAAAAAAACATAAATTGTAAGTTATTTTATAACTACTTTTTTAAAGATCTTAGTATAAAAATTTAAAACGAAATGTTTTAAAAAATTTTTAGATGTTAGCAAGTGAAAGAACGGAAGTTTTAAACTTACTTCTTTTTTAAAGTTTTTGAAATTCTTAATTTAAATTTTACACGAGTTTTTTAAGAAATTTTTATACGCAAAGGGATTATTAAAGGTACAAAGTC
E001ATGTCGATTATTGTGGCCAGCCTCACGCAAATGTGCTGTGATCCATTTTACAGAACAACTACGGGTCTTCAACAACTCATCGAAAAAATGTGGATTGCCCTTGGCCACCCATTTGGTGAACGGCTACTCGGAAGAACCGACGATGATCCATCGAGACGTGGAAAACCACAGAATAAAATGAGAACTGACGTCATGCCGACGTGGTTGCTCTTCTTGGATTGTGTTTCACAGCTACATCGAATATATACATTTGAATTCACATTCTCTCCACACGTTCTCATTGCACTATGGGATCTTTCATTAACTGGAATGGTTCCATCAATGGCTTGTAATAATCTGGAAGAGCAATTACTCGCAAAAGTCGGCGGTGGACCATTCCCATTGGATCGATATTTTGAGAAAAGCTACTCGAAATTATTTGGAAATATTTGGCACGACGCAGTGCTTTTTATGGAATCTATTAAGAAAAATCAACCAGTGTGTGCTCACTCGAAATTCCTTCAATGTGAATTTATTCGGCCACCGACGTCGTTTTGCGATATTCAACTGTGGTCCGAGTGCTATCTTCGATGGATTCCTCCGGCAAACGGGAAAAATTCGGGAAAACTCGGCGAAGAACTCTCGCTGGACGAGAAAATGATCGAAATGGCCAAAAAATGGAACAGTTCCGAGTGGAAAATGCATTTGGACCTACCGGAAGAGTATTCATCTGCATATCCTTACTCGATTCCGGAGATTTCCCGCCCAATAATGGATTTAAATGATTTTGATATGATCCGGCCGGATGATTTCGACGCAATGTCCATGAATTCATCCATCAACTCATATTCGTTCGTTAATACGCCAGTTCGTAACAACACGACAACAGAATCAATATTCGATCATTCGACACTTGAGAAACGAAATCGTCGAGCAGCTGCCACAATTGGCTCCGAATCGCCAGTTATTCAAATGAGACCAAAAGAGCAAATTGTCGGATATTCGAAATATGCATTTGATGATTCATTATCACCAAGACCACATTCCCGAACTGTTGAGACGCCTATTTTAAAGAATTCCCCATCGCCCTCCTACACCCCATTTCACCCGACGCCCGTTCACCGGAGCAACACCGTCCGTGCCGACAATCGCCCAATTCCCCCGCCCCGGCCGCAGGGCCTAGGAACACTGACCCCATCACGCCCCGAGATAAGAGCTCATCGAGATGATATAGAGAGCCCTACTATTCGGGTCACAAGATTTTGA
I006	772	AAATTTTACACGAGTTTTTTAAGAAATTTTT	802	835
E001	400	AAAAGCTACTCGAAATTATTTGGAAATATTT	430	1246
#64	190	215	233	141	213	189	1245	
     gene            91404..92877
I001CATTTTTAAACTACTTTTAAACCAGGTTTTCGAGTATCAAAGTTTATAAAAAGGAATTTTAATACGCGGCGTCCGTTTTGTTGTAAGGCGGAAAAAGATAACGACCGAATCAAAAGCGTTAAAAGAGCCGATGGTCCGATGACGTTTTTACTAGCTAGGCACTTAACACGTTTGTAGACTCAATGTGTCTCTCACCCCGCCTCGCCTTGTAGCGTTGTGACGGCGTACCAAAAAGGTGTTGAAAAAAAAAGTTCTTTCAAAGCTAACATGAACAAAAAAGAGAAAAAACATATTTTTACCATAAGTAAGATTTATTAAGTGTATACGATTTAACGTATATTTTTGTACCTTATAGGAGAGTTTAATTCTCAGAATTAGAATAATCTTAATTTAACCTATAGTAAAAGTAAGCTTTTCTTTCTCTTTCTTTGTTCATTTTAGCTTTGAAAAAACTTTTTTTACGAACTAAAATAAAGTAAAAGCAACAAAAAAAAAGTCATAAATTGAAAACTTGCTAGCTAATAAATATTCCAAACGCCAATTTTTGCTACTTAAAGCACAAAAAGAAAAGACCTAAGTTTACTGTTCAAAATTGGTTAAGCTTACAGTTTGTGCCTTTTTATTCGCTTTTATTGTTTTTTAGCACATAACATTGGTTTTTCAAGAGGTGCTCATCATGTGATCTCGGCTGCGCGGCGTCCAAACGTTTTGTTGCGGGTGGGGCAAAAGACGCGCCGTGATGTGTTAAAAGATAGAGTGCTTATTTATAAAGTCTTTTCCGTCCTAAAACAGACTTTTAGTACTTTTTAGTTCAAAAAAAGTCCAAAGGTTGCGACTTTACCAACCTTAATCCCAAACAATGGTTTTTAGCATATTATAATTTTAGGGTCACGAAGAGACAGAAAGTCGTTAAAGAAAATTAAAGGTC
E001CTAGCATGTGCGACGATCAAAGTACCGATTTGATTCAGTTGAAGGGACACGAGAACGCGAAAAAGTCGGAAGCCCATCTGAAAGTGCTGGAATACATTGGCAAACGCTATGAAATTCGAATGACCGACGGGCGGTACATACGTGGCACGATGATCGCCACTGACAAGGACGCTAATATGGTTTTCAACAAGGCAGACGAGCGATGGGACAAAGATCCACAATTGAAAGGAGTCCGATTTCTAGGGCAAGCGATGATCTCGAAAAAGCACGTGGAATCGATGCACGCGTTGCCGGACCCTAAAGAAACTGAAATTTGATCCAGTTTTCTTATTTTCTCTAATTTATCCCATCCTTTTCTTGTCAAGATTAATATAAATTAATTTTTATCGAAGCGATTTTTGTTCATCTCATCCAAATATGAAAAAACATTCGAAAAAAAATCGCAGGCTTCACTTGGAACCGCGCGCCATCAGTTGAAAATGCTGAATATGTACAAAGACTGGAAAATATTAAATTTTTATGTTTAAAATTTCACGTTTTTCGTGT
I001	251	GTTCTTTCAAAGCTAACATGAACAAAAAAGAGAAAAAACAT	291	929
E001	401	GTTCATCTCATCCAAATATGAAAAAACATTCGAAAAAAAAT	441	547
#191	355	312	5	
     gene            93031..94881
I001CATAAAAAGTTTTAAAGCGGCATTTTAGATTATTGGTTAAAACTC
E001TTTTTTCTCAAGTCTTTTTGCGACTTTTTTTTGAATATTTTATTACTTGTAGCGCTGAAATATGACAGTTATTATAGCGTCACACTGGGGACCTCAATCAAAACAGATGTTGCCACCCGAGCCCCCACGGATAATTCTGAGAGAAGTTCCGGTCCAGAATAACCAGAAAGAGCATCCACCGGTTCAGGAGATCAAAACCGTGTCCAGCAAGTCGAAGGAACATCGCGTCAGTTCGAGCCGGAAAATTCCGGATCACTTCGACGTGGGCCCACGGTTCTACATGAATGTCCCCGCAGATGGCTCAGAAGTGTTCGAGGACGACGAAAAAGACGTCGAGAACGAGTGTTGGGCGGTGATCGAAAGAATAGGAAGCGAGGATGACAAGTTCGAGGCCTCTGAGCTTGTCGAGTACCGCGATCACGATTGGTACATCGCTTTGGCGATTAATAAGGAGAAAACGCCGGATAAGGCGAATTATCAACACCTACTCTACAGCTATCGAGGCGGAATCCAACGCATAATTCTCACGCCTCAACAGACGGATTCGATCGACAAAACGCCGCTAGTGAAGTACAAAATCATCGGAGACGGTCTGTACGAAGTGCTTCCGATTCACTCGTCCCTTCCTCAAACTGGTCTAATCAGTCCCAAATATCGTTACAACAAAGGCGTCGAGCTTCGGATTTTCGGGATAGTGAATTGGATTGATTTTGTGTTGGACGACGATCATCAGACGCACAGGACGATGGTTTGGACAGATGCGGTCGGACCGATCTATCTGAGTGCCGCGGATCGAGCCAATATTCGACGGAAGCTGCTGCTGACCGAGATGCAGATTTTCGCGCCGTTGCGAATGTGCCATATTACTGTCAAGGCGGAATTTAACTTCTCGATTCCCGATGGTTCCCCGATTCAATGGACCATATCATCGTTCCAGCCACTCATCGAAGAATCAGAGAAGGATCCGAATATTGGGCGCAATTTATGGCCAGCGAGAGTGCTCAGATTCGATGATTTAGTCGTTACAAAGAAGACACCGAACGGCTACTGGCTGAAGTCTCAAAGATTGGAGGGTCACGTTAATGTGTTCGCCGGTGCAAATCAAATCGGAATCATTGAGTCGGCGGGTGAAAAATACGCGACGAAGGGAAGCATGATGGCGTTCGTGGTTCCGTGCTATCAGAACAGCACGTTTGCATATTTCGAAGCACTTATCGCCGGACCCCCGCGAGTCGTGATGATTATTACCGAAGGACGCTTTCTGAATTATTGCCCGAAGACGTGGCCACCGTCTGTTCGGAAAATGCGTGATCAGTATCAGAAAGAGCACGTTCTGAAATCCGAAGTCCGAAGTTCACCAATCTGCATGAAACAGCCGGATTATTGCCTCAAATCACTACGAGGATTCAGCGAGTGCCCATTTTGATCACTCAAAGTTTTATATATTTCTGTATTTCTTCTGCCTTATTTTAAAAAGTATTTTCCCGTTTTTTTTCTTTTGTTCAATTTTCCCTTTTTCTTTACTTGTTATGTCCTATGTTTCATGCTAAATTAACGTATATTTTTAATTAGCAATTAAAAAACTTTCTGATT
I001	22	ATTTTAGATTATTGGTTAAAA	42	46
E001	1561	ATTTTTAATTAGCAATTAAAA	1581	1594
I002CATCCTTAATGCTTTTTTTAAAACTAAAAGTTAGAGTAAAAAATTTAAAGTC
E001TTTTTTCTCAAGTCTTTTTGCGACTTTTTTTTGAATATTTTATTACTTGTAGCGCTGAAATATGACAGTTATTATAGCGTCACACTGGGGACCTCAATCAAAACAGATGTTGCCACCCGAGCCCCCACGGATAATTCTGAGAGAAGTTCCGGTCCAGAATAACCAGAAAGAGCATCCACCGGTTCAGGAGATCAAAACCGTGTCCAGCAAGTCGAAGGAACATCGCGTCAGTTCGAGCCGGAAAATTCCGGATCACTTCGACGTGGGCCCACGGTTCTACATGAATGTCCCCGCAGATGGCTCAGAAGTGTTCGAGGACGACGAAAAAGACGTCGAGAACGAGTGTTGGGCGGTGATCGAAAGAATAGGAAGCGAGGATGACAAGTTCGAGGCCTCTGAGCTTGTCGAGTACCGCGATCACGATTGGTACATCGCTTTGGCGATTAATAAGGAGAAAACGCCGGATAAGGCGAATTATCAACACCTACTCTACAGCTATCGAGGCGGAATCCAACGCATAATTCTCACGCCTCAACAGACGGATTCGATCGACAAAACGCCGCTAGTGAAGTACAAAATCATCGGAGACGGTCTGTACGAAGTGCTTCCGATTCACTCGTCCCTTCCTCAAACTGGTCTAATCAGTCCCAAATATCGTTACAACAAAGGCGTCGAGCTTCGGATTTTCGGGATAGTGAATTGGATTGATTTTGTGTTGGACGACGATCATCAGACGCACAGGACGATGGTTTGGACAGATGCGGTCGGACCGATCTATCTGAGTGCCGCGGATCGAGCCAATATTCGACGGAAGCTGCTGCTGACCGAGATGCAGATTTTCGCGCCGTTGCGAATGTGCCATATTACTGTCAAGGCGGAATTTAACTTCTCGATTCCCGATGGTTCCCCGATTCAATGGACCATATCATCGTTCCAGCCACTCATCGAAGAATCAGAGAAGGATCCGAATATTGGGCGCAATTTATGGCCAGCGAGAGTGCTCAGATTCGATGATTTAGTCGTTACAAAGAAGACACCGAACGGCTACTGGCTGAAGTCTCAAAGATTGGAGGGTCACGTTAATGTGTTCGCCGGTGCAAATCAAATCGGAATCATTGAGTCGGCGGGTGAAAAATACGCGACGAAGGGAAGCATGATGGCGTTCGTGGTTCCGTGCTATCAGAACAGCACGTTTGCATATTTCGAAGCACTTATCGCCGGACCCCCGCGAGTCGTGATGATTATTACCGAAGGACGCTTTCTGAATTATTGCCCGAAGACGTGGCCACCGTCTGTTCGGAAAATGCGTGATCAGTATCAGAAAGAGCACGTTCTGAAATCCGAAGTCCGAAGTTCACCAATCTGCATGAAACAGCCGGATTATTGCCTCAAATCACTACGAGGATTCAGCGAGTGCCCATTTTGATCACTCAAAGTTTTATATATTTCTGTATTTCTTCTGCCTTATTTTAAAAAGTATTTTCCCGTTTTTTTTCTTTTGTTCAATTTTCCCTTTTTCTTTACTTGTTATGTCCTATGTTTCATGCTAAATTAACGTATATTTTTAATTAGCAATTAAAAAACTTTCTGATT
I002	15	TTTTTAAAACTAAAAGTT	32	53
E001	1421	TTTTGATCACTCAAAGTT	1438	1594
I003CAATCAATTTTTTTTGCGCATTTTTCTTATTATCAAGGTTTAAAAGTC
E001TTTTTTCTCAAGTCTTTTTGCGACTTTTTTTTGAATATTTTATTACTTGTAGCGCTGAAATATGACAGTTATTATAGCGTCACACTGGGGACCTCAATCAAAACAGATGTTGCCACCCGAGCCCCCACGGATAATTCTGAGAGAAGTTCCGGTCCAGAATAACCAGAAAGAGCATCCACCGGTTCAGGAGATCAAAACCGTGTCCAGCAAGTCGAAGGAACATCGCGTCAGTTCGAGCCGGAAAATTCCGGATCACTTCGACGTGGGCCCACGGTTCTACATGAATGTCCCCGCAGATGGCTCAGAAGTGTTCGAGGACGACGAAAAAGACGTCGAGAACGAGTGTTGGGCGGTGATCGAAAGAATAGGAAGCGAGGATGACAAGTTCGAGGCCTCTGAGCTTGTCGAGTACCGCGATCACGATTGGTACATCGCTTTGGCGATTAATAAGGAGAAAACGCCGGATAAGGCGAATTATCAACACCTACTCTACAGCTATCGAGGCGGAATCCAACGCATAATTCTCACGCCTCAACAGACGGATTCGATCGACAAAACGCCGCTAGTGAAGTACAAAATCATCGGAGACGGTCTGTACGAAGTGCTTCCGATTCACTCGTCCCTTCCTCAAACTGGTCTAATCAGTCCCAAATATCGTTACAACAAAGGCGTCGAGCTTCGGATTTTCGGGATAGTGAATTGGATTGATTTTGTGTTGGACGACGATCATCAGACGCACAGGACGATGGTTTGGACAGATGCGGTCGGACCGATCTATCTGAGTGCCGCGGATCGAGCCAATATTCGACGGAAGCTGCTGCTGACCGAGATGCAGATTTTCGCGCCGTTGCGAATGTGCCATATTACTGTCAAGGCGGAATTTAACTTCTCGATTCCCGATGGTTCCCCGATTCAATGGACCATATCATCGTTCCAGCCACTCATCGAAGAATCAGAGAAGGATCCGAATATTGGGCGCAATTTATGGCCAGCGAGAGTGCTCAGATTCGATGATTTAGTCGTTACAAAGAAGACACCGAACGGCTACTGGCTGAAGTCTCAAAGATTGGAGGGTCACGTTAATGTGTTCGCCGGTGCAAATCAAATCGGAATCATTGAGTCGGCGGGTGAAAAATACGCGACGAAGGGAAGCATGATGGCGTTCGTGGTTCCGTGCTATCAGAACAGCACGTTTGCATATTTCGAAGCACTTATCGCCGGACCCCCGCGAGTCGTGATGATTATTACCGAAGGACGCTTTCTGAATTATTGCCCGAAGACGTGGCCACCGTCTGTTCGGAAAATGCGTGATCAGTATCAGAAAGAGCACGTTCTGAAATCCGAAGTCCGAAGTTCACCAATCTGCATGAAACAGCCGGATTATTGCCTCAAATCACTACGAGGATTCAGCGAGTGCCCATTTTGATCACTCAAAGTTTTATATATTTCTGTATTTCTTCTGCCTTATTTTAAAAAGTATTTTCCCGTTTTTTTTCTTTTGTTCAATTTTCCCTTTTTCTTTACTTGTTATGTCCTATGTTTCATGCTAAATTAACGTATATTTTTAATTAGCAATTAAAAAACTTTCTGATT
I003	4	TCAATTTTTTTTGCGCATTTTTCTT	28	49
E001	8	TCAAGTCTTTTTGCGACTTTTTTTT	32	1594
I004CACGAATTAGTAAAATTATAATTTAAAATTGTCGTAAATATTAATAAATAGATAAAGGTC
E001TTTTTTCTCAAGTCTTTTTGCGACTTTTTTTTGAATATTTTATTACTTGTAGCGCTGAAATATGACAGTTATTATAGCGTCACACTGGGGACCTCAATCAAAACAGATGTTGCCACCCGAGCCCCCACGGATAATTCTGAGAGAAGTTCCGGTCCAGAATAACCAGAAAGAGCATCCACCGGTTCAGGAGATCAAAACCGTGTCCAGCAAGTCGAAGGAACATCGCGTCAGTTCGAGCCGGAAAATTCCGGATCACTTCGACGTGGGCCCACGGTTCTACATGAATGTCCCCGCAGATGGCTCAGAAGTGTTCGAGGACGACGAAAAAGACGTCGAGAACGAGTGTTGGGCGGTGATCGAAAGAATAGGAAGCGAGGATGACAAGTTCGAGGCCTCTGAGCTTGTCGAGTACCGCGATCACGATTGGTACATCGCTTTGGCGATTAATAAGGAGAAAACGCCGGATAAGGCGAATTATCAACACCTACTCTACAGCTATCGAGGCGGAATCCAACGCATAATTCTCACGCCTCAACAGACGGATTCGATCGACAAAACGCCGCTAGTGAAGTACAAAATCATCGGAGACGGTCTGTACGAAGTGCTTCCGATTCACTCGTCCCTTCCTCAAACTGGTCTAATCAGTCCCAAATATCGTTACAACAAAGGCGTCGAGCTTCGGATTTTCGGGATAGTGAATTGGATTGATTTTGTGTTGGACGACGATCATCAGACGCACAGGACGATGGTTTGGACAGATGCGGTCGGACCGATCTATCTGAGTGCCGCGGATCGAGCCAATATTCGACGGAAGCTGCTGCTGACCGAGATGCAGATTTTCGCGCCGTTGCGAATGTGCCATATTACTGTCAAGGCGGAATTTAACTTCTCGATTCCCGATGGTTCCCCGATTCAATGGACCATATCATCGTTCCAGCCACTCATCGAAGAATCAGAGAAGGATCCGAATATTGGGCGCAATTTATGGCCAGCGAGAGTGCTCAGATTCGATGATTTAGTCGTTACAAAGAAGACACCGAACGGCTACTGGCTGAAGTCTCAAAGATTGGAGGGTCACGTTAATGTGTTCGCCGGTGCAAATCAAATCGGAATCATTGAGTCGGCGGGTGAAAAATACGCGACGAAGGGAAGCATGATGGCGTTCGTGGTTCCGTGCTATCAGAACAGCACGTTTGCATATTTCGAAGCACTTATCGCCGGACCCCCGCGAGTCGTGATGATTATTACCGAAGGACGCTTTCTGAATTATTGCCCGAAGACGTGGCCACCGTCTGTTCGGAAAATGCGTGATCAGTATCAGAAAGAGCACGTTCTGAAATCCGAAGTCCGAAGTTCACCAATCTGCATGAAACAGCCGGATTATTGCCTCAAATCACTACGAGGATTCAGCGAGTGCCCATTTTGATCACTCAAAGTTTTATATATTTCTGTATTTCTTCTGCCTTATTTTAAAAAGTATTTTCCCGTTTTTTTTCTTTTGTTCAATTTTCCCTTTTTCTTTACTTGTTATGTCCTATGTTTCATGCTAAATTAACGTATATTTTTAATTAGCAATTAAAAAACTTTCTGATT
I004	40	ATTAATAAATAGATAAAG	57	61
E001	443	ATTAATAAGGAGAAAACG	460	1594
I005CATTCGTGTTAAAAGGTCTCTTTTTCCGAAAGCTATTTAAAAGAATAAAAGTC
E001TTTTTTCTCAAGTCTTTTTGCGACTTTTTTTTGAATATTTTATTACTTGTAGCGCTGAAATATGACAGTTATTATAGCGTCACACTGGGGACCTCAATCAAAACAGATGTTGCCACCCGAGCCCCCACGGATAATTCTGAGAGAAGTTCCGGTCCAGAATAACCAGAAAGAGCATCCACCGGTTCAGGAGATCAAAACCGTGTCCAGCAAGTCGAAGGAACATCGCGTCAGTTCGAGCCGGAAAATTCCGGATCACTTCGACGTGGGCCCACGGTTCTACATGAATGTCCCCGCAGATGGCTCAGAAGTGTTCGAGGACGACGAAAAAGACGTCGAGAACGAGTGTTGGGCGGTGATCGAAAGAATAGGAAGCGAGGATGACAAGTTCGAGGCCTCTGAGCTTGTCGAGTACCGCGATCACGATTGGTACATCGCTTTGGCGATTAATAAGGAGAAAACGCCGGATAAGGCGAATTATCAACACCTACTCTACAGCTATCGAGGCGGAATCCAACGCATAATTCTCACGCCTCAACAGACGGATTCGATCGACAAAACGCCGCTAGTGAAGTACAAAATCATCGGAGACGGTCTGTACGAAGTGCTTCCGATTCACTCGTCCCTTCCTCAAACTGGTCTAATCAGTCCCAAATATCGTTACAACAAAGGCGTCGAGCTTCGGATTTTCGGGATAGTGAATTGGATTGATTTTGTGTTGGACGACGATCATCAGACGCACAGGACGATGGTTTGGACAGATGCGGTCGGACCGATCTATCTGAGTGCCGCGGATCGAGCCAATATTCGACGGAAGCTGCTGCTGACCGAGATGCAGATTTTCGCGCCGTTGCGAATGTGCCATATTACTGTCAAGGCGGAATTTAACTTCTCGATTCCCGATGGTTCCCCGATTCAATGGACCATATCATCGTTCCAGCCACTCATCGAAGAATCAGAGAAGGATCCGAATATTGGGCGCAATTTATGGCCAGCGAGAGTGCTCAGATTCGATGATTTAGTCGTTACAAAGAAGACACCGAACGGCTACTGGCTGAAGTCTCAAAGATTGGAGGGTCACGTTAATGTGTTCGCCGGTGCAAATCAAATCGGAATCATTGAGTCGGCGGGTGAAAAATACGCGACGAAGGGAAGCATGATGGCGTTCGTGGTTCCGTGCTATCAGAACAGCACGTTTGCATATTTCGAAGCACTTATCGCCGGACCCCCGCGAGTCGTGATGATTATTACCGAAGGACGCTTTCTGAATTATTGCCCGAAGACGTGGCCACCGTCTGTTCGGAAAATGCGTGATCAGTATCAGAAAGAGCACGTTCTGAAATCCGAAGTCCGAAGTTCACCAATCTGCATGAAACAGCCGGATTATTGCCTCAAATCACTACGAGGATTCAGCGAGTGCCCATTTTGATCACTCAAAGTTTTATATATTTCTGTATTTCTTCTGCCTTATTTTAAAAAGTATTTTCCCGTTTTTTTTCTTTTGTTCAATTTTCCCTTTTTCTTTACTTGTTATGTCCTATGTTTCATGCTAAATTAACGTATATTTTTAATTAGCAATTAAAAAACTTTCTGATT
I005	7	TGTTAAAAGGTCTCTTTTTC	26	54
E001	1500	TGTTCAATTTTCCCTTTTTC	1519	1594
#106	375	407	145	300	260	1365	61	
     gene            complement(96479..100613)
I001CATCCAAGAGTAACTCGAGAGCGTCTCGAGTGTTTCACACACGAGTTGCGCACATC
E001ATGGACTACAAAACGTGCCCATTCCACTTGGTATTCCTGTATTCCATCAATCCACGCGAGCCACGACTACGCAAAAAAATCTATTACATGATGGAAACCGAATCACGGCTCGTGGTGAGCCATGCGCTCATCATGTACGACTATAATCAGGAAGGCGAGCTACCACGAATGCATGGCGGATATTTGAAACGATTCGCGAAACGAGCCACAAAACGACCGGATCCATTTTTCCAGCCAACGCAGATACATGATATCGATAATGATGTGTCGGATATGTCGGAATGCGAGAAAGAATGCCCGTTTGCTGTGCCAGCACAAGCCGCCGATGATGGTAGTTTGTATCTTCAGCTGTTGGATATGGAGTTCTGGAATGATAGGAATCGACAATTACACTTTCTTGTCAATAAGCCTTCATTGATTGAGTCCCTCGGATGCCTCAACAATCGAGTACCGGCCCTTCCGCCAGCCACAACTGGCAAAGCCGCATTCGTTTTCTTTATTGATGGGCTCGAGGTTGATGCAAGAAATTTGACGTGTGATGGACTGGTTCCGTGGTCAGAGAATACTAGCACCAATCCTCACGGCATCACAAAACGTCCAAAATCTGCGAAACAAGCGCTCGCACTGAATCGAGAAGGTCAACTACGCATCTGGAAGACACCATCATCCCATCGTTCGGATCTCATCGAATTCCAGCTTCACGTCTACACAGCCACCCTTCCACGTTGTCCACGTCTTCGCAAGAAGGTGACGTACGTGTTGAAGAATGGCCATCAAATCGGCAACGCAATGATCATTTACTGGTACACTGAGCCCGGCGAGATGCCGGCTCCGGTTAACGTGAGCACGATGAGCTCCGCTCAAGAATACTCACTTCAACGTCTTCCACCACACATTCGGGAGGATGTGCTCCGGCTGCTCGCGAGAATGACACCTGCCGAGGTGGCTAAAGTGATTTTGGAGAAGTATGGGATTCAGGTGAACACGAAGATGCTCTATTATGTACGACGTCGTGAGATTATGGCGGCGACTGATGGTATTCGGGATGCTGAAGATGATCATGATCCGTACGAGTTGAAGAATGAGATGATTGTTTCGGCGGCGGCGGGTGATTTTGTGGATGATTGGACGACTGACACGGCTGGAGCTTCAGCAGAAGCTTCAGAAGGAGGATCCAGAAAGAAAAATGTGCATCTTGAGGAGATGCTCGACGAGCGAGAGCTTCAGGTTTCACATACCGAAGAGATTCAGCAACCATCATCATCCCAGCAACAGATTCAGCTGCCGTATAGAAAGGCGAAATATCAGGAGCCTAAAAATTTTGGGCAGCAGAGTAGTGGCTTGCCTCTATCACAATCTGGAATGGCGCGTGGAACAAGTCGAAACGAGGCTCTCTTCCGTATTGCCAAGAACTCATTTGGCTCAGCAACCGACAACGAGACATTCGATTTGCTCTTCAAAATGCTCTTCGAAAAAAGCGAACATCGTCTCTTGCAAATAGTGAATCACACGTTTGGAGTCGAAATAATGGCTGGAGAAGAAATGGATAATGGAGAAATGCATTTGCATATGGCTCCTGATGGAGCAATTGTTGAGGAAATTGTCGAGGAAGAAGTTATTGGGACAGTTGGTGATGATGTTAATTTGGAAGAAGAAGTGCACGAGAATGAGCCTAAAGTTTATACTGGGGAGAAGCAGATTAATGATGTCCTCGAACAAGTGGTTGTGGAAGAGCCAAATCATCACGACGATCATCCTCCGCATGAGCTGCTCGAAGAAGATGCTCTCGTGAACCCAGATGATGTGATAGTCGACCCCAATCAGCTGATCATTCATGATGACGATGATCAACGGCAGCAGAATATCCAATGATCTCGTTTTTTTCCATTTTTAATGTGCTCTGTGAGCTTTTTTTTTCTTTTTCTCTAACCTTTACCCCTTTTTACGTGCCTTTTCTCGTTGTTCACCCACTTTTTGTCTGCCTGCCTACATTCCTACATGTCTATTTGTAGGCAGGCATTCATTTTTCAAGCCCTAGTGGCGTGACCTTTGATCTCCTCTTACCTTTTATAGTTTTTTTTCTATTTTGTTACACACATTTGAAGTTGACCCCCATCTCCTCATCTCCCCCAAGCATGGCCTAGAAATTCCCGTCCAGGAGAATTCGGCCGCCGCCACGTGGCACAAAAACACTTTTTCAGTCTAATAAATCCCCCTCT
I001	31	TGTTTCACACA	41	57
E001	2088	TGTTACACACA	2098	2220
I002CATGCATGAAAAACCCGCTTTTCAGCTATATAAAGTCTTTTTAGCTATTAAAATACTTTTTTAAACGTTTTAAAGATCTTTTAAGCTATTAAAAAAGTCTTTAGCTATTTAGAGATCCCTTTAGGTGTTCAAAGCTCTTATCGGCTATAAAAAGGATCTCTTTAGCTATTAAAAAATTTATTTAAAAGTTTTTTTTATACTAGACCTTCAGATAGAAATTTTTTTATTTTTATCTTTATGTCAACAACAAAATTTTAAAAAAAAGCCTTATTAGCTATTATAAGATCGTTTAGCTATTTCAATGTGTTTGTAGCTAGGTAAAGATCTTTTTTGCTACTAAAAAAACGTC
E001ATGGACTACAAAACGTGCCCATTCCACTTGGTATTCCTGTATTCCATCAATCCACGCGAGCCACGACTACGCAAAAAAATCTATTACATGATGGAAACCGAATCACGGCTCGTGGTGAGCCATGCGCTCATCATGTACGACTATAATCAGGAAGGCGAGCTACCACGAATGCATGGCGGATATTTGAAACGATTCGCGAAACGAGCCACAAAACGACCGGATCCATTTTTCCAGCCAACGCAGATACATGATATCGATAATGATGTGTCGGATATGTCGGAATGCGAGAAAGAATGCCCGTTTGCTGTGCCAGCACAAGCCGCCGATGATGGTAGTTTGTATCTTCAGCTGTTGGATATGGAGTTCTGGAATGATAGGAATCGACAATTACACTTTCTTGTCAATAAGCCTTCATTGATTGAGTCCCTCGGATGCCTCAACAATCGAGTACCGGCCCTTCCGCCAGCCACAACTGGCAAAGCCGCATTCGTTTTCTTTATTGATGGGCTCGAGGTTGATGCAAGAAATTTGACGTGTGATGGACTGGTTCCGTGGTCAGAGAATACTAGCACCAATCCTCACGGCATCACAAAACGTCCAAAATCTGCGAAACAAGCGCTCGCACTGAATCGAGAAGGTCAACTACGCATCTGGAAGACACCATCATCCCATCGTTCGGATCTCATCGAATTCCAGCTTCACGTCTACACAGCCACCCTTCCACGTTGTCCACGTCTTCGCAAGAAGGTGACGTACGTGTTGAAGAATGGCCATCAAATCGGCAACGCAATGATCATTTACTGGTACACTGAGCCCGGCGAGATGCCGGCTCCGGTTAACGTGAGCACGATGAGCTCCGCTCAAGAATACTCACTTCAACGTCTTCCACCACACATTCGGGAGGATGTGCTCCGGCTGCTCGCGAGAATGACACCTGCCGAGGTGGCTAAAGTGATTTTGGAGAAGTATGGGATTCAGGTGAACACGAAGATGCTCTATTATGTACGACGTCGTGAGATTATGGCGGCGACTGATGGTATTCGGGATGCTGAAGATGATCATGATCCGTACGAGTTGAAGAATGAGATGATTGTTTCGGCGGCGGCGGGTGATTTTGTGGATGATTGGACGACTGACACGGCTGGAGCTTCAGCAGAAGCTTCAGAAGGAGGATCCAGAAAGAAAAATGTGCATCTTGAGGAGATGCTCGACGAGCGAGAGCTTCAGGTTTCACATACCGAAGAGATTCAGCAACCATCATCATCCCAGCAACAGATTCAGCTGCCGTATAGAAAGGCGAAATATCAGGAGCCTAAAAATTTTGGGCAGCAGAGTAGTGGCTTGCCTCTATCACAATCTGGAATGGCGCGTGGAACAAGTCGAAACGAGGCTCTCTTCCGTATTGCCAAGAACTCATTTGGCTCAGCAACCGACAACGAGACATTCGATTTGCTCTTCAAAATGCTCTTCGAAAAAAGCGAACATCGTCTCTTGCAAATAGTGAATCACACGTTTGGAGTCGAAATAATGGCTGGAGAAGAAATGGATAATGGAGAAATGCATTTGCATATGGCTCCTGATGGAGCAATTGTTGAGGAAATTGTCGAGGAAGAAGTTATTGGGACAGTTGGTGATGATGTTAATTTGGAAGAAGAAGTGCACGAGAATGAGCCTAAAGTTTATACTGGGGAGAAGCAGATTAATGATGTCCTCGAACAAGTGGTTGTGGAAGAGCCAAATCATCACGACGATCATCCTCCGCATGAGCTGCTCGAAGAAGATGCTCTCGTGAACCCAGATGATGTGATAGTCGACCCCAATCAGCTGATCATTCATGATGACGATGATCAACGGCAGCAGAATATCCAATGATCTCGTTTTTTTCCATTTTTAATGTGCTCTGTGAGCTTTTTTTTTCTTTTTCTCTAACCTTTACCCCTTTTTACGTGCCTTTTCTCGTTGTTCACCCACTTTTTGTCTGCCTGCCTACATTCCTACATGTCTATTTGTAGGCAGGCATTCATTTTTCAAGCCCTAGTGGCGTGACCTTTGATCTCCTCTTACCTTTTATAGTTTTTTTTCTATTTTGTTACACACATTTGAAGTTGACCCCCATCTCCTCATCTCCCCCAAGCATGGCCTAGAAATTCCCGTCCAGGAGAATTCGGCCGCCGCCACGTGGCACAAAAACACTTTTTCAGTCTAATAAATCCCCCTCT
I002	36	TCTTTTTAGCTATTAAAATACTTTTTTAAACGTTTTAAAGATCTTTTAAGCT	87	350
E001	2056	TCCTCTTACCTTTTATAGTTTTTTTTCTATTTTGTTACACACATTTGAAGTT	2107	2220
I003CATTCAAACCTTTTGTAACTTTATTAAGTTTAAACAGTACTTTTTATACACTTTTACAACCCTTAAAGACACTTTTTTTACTCCAATTTTTAACTTATATAACCACATTTAATACTTTTAAAGTACTTTTAGCCGGTATAATACACCTTTAAACTCTTTCAAACCTGTTTTACTCCAACTTTACTTCTTAATTTTTGCGCAGTTTTTCAACTTTTTATCACTTTTATCGGGTTTAATGACATTTCAAATCTTTTTTACAAAAATTTTGTAACCTTTTATTAAACTTTTTACTTATTTCTGTTTTCTTGAAAATTGCTTAAATAGCTTCTATGTTTCTACATCCGAGAGGAGAAAACGAAAACACGGATGTCCATTTTGTTAAATTTTCACTTCAGAAGGACGCTGCCGGTCAAACCTCTCTATAAGGGACATTAACCAAACCTCTCTATAAGGGACATTAAGGTTTTAAGGTCTTTTTTTTTGTGCTTTTTAGTCGTTTTCACCCTGCAAGGCTTTCATTTTTTCCGTTTAAGTTCTACGAGGTTTGAATTAAAAAAAAGACAAAAAGTC
E001ATGGACTACAAAACGTGCCCATTCCACTTGGTATTCCTGTATTCCATCAATCCACGCGAGCCACGACTACGCAAAAAAATCTATTACATGATGGAAACCGAATCACGGCTCGTGGTGAGCCATGCGCTCATCATGTACGACTATAATCAGGAAGGCGAGCTACCACGAATGCATGGCGGATATTTGAAACGATTCGCGAAACGAGCCACAAAACGACCGGATCCATTTTTCCAGCCAACGCAGATACATGATATCGATAATGATGTGTCGGATATGTCGGAATGCGAGAAAGAATGCCCGTTTGCTGTGCCAGCACAAGCCGCCGATGATGGTAGTTTGTATCTTCAGCTGTTGGATATGGAGTTCTGGAATGATAGGAATCGACAATTACACTTTCTTGTCAATAAGCCTTCATTGATTGAGTCCCTCGGATGCCTCAACAATCGAGTACCGGCCCTTCCGCCAGCCACAACTGGCAAAGCCGCATTCGTTTTCTTTATTGATGGGCTCGAGGTTGATGCAAGAAATTTGACGTGTGATGGACTGGTTCCGTGGTCAGAGAATACTAGCACCAATCCTCACGGCATCACAAAACGTCCAAAATCTGCGAAACAAGCGCTCGCACTGAATCGAGAAGGTCAACTACGCATCTGGAAGACACCATCATCCCATCGTTCGGATCTCATCGAATTCCAGCTTCACGTCTACACAGCCACCCTTCCACGTTGTCCACGTCTTCGCAAGAAGGTGACGTACGTGTTGAAGAATGGCCATCAAATCGGCAACGCAATGATCATTTACTGGTACACTGAGCCCGGCGAGATGCCGGCTCCGGTTAACGTGAGCACGATGAGCTCCGCTCAAGAATACTCACTTCAACGTCTTCCACCACACATTCGGGAGGATGTGCTCCGGCTGCTCGCGAGAATGACACCTGCCGAGGTGGCTAAAGTGATTTTGGAGAAGTATGGGATTCAGGTGAACACGAAGATGCTCTATTATGTACGACGTCGTGAGATTATGGCGGCGACTGATGGTATTCGGGATGCTGAAGATGATCATGATCCGTACGAGTTGAAGAATGAGATGATTGTTTCGGCGGCGGCGGGTGATTTTGTGGATGATTGGACGACTGACACGGCTGGAGCTTCAGCAGAAGCTTCAGAAGGAGGATCCAGAAAGAAAAATGTGCATCTTGAGGAGATGCTCGACGAGCGAGAGCTTCAGGTTTCACATACCGAAGAGATTCAGCAACCATCATCATCCCAGCAACAGATTCAGCTGCCGTATAGAAAGGCGAAATATCAGGAGCCTAAAAATTTTGGGCAGCAGAGTAGTGGCTTGCCTCTATCACAATCTGGAATGGCGCGTGGAACAAGTCGAAACGAGGCTCTCTTCCGTATTGCCAAGAACTCATTTGGCTCAGCAACCGACAACGAGACATTCGATTTGCTCTTCAAAATGCTCTTCGAAAAAAGCGAACATCGTCTCTTGCAAATAGTGAATCACACGTTTGGAGTCGAAATAATGGCTGGAGAAGAAATGGATAATGGAGAAATGCATTTGCATATGGCTCCTGATGGAGCAATTGTTGAGGAAATTGTCGAGGAAGAAGTTATTGGGACAGTTGGTGATGATGTTAATTTGGAAGAAGAAGTGCACGAGAATGAGCCTAAAGTTTATACTGGGGAGAAGCAGATTAATGATGTCCTCGAACAAGTGGTTGTGGAAGAGCCAAATCATCACGACGATCATCCTCCGCATGAGCTGCTCGAAGAAGATGCTCTCGTGAACCCAGATGATGTGATAGTCGACCCCAATCAGCTGATCATTCATGATGACGATGATCAACGGCAGCAGAATATCCAATGATCTCGTTTTTTTCCATTTTTAATGTGCTCTGTGAGCTTTTTTTTTCTTTTTCTCTAACCTTTACCCCTTTTTACGTGCCTTTTCTCGTTGTTCACCCACTTTTTGTCTGCCTGCCTACATTCCTACATGTCTATTTGTAGGCAGGCATTCATTTTTCAAGCCCTAGTGGCGTGACCTTTGATCTCCTCTTACCTTTTATAGTTTTTTTTCTATTTTGTTACACACATTTGAAGTTGACCCCCATCTCCTCATCTCCCCCAAGCATGGCCTAGAAATTCCCGTCCAGGAGAATTCGGCCGCCGCCACGTGGCACAAAAACACTTTTTCAGTCTAATAAATCCCCCTCT
I003	212	TTTTTATCACTTTTATCGGGTTTAATGACATTTCAAATCTTTTTTACAAAAATTTTGTAACCTTTTATTAAACTTTTTACTTATTTC	298	571
E001	1879	TTTTTTCCATTTTTAATGTGCTCTGTGAGCTTTTTTTTTCTTTTTCTCTAACCTTTACCCCTTTTTACGTGCCTTTTCTCGTTGTTC	1965	2220
I004CACTCGTTTCCAAAACTTTAAAAAGTCTTCATATATAAGTAAGTATATATAATAAGCCTTAGCCCCTTTAAAGCCTCAGTAATTTTTTTTAAGGACCTAAAAGACGTTAAAAGCCAAAACAAAGATGCACCGGCTCAAAGAGGCAAAAGTGCCGGTGCATTAGTTTGCGGGCACATACACGACTTTTAGGTTAAAAATAGATTAAAGCAGCAAAAGTTGCCTTAAAAAAATTTGTATAGACTTTTATTAGAAAACTTTCCGATAAAAAAGCAGCTTTTGAGCTTAAAGGGTCGAGGTGTAAATTAGATTTTTAGACTTTATCATTATAAAGGTC
E001ATGGACTACAAAACGTGCCCATTCCACTTGGTATTCCTGTATTCCATCAATCCACGCGAGCCACGACTACGCAAAAAAATCTATTACATGATGGAAACCGAATCACGGCTCGTGGTGAGCCATGCGCTCATCATGTACGACTATAATCAGGAAGGCGAGCTACCACGAATGCATGGCGGATATTTGAAACGATTCGCGAAACGAGCCACAAAACGACCGGATCCATTTTTCCAGCCAACGCAGATACATGATATCGATAATGATGTGTCGGATATGTCGGAATGCGAGAAAGAATGCCCGTTTGCTGTGCCAGCACAAGCCGCCGATGATGGTAGTTTGTATCTTCAGCTGTTGGATATGGAGTTCTGGAATGATAGGAATCGACAATTACACTTTCTTGTCAATAAGCCTTCATTGATTGAGTCCCTCGGATGCCTCAACAATCGAGTACCGGCCCTTCCGCCAGCCACAACTGGCAAAGCCGCATTCGTTTTCTTTATTGATGGGCTCGAGGTTGATGCAAGAAATTTGACGTGTGATGGACTGGTTCCGTGGTCAGAGAATACTAGCACCAATCCTCACGGCATCACAAAACGTCCAAAATCTGCGAAACAAGCGCTCGCACTGAATCGAGAAGGTCAACTACGCATCTGGAAGACACCATCATCCCATCGTTCGGATCTCATCGAATTCCAGCTTCACGTCTACACAGCCACCCTTCCACGTTGTCCACGTCTTCGCAAGAAGGTGACGTACGTGTTGAAGAATGGCCATCAAATCGGCAACGCAATGATCATTTACTGGTACACTGAGCCCGGCGAGATGCCGGCTCCGGTTAACGTGAGCACGATGAGCTCCGCTCAAGAATACTCACTTCAACGTCTTCCACCACACATTCGGGAGGATGTGCTCCGGCTGCTCGCGAGAATGACACCTGCCGAGGTGGCTAAAGTGATTTTGGAGAAGTATGGGATTCAGGTGAACACGAAGATGCTCTATTATGTACGACGTCGTGAGATTATGGCGGCGACTGATGGTATTCGGGATGCTGAAGATGATCATGATCCGTACGAGTTGAAGAATGAGATGATTGTTTCGGCGGCGGCGGGTGATTTTGTGGATGATTGGACGACTGACACGGCTGGAGCTTCAGCAGAAGCTTCAGAAGGAGGATCCAGAAAGAAAAATGTGCATCTTGAGGAGATGCTCGACGAGCGAGAGCTTCAGGTTTCACATACCGAAGAGATTCAGCAACCATCATCATCCCAGCAACAGATTCAGCTGCCGTATAGAAAGGCGAAATATCAGGAGCCTAAAAATTTTGGGCAGCAGAGTAGTGGCTTGCCTCTATCACAATCTGGAATGGCGCGTGGAACAAGTCGAAACGAGGCTCTCTTCCGTATTGCCAAGAACTCATTTGGCTCAGCAACCGACAACGAGACATTCGATTTGCTCTTCAAAATGCTCTTCGAAAAAAGCGAACATCGTCTCTTGCAAATAGTGAATCACACGTTTGGAGTCGAAATAATGGCTGGAGAAGAAATGGATAATGGAGAAATGCATTTGCATATGGCTCCTGATGGAGCAATTGTTGAGGAAATTGTCGAGGAAGAAGTTATTGGGACAGTTGGTGATGATGTTAATTTGGAAGAAGAAGTGCACGAGAATGAGCCTAAAGTTTATACTGGGGAGAAGCAGATTAATGATGTCCTCGAACAAGTGGTTGTGGAAGAGCCAAATCATCACGACGATCATCCTCCGCATGAGCTGCTCGAAGAAGATGCTCTCGTGAACCCAGATGATGTGATAGTCGACCCCAATCAGCTGATCATTCATGATGACGATGATCAACGGCAGCAGAATATCCAATGATCTCGTTTTTTTCCATTTTTAATGTGCTCTGTGAGCTTTTTTTTTCTTTTTCTCTAACCTTTACCCCTTTTTACGTGCCTTTTCTCGTTGTTCACCCACTTTTTGTCTGCCTGCCTACATTCCTACATGTCTATTTGTAGGCAGGCATTCATTTTTCAAGCCCTAGTGGCGTGACCTTTGATCTCCTCTTACCTTTTATAGTTTTTTTTCTATTTTGTTACACACATTTGAAGTTGACCCCCATCTCCTCATCTCCCCCAAGCATGGCCTAGAAATTCCCGTCCAGGAGAATTCGGCCGCCGCCACGTGGCACAAAAACACTTTTTCAGTCTAATAAATCCCCCTCT
I004	70	AAAGCCTCAGTAATTTTTTTTAAGGA	95	335
E001	478	AAAGCCGCATTCGTTTTCTTTATTGA	503	2220
I005CATTTGTCTAAAAGACTTTTTTAGGTTTTACATAAGTAAAAGGAGTATAAAAATGGTTTTTTACACTCTTGCCTAACTATAATTTTTTAACGTTTTTTTACATAATTTAAAAGCTTTTTTCTATTTTTTTTACAAAGTGACTTTGAAGTAAAAAACCGTCCAAAGGTTTTTTTAACTTTAAAAAAAAGATCAAAGAGACTCGTTTTCCAACTGGCTTTTACACATTAAAAACTATTTAAAATGTAAATAAAACGTTAAAAAGCTCAAAAAGACTCTTTCTTGTGGCTTTTATAACGTTTTAAAAAAGTTTTTGACGGGTACAGTCCAATTTTTTATCTTTATAGTGTCTTTTAAAACGCAAAAAGTTTTTTTGAGTGTGTGTGTGTTTTGGCTTTCTCTTACTCCTGCTTTTTATATATTAATAACTCAAAACACTTCAAAAACTAAATTTTTTTTTAGTTATTAATAGCAAAAAAAAAAACTTTAAATATCTTTCTTTTGAGTTATTGATAGATTAACACACCTTAATAGACTTTTTATCTTTATTTGTGTCTTTAAACAGCTAAAGAACAGATTTTTTACATAAAAAATTAAGATATTTAAGGTC
E001ATGGACTACAAAACGTGCCCATTCCACTTGGTATTCCTGTATTCCATCAATCCACGCGAGCCACGACTACGCAAAAAAATCTATTACATGATGGAAACCGAATCACGGCTCGTGGTGAGCCATGCGCTCATCATGTACGACTATAATCAGGAAGGCGAGCTACCACGAATGCATGGCGGATATTTGAAACGATTCGCGAAACGAGCCACAAAACGACCGGATCCATTTTTCCAGCCAACGCAGATACATGATATCGATAATGATGTGTCGGATATGTCGGAATGCGAGAAAGAATGCCCGTTTGCTGTGCCAGCACAAGCCGCCGATGATGGTAGTTTGTATCTTCAGCTGTTGGATATGGAGTTCTGGAATGATAGGAATCGACAATTACACTTTCTTGTCAATAAGCCTTCATTGATTGAGTCCCTCGGATGCCTCAACAATCGAGTACCGGCCCTTCCGCCAGCCACAACTGGCAAAGCCGCATTCGTTTTCTTTATTGATGGGCTCGAGGTTGATGCAAGAAATTTGACGTGTGATGGACTGGTTCCGTGGTCAGAGAATACTAGCACCAATCCTCACGGCATCACAAAACGTCCAAAATCTGCGAAACAAGCGCTCGCACTGAATCGAGAAGGTCAACTACGCATCTGGAAGACACCATCATCCCATCGTTCGGATCTCATCGAATTCCAGCTTCACGTCTACACAGCCACCCTTCCACGTTGTCCACGTCTTCGCAAGAAGGTGACGTACGTGTTGAAGAATGGCCATCAAATCGGCAACGCAATGATCATTTACTGGTACACTGAGCCCGGCGAGATGCCGGCTCCGGTTAACGTGAGCACGATGAGCTCCGCTCAAGAATACTCACTTCAACGTCTTCCACCACACATTCGGGAGGATGTGCTCCGGCTGCTCGCGAGAATGACACCTGCCGAGGTGGCTAAAGTGATTTTGGAGAAGTATGGGATTCAGGTGAACACGAAGATGCTCTATTATGTACGACGTCGTGAGATTATGGCGGCGACTGATGGTATTCGGGATGCTGAAGATGATCATGATCCGTACGAGTTGAAGAATGAGATGATTGTTTCGGCGGCGGCGGGTGATTTTGTGGATGATTGGACGACTGACACGGCTGGAGCTTCAGCAGAAGCTTCAGAAGGAGGATCCAGAAAGAAAAATGTGCATCTTGAGGAGATGCTCGACGAGCGAGAGCTTCAGGTTTCACATACCGAAGAGATTCAGCAACCATCATCATCCCAGCAACAGATTCAGCTGCCGTATAGAAAGGCGAAATATCAGGAGCCTAAAAATTTTGGGCAGCAGAGTAGTGGCTTGCCTCTATCACAATCTGGAATGGCGCGTGGAACAAGTCGAAACGAGGCTCTCTTCCGTATTGCCAAGAACTCATTTGGCTCAGCAACCGACAACGAGACATTCGATTTGCTCTTCAAAATGCTCTTCGAAAAAAGCGAACATCGTCTCTTGCAAATAGTGAATCACACGTTTGGAGTCGAAATAATGGCTGGAGAAGAAATGGATAATGGAGAAATGCATTTGCATATGGCTCCTGATGGAGCAATTGTTGAGGAAATTGTCGAGGAAGAAGTTATTGGGACAGTTGGTGATGATGTTAATTTGGAAGAAGAAGTGCACGAGAATGAGCCTAAAGTTTATACTGGGGAGAAGCAGATTAATGATGTCCTCGAACAAGTGGTTGTGGAAGAGCCAAATCATCACGACGATCATCCTCCGCATGAGCTGCTCGAAGAAGATGCTCTCGTGAACCCAGATGATGTGATAGTCGACCCCAATCAGCTGATCATTCATGATGACGATGATCAACGGCAGCAGAATATCCAATGATCTCGTTTTTTTCCATTTTTAATGTGCTCTGTGAGCTTTTTTTTTCTTTTTCTCTAACCTTTACCCCTTTTTACGTGCCTTTTCTCGTTGTTCACCCACTTTTTGTCTGCCTGCCTACATTCCTACATGTCTATTTGTAGGCAGGCATTCATTTTTCAAGCCCTAGTGGCGTGACCTTTGATCTCCTCTTACCTTTTATAGTTTTTTTTCTATTTTGTTACACACATTTGAAGTTGACCCCCATCTCCTCATCTCCCCCAAGCATGGCCTAGAAATTCCCGTCCAGGAGAATTCGGCCGCCGCCACGTGGCACAAAAACACTTTTTCAGTCTAATAAATCCCCCTCT
I005	91	CGTTTTTTTACATAATTTAAAAGCTTTTTTCTATTTTTTTTAC	133	608
E001	1876	CGTTTTTTTCCATTTTTAATGTGCTCTGTGAGCTTTTTTTTTC	1918	2220
#219	200	161	764	361	514	1872	
     gene            complement(101415..108161)
I001CACCCCCTAAAAAATAAATTTTTTAGAAATTTTAGCTTTAAAAGGTC
E001ATGTCCGAGAATCCTGAAAATTCGGGAGAATTGGCAGAAAATCAGGAAGAAGTTGATCAAGAGCTTGTGCAAAATCCAACAGAGCCCCAGCAAAATCCAGAGCCGGCCGAAGAGCCCCAGCAAAATCCAGAGCCTGCCGCAGAGCCCCAGGATCCAGCCACAAAATCTCGTCCACGTCGAAATGCTCGGAAATCCGTGCTCTACAACAATGAAGACTACGAGTTGGGCATCCCAAAGGAAGAAGCGCTCGCCTCTGCATCAACAAGCTCGATCGCAGCTCCAAAACGCTCCAGGACGGAGGAAAGTACGGTTCGAAACGCGAAAAAGAGAAAGCCAGCGCCACATTTGGAGGAGCTCACCGCCGGAGAGCTCGGAGAGCCCATCTTCGCCGGCGACGACTCGATGCTCCACGCAGAGACGGAGGTCATCGTAGAGGATGAGCCGCCAATTCTGAACCTTTCCCGATATCGAGACGAGGATCGCATACAAATGGACCCGTTCGGTGATGATGAGGAGGAGGACGACGGGTTTATGGATGGGCAACCACCGGATTTGGAAATGAATTTGCCCAGCAAACAGCGACGTGTCCGAACACGCAAGCCAATGGATACCGATGGGTCTATCGACGATGGGGATAAGGAGAAGAAGGCGATGAAAATTATAAATCCGGCGGCGGCGACACCGTCGAAAATGTTCCGAGTTCAAGGAGAACGAGTTATCAGTAAAGCTCTTGCTGAAAGGCAGTACCACGTGAAATTGTTCGAAGATGAAGTTGAAATGACGGAAAACGGTGATTGCTACGCCACAGTGATATCAGGCTGCCTGGCCTACCTTCTCAGAAAGGAACGAATAATTGAGCTGCTCACCAACGAGACCGAAATTGCAATGATGTACGGAGACAAGAAAAAAAAATATAAGAAAAAAATATCTTCTAAAAATAAAGAAAATTGTCAAAATTTCAAGCTATTGTCCGAAAAATCGGTCAGAAAAAAAAAACAAAAATCAACGGTCCCCATTTTTAGTCGCGAAGGAGGTTGGCTTCTCGACAAACCACCCCGTCTCCCACCACTTGTTCCACACAAAGCCTGTTTCGCATTCTACGTGGACGGCTCCAAAATCATGTCGATAAAAGACGTCTCGAATGACGATCTGAAGCCATGGAGCTCTACTGGCGGCGAGCAACACTTCAACGATCCAGTCATCAAACCGAATGTCCGACGTCATCCGGTTGCTCGTCTCAACGGACGGCTCCAATCGGTCAAAGGAGATCCACGTATCGCCGAACTTCATCTCACCGAGTACAGCGCGTGGCTGCCGAGACTGTTAAGATTGAGAAAAAAGATTTTCTACCTCTCCCGCGATGGCCAAATCTATGGAAACGTGCTCATTCTCTACGACTACACGTGTCCCGGTGAAATTCCACCAATCGTAAATCTTCCGCACGGAAACGACTATTTAAGACATGCGATGGTCGATCCAACTGATCCGCACGTCTCGTTAGATCTGGATGATCCCGGATCCACACCGTTCGAAGACGAGATAGTGGAAGGACCACGTGGTGGAATGTTTCTTCGCGTAAAACTTGCAAAACTCGGTTGGGCACACAACAAGAAGCTTCTCCTCCGATATTTGGTGAATGAGCCCGAGCTGCTGAGCCAATCGAATTGTTTGAATCGCCGAACACCGTACCTACCGCCACTTATTCCGACAACCGGCGTTTTTGTGTACTTTGTGCCGGCGAATTTTGTTGCAAATCAGATTAATCATACTGGCGATGGACTGTCACCGTGGACTGTTAATCCTGCCTCGGAAGGTCCGTCACCCCGCGTCCGCTCAACTCGCCGAGCCATCGTCCAAGACGACAACGGCCAGTTCCAAATGGCAAAAGACACGGCTGGCGGCTGGCACTCGTCACAGTTGTGTCTCGTCGAAACAATGTCCGTCCTGGCGAGATGTCCCCGTCTTCGGAAGCGTCTCATTTATATTCAACGCAACAATACGATTACGATCGGAAATGTGTGTTATATCTATGAATATGTGAGAGATGGTCCGGTTCCGTGTCCGTATGTTAAACCACCTGGAACACCTGGACGAGGTGTTGGAGGATCGAAATGGATCGACGATCAGAAGAAGATTGATACATCACAAGATCCATCTACATCATCTGCTGCACCGAATGATGAAGAACAATTTATAGATGTAGAAGATTTGGAAGTTGTGGAAGAAGAAGTCATCGGACATCACAATGATTCCCTAGATCAGATCCAGCTTCAACACGATCAGCACCAGCAGCAGCAACATCAGCTAATGCAAGATGTTTCGATTGCTCAAGACGCTCAGGGACATCTGCTAGACGATGATTTGTTGGATATGTCTCAAGAGGATGTGCTCAACAATGGCTACGATTTGGAGTTTGACGATGATCCGCTTACTCAGCAGGAGAACCCGGCGCCCTATTTTGAGAATCCCCGGCAATTGGAAACGGGACATATCTACTTGACTGTTCGACATAAGAGGGTCGCCAGCACGTTTGAGGCCGTGTTGGAGTGGATTGCTAATACCAATGTTGTCGAAGAACGTGGTCTGCTGAACTACGCGAAGCCGGGACACCCACCAATTGTTCGTAATTCTCGTGCGTACGCATTCTTCGTCGCCGGGACAGCCATCTTTCCACACGACATCAATCGTGACGACTTCTCGCCATGGTCTCATAATGGAAATGCACAGAATCCGACGTGCTATCGGACGAAAGTTCGCAAAGTCGGAGTGATTTGTGATGAGCTGGGATCACAGTTTCAGGTGTTACATGGATCCCAGGGAAAACAACCAAAAAAATCCGATGGAAATCGACGCTCTCCAAAAATACCAAAATCAGCATATTTTCTATAA
I001	9	AAAAAATAAATTTTTTAGAAATTTTAGCTTT	39	48
E001	937	AATAAAGAAAATTGTCAAAATTTCAAGCTAT	967	2890
I002CATCCCCGAATGTACCTTTTCGAAGTTTCAAAATACCCTTAAGAAGCCTTTTACAAGCTTTATTGATCTTTCTGATTTTTTACACGGGTTTTTTGGTTAAAACATTACTCTTAACAGAGGTTTTTACCCGAGGTCAAAGCGAAGTTCAAGAAAAAAAAGACAAAAACAGAATAAATGGATTAAAATTATCGAAAAAAGTGCACAAAAATCAGTAGACCTCACGTAAATTACGGATAAACCGGTTTAAACCGAGTTTTATAAGTTTTAGTTGCCAATCAAAATCGACTTCAGAGGTTAAAGGGCACGGCATCCCCAGCATTTAAATACTAAAAAATAAGCTAATAATGAATTTTAAACGGAAACTCGGCGGTATTTTTCCCGCAAAAAACTCGGATGCCCTCTTTTTTTTTGGAAGTTTAAAATTAGTTTTAGGAAGTCTTTTACGGCTTTTTAGTTAAAAAGTCAATTTTTAGTATTTTTAGTAGCTCTTTCAGCCTAAAATAGCAAAAAAAAAAAGTTAAGATATTAAAAACGTC
E001ATGTCCGAGAATCCTGAAAATTCGGGAGAATTGGCAGAAAATCAGGAAGAAGTTGATCAAGAGCTTGTGCAAAATCCAACAGAGCCCCAGCAAAATCCAGAGCCGGCCGAAGAGCCCCAGCAAAATCCAGAGCCTGCCGCAGAGCCCCAGGATCCAGCCACAAAATCTCGTCCACGTCGAAATGCTCGGAAATCCGTGCTCTACAACAATGAAGACTACGAGTTGGGCATCCCAAAGGAAGAAGCGCTCGCCTCTGCATCAACAAGCTCGATCGCAGCTCCAAAACGCTCCAGGACGGAGGAAAGTACGGTTCGAAACGCGAAAAAGAGAAAGCCAGCGCCACATTTGGAGGAGCTCACCGCCGGAGAGCTCGGAGAGCCCATCTTCGCCGGCGACGACTCGATGCTCCACGCAGAGACGGAGGTCATCGTAGAGGATGAGCCGCCAATTCTGAACCTTTCCCGATATCGAGACGAGGATCGCATACAAATGGACCCGTTCGGTGATGATGAGGAGGAGGACGACGGGTTTATGGATGGGCAACCACCGGATTTGGAAATGAATTTGCCCAGCAAACAGCGACGTGTCCGAACACGCAAGCCAATGGATACCGATGGGTCTATCGACGATGGGGATAAGGAGAAGAAGGCGATGAAAATTATAAATCCGGCGGCGGCGACACCGTCGAAAATGTTCCGAGTTCAAGGAGAACGAGTTATCAGTAAAGCTCTTGCTGAAAGGCAGTACCACGTGAAATTGTTCGAAGATGAAGTTGAAATGACGGAAAACGGTGATTGCTACGCCACAGTGATATCAGGCTGCCTGGCCTACCTTCTCAGAAAGGAACGAATAATTGAGCTGCTCACCAACGAGACCGAAATTGCAATGATGTACGGAGACAAGAAAAAAAAATATAAGAAAAAAATATCTTCTAAAAATAAAGAAAATTGTCAAAATTTCAAGCTATTGTCCGAAAAATCGGTCAGAAAAAAAAAACAAAAATCAACGGTCCCCATTTTTAGTCGCGAAGGAGGTTGGCTTCTCGACAAACCACCCCGTCTCCCACCACTTGTTCCACACAAAGCCTGTTTCGCATTCTACGTGGACGGCTCCAAAATCATGTCGATAAAAGACGTCTCGAATGACGATCTGAAGCCATGGAGCTCTACTGGCGGCGAGCAACACTTCAACGATCCAGTCATCAAACCGAATGTCCGACGTCATCCGGTTGCTCGTCTCAACGGACGGCTCCAATCGGTCAAAGGAGATCCACGTATCGCCGAACTTCATCTCACCGAGTACAGCGCGTGGCTGCCGAGACTGTTAAGATTGAGAAAAAAGATTTTCTACCTCTCCCGCGATGGCCAAATCTATGGAAACGTGCTCATTCTCTACGACTACACGTGTCCCGGTGAAATTCCACCAATCGTAAATCTTCCGCACGGAAACGACTATTTAAGACATGCGATGGTCGATCCAACTGATCCGCACGTCTCGTTAGATCTGGATGATCCCGGATCCACACCGTTCGAAGACGAGATAGTGGAAGGACCACGTGGTGGAATGTTTCTTCGCGTAAAACTTGCAAAACTCGGTTGGGCACACAACAAGAAGCTTCTCCTCCGATATTTGGTGAATGAGCCCGAGCTGCTGAGCCAATCGAATTGTTTGAATCGCCGAACACCGTACCTACCGCCACTTATTCCGACAACCGGCGTTTTTGTGTACTTTGTGCCGGCGAATTTTGTTGCAAATCAGATTAATCATACTGGCGATGGACTGTCACCGTGGACTGTTAATCCTGCCTCGGAAGGTCCGTCACCCCGCGTCCGCTCAACTCGCCGAGCCATCGTCCAAGACGACAACGGCCAGTTCCAAATGGCAAAAGACACGGCTGGCGGCTGGCACTCGTCACAGTTGTGTCTCGTCGAAACAATGTCCGTCCTGGCGAGATGTCCCCGTCTTCGGAAGCGTCTCATTTATATTCAACGCAACAATACGATTACGATCGGAAATGTGTGTTATATCTATGAATATGTGAGAGATGGTCCGGTTCCGTGTCCGTATGTTAAACCACCTGGAACACCTGGACGAGGTGTTGGAGGATCGAAATGGATCGACGATCAGAAGAAGATTGATACATCACAAGATCCATCTACATCATCTGCTGCACCGAATGATGAAGAACAATTTATAGATGTAGAAGATTTGGAAGTTGTGGAAGAAGAAGTCATCGGACATCACAATGATTCCCTAGATCAGATCCAGCTTCAACACGATCAGCACCAGCAGCAGCAACATCAGCTAATGCAAGATGTTTCGATTGCTCAAGACGCTCAGGGACATCTGCTAGACGATGATTTGTTGGATATGTCTCAAGAGGATGTGCTCAACAATGGCTACGATTTGGAGTTTGACGATGATCCGCTTACTCAGCAGGAGAACCCGGCGCCCTATTTTGAGAATCCCCGGCAATTGGAAACGGGACATATCTACTTGACTGTTCGACATAAGAGGGTCGCCAGCACGTTTGAGGCCGTGTTGGAGTGGATTGCTAATACCAATGTTGTCGAAGAACGTGGTCTGCTGAACTACGCGAAGCCGGGACACCCACCAATTGTTCGTAATTCTCGTGCGTACGCATTCTTCGTCGCCGGGACAGCCATCTTTCCACACGACATCAATCGTGACGACTTCTCGCCATGGTCTCATAATGGAAATGCACAGAATCCGACGTGCTATCGGACGAAAGTTCGCAAAGTCGGAGTGATTTGTGATGAGCTGGGATCACAGTTTCAGGTGTTACATGGATCCCAGGGAAAACAACCAAAAAAATCCGATGGAAATCGACGCTCTCCAAAAATACCAAAATCAGCATATTTTCTATAA
I002	152	AAAAAAAGACAAAAACAGAATAAATGGATTAAAATTATCGAAAAAAGT	199	537
E001	904	AAAAAAAAATATAAGAAAAAAATATCTTCTAAAAATAAAGAAAATTGT	951	2890
I003CACTTTTTTCCTCTTTTAAAGTCGTTAAAATAACACTTTTAACCTTAAATATAGTTTTTAGTCCGTCTTTATCGGTCTTTTTCAGTAAAAAGCGTGACCTTTAATCGTTAAAAGTCACTATTTAGATTTATAGAACAAAACTTTTTTTTTTTAAAAAAAGCTTTTTTATGTAAAAAGCGGTCTTGGTGTTTTTTAACTTGATAAAAAATGATATCAAAAATC
E001ATGTCCGAGAATCCTGAAAATTCGGGAGAATTGGCAGAAAATCAGGAAGAAGTTGATCAAGAGCTTGTGCAAAATCCAACAGAGCCCCAGCAAAATCCAGAGCCGGCCGAAGAGCCCCAGCAAAATCCAGAGCCTGCCGCAGAGCCCCAGGATCCAGCCACAAAATCTCGTCCACGTCGAAATGCTCGGAAATCCGTGCTCTACAACAATGAAGACTACGAGTTGGGCATCCCAAAGGAAGAAGCGCTCGCCTCTGCATCAACAAGCTCGATCGCAGCTCCAAAACGCTCCAGGACGGAGGAAAGTACGGTTCGAAACGCGAAAAAGAGAAAGCCAGCGCCACATTTGGAGGAGCTCACCGCCGGAGAGCTCGGAGAGCCCATCTTCGCCGGCGACGACTCGATGCTCCACGCAGAGACGGAGGTCATCGTAGAGGATGAGCCGCCAATTCTGAACCTTTCCCGATATCGAGACGAGGATCGCATACAAATGGACCCGTTCGGTGATGATGAGGAGGAGGACGACGGGTTTATGGATGGGCAACCACCGGATTTGGAAATGAATTTGCCCAGCAAACAGCGACGTGTCCGAACACGCAAGCCAATGGATACCGATGGGTCTATCGACGATGGGGATAAGGAGAAGAAGGCGATGAAAATTATAAATCCGGCGGCGGCGACACCGTCGAAAATGTTCCGAGTTCAAGGAGAACGAGTTATCAGTAAAGCTCTTGCTGAAAGGCAGTACCACGTGAAATTGTTCGAAGATGAAGTTGAAATGACGGAAAACGGTGATTGCTACGCCACAGTGATATCAGGCTGCCTGGCCTACCTTCTCAGAAAGGAACGAATAATTGAGCTGCTCACCAACGAGACCGAAATTGCAATGATGTACGGAGACAAGAAAAAAAAATATAAGAAAAAAATATCTTCTAAAAATAAAGAAAATTGTCAAAATTTCAAGCTATTGTCCGAAAAATCGGTCAGAAAAAAAAAACAAAAATCAACGGTCCCCATTTTTAGTCGCGAAGGAGGTTGGCTTCTCGACAAACCACCCCGTCTCCCACCACTTGTTCCACACAAAGCCTGTTTCGCATTCTACGTGGACGGCTCCAAAATCATGTCGATAAAAGACGTCTCGAATGACGATCTGAAGCCATGGAGCTCTACTGGCGGCGAGCAACACTTCAACGATCCAGTCATCAAACCGAATGTCCGACGTCATCCGGTTGCTCGTCTCAACGGACGGCTCCAATCGGTCAAAGGAGATCCACGTATCGCCGAACTTCATCTCACCGAGTACAGCGCGTGGCTGCCGAGACTGTTAAGATTGAGAAAAAAGATTTTCTACCTCTCCCGCGATGGCCAAATCTATGGAAACGTGCTCATTCTCTACGACTACACGTGTCCCGGTGAAATTCCACCAATCGTAAATCTTCCGCACGGAAACGACTATTTAAGACATGCGATGGTCGATCCAACTGATCCGCACGTCTCGTTAGATCTGGATGATCCCGGATCCACACCGTTCGAAGACGAGATAGTGGAAGGACCACGTGGTGGAATGTTTCTTCGCGTAAAACTTGCAAAACTCGGTTGGGCACACAACAAGAAGCTTCTCCTCCGATATTTGGTGAATGAGCCCGAGCTGCTGAGCCAATCGAATTGTTTGAATCGCCGAACACCGTACCTACCGCCACTTATTCCGACAACCGGCGTTTTTGTGTACTTTGTGCCGGCGAATTTTGTTGCAAATCAGATTAATCATACTGGCGATGGACTGTCACCGTGGACTGTTAATCCTGCCTCGGAAGGTCCGTCACCCCGCGTCCGCTCAACTCGCCGAGCCATCGTCCAAGACGACAACGGCCAGTTCCAAATGGCAAAAGACACGGCTGGCGGCTGGCACTCGTCACAGTTGTGTCTCGTCGAAACAATGTCCGTCCTGGCGAGATGTCCCCGTCTTCGGAAGCGTCTCATTTATATTCAACGCAACAATACGATTACGATCGGAAATGTGTGTTATATCTATGAATATGTGAGAGATGGTCCGGTTCCGTGTCCGTATGTTAAACCACCTGGAACACCTGGACGAGGTGTTGGAGGATCGAAATGGATCGACGATCAGAAGAAGATTGATACATCACAAGATCCATCTACATCATCTGCTGCACCGAATGATGAAGAACAATTTATAGATGTAGAAGATTTGGAAGTTGTGGAAGAAGAAGTCATCGGACATCACAATGATTCCCTAGATCAGATCCAGCTTCAACACGATCAGCACCAGCAGCAGCAACATCAGCTAATGCAAGATGTTTCGATTGCTCAAGACGCTCAGGGACATCTGCTAGACGATGATTTGTTGGATATGTCTCAAGAGGATGTGCTCAACAATGGCTACGATTTGGAGTTTGACGATGATCCGCTTACTCAGCAGGAGAACCCGGCGCCCTATTTTGAGAATCCCCGGCAATTGGAAACGGGACATATCTACTTGACTGTTCGACATAAGAGGGTCGCCAGCACGTTTGAGGCCGTGTTGGAGTGGATTGCTAATACCAATGTTGTCGAAGAACGTGGTCTGCTGAACTACGCGAAGCCGGGACACCCACCAATTGTTCGTAATTCTCGTGCGTACGCATTCTTCGTCGCCGGGACAGCCATCTTTCCACACGACATCAATCGTGACGACTTCTCGCCATGGTCTCATAATGGAAATGCACAGAATCCGACGTGCTATCGGACGAAAGTTCGCAAAGTCGGAGTGATTTGTGATGAGCTGGGATCACAGTTTCAGGTGTTACATGGATCCCAGGGAAAACAACCAAAAAAATCCGATGGAAATCGACGCTCTCCAAAAATACCAAAATCAGCATATTTTCTATAA
I003	196	ACTTGATAAAAAATGATATCAAAAA	220	223
E001	899	ACAAGAAAAAAAAATATAAGAAAAA	923	2890
I004CAAATAATAGTCAAAGTCTTTTAAACTTATAAGTTTTTTTTCAACAAAAAAAAATTTATAAAAAAAATCCAGTATCACCGGTATTACCGAAAAACTATAGAATAAAGTGCAAAAAATTTACAAATTCCAATTAAAATTCGGATACCCGGTTTTTACGAGGTTTTACTTGACTTTTTCCATGTTATTAGTTTATTTTTATGTAAAAGGCGGCAATACGGGTAAAAAAGCTTTAAAATCTTTTTTTAACCAAAAATAAGAGCTATAAAACTCGGTTGCATTTTTAAAAGATTTCCCAAATAAAACTCAGATACGTTCGTTTTTGGGCAGAAGGAAGTTTAAAGTTTTTTTTAGGAAGTCTTTTCCGCTTTTTTAGATAAGTTTTTTAAAAAAGGTC
E001ATGTCCGAGAATCCTGAAAATTCGGGAGAATTGGCAGAAAATCAGGAAGAAGTTGATCAAGAGCTTGTGCAAAATCCAACAGAGCCCCAGCAAAATCCAGAGCCGGCCGAAGAGCCCCAGCAAAATCCAGAGCCTGCCGCAGAGCCCCAGGATCCAGCCACAAAATCTCGTCCACGTCGAAATGCTCGGAAATCCGTGCTCTACAACAATGAAGACTACGAGTTGGGCATCCCAAAGGAAGAAGCGCTCGCCTCTGCATCAACAAGCTCGATCGCAGCTCCAAAACGCTCCAGGACGGAGGAAAGTACGGTTCGAAACGCGAAAAAGAGAAAGCCAGCGCCACATTTGGAGGAGCTCACCGCCGGAGAGCTCGGAGAGCCCATCTTCGCCGGCGACGACTCGATGCTCCACGCAGAGACGGAGGTCATCGTAGAGGATGAGCCGCCAATTCTGAACCTTTCCCGATATCGAGACGAGGATCGCATACAAATGGACCCGTTCGGTGATGATGAGGAGGAGGACGACGGGTTTATGGATGGGCAACCACCGGATTTGGAAATGAATTTGCCCAGCAAACAGCGACGTGTCCGAACACGCAAGCCAATGGATACCGATGGGTCTATCGACGATGGGGATAAGGAGAAGAAGGCGATGAAAATTATAAATCCGGCGGCGGCGACACCGTCGAAAATGTTCCGAGTTCAAGGAGAACGAGTTATCAGTAAAGCTCTTGCTGAAAGGCAGTACCACGTGAAATTGTTCGAAGATGAAGTTGAAATGACGGAAAACGGTGATTGCTACGCCACAGTGATATCAGGCTGCCTGGCCTACCTTCTCAGAAAGGAACGAATAATTGAGCTGCTCACCAACGAGACCGAAATTGCAATGATGTACGGAGACAAGAAAAAAAAATATAAGAAAAAAATATCTTCTAAAAATAAAGAAAATTGTCAAAATTTCAAGCTATTGTCCGAAAAATCGGTCAGAAAAAAAAAACAAAAATCAACGGTCCCCATTTTTAGTCGCGAAGGAGGTTGGCTTCTCGACAAACCACCCCGTCTCCCACCACTTGTTCCACACAAAGCCTGTTTCGCATTCTACGTGGACGGCTCCAAAATCATGTCGATAAAAGACGTCTCGAATGACGATCTGAAGCCATGGAGCTCTACTGGCGGCGAGCAACACTTCAACGATCCAGTCATCAAACCGAATGTCCGACGTCATCCGGTTGCTCGTCTCAACGGACGGCTCCAATCGGTCAAAGGAGATCCACGTATCGCCGAACTTCATCTCACCGAGTACAGCGCGTGGCTGCCGAGACTGTTAAGATTGAGAAAAAAGATTTTCTACCTCTCCCGCGATGGCCAAATCTATGGAAACGTGCTCATTCTCTACGACTACACGTGTCCCGGTGAAATTCCACCAATCGTAAATCTTCCGCACGGAAACGACTATTTAAGACATGCGATGGTCGATCCAACTGATCCGCACGTCTCGTTAGATCTGGATGATCCCGGATCCACACCGTTCGAAGACGAGATAGTGGAAGGACCACGTGGTGGAATGTTTCTTCGCGTAAAACTTGCAAAACTCGGTTGGGCACACAACAAGAAGCTTCTCCTCCGATATTTGGTGAATGAGCCCGAGCTGCTGAGCCAATCGAATTGTTTGAATCGCCGAACACCGTACCTACCGCCACTTATTCCGACAACCGGCGTTTTTGTGTACTTTGTGCCGGCGAATTTTGTTGCAAATCAGATTAATCATACTGGCGATGGACTGTCACCGTGGACTGTTAATCCTGCCTCGGAAGGTCCGTCACCCCGCGTCCGCTCAACTCGCCGAGCCATCGTCCAAGACGACAACGGCCAGTTCCAAATGGCAAAAGACACGGCTGGCGGCTGGCACTCGTCACAGTTGTGTCTCGTCGAAACAATGTCCGTCCTGGCGAGATGTCCCCGTCTTCGGAAGCGTCTCATTTATATTCAACGCAACAATACGATTACGATCGGAAATGTGTGTTATATCTATGAATATGTGAGAGATGGTCCGGTTCCGTGTCCGTATGTTAAACCACCTGGAACACCTGGACGAGGTGTTGGAGGATCGAAATGGATCGACGATCAGAAGAAGATTGATACATCACAAGATCCATCTACATCATCTGCTGCACCGAATGATGAAGAACAATTTATAGATGTAGAAGATTTGGAAGTTGTGGAAGAAGAAGTCATCGGACATCACAATGATTCCCTAGATCAGATCCAGCTTCAACACGATCAGCACCAGCAGCAGCAACATCAGCTAATGCAAGATGTTTCGATTGCTCAAGACGCTCAGGGACATCTGCTAGACGATGATTTGTTGGATATGTCTCAAGAGGATGTGCTCAACAATGGCTACGATTTGGAGTTTGACGATGATCCGCTTACTCAGCAGGAGAACCCGGCGCCCTATTTTGAGAATCCCCGGCAATTGGAAACGGGACATATCTACTTGACTGTTCGACATAAGAGGGTCGCCAGCACGTTTGAGGCCGTGTTGGAGTGGATTGCTAATACCAATGTTGTCGAAGAACGTGGTCTGCTGAACTACGCGAAGCCGGGACACCCACCAATTGTTCGTAATTCTCGTGCGTACGCATTCTTCGTCGCCGGGACAGCCATCTTTCCACACGACATCAATCGTGACGACTTCTCGCCATGGTCTCATAATGGAAATGCACAGAATCCGACGTGCTATCGGACGAAAGTTCGCAAAGTCGGAGTGATTTGTGATGAGCTGGGATCACAGTTTCAGGTGTTACATGGATCCCAGGGAAAACAACCAAAAAAATCCGATGGAAATCGACGCTCTCCAAAAATACCAAAATCAGCATATTTTCTATAA
I004	42	CAACAAAAAAAAATTTATAAAAAAAAT	68	395
E001	900	CAAGAAAAAAAAATATAAGAAAAAAAT	926	2890
I005CATACCAGAAGGCTCTTACGACTTTTTGTCGTTTTTTAGACACCAAGATTTTTATATATATCTAGGAACTTTTTAGCCCTGAAAAACTATAAACATTTCGGATAATCTTGGATTTAACGATTTTGAAACGAATCATTTAAAAAAATATTCTTGAGGTTTAAAAAGGGACTAAGGCTTATAGATTCACTTTATAAGTCTTTTTAAGGGACTAAATTATAAAGTCGACCTTTAATGCTTAAAGCTTAAAAGCGCGATCTCTACGGTACACAGCTAAATGGTTTAAGCACATATAAATGCTTTACGAATTAGAAATAGCCCACAACTAAAAGCAAAAAAGTTGCTAAAAGAAATTAAAAGCAGCCAAAAACATCTTCACAAAAAAAAAACTTTTACACAATTAAATTGTAAAATAATAGTTTTTGATCGTTGTAAAGGCCAAAAGTCAGCTCTTTTCGTATATCGTATACCTAAAAGACAGCTCATAACTTGTAAAACGATCAAAAGACTATTATTTTACCAAGTAATTAACTGGAGTTTTTGTGTATAGGTTTTTTTTGGCTGCTTTTACTTCCTTTTGGCAATTTCTAGCCTTTAGTCGTAGGCTTTTTCTAATTTGTATAGCATTTATATGTGCTTCCACGTGTTGACTTTAAGCCGCTAAAGTTTGACTTTATATTTCTAAATTTGATAAAAAGAGTTTAAGTAGTTTTTTTTTAAGGGTC
E001ATGTCCGAGAATCCTGAAAATTCGGGAGAATTGGCAGAAAATCAGGAAGAAGTTGATCAAGAGCTTGTGCAAAATCCAACAGAGCCCCAGCAAAATCCAGAGCCGGCCGAAGAGCCCCAGCAAAATCCAGAGCCTGCCGCAGAGCCCCAGGATCCAGCCACAAAATCTCGTCCACGTCGAAATGCTCGGAAATCCGTGCTCTACAACAATGAAGACTACGAGTTGGGCATCCCAAAGGAAGAAGCGCTCGCCTCTGCATCAACAAGCTCGATCGCAGCTCCAAAACGCTCCAGGACGGAGGAAAGTACGGTTCGAAACGCGAAAAAGAGAAAGCCAGCGCCACATTTGGAGGAGCTCACCGCCGGAGAGCTCGGAGAGCCCATCTTCGCCGGCGACGACTCGATGCTCCACGCAGAGACGGAGGTCATCGTAGAGGATGAGCCGCCAATTCTGAACCTTTCCCGATATCGAGACGAGGATCGCATACAAATGGACCCGTTCGGTGATGATGAGGAGGAGGACGACGGGTTTATGGATGGGCAACCACCGGATTTGGAAATGAATTTGCCCAGCAAACAGCGACGTGTCCGAACACGCAAGCCAATGGATACCGATGGGTCTATCGACGATGGGGATAAGGAGAAGAAGGCGATGAAAATTATAAATCCGGCGGCGGCGACACCGTCGAAAATGTTCCGAGTTCAAGGAGAACGAGTTATCAGTAAAGCTCTTGCTGAAAGGCAGTACCACGTGAAATTGTTCGAAGATGAAGTTGAAATGACGGAAAACGGTGATTGCTACGCCACAGTGATATCAGGCTGCCTGGCCTACCTTCTCAGAAAGGAACGAATAATTGAGCTGCTCACCAACGAGACCGAAATTGCAATGATGTACGGAGACAAGAAAAAAAAATATAAGAAAAAAATATCTTCTAAAAATAAAGAAAATTGTCAAAATTTCAAGCTATTGTCCGAAAAATCGGTCAGAAAAAAAAAACAAAAATCAACGGTCCCCATTTTTAGTCGCGAAGGAGGTTGGCTTCTCGACAAACCACCCCGTCTCCCACCACTTGTTCCACACAAAGCCTGTTTCGCATTCTACGTGGACGGCTCCAAAATCATGTCGATAAAAGACGTCTCGAATGACGATCTGAAGCCATGGAGCTCTACTGGCGGCGAGCAACACTTCAACGATCCAGTCATCAAACCGAATGTCCGACGTCATCCGGTTGCTCGTCTCAACGGACGGCTCCAATCGGTCAAAGGAGATCCACGTATCGCCGAACTTCATCTCACCGAGTACAGCGCGTGGCTGCCGAGACTGTTAAGATTGAGAAAAAAGATTTTCTACCTCTCCCGCGATGGCCAAATCTATGGAAACGTGCTCATTCTCTACGACTACACGTGTCCCGGTGAAATTCCACCAATCGTAAATCTTCCGCACGGAAACGACTATTTAAGACATGCGATGGTCGATCCAACTGATCCGCACGTCTCGTTAGATCTGGATGATCCCGGATCCACACCGTTCGAAGACGAGATAGTGGAAGGACCACGTGGTGGAATGTTTCTTCGCGTAAAACTTGCAAAACTCGGTTGGGCACACAACAAGAAGCTTCTCCTCCGATATTTGGTGAATGAGCCCGAGCTGCTGAGCCAATCGAATTGTTTGAATCGCCGAACACCGTACCTACCGCCACTTATTCCGACAACCGGCGTTTTTGTGTACTTTGTGCCGGCGAATTTTGTTGCAAATCAGATTAATCATACTGGCGATGGACTGTCACCGTGGACTGTTAATCCTGCCTCGGAAGGTCCGTCACCCCGCGTCCGCTCAACTCGCCGAGCCATCGTCCAAGACGACAACGGCCAGTTCCAAATGGCAAAAGACACGGCTGGCGGCTGGCACTCGTCACAGTTGTGTCTCGTCGAAACAATGTCCGTCCTGGCGAGATGTCCCCGTCTTCGGAAGCGTCTCATTTATATTCAACGCAACAATACGATTACGATCGGAAATGTGTGTTATATCTATGAATATGTGAGAGATGGTCCGGTTCCGTGTCCGTATGTTAAACCACCTGGAACACCTGGACGAGGTGTTGGAGGATCGAAATGGATCGACGATCAGAAGAAGATTGATACATCACAAGATCCATCTACATCATCTGCTGCACCGAATGATGAAGAACAATTTATAGATGTAGAAGATTTGGAAGTTGTGGAAGAAGAAGTCATCGGACATCACAATGATTCCCTAGATCAGATCCAGCTTCAACACGATCAGCACCAGCAGCAGCAACATCAGCTAATGCAAGATGTTTCGATTGCTCAAGACGCTCAGGGACATCTGCTAGACGATGATTTGTTGGATATGTCTCAAGAGGATGTGCTCAACAATGGCTACGATTTGGAGTTTGACGATGATCCGCTTACTCAGCAGGAGAACCCGGCGCCCTATTTTGAGAATCCCCGGCAATTGGAAACGGGACATATCTACTTGACTGTTCGACATAAGAGGGTCGCCAGCACGTTTGAGGCCGTGTTGGAGTGGATTGCTAATACCAATGTTGTCGAAGAACGTGGTCTGCTGAACTACGCGAAGCCGGGACACCCACCAATTGTTCGTAATTCTCGTGCGTACGCATTCTTCGTCGCCGGGACAGCCATCTTTCCACACGACATCAATCGTGACGACTTCTCGCCATGGTCTCATAATGGAAATGCACAGAATCCGACGTGCTATCGGACGAAAGTTCGCAAAGTCGGAGTGATTTGTGATGAGCTGGGATCACAGTTTCAGGTGTTACATGGATCCCAGGGAAAACAACCAAAAAAATCCGATGGAAATCGACGCTCTCCAAAAATACCAAAATCAGCATATTTTCTATAA
I005	310	AAATAGCCCACAACTAAAAGCAAAAAAGTTGCTAAAAGAAATTAAAAGCAGCCAAAAACATCTTCACAAAAAAAAAA	386	723
E001	868	AACGAGACCGAAATTGCAATGATGTACGGAGACAAGAAAAAAAAATATAAGAAAAAAATATCTTCTAAAAATAAAGA	944	2890
I006CATTCAAAAAAACAGCTTTTAAACTTTAAAACTCACTTGTTAACCTTAAAAATAACTTTTTAAAGATGATAAAAGTTATAGTTTTCTTTTTTTTGTCACAAAATAAACTTTAACATATTAAAAAATGTATATAAAAAAAGATTTTTCTTTAGTAGCTTTAAAGCTCGGCTTCTTAATTAAAAAGGTCTTTTTTGCTTGTTAAAGAAGCAAAAAACTAAAAAAATTTTCTTATTTAATTTTAACATTTAAAAGCTAATTTTTTTCCTTTTTAATGTCCTTCAATAATTTCTAAATTTGCACAAAGATTAGTTAGCTTTCAAAAAAAATTGTTTTTTTCTTAAATAGTCTTCCAAATTTTTATAGCTGAAAATCCTTTAAGACTACTTTTTAGTTATCAATAGCTGAAAACACTTTAACAAAAACAAATTAAATTATTGAGAAAGAGAACAAGCTAAAAAATTAAATAACTGAAAAGCCTTTAAAAGATTTTATTAAAGGCCATTAAAATTTTCTTTAAACAAAAATTGCGAAAAACTAAAGTTTTTGGTGGTAAAACCCTTTTTAGGTTTTTTTTTAAAGGTTTTCTTTTTTTTGCTATTAAAAGCTAACAAATCTTTGTTCAAATTTAGAAGTTATTAAAGGACATTAAAAAGGTAAAAAAGTTAGCTTTTAAATGTTTAAAAGCTAAAAGATATAAAAGAGACTTTTTTTAGCACTTTTGCTTCTTTAGCTAAAAACCTTTTCAAAATCTTTTTTATACAAAATTCCAAATTTTTACACTTTTAAGCCGTTGACGTCTTCTAACTCCGTAGTGCAAAAGCTCTAGACAAGTTTTTGTTCTAGATGCTTTTATTCTAGATGGTTTTGTTCTATATGCAAAAGTCCTAGATCGTGAAAAAGCGTCAAAAGAGTTTCTTTTTGCTTTGTTTTTAAGAAGGTATAATGAGTAGCACGCAACAAATAGCAAGAGGACTTCAAAAAGAAAGTTTTTTCTAAAAAGATTTGCGATTTGTTGTGCGCTGTAGCCTCGTGTGACCCGCCAGTTGTAACAACTAAACAACAAGAAGCTCTTTTGACGCTTTTGACGTTAATCGTACCATGGTAAAGAACTTTTGCATCTAAAACAAAAGCATCTAGAGGTTTATCATCTAGAACAAAACCATCTAGAACTTTTGCACCACGGAGGCCTCTACATGTCTCACGGCATCAAAGTAATTAAAGTC
E001ATGTCCGAGAATCCTGAAAATTCGGGAGAATTGGCAGAAAATCAGGAAGAAGTTGATCAAGAGCTTGTGCAAAATCCAACAGAGCCCCAGCAAAATCCAGAGCCGGCCGAAGAGCCCCAGCAAAATCCAGAGCCTGCCGCAGAGCCCCAGGATCCAGCCACAAAATCTCGTCCACGTCGAAATGCTCGGAAATCCGTGCTCTACAACAATGAAGACTACGAGTTGGGCATCCCAAAGGAAGAAGCGCTCGCCTCTGCATCAACAAGCTCGATCGCAGCTCCAAAACGCTCCAGGACGGAGGAAAGTACGGTTCGAAACGCGAAAAAGAGAAAGCCAGCGCCACATTTGGAGGAGCTCACCGCCGGAGAGCTCGGAGAGCCCATCTTCGCCGGCGACGACTCGATGCTCCACGCAGAGACGGAGGTCATCGTAGAGGATGAGCCGCCAATTCTGAACCTTTCCCGATATCGAGACGAGGATCGCATACAAATGGACCCGTTCGGTGATGATGAGGAGGAGGACGACGGGTTTATGGATGGGCAACCACCGGATTTGGAAATGAATTTGCCCAGCAAACAGCGACGTGTCCGAACACGCAAGCCAATGGATACCGATGGGTCTATCGACGATGGGGATAAGGAGAAGAAGGCGATGAAAATTATAAATCCGGCGGCGGCGACACCGTCGAAAATGTTCCGAGTTCAAGGAGAACGAGTTATCAGTAAAGCTCTTGCTGAAAGGCAGTACCACGTGAAATTGTTCGAAGATGAAGTTGAAATGACGGAAAACGGTGATTGCTACGCCACAGTGATATCAGGCTGCCTGGCCTACCTTCTCAGAAAGGAACGAATAATTGAGCTGCTCACCAACGAGACCGAAATTGCAATGATGTACGGAGACAAGAAAAAAAAATATAAGAAAAAAATATCTTCTAAAAATAAAGAAAATTGTCAAAATTTCAAGCTATTGTCCGAAAAATCGGTCAGAAAAAAAAAACAAAAATCAACGGTCCCCATTTTTAGTCGCGAAGGAGGTTGGCTTCTCGACAAACCACCCCGTCTCCCACCACTTGTTCCACACAAAGCCTGTTTCGCATTCTACGTGGACGGCTCCAAAATCATGTCGATAAAAGACGTCTCGAATGACGATCTGAAGCCATGGAGCTCTACTGGCGGCGAGCAACACTTCAACGATCCAGTCATCAAACCGAATGTCCGACGTCATCCGGTTGCTCGTCTCAACGGACGGCTCCAATCGGTCAAAGGAGATCCACGTATCGCCGAACTTCATCTCACCGAGTACAGCGCGTGGCTGCCGAGACTGTTAAGATTGAGAAAAAAGATTTTCTACCTCTCCCGCGATGGCCAAATCTATGGAAACGTGCTCATTCTCTACGACTACACGTGTCCCGGTGAAATTCCACCAATCGTAAATCTTCCGCACGGAAACGACTATTTAAGACATGCGATGGTCGATCCAACTGATCCGCACGTCTCGTTAGATCTGGATGATCCCGGATCCACACCGTTCGAAGACGAGATAGTGGAAGGACCACGTGGTGGAATGTTTCTTCGCGTAAAACTTGCAAAACTCGGTTGGGCACACAACAAGAAGCTTCTCCTCCGATATTTGGTGAATGAGCCCGAGCTGCTGAGCCAATCGAATTGTTTGAATCGCCGAACACCGTACCTACCGCCACTTATTCCGACAACCGGCGTTTTTGTGTACTTTGTGCCGGCGAATTTTGTTGCAAATCAGATTAATCATACTGGCGATGGACTGTCACCGTGGACTGTTAATCCTGCCTCGGAAGGTCCGTCACCCCGCGTCCGCTCAACTCGCCGAGCCATCGTCCAAGACGACAACGGCCAGTTCCAAATGGCAAAAGACACGGCTGGCGGCTGGCACTCGTCACAGTTGTGTCTCGTCGAAACAATGTCCGTCCTGGCGAGATGTCCCCGTCTTCGGAAGCGTCTCATTTATATTCAACGCAACAATACGATTACGATCGGAAATGTGTGTTATATCTATGAATATGTGAGAGATGGTCCGGTTCCGTGTCCGTATGTTAAACCACCTGGAACACCTGGACGAGGTGTTGGAGGATCGAAATGGATCGACGATCAGAAGAAGATTGATACATCACAAGATCCATCTACATCATCTGCTGCACCGAATGATGAAGAACAATTTATAGATGTAGAAGATTTGGAAGTTGTGGAAGAAGAAGTCATCGGACATCACAATGATTCCCTAGATCAGATCCAGCTTCAACACGATCAGCACCAGCAGCAGCAACATCAGCTAATGCAAGATGTTTCGATTGCTCAAGACGCTCAGGGACATCTGCTAGACGATGATTTGTTGGATATGTCTCAAGAGGATGTGCTCAACAATGGCTACGATTTGGAGTTTGACGATGATCCGCTTACTCAGCAGGAGAACCCGGCGCCCTATTTTGAGAATCCCCGGCAATTGGAAACGGGACATATCTACTTGACTGTTCGACATAAGAGGGTCGCCAGCACGTTTGAGGCCGTGTTGGAGTGGATTGCTAATACCAATGTTGTCGAAGAACGTGGTCTGCTGAACTACGCGAAGCCGGGACACCCACCAATTGTTCGTAATTCTCGTGCGTACGCATTCTTCGTCGCCGGGACAGCCATCTTTCCACACGACATCAATCGTGACGACTTCTCGCCATGGTCTCATAATGGAAATGCACAGAATCCGACGTGCTATCGGACGAAAGTTCGCAAAGTCGGAGTGATTTGTGATGAGCTGGGATCACAGTTTCAGGTGTTACATGGATCCCAGGGAAAACAACCAAAAAAATCCGATGGAAATCGACGCTCTCCAAAAATACCAAAATCAGCATATTTTCTATAA
I006	517	AACAAAAATTGCGAAAAACTAAAGTTTTTGGTGGTAAAACC	557	1224
E001	940	AAAGAAAATTGTCAAAATTTCAAGCTATTGTCCGAAAAATC	980	2890
I007CATTCAAACCCTCCTTAAAAAGCTAAAAAAAAAAGCTTTTTAACCTTTTAAAGCAAAAAAAATTAGGGGCAAATAATCGCTTAAAAGTTGCTTTAGCTGCTTTTTAAAAGGATTTTTTTTATTAAAAGATGAAGTTTTTGAATTTTTAACTTTTGTTTGTTTTAGCACTGCTCTGGAAATTACCGCATGATGTGAGACCTCTTTAAACTAAAAAGTTTTTTTACAAGATATAAAAAATTTACTAAAAAACTTTATACCTTGTTTTAGATGTAAAGACTGACAAAAGACTTTTTTTTTGCAAAAGGTGAGATTTTTGTACTTTTGACTTTTGTGTCTAATTTAAAACAACTCTGGGACTTATAAGTAGATTGTTGAAATAAAAAATAATGCCTTGTGTTTTAAACCTCTTACGCATAACACGTAGTATAAACTGCGCGTTTTATAGAGCACCGCTCCTGATGTCATTAAGATTTTTATTGATGACAAAATAGCTAAATATTTAATAAAGGCATTTAGCTGTGTTATCCATGTCATCAGTAAACTTCTTATTGACATCAAAAGCGATGCTCTATGAAACGTGTTATGCGTAAGAGTCTTAAAACACAAGGGCATTATTACAAAAGTAGTTGTATTTGCTTGAAACTATTTTTAACTTAAAAAGCAAAAAAGATAGGTAAAAGGAGCTTACAAAGCTATATTAGTAGTAAAAAGGTC
E001ATGTCCGAGAATCCTGAAAATTCGGGAGAATTGGCAGAAAATCAGGAAGAAGTTGATCAAGAGCTTGTGCAAAATCCAACAGAGCCCCAGCAAAATCCAGAGCCGGCCGAAGAGCCCCAGCAAAATCCAGAGCCTGCCGCAGAGCCCCAGGATCCAGCCACAAAATCTCGTCCACGTCGAAATGCTCGGAAATCCGTGCTCTACAACAATGAAGACTACGAGTTGGGCATCCCAAAGGAAGAAGCGCTCGCCTCTGCATCAACAAGCTCGATCGCAGCTCCAAAACGCTCCAGGACGGAGGAAAGTACGGTTCGAAACGCGAAAAAGAGAAAGCCAGCGCCACATTTGGAGGAGCTCACCGCCGGAGAGCTCGGAGAGCCCATCTTCGCCGGCGACGACTCGATGCTCCACGCAGAGACGGAGGTCATCGTAGAGGATGAGCCGCCAATTCTGAACCTTTCCCGATATCGAGACGAGGATCGCATACAAATGGACCCGTTCGGTGATGATGAGGAGGAGGACGACGGGTTTATGGATGGGCAACCACCGGATTTGGAAATGAATTTGCCCAGCAAACAGCGACGTGTCCGAACACGCAAGCCAATGGATACCGATGGGTCTATCGACGATGGGGATAAGGAGAAGAAGGCGATGAAAATTATAAATCCGGCGGCGGCGACACCGTCGAAAATGTTCCGAGTTCAAGGAGAACGAGTTATCAGTAAAGCTCTTGCTGAAAGGCAGTACCACGTGAAATTGTTCGAAGATGAAGTTGAAATGACGGAAAACGGTGATTGCTACGCCACAGTGATATCAGGCTGCCTGGCCTACCTTCTCAGAAAGGAACGAATAATTGAGCTGCTCACCAACGAGACCGAAATTGCAATGATGTACGGAGACAAGAAAAAAAAATATAAGAAAAAAATATCTTCTAAAAATAAAGAAAATTGTCAAAATTTCAAGCTATTGTCCGAAAAATCGGTCAGAAAAAAAAAACAAAAATCAACGGTCCCCATTTTTAGTCGCGAAGGAGGTTGGCTTCTCGACAAACCACCCCGTCTCCCACCACTTGTTCCACACAAAGCCTGTTTCGCATTCTACGTGGACGGCTCCAAAATCATGTCGATAAAAGACGTCTCGAATGACGATCTGAAGCCATGGAGCTCTACTGGCGGCGAGCAACACTTCAACGATCCAGTCATCAAACCGAATGTCCGACGTCATCCGGTTGCTCGTCTCAACGGACGGCTCCAATCGGTCAAAGGAGATCCACGTATCGCCGAACTTCATCTCACCGAGTACAGCGCGTGGCTGCCGAGACTGTTAAGATTGAGAAAAAAGATTTTCTACCTCTCCCGCGATGGCCAAATCTATGGAAACGTGCTCATTCTCTACGACTACACGTGTCCCGGTGAAATTCCACCAATCGTAAATCTTCCGCACGGAAACGACTATTTAAGACATGCGATGGTCGATCCAACTGATCCGCACGTCTCGTTAGATCTGGATGATCCCGGATCCACACCGTTCGAAGACGAGATAGTGGAAGGACCACGTGGTGGAATGTTTCTTCGCGTAAAACTTGCAAAACTCGGTTGGGCACACAACAAGAAGCTTCTCCTCCGATATTTGGTGAATGAGCCCGAGCTGCTGAGCCAATCGAATTGTTTGAATCGCCGAACACCGTACCTACCGCCACTTATTCCGACAACCGGCGTTTTTGTGTACTTTGTGCCGGCGAATTTTGTTGCAAATCAGATTAATCATACTGGCGATGGACTGTCACCGTGGACTGTTAATCCTGCCTCGGAAGGTCCGTCACCCCGCGTCCGCTCAACTCGCCGAGCCATCGTCCAAGACGACAACGGCCAGTTCCAAATGGCAAAAGACACGGCTGGCGGCTGGCACTCGTCACAGTTGTGTCTCGTCGAAACAATGTCCGTCCTGGCGAGATGTCCCCGTCTTCGGAAGCGTCTCATTTATATTCAACGCAACAATACGATTACGATCGGAAATGTGTGTTATATCTATGAATATGTGAGAGATGGTCCGGTTCCGTGTCCGTATGTTAAACCACCTGGAACACCTGGACGAGGTGTTGGAGGATCGAAATGGATCGACGATCAGAAGAAGATTGATACATCACAAGATCCATCTACATCATCTGCTGCACCGAATGATGAAGAACAATTTATAGATGTAGAAGATTTGGAAGTTGTGGAAGAAGAAGTCATCGGACATCACAATGATTCCCTAGATCAGATCCAGCTTCAACACGATCAGCACCAGCAGCAGCAACATCAGCTAATGCAAGATGTTTCGATTGCTCAAGACGCTCAGGGACATCTGCTAGACGATGATTTGTTGGATATGTCTCAAGAGGATGTGCTCAACAATGGCTACGATTTGGAGTTTGACGATGATCCGCTTACTCAGCAGGAGAACCCGGCGCCCTATTTTGAGAATCCCCGGCAATTGGAAACGGGACATATCTACTTGACTGTTCGACATAAGAGGGTCGCCAGCACGTTTGAGGCCGTGTTGGAGTGGATTGCTAATACCAATGTTGTCGAAGAACGTGGTCTGCTGAACTACGCGAAGCCGGGACACCCACCAATTGTTCGTAATTCTCGTGCGTACGCATTCTTCGTCGCCGGGACAGCCATCTTTCCACACGACATCAATCGTGACGACTTCTCGCCATGGTCTCATAATGGAAATGCACAGAATCCGACGTGCTATCGGACGAAAGTTCGCAAAGTCGGAGTGATTTGTGATGAGCTGGGATCACAGTTTCAGGTGTTACATGGATCCCAGGGAAAACAACCAAAAAAATCCGATGGAAATCGACGCTCTCCAAAAATACCAAAATCAGCATATTTTCTATAA
I007	206	AACTAAAAAGTTTTTTTACAAGATATAAAAAATTTACTAAA	246	715
E001	916	AAGAAAAAAATATCTTCTAAAAATAAAGAAAATTGTCAAAA	956	2890
#566	193	142	440	186	274	769	319	2889	
     gene            111036..112417
I001CATTCAAAAGAAATATTTAAATATAATCTAACTTTAAATGAAAATCCGGACTGAAAGTTTATGAAGTTAAAACTATAATTAAGAACCAAAAAGTC
E001AGGTAATCAATCGCCTATAATGGCTCCAACAAAGAAAGTGCCACAGGTTCCAGAAACTGTGCTCAAGCGCAGAAAGCAGAGAGCCGATGCCCGCACCAAGGCTGCTCAACACAAGGTGACCGTCGCCGCTAAGAACAAGGAGAAGAAGACCCAATACTTCAAGCGTGCTGAGAAATACGTCCAGGAGTACAGAAACGCCCAAAAGGAAGGACTCAGACTCAAGCGCGAGGCTGAGGCCAAGGGAGACTTCTACGTTCCAGCTGAGCACAAGGTCGCCTTCGTCGTCAGAATTCGCGGTATCAACCAGCTTCATCCAAAGCCAAGAAAGGCTCTCCAGATCCTCCGTCTTCGTCAGATCAACAACGGAGTGTTCGTCAAGCTGAACAAGGCTACTCTTCCACTTCTCCGTATCATCGAGCCATACGTAGCTTGGGGTTATCCAAACAACAAGACCATCCACGATCTCCTCTACAAGCGCGGATACGCCAAGGTTGACGGAAACCGTGTCCCAATCACCGACAACACCATCGTCGAGCAGAGCCTCGGAAAGTTCAACATCATCTGTCTTGAGGATTTGGCCCACGAGATCGCCACCGTCGGACCACACTTCAAGGAGGCCACCAACTTCTTGTGGCCCTTCAAGCTCAACAACCCAACTGGAGGATGGACCAAGAAGACCAACCACTTCGTTGAAGGAGGAGACTTCGGAAACAGAGAAGATCAAATCAACAACCTTCTCCGAAAAATGGTCTAACTTGTTTGTTGTTCATACCTTCCTTCCGGATAAATCGTTATGTTCC
I001	19	AAATATAATCTAACTT	34	96
E001	742	AAAAATGGTCTAACTT	757	801
I002CATTCAAATAAATTGACAGTCTTTTGTCTTTTACGAGAAGTTTTCGTGACCAAAATCCTAGGTGATAATAGGTTCGGTCGGCAGTTTTGACTCGATATTCTTAATAGAACAAAAACCCACTCCACATAAGTTAAGTCTTACGCAGAGTTATTGTGCTACTGTTAAGCTTTAAAATTTCAAATTTAAAAGAAAATCCACAAACTTTTAATTAAACTTGATTAGGACGTAATTTTTATTTTAAAAAATGTC
E001AGGTAATCAATCGCCTATAATGGCTCCAACAAAGAAAGTGCCACAGGTTCCAGAAACTGTGCTCAAGCGCAGAAAGCAGAGAGCCGATGCCCGCACCAAGGCTGCTCAACACAAGGTGACCGTCGCCGCTAAGAACAAGGAGAAGAAGACCCAATACTTCAAGCGTGCTGAGAAATACGTCCAGGAGTACAGAAACGCCCAAAAGGAAGGACTCAGACTCAAGCGCGAGGCTGAGGCCAAGGGAGACTTCTACGTTCCAGCTGAGCACAAGGTCGCCTTCGTCGTCAGAATTCGCGGTATCAACCAGCTTCATCCAAAGCCAAGAAAGGCTCTCCAGATCCTCCGTCTTCGTCAGATCAACAACGGAGTGTTCGTCAAGCTGAACAAGGCTACTCTTCCACTTCTCCGTATCATCGAGCCATACGTAGCTTGGGGTTATCCAAACAACAAGACCATCCACGATCTCCTCTACAAGCGCGGATACGCCAAGGTTGACGGAAACCGTGTCCCAATCACCGACAACACCATCGTCGAGCAGAGCCTCGGAAAGTTCAACATCATCTGTCTTGAGGATTTGGCCCACGAGATCGCCACCGTCGGACCACACTTCAAGGAGGCCACCAACTTCTTGTGGCCCTTCAAGCTCAACAACCCAACTGGAGGATGGACCAAGAAGACCAACCACTTCGTTGAAGGAGGAGACTTCGGAAACAGAGAAGATCAAATCAACAACCTTCTCCGAAAAATGGTCTAACTTGTTTGTTGTTCATACCTTCCTTCCGGATAAATCGTTATGTTCC
I002	165	AGCTTTAAAATTTCAAATTTAAAAGAAAATCCACAAACT	203	250
E001	427	AGCTTGGGGTTATCCAAACAACAAGACCATCCACGATCT	465	801
I003CACTTTAACACAATTACTCAAAAAATTATTGGTAAGAAACAAAAGTC
E001AGGTAATCAATCGCCTATAATGGCTCCAACAAAGAAAGTGCCACAGGTTCCAGAAACTGTGCTCAAGCGCAGAAAGCAGAGAGCCGATGCCCGCACCAAGGCTGCTCAACACAAGGTGACCGTCGCCGCTAAGAACAAGGAGAAGAAGACCCAATACTTCAAGCGTGCTGAGAAATACGTCCAGGAGTACAGAAACGCCCAAAAGGAAGGACTCAGACTCAAGCGCGAGGCTGAGGCCAAGGGAGACTTCTACGTTCCAGCTGAGCACAAGGTCGCCTTCGTCGTCAGAATTCGCGGTATCAACCAGCTTCATCCAAAGCCAAGAAAGGCTCTCCAGATCCTCCGTCTTCGTCAGATCAACAACGGAGTGTTCGTCAAGCTGAACAAGGCTACTCTTCCACTTCTCCGTATCATCGAGCCATACGTAGCTTGGGGTTATCCAAACAACAAGACCATCCACGATCTCCTCTACAAGCGCGGATACGCCAAGGTTGACGGAAACCGTGTCCCAATCACCGACAACACCATCGTCGAGCAGAGCCTCGGAAAGTTCAACATCATCTGTCTTGAGGATTTGGCCCACGAGATCGCCACCGTCGGACCACACTTCAAGGAGGCCACCAACTTCTTGTGGCCCTTCAAGCTCAACAACCCAACTGGAGGATGGACCAAGAAGACCAACCACTTCGTTGAAGGAGGAGACTTCGGAAACAGAGAAGATCAAATCAACAACCTTCTCCGAAAAATGGTCTAACTTGTTTGTTGTTCATACCTTCCTTCCGGATAAATCGTTATGTTCC
I003	1	CACTTTAACACAATTACTCAAAAAAT	26	48
E001	722	CAAATCAACAACCTTCTCCGAAAAAT	747	801
I004CATTAAACTTTTGAATACGAAAAATTAAGAATAAATTAACAAAAGTC
E001AGGTAATCAATCGCCTATAATGGCTCCAACAAAGAAAGTGCCACAGGTTCCAGAAACTGTGCTCAAGCGCAGAAAGCAGAGAGCCGATGCCCGCACCAAGGCTGCTCAACACAAGGTGACCGTCGCCGCTAAGAACAAGGAGAAGAAGACCCAATACTTCAAGCGTGCTGAGAAATACGTCCAGGAGTACAGAAACGCCCAAAAGGAAGGACTCAGACTCAAGCGCGAGGCTGAGGCCAAGGGAGACTTCTACGTTCCAGCTGAGCACAAGGTCGCCTTCGTCGTCAGAATTCGCGGTATCAACCAGCTTCATCCAAAGCCAAGAAAGGCTCTCCAGATCCTCCGTCTTCGTCAGATCAACAACGGAGTGTTCGTCAAGCTGAACAAGGCTACTCTTCCACTTCTCCGTATCATCGAGCCATACGTAGCTTGGGGTTATCCAAACAACAAGACCATCCACGATCTCCTCTACAAGCGCGGATACGCCAAGGTTGACGGAAACCGTGTCCCAATCACCGACAACACCATCGTCGAGCAGAGCCTCGGAAAGTTCAACATCATCTGTCTTGAGGATTTGGCCCACGAGATCGCCACCGTCGGACCACACTTCAAGGAGGCCACCAACTTCTTGTGGCCCTTCAAGCTCAACAACCCAACTGGAGGATGGACCAAGAAGACCAACCACTTCGTTGAAGGAGGAGACTTCGGAAACAGAGAAGATCAAATCAACAACCTTCTCCGAAAAATGGTCTAACTTGTTTGTTGTTCATACCTTCCTTCCGGATAAATCGTTATGTTCC
I004	27	AAGAATAAATTAACAA	42	48
E001	717	AAGATCAAATCAACAA	732	801
I005AACAAACTGCAACAAATTAATACACGTATTTATTAGTACTTTGCACTAGCAGAACCGAGCTGAGTAGAGCGTAAAGTACTTCGCAGAGTAGTAAGTCTACTTAGCATTTTGGCGAAACGACTGATGAGAGGGCTCTTGTCAGTG
E001AGGTAATCAATCGCCTATAATGGCTCCAACAAAGAAAGTGCCACAGGTTCCAGAAACTGTGCTCAAGCGCAGAAAGCAGAGAGCCGATGCCCGCACCAAGGCTGCTCAACACAAGGTGACCGTCGCCGCTAAGAACAAGGAGAAGAAGACCCAATACTTCAAGCGTGCTGAGAAATACGTCCAGGAGTACAGAAACGCCCAAAAGGAAGGACTCAGACTCAAGCGCGAGGCTGAGGCCAAGGGAGACTTCTACGTTCCAGCTGAGCACAAGGTCGCCTTCGTCGTCAGAATTCGCGGTATCAACCAGCTTCATCCAAAGCCAAGAAAGGCTCTCCAGATCCTCCGTCTTCGTCAGATCAACAACGGAGTGTTCGTCAAGCTGAACAAGGCTACTCTTCCACTTCTCCGTATCATCGAGCCATACGTAGCTTGGGGTTATCCAAACAACAAGACCATCCACGATCTCCTCTACAAGCGCGGATACGCCAAGGTTGACGGAAACCGTGTCCCAATCACCGACAACACCATCGTCGAGCAGAGCCTCGGAAAGTTCAACATCATCTGTCTTGAGGATTTGGCCCACGAGATCGCCACCGTCGGACCACACTTCAAGGAGGCCACCAACTTCTTGTGGCCCTTCAAGCTCAACAACCCAACTGGAGGATGGACCAAGAAGACCAACCACTTCGTTGAAGGAGGAGACTTCGGAAACAGAGAAGATCAAATCAACAACCTTCTCCGAAAAATGGTCTAACTTGTTTGTTGTTCATACCTTCCTTCCGGATAAATCGTTATGTTCC
I005	53	AACCGAGCTGAGTAGAGCGTAAAGTACTTC	82	145
E001	161	AAGCGTGCTGAGAAATACGTCCAGGAGTAC	190	801
#30	100	198	217	249	6	735	19	
     gene            113314..113661
I001CATCCACCGTCGGTTTTTTGAGCCGGTTTTGAGCCGGAAAGTC
E001ATGTTGGAGGCATTGGCCTCACTTTTGGCCTCGAATAAATACTTTTTCGATGTCAATGAACCGTCTTGGCTCGACTGCAAGGCGTTCGCCGTGCTGGCTCAATTCAAATATACACCACTGCAGAACGAGGCCCGCGTAAAACAATTCATGAAGGACCGAACTCCAAATTTGATGACATTTGTGACGCGCATGAAAGAGGAATTCTGGTCGGATTGGTGCACCACGTCGGAGGATTGA
I001	9	GTCGGTTTTTTGAGCC	24	44
E001	207	GTCGGATTGGTGCACC	222	238
I002CACCCACCGGAACTCAAAAGATCCGGTGCTCTAAACTTTTTAAGATATTAATCCCGTACACCAAAGTC
E001ATGTTGGAGGCATTGGCCTCACTTTTGGCCTCGAATAAATACTTTTTCGATGTCAATGAACCGTCTTGGCTCGACTGCAAGGCGTTCGCCGTGCTGGCTCAATTCAAATATACACCACTGCAGAACGAGGCCCGCGTAAAACAATTCATGAAGGACCGAACTCCAAATTTGATGACATTTGTGACGCGCATGAAAGAGGAATTCTGGTCGGATTGGTGCACCACGTCGGAGGATTGA
I002	38	TTTTAAGATATTAATCCCGTACACCAAAG	66	69
E001	168	TTTGATGACATTTGTGACGCGCATGAAAG	196	238
#69	102	66	237	
     gene            113807..114681
I001CATTAAAAAAACGTCAAGAACAAACCCTGAGCCTCGCTAAAACGCGTCTACGTAGTATAAACTGCGCGTCTCAAAATTAACTCCAAACTCGAACTTAACTCAAACTTAACTTAAAATTAATTTATTTCGCTTAAGATCTTATTTTACTACACAAATAACGCTTTATCTAGCACTTGGATGTTTTGTTGTCTGAAATGCGCGTTTAAAGGCTTTAAAAGGTC
E001ATGGGCATAAAAAATGTATTCCCTAATTTTCGAACTTGTTCAGTCTTGGTTGCCCAGAAAAACCAGTCAGAATTTCAAATGATACTTGTTCCTCTTCTATTTCTTCTCCCAATTTTGTTGTGCGGTGGGAAAAAGAAAAAAGCGAACAAAAATGTGAAAGAGGCGTCGAAAGTGAACTCACTGGTTCCACCGTCGACCTCTACGGACCCGCTGAAGACTAAAGAGAAGGAGATGAAAAAAGAAGAAGCTCCGGGAGCACCAGACGCCCCGACTAAGCCGAAAAGTCCTCCGAAACCAGTGGTCCAGGACACGAAACTTGCTGAAGTGCTGCCTGAAAGTGAGAAGGAAGACGAAATGAAGAATGGTATTCAGTTGCCGAATCCGCCGAAAAATTTGAAATGCGAAAGTGAAATTGCTCCAAAGGAAAAGCCGGCGGCTGACGAAAAGAAGGACGAGAAAAAAGATGAAAGCAAGAAGGATAAGAAGGAAGAGAAAAAGGAGGAGAAAAAAAAGGAAAATGACGAAATTATGTGA
I001	5	AAAAAAACGTCAAGAACAAA	24	222
E001	443	AAAAGAAGGACGAGAAAAAA	462	535
I002CACCCAGAGTGCCGCTAAACTCACAAAATAGCTAAAAGATACTTTATTAACTAAAAAAGATTTTAATAACTCTAGATCTAAACGCTCAAAAGACTTAAAAGATTATATAGCTAAAAAGTC
E001ATGGGCATAAAAAATGTATTCCCTAATTTTCGAACTTGTTCAGTCTTGGTTGCCCAGAAAAACCAGTCAGAATTTCAAATGATACTTGTTCCTCTTCTATTTCTTCTCCCAATTTTGTTGTGCGGTGGGAAAAAGAAAAAAGCGAACAAAAATGTGAAAGAGGCGTCGAAAGTGAACTCACTGGTTCCACCGTCGACCTCTACGGACCCGCTGAAGACTAAAGAGAAGGAGATGAAAAAAGAAGAAGCTCCGGGAGCACCAGACGCCCCGACTAAGCCGAAAAGTCCTCCGAAACCAGTGGTCCAGGACACGAAACTTGCTGAAGTGCTGCCTGAAAGTGAGAAGGAAGACGAAATGAAGAATGGTATTCAGTTGCCGAATCCGCCGAAAAATTTGAAATGCGAAAGTGAAATTGCTCCAAAGGAAAAGCCGGCGGCTGACGAAAAGAAGGACGAGAAAAAAGATGAAAGCAAGAAGGATAAGAAGGAAGAGAAAAAGGAGGAGAAAAAAAAGGAAAATGACGAAATTATGTGA
I002	82	ACGCTCAAAAGACTTAAAAGA	102	121
E001	206	ACCCGCTGAAGACTAAAGAGA	226	535
#57	339	138	534	
     gene            183364..184210
I001CGTTCAAAAACCACCTTAAATAGCTTTTTTGGACTAAACAAAAAAACGTC
E001AAATATGCGAAAATGAGCGTTACTCAGCTAAAAAATCTGAAACACGCGATAGCTCAGCTTCTGGAGTGGGATGGAACGAAAACGGCGAGAAAGAAAATCGTCGACGAGGTGGTTCTTCTCTATCACGCTCTGGGAGCGGAGGCATTAAGTGAGGATAACCAGGAGATATATGATTTGTATGATTTATCTGCACGTATATTCAACTTAGCTAAGAAAGAAATCGAAGAAGCCAACCAACAATTCGAAAAAGAACGAAAAAAGGGCACAAGACGAAGCGAAAAACCAGTCCCAACTCCACTTTTCGAGCTATCAATACAACATTTAAAACGTTGCTGTCAGCAGGGAATCGATCACAATCAGGTGCCATGGATAGCATATTGTCTGAAACTACTGGAATTTCCAATCACAATCACCGAAAAATCGATCGAAAACGAGATTTCCAACGTGCTCCTATTGAGCTCCAACGCCTCACAGCTCCATTGGGCCGAGCATGCTCATTTGAGCAGCTTATGGAAATGGATTTGGAGCCGTGTCGAGACCGCCGATATTGGGGCACTCGCCATGAGAAATTATATGGAATTGGCGGCGAACTTGCTGGAAAACGTGGATTACGTGGTTTTCGAGAAGTCGCCTATTGACCTGATGGCGAAAGTGATGGGAACACTGAAGAAAAGTGTGGAAATGGGAAATCCCAAAGAATAG
I001	6	AAAAACCACCTTAAATAGCTTTTTTGGACTAAACAAAAAAACGT	49	51
E001	278	AAAAACCAGTCCCAACTCCACTTTTCGAGCTATCAATACAACAT	321	703
I002CAATCAAAAAAAAAACAATTTTTCAGCATTTGTTGTTCATTTAAATTTTTATTCGTAATTTTTTATAACTCCGAATACTCTCGTTTTTTAAGGTC
E001AAATATGCGAAAATGAGCGTTACTCAGCTAAAAAATCTGAAACACGCGATAGCTCAGCTTCTGGAGTGGGATGGAACGAAAACGGCGAGAAAGAAAATCGTCGACGAGGTGGTTCTTCTCTATCACGCTCTGGGAGCGGAGGCATTAAGTGAGGATAACCAGGAGATATATGATTTGTATGATTTATCTGCACGTATATTCAACTTAGCTAAGAAAGAAATCGAAGAAGCCAACCAACAATTCGAAAAAGAACGAAAAAAGGGCACAAGACGAAGCGAAAAACCAGTCCCAACTCCACTTTTCGAGCTATCAATACAACATTTAAAACGTTGCTGTCAGCAGGGAATCGATCACAATCAGGTGCCATGGATAGCATATTGTCTGAAACTACTGGAATTTCCAATCACAATCACCGAAAAATCGATCGAAAACGAGATTTCCAACGTGCTCCTATTGAGCTCCAACGCCTCACAGCTCCATTGGGCCGAGCATGCTCATTTGAGCAGCTTATGGAAATGGATTTGGAGCCGTGTCGAGACCGCCGATATTGGGGCACTCGCCATGAGAAATTATATGGAATTGGCGGCGAACTTGCTGGAAAACGTGGATTACGTGGTTTTCGAGAAGTCGCCTATTGACCTGATGGCGAAAGTGATGGGAACACTGAAGAAAAGTGTGGAAATGGGAAATCCCAAAGAATAG
I002	1	CAATCAAAAAAAAAACAAT	19	96
E001	407	CAATCACCGAAAAATCGAT	425	703
#93	123	486	690	12	
     gene            203037..208397
I001CACTCGTTAAAAACTTCAAAAATAACTTTTAAGTTTTGAACGTGTTTTCCTAAAATTTAAGCTAAAAAGCGCTACAAAATCGTTATTTTAAAACTTTTTACTGTTTAAAAACTTTATTAAAGTCTTTCTCACATTTCAAAGTCTTTTTTTTTAATTTTAATTTTAAATAAAATTTTGAATTTTTTTGGCTGAAAATCGCTTAAAAAAATGCTTTTTGTTTCATAAATTAAAGTATTTAATTAAGTTTTTTTTATAGATTTTAAAAACACTTTTTGACAAAATATGTCAAAGTCTTTTTAAATTCTTTTTTAAAAAAAAGTCTTTTTTGGCCTAAAAGACAATTAAACTTTAATACCTTTTTTTTTGGGGTTTCCCATAATGCCTTGATGTTTTAAGACTCTTACGCATGGCGCGTTTTAAAGAGCACCGCTTTTGATGTCATTAAGAAATTTACTGATGACATCACAACCACAGCTAAATGCCCGAGCTAAAATTTTAACTCGTTTTTTAATAGTGTATTATGCTTCTTTGCTTCCTTTTACTTTGATTCAATATTTTTTTAAGCTTTTAGCTCTAGGGCATTTAGCTGTGCTCGCGATGTCATCAGTTTTTAATTTAATTTTAATTTCCTAATGACATCAAAAGCGATGCTTTATAAAACGCGCAGTTTACACAACGCGTTATGCGTCTCTAGAGTTTTAAGATACGAGGGCATTATCTAAATCTTTTTAAAAGGCTTTTAAATGCAGAGCTTTTTCTTTTTTTTTGACCACATTTTTTAATGTGGTCAAAATTATAAATGACTTTTTTTAACCATTTTAGATTTTTAATTAGTCGACTTTAACTATACAAAACCCTATTTTTTAAAACCGCCCTTTGAGTTCAATTTTTTTTTTTAAAGTC
E001ATGAAACATTACAAAAAAATTATTCATCAGGTTCTCCTAAAACTCCATTCCGTCTGTATTGGCCAACTGTCGAAACTCGAAGAATATCGCGAAACGCGTACCTACCGTATGAAGCAGCAGGCGGTCACCGCATTCGAACAACAAATTCAAAATTCGTGTCGAACCAGTCTGGCACGTGGCAATTCGGGTGACGAATGGACGAAAAAAACGGTGCAACGGGTGAGAAAAGAGCATCAGTTTGAGAAGAATGATTTGGAAAAAGTGGATAATTCGTTGAATTCGGCGGCCCGGAAAGCTGTATCGTCGGGTTTTGATGCACTTTTATGCATCAGCCAACTGGAAGACGACGACGAAGCGATCCGCGCTTCATCTCTCATAATATTTCCATTAATCGATGTGATCTACAAATACGAAACGGACGTCGGAGTGATCGCCTTGCTCAAAGAGCACACCAAATCGAAGCTCCCGTCGAAGCTGTGGATAAGTGCCACCTCACACATTGCCTCTAAGTGCTTCTCCATCGAAAAATCGCAAATCACGAGACACTTATCACAGATTCTGTGTCATCTCATCTATGACTACCCGTATCACGTTTTGCACACAATTTTGATGTATGATGACGAGAAGAACGCTTCCAAGGTGAAAGGCTTCTTGAAAACGATATTTGACGCGCGAGCTGACCAACGGGATTCGTCGAAGCTTAAGGAGATTGTGATTACTATTCGTGAGGCTCACCAGGCTTATAGAGAAATTGCAATGCTTGACGTGAGAGGAAACGTTCGGATACAACGTGTTGAAATAAACGGAAAAACGATGTACCGATGGCCACATGATTTGAAGATTTTCAAGTGCAAATTGCGTCAATTGCCGATTCCCACCATTTCGCAAAAGATTGGTTGCCCGGGTGACTACTCGACGACTGACCTAATCACGTGGAAACGATGGAAAGATGTATTCACAATTGCCGACGGAATTTCCACTCCAAAAATCTGGGAAATTGAGGGTAGCGATGGAAAATGGTATAAAACTGTGTGGAAGAAGGACGACGTACGACAGGATGTGCTTGTTGAGCAAATGTTTGATGTTACGAATAATATGTTGGAGAAGGCGATGCTTCGGACGTATAATGTTGTCCCGTTAGACACTGAATGTGGAGTTATAGAGTTTTGTGGTGGAACTGTTAGCTTAAAAGAAGTTATGTGTGGTGTGACACGAGAAGGCGGTCTCCACCGGGAGTTCAATTCAGAAGAAGTTTCGGCGAGTAAAGTGTCGTCAATGATGAGACAAGTACAGACAGAGTCCACAGAGACACGACGACAAGTTTTTGTGGAGATTTGTCAGCAGTATTCTCCAGTTTTTAGACACTTCTTCTACACCAACTTTTCGACGGCGCAGATTTGGCGGCAAAAAATCATAAATTACAGGCAGAGCTTGGCCACGTGGAGTATTGTGTGCTACATCGTTGGCCTCGGCGATCGACACGCGTCGAATATTCTATTCGATCAGAAATTGTGCACATTTGTGCATATCGATTTGGGAATGATTTTGGAGTATAGTAAACGAACGTTGCCAGTTCCCGAACAAGTTCCATTCCGTATAACTCGAGATGTGCTCGACCCGATTCTGATTGAAGGAATCGAGAATGGACAGTTGGCTGAGGAATGTACGCAGATTATGGAGAAATTGAAGGAAAATGGAAAGGTAATCCTCGGTGTCGCCTCTGCTCTACTCCGCGAAACGATGACAAATTTCCGAGAAGCCGAACAGGCTGCCGGCCGCCCGTCCTACATTTCTGAAATGGCCATCGGACGGCTTCGAGAAAAGCTACGGGGCACCGATGACGGTGTGACGGCCCAATCGTCGAATCTTCAAATTCGGCGACTTTTACGAGAAGCTACGAGTGCTGACAATTTATCGCGAATGTTCTGCGGATGGATGCCGTTTTTGTAGAGAAATCAGAGAAAATTTTTCTCGAAAATTAAAATTTTTACTGTATTATTGTTTTCTCGTATCAATTTTTCAGAATTTGCTTTGTTATTTTATTTTACGCGCAAAATAATCTTTCTAATTTAGAAATTTTAAAATTATGGAAACTTTCTGAAATTTCTGCAAAATTCTAGAAAATCAAAAAATTTAGTTTTCCATCCTAATTTTTTTTTTCGTTGATTTTCCCCAGAAAATTCAAACTTTTACTGTATTATTATTTTTTCATATCATGTAATGTTTTTTGTTCAACATTTACATGTTTTTCCTACCTCTTCTATGATTTCCCCTTCCCCCAGGTCTCATTTTTCTTCACAATTTTTAAAATTGATTCACTGTTGAATGTGTTGTCTTTTTTCTATGCGAATTTTATTAATTTTATGAAAAAAATTTGTAATATTTTTGTGTAAAT
I001	715	TTATCTAAATCTTTTTAAAAGGCTTTTAAATGCAGAGCTTTTTCTTTTTTTTTGACCACATTTTTTAATGTGGTCAAAATTATAAATGACTTTTTT	810	904
E001	2292	TTCTTCACAATTTTTAAAATTGATTCACTGTTGAATGTGTTGTCTTTTTTCTATGCGAATTTTATTAATTTTATGAAAAAAATTTGTAATATTTTT	2387	2396
I002CATGTATGCCGCCGATTTAAAAAAAACTTTAAAGCTTTTTCTGCTCTTTAAGCTAAAGAATAGTTCAAATGTTTTTAGAAGCGAAAAAAGACTGTTAAAATCACAGCACCATAGGTTAGTTGCTTTTTTTAATCCAAGAAGACCAATAAAAACTCGTATAAGTTATTAAATTCGTTTATGAGAAAATGAAGATTTGAAAGTAGCCGCTATGCACTTGTTAAAGGTTTTAATATATAATAGATTGCGATGTCGTATATTAAAAATGGTTAAAAGTAAGTAAAACTACCTTTTTTCGTAGATCTTGTACATTATACAAGTTAACAAGCTAAAGTTATTTTTGGCTGCCGTAGGAACCAAACTTAGCTTTCAAATCTTGTCAAAAAAAGTC
E001ATGAAACATTACAAAAAAATTATTCATCAGGTTCTCCTAAAACTCCATTCCGTCTGTATTGGCCAACTGTCGAAACTCGAAGAATATCGCGAAACGCGTACCTACCGTATGAAGCAGCAGGCGGTCACCGCATTCGAACAACAAATTCAAAATTCGTGTCGAACCAGTCTGGCACGTGGCAATTCGGGTGACGAATGGACGAAAAAAACGGTGCAACGGGTGAGAAAAGAGCATCAGTTTGAGAAGAATGATTTGGAAAAAGTGGATAATTCGTTGAATTCGGCGGCCCGGAAAGCTGTATCGTCGGGTTTTGATGCACTTTTATGCATCAGCCAACTGGAAGACGACGACGAAGCGATCCGCGCTTCATCTCTCATAATATTTCCATTAATCGATGTGATCTACAAATACGAAACGGACGTCGGAGTGATCGCCTTGCTCAAAGAGCACACCAAATCGAAGCTCCCGTCGAAGCTGTGGATAAGTGCCACCTCACACATTGCCTCTAAGTGCTTCTCCATCGAAAAATCGCAAATCACGAGACACTTATCACAGATTCTGTGTCATCTCATCTATGACTACCCGTATCACGTTTTGCACACAATTTTGATGTATGATGACGAGAAGAACGCTTCCAAGGTGAAAGGCTTCTTGAAAACGATATTTGACGCGCGAGCTGACCAACGGGATTCGTCGAAGCTTAAGGAGATTGTGATTACTATTCGTGAGGCTCACCAGGCTTATAGAGAAATTGCAATGCTTGACGTGAGAGGAAACGTTCGGATACAACGTGTTGAAATAAACGGAAAAACGATGTACCGATGGCCACATGATTTGAAGATTTTCAAGTGCAAATTGCGTCAATTGCCGATTCCCACCATTTCGCAAAAGATTGGTTGCCCGGGTGACTACTCGACGACTGACCTAATCACGTGGAAACGATGGAAAGATGTATTCACAATTGCCGACGGAATTTCCACTCCAAAAATCTGGGAAATTGAGGGTAGCGATGGAAAATGGTATAAAACTGTGTGGAAGAAGGACGACGTACGACAGGATGTGCTTGTTGAGCAAATGTTTGATGTTACGAATAATATGTTGGAGAAGGCGATGCTTCGGACGTATAATGTTGTCCCGTTAGACACTGAATGTGGAGTTATAGAGTTTTGTGGTGGAACTGTTAGCTTAAAAGAAGTTATGTGTGGTGTGACACGAGAAGGCGGTCTCCACCGGGAGTTCAATTCAGAAGAAGTTTCGGCGAGTAAAGTGTCGTCAATGATGAGACAAGTACAGACAGAGTCCACAGAGACACGACGACAAGTTTTTGTGGAGATTTGTCAGCAGTATTCTCCAGTTTTTAGACACTTCTTCTACACCAACTTTTCGACGGCGCAGATTTGGCGGCAAAAAATCATAAATTACAGGCAGAGCTTGGCCACGTGGAGTATTGTGTGCTACATCGTTGGCCTCGGCGATCGACACGCGTCGAATATTCTATTCGATCAGAAATTGTGCACATTTGTGCATATCGATTTGGGAATGATTTTGGAGTATAGTAAACGAACGTTGCCAGTTCCCGAACAAGTTCCATTCCGTATAACTCGAGATGTGCTCGACCCGATTCTGATTGAAGGAATCGAGAATGGACAGTTGGCTGAGGAATGTACGCAGATTATGGAGAAATTGAAGGAAAATGGAAAGGTAATCCTCGGTGTCGCCTCTGCTCTACTCCGCGAAACGATGACAAATTTCCGAGAAGCCGAACAGGCTGCCGGCCGCCCGTCCTACATTTCTGAAATGGCCATCGGACGGCTTCGAGAAAAGCTACGGGGCACCGATGACGGTGTGACGGCCCAATCGTCGAATCTTCAAATTCGGCGACTTTTACGAGAAGCTACGAGTGCTGACAATTTATCGCGAATGTTCTGCGGATGGATGCCGTTTTTGTAGAGAAATCAGAGAAAATTTTTCTCGAAAATTAAAATTTTTACTGTATTATTGTTTTCTCGTATCAATTTTTCAGAATTTGCTTTGTTATTTTATTTTACGCGCAAAATAATCTTTCTAATTTAGAAATTTTAAAATTATGGAAACTTTCTGAAATTTCTGCAAAATTCTAGAAAATCAAAAAATTTAGTTTTCCATCCTAATTTTTTTTTTCGTTGATTTTCCCCAGAAAATTCAAACTTTTACTGTATTATTATTTTTTCATATCATGTAATGTTTTTTGTTCAACATTTACATGTTTTTCCTACCTCTTCTATGATTTCCCCTTCCCCCAGGTCTCATTTTTCTTCACAATTTTTAAAATTGATTCACTGTTGAATGTGTTGTCTTTTTTCTATGCGAATTTTATTAATTTTATGAAAAAAATTTGTAATATTTTTGTGTAAAT
I002	2	ATGTATGCCGCCGATTTAAAAAAAACTTTAAAGCTTTTTCT	42	389
E001	1932	ATGGATGCCGTTTTTGTAGAGAAATCAGAGAAAATTTTTCT	1972	2396
I003CAAACAAAAATAAAATAATTTTATTAAATTACTTATACATAAACTAGTATGTTTTTTTTTTACAAAAGAAGATTTAAGGTC
E001ATGAAACATTACAAAAAAATTATTCATCAGGTTCTCCTAAAACTCCATTCCGTCTGTATTGGCCAACTGTCGAAACTCGAAGAATATCGCGAAACGCGTACCTACCGTATGAAGCAGCAGGCGGTCACCGCATTCGAACAACAAATTCAAAATTCGTGTCGAACCAGTCTGGCACGTGGCAATTCGGGTGACGAATGGACGAAAAAAACGGTGCAACGGGTGAGAAAAGAGCATCAGTTTGAGAAGAATGATTTGGAAAAAGTGGATAATTCGTTGAATTCGGCGGCCCGGAAAGCTGTATCGTCGGGTTTTGATGCACTTTTATGCATCAGCCAACTGGAAGACGACGACGAAGCGATCCGCGCTTCATCTCTCATAATATTTCCATTAATCGATGTGATCTACAAATACGAAACGGACGTCGGAGTGATCGCCTTGCTCAAAGAGCACACCAAATCGAAGCTCCCGTCGAAGCTGTGGATAAGTGCCACCTCACACATTGCCTCTAAGTGCTTCTCCATCGAAAAATCGCAAATCACGAGACACTTATCACAGATTCTGTGTCATCTCATCTATGACTACCCGTATCACGTTTTGCACACAATTTTGATGTATGATGACGAGAAGAACGCTTCCAAGGTGAAAGGCTTCTTGAAAACGATATTTGACGCGCGAGCTGACCAACGGGATTCGTCGAAGCTTAAGGAGATTGTGATTACTATTCGTGAGGCTCACCAGGCTTATAGAGAAATTGCAATGCTTGACGTGAGAGGAAACGTTCGGATACAACGTGTTGAAATAAACGGAAAAACGATGTACCGATGGCCACATGATTTGAAGATTTTCAAGTGCAAATTGCGTCAATTGCCGATTCCCACCATTTCGCAAAAGATTGGTTGCCCGGGTGACTACTCGACGACTGACCTAATCACGTGGAAACGATGGAAAGATGTATTCACAATTGCCGACGGAATTTCCACTCCAAAAATCTGGGAAATTGAGGGTAGCGATGGAAAATGGTATAAAACTGTGTGGAAGAAGGACGACGTACGACAGGATGTGCTTGTTGAGCAAATGTTTGATGTTACGAATAATATGTTGGAGAAGGCGATGCTTCGGACGTATAATGTTGTCCCGTTAGACACTGAATGTGGAGTTATAGAGTTTTGTGGTGGAACTGTTAGCTTAAAAGAAGTTATGTGTGGTGTGACACGAGAAGGCGGTCTCCACCGGGAGTTCAATTCAGAAGAAGTTTCGGCGAGTAAAGTGTCGTCAATGATGAGACAAGTACAGACAGAGTCCACAGAGACACGACGACAAGTTTTTGTGGAGATTTGTCAGCAGTATTCTCCAGTTTTTAGACACTTCTTCTACACCAACTTTTCGACGGCGCAGATTTGGCGGCAAAAAATCATAAATTACAGGCAGAGCTTGGCCACGTGGAGTATTGTGTGCTACATCGTTGGCCTCGGCGATCGACACGCGTCGAATATTCTATTCGATCAGAAATTGTGCACATTTGTGCATATCGATTTGGGAATGATTTTGGAGTATAGTAAACGAACGTTGCCAGTTCCCGAACAAGTTCCATTCCGTATAACTCGAGATGTGCTCGACCCGATTCTGATTGAAGGAATCGAGAATGGACAGTTGGCTGAGGAATGTACGCAGATTATGGAGAAATTGAAGGAAAATGGAAAGGTAATCCTCGGTGTCGCCTCTGCTCTACTCCGCGAAACGATGACAAATTTCCGAGAAGCCGAACAGGCTGCCGGCCGCCCGTCCTACATTTCTGAAATGGCCATCGGACGGCTTCGAGAAAAGCTACGGGGCACCGATGACGGTGTGACGGCCCAATCGTCGAATCTTCAAATTCGGCGACTTTTACGAGAAGCTACGAGTGCTGACAATTTATCGCGAATGTTCTGCGGATGGATGCCGTTTTTGTAGAGAAATCAGAGAAAATTTTTCTCGAAAATTAAAATTTTTACTGTATTATTGTTTTCTCGTATCAATTTTTCAGAATTTGCTTTGTTATTTTATTTTACGCGCAAAATAATCTTTCTAATTTAGAAATTTTAAAATTATGGAAACTTTCTGAAATTTCTGCAAAATTCTAGAAAATCAAAAAATTTAGTTTTCCATCCTAATTTTTTTTTTCGTTGATTTTCCCCAGAAAATTCAAACTTTTACTGTATTATTATTTTTTCATATCATGTAATGTTTTTTGTTCAACATTTACATGTTTTTCCTACCTCTTCTATGATTTCCCCTTCCCCCAGGTCTCATTTTTCTTCACAATTTTTAAAATTGATTCACTGTTGAATGTGTTGTCTTTTTTCTATGCGAATTTTATTAATTTTATGAAAAAAATTTGTAATATTTTTGTGTAAAT
I003	6	AAAAATAAAATAATTTTATTAAATTACTTATACATAAACTAGTATGTTTTTTTTTTA	62	82
E001	2178	AAATTCAAACTTTTACTGTATTATTATTTTTTCATATCATGTAATGTTTTTTGTTCA	2234	2396
I004CAAGCAAAAAAAAAGCAAAAACTTTTTTTGGTTTTATCATAATGCTATTGTGTTATACGACTCTTACGCATAACATGTTGTATAAACTGCTCGTTTTATAGAGTATCGCTTTTGATGTCATTAAAAAATTTAATGATGGCATCGCGAACACAGCTAAATGCCCGAGCTAACAGCTTATAATGCCCCGGTACTCTAGTACTCATACGGATAAATGACCGCGCTTTTATAACCGTCCGGCGCCGTCGCTCTCTCGCACACCGCTTCTCTCTGCGTCCAGGGAAGCGATGCTCTATAAAGGGCGGTCTTTTCATCGTAAGAGTACTAGAGTACCAGGGCATTATCACTGTCGCTATAAGGTAAATAAAGTGAAGTTTTTAGCTCTACGGCATTTAGTTGTGTTCGCGATGACAGTAAATTTCTTAATGAAATCAAAAGCGATGCTCTATAAAAAGGGCAGTTTATACAACACGTTATGCGTAAGAGTCTTCTTTTTTCTCCCCCCGTCTATCGAGTCAGCCATCACCACCGGCGATCGTCAGACCTCCAGTGCTCAAGTTCAGGCCGGAGTGGGGGATCCAAGTGGGTCGGAGATAACCCTTCACCTCGTTAGGTGCTGACCTAATAGCCGGTGTCAGGGGCCGATCCTGCACCGAATTTAATGTCGGGTCTCCCTAGTGGTGGTCCGTCACATGGACTTAGGGTCTAGGCGTCACGTATCGTGAACTTCTTGCCTAGCAGGAAATTAGGAAATTAGGAAATTTTTACATTTTTTTAAAGTAACGTTTTTATAGTTTGATACTCTAAAAAAGATAATAAAAAGTC
E001ATGAAACATTACAAAAAAATTATTCATCAGGTTCTCCTAAAACTCCATTCCGTCTGTATTGGCCAACTGTCGAAACTCGAAGAATATCGCGAAACGCGTACCTACCGTATGAAGCAGCAGGCGGTCACCGCATTCGAACAACAAATTCAAAATTCGTGTCGAACCAGTCTGGCACGTGGCAATTCGGGTGACGAATGGACGAAAAAAACGGTGCAACGGGTGAGAAAAGAGCATCAGTTTGAGAAGAATGATTTGGAAAAAGTGGATAATTCGTTGAATTCGGCGGCCCGGAAAGCTGTATCGTCGGGTTTTGATGCACTTTTATGCATCAGCCAACTGGAAGACGACGACGAAGCGATCCGCGCTTCATCTCTCATAATATTTCCATTAATCGATGTGATCTACAAATACGAAACGGACGTCGGAGTGATCGCCTTGCTCAAAGAGCACACCAAATCGAAGCTCCCGTCGAAGCTGTGGATAAGTGCCACCTCACACATTGCCTCTAAGTGCTTCTCCATCGAAAAATCGCAAATCACGAGACACTTATCACAGATTCTGTGTCATCTCATCTATGACTACCCGTATCACGTTTTGCACACAATTTTGATGTATGATGACGAGAAGAACGCTTCCAAGGTGAAAGGCTTCTTGAAAACGATATTTGACGCGCGAGCTGACCAACGGGATTCGTCGAAGCTTAAGGAGATTGTGATTACTATTCGTGAGGCTCACCAGGCTTATAGAGAAATTGCAATGCTTGACGTGAGAGGAAACGTTCGGATACAACGTGTTGAAATAAACGGAAAAACGATGTACCGATGGCCACATGATTTGAAGATTTTCAAGTGCAAATTGCGTCAATTGCCGATTCCCACCATTTCGCAAAAGATTGGTTGCCCGGGTGACTACTCGACGACTGACCTAATCACGTGGAAACGATGGAAAGATGTATTCACAATTGCCGACGGAATTTCCACTCCAAAAATCTGGGAAATTGAGGGTAGCGATGGAAAATGGTATAAAACTGTGTGGAAGAAGGACGACGTACGACAGGATGTGCTTGTTGAGCAAATGTTTGATGTTACGAATAATATGTTGGAGAAGGCGATGCTTCGGACGTATAATGTTGTCCCGTTAGACACTGAATGTGGAGTTATAGAGTTTTGTGGTGGAACTGTTAGCTTAAAAGAAGTTATGTGTGGTGTGACACGAGAAGGCGGTCTCCACCGGGAGTTCAATTCAGAAGAAGTTTCGGCGAGTAAAGTGTCGTCAATGATGAGACAAGTACAGACAGAGTCCACAGAGACACGACGACAAGTTTTTGTGGAGATTTGTCAGCAGTATTCTCCAGTTTTTAGACACTTCTTCTACACCAACTTTTCGACGGCGCAGATTTGGCGGCAAAAAATCATAAATTACAGGCAGAGCTTGGCCACGTGGAGTATTGTGTGCTACATCGTTGGCCTCGGCGATCGACACGCGTCGAATATTCTATTCGATCAGAAATTGTGCACATTTGTGCATATCGATTTGGGAATGATTTTGGAGTATAGTAAACGAACGTTGCCAGTTCCCGAACAAGTTCCATTCCGTATAACTCGAGATGTGCTCGACCCGATTCTGATTGAAGGAATCGAGAATGGACAGTTGGCTGAGGAATGTACGCAGATTATGGAGAAATTGAAGGAAAATGGAAAGGTAATCCTCGGTGTCGCCTCTGCTCTACTCCGCGAAACGATGACAAATTTCCGAGAAGCCGAACAGGCTGCCGGCCGCCCGTCCTACATTTCTGAAATGGCCATCGGACGGCTTCGAGAAAAGCTACGGGGCACCGATGACGGTGTGACGGCCCAATCGTCGAATCTTCAAATTCGGCGACTTTTACGAGAAGCTACGAGTGCTGACAATTTATCGCGAATGTTCTGCGGATGGATGCCGTTTTTGTAGAGAAATCAGAGAAAATTTTTCTCGAAAATTAAAATTTTTACTGTATTATTGTTTTCTCGTATCAATTTTTCAGAATTTGCTTTGTTATTTTATTTTACGCGCAAAATAATCTTTCTAATTTAGAAATTTTAAAATTATGGAAACTTTCTGAAATTTCTGCAAAATTCTAGAAAATCAAAAAATTTAGTTTTCCATCCTAATTTTTTTTTTCGTTGATTTTCCCCAGAAAATTCAAACTTTTACTGTATTATTATTTTTTCATATCATGTAATGTTTTTTGTTCAACATTTACATGTTTTTCCTACCTCTTCTATGATTTCCCCTTCCCCCAGGTCTCATTTTTCTTCACAATTTTTAAAATTGATTCACTGTTGAATGTGTTGTCTTTTTTCTATGCGAATTTTATTAATTTTATGAAAAAAATTTGTAATATTTTTGTGTAAAT
I004	62	TCTTACGCATAACATGTTGTATAA	85	823
E001	1083	TGTTACGAATAATATGTTGGAGAA	1106	2396
I005CATTAAAAAGACTTTCAACAGCTTCAAAAAAAAAAACTTTAAGTTTTTTTAAGGGTTTGTTAACCGGAAAAAAGTTTAAAAAGGTTTTTTATTTTAATGTC
E001ATGAAACATTACAAAAAAATTATTCATCAGGTTCTCCTAAAACTCCATTCCGTCTGTATTGGCCAACTGTCGAAACTCGAAGAATATCGCGAAACGCGTACCTACCGTATGAAGCAGCAGGCGGTCACCGCATTCGAACAACAAATTCAAAATTCGTGTCGAACCAGTCTGGCACGTGGCAATTCGGGTGACGAATGGACGAAAAAAACGGTGCAACGGGTGAGAAAAGAGCATCAGTTTGAGAAGAATGATTTGGAAAAAGTGGATAATTCGTTGAATTCGGCGGCCCGGAAAGCTGTATCGTCGGGTTTTGATGCACTTTTATGCATCAGCCAACTGGAAGACGACGACGAAGCGATCCGCGCTTCATCTCTCATAATATTTCCATTAATCGATGTGATCTACAAATACGAAACGGACGTCGGAGTGATCGCCTTGCTCAAAGAGCACACCAAATCGAAGCTCCCGTCGAAGCTGTGGATAAGTGCCACCTCACACATTGCCTCTAAGTGCTTCTCCATCGAAAAATCGCAAATCACGAGACACTTATCACAGATTCTGTGTCATCTCATCTATGACTACCCGTATCACGTTTTGCACACAATTTTGATGTATGATGACGAGAAGAACGCTTCCAAGGTGAAAGGCTTCTTGAAAACGATATTTGACGCGCGAGCTGACCAACGGGATTCGTCGAAGCTTAAGGAGATTGTGATTACTATTCGTGAGGCTCACCAGGCTTATAGAGAAATTGCAATGCTTGACGTGAGAGGAAACGTTCGGATACAACGTGTTGAAATAAACGGAAAAACGATGTACCGATGGCCACATGATTTGAAGATTTTCAAGTGCAAATTGCGTCAATTGCCGATTCCCACCATTTCGCAAAAGATTGGTTGCCCGGGTGACTACTCGACGACTGACCTAATCACGTGGAAACGATGGAAAGATGTATTCACAATTGCCGACGGAATTTCCACTCCAAAAATCTGGGAAATTGAGGGTAGCGATGGAAAATGGTATAAAACTGTGTGGAAGAAGGACGACGTACGACAGGATGTGCTTGTTGAGCAAATGTTTGATGTTACGAATAATATGTTGGAGAAGGCGATGCTTCGGACGTATAATGTTGTCCCGTTAGACACTGAATGTGGAGTTATAGAGTTTTGTGGTGGAACTGTTAGCTTAAAAGAAGTTATGTGTGGTGTGACACGAGAAGGCGGTCTCCACCGGGAGTTCAATTCAGAAGAAGTTTCGGCGAGTAAAGTGTCGTCAATGATGAGACAAGTACAGACAGAGTCCACAGAGACACGACGACAAGTTTTTGTGGAGATTTGTCAGCAGTATTCTCCAGTTTTTAGACACTTCTTCTACACCAACTTTTCGACGGCGCAGATTTGGCGGCAAAAAATCATAAATTACAGGCAGAGCTTGGCCACGTGGAGTATTGTGTGCTACATCGTTGGCCTCGGCGATCGACACGCGTCGAATATTCTATTCGATCAGAAATTGTGCACATTTGTGCATATCGATTTGGGAATGATTTTGGAGTATAGTAAACGAACGTTGCCAGTTCCCGAACAAGTTCCATTCCGTATAACTCGAGATGTGCTCGACCCGATTCTGATTGAAGGAATCGAGAATGGACAGTTGGCTGAGGAATGTACGCAGATTATGGAGAAATTGAAGGAAAATGGAAAGGTAATCCTCGGTGTCGCCTCTGCTCTACTCCGCGAAACGATGACAAATTTCCGAGAAGCCGAACAGGCTGCCGGCCGCCCGTCCTACATTTCTGAAATGGCCATCGGACGGCTTCGAGAAAAGCTACGGGGCACCGATGACGGTGTGACGGCCCAATCGTCGAATCTTCAAATTCGGCGACTTTTACGAGAAGCTACGAGTGCTGACAATTTATCGCGAATGTTCTGCGGATGGATGCCGTTTTTGTAGAGAAATCAGAGAAAATTTTTCTCGAAAATTAAAATTTTTACTGTATTATTGTTTTCTCGTATCAATTTTTCAGAATTTGCTTTGTTATTTTATTTTACGCGCAAAATAATCTTTCTAATTTAGAAATTTTAAAATTATGGAAACTTTCTGAAATTTCTGCAAAATTCTAGAAAATCAAAAAATTTAGTTTTCCATCCTAATTTTTTTTTTCGTTGATTTTCCCCAGAAAATTCAAACTTTTACTGTATTATTATTTTTTCATATCATGTAATGTTTTTTGTTCAACATTTACATGTTTTTCCTACCTCTTCTATGATTTCCCCTTCCCCCAGGTCTCATTTTTCTTCACAATTTTTAAAATTGATTCACTGTTGAATGTGTTGTCTTTTTTCTATGCGAATTTTATTAATTTTATGAAAAAAATTTGTAATATTTTTGTGTAAAT
I005	10	GACTTTCAACAGCTTCAAAAAAAAAAACTTTAAGTTTTTT	49	102
E001	2348	GAATTTTATTAATTTTATGAAAAAAATTTGTAATATTTTT	2387	2396
I006CATCCAAAGCTTGATTTTTACGATTTTTTAAAAGCTTCTTAAGCTTGTAGAGTCTAAAAAAGGCTTTTTATTATTTTTGCAATAAAAGGTTAAAAGACTTTTATTCTTAAATAATCAAAGAACGCTTTACTTCTCAGAGTTTTTTAGTATAAAAAAAATTTTTAGTCTAAAAATTTAAGAAAAAAATTTTCAAAATAGCACTTTAACTTGCAAATACTTTTTACCGCTCTTTTTGAAAAAAAAGCGAAAAAGTTTATTAAGAGTTTTATTTTTAAGGTC
E001ATGAAACATTACAAAAAAATTATTCATCAGGTTCTCCTAAAACTCCATTCCGTCTGTATTGGCCAACTGTCGAAACTCGAAGAATATCGCGAAACGCGTACCTACCGTATGAAGCAGCAGGCGGTCACCGCATTCGAACAACAAATTCAAAATTCGTGTCGAACCAGTCTGGCACGTGGCAATTCGGGTGACGAATGGACGAAAAAAACGGTGCAACGGGTGAGAAAAGAGCATCAGTTTGAGAAGAATGATTTGGAAAAAGTGGATAATTCGTTGAATTCGGCGGCCCGGAAAGCTGTATCGTCGGGTTTTGATGCACTTTTATGCATCAGCCAACTGGAAGACGACGACGAAGCGATCCGCGCTTCATCTCTCATAATATTTCCATTAATCGATGTGATCTACAAATACGAAACGGACGTCGGAGTGATCGCCTTGCTCAAAGAGCACACCAAATCGAAGCTCCCGTCGAAGCTGTGGATAAGTGCCACCTCACACATTGCCTCTAAGTGCTTCTCCATCGAAAAATCGCAAATCACGAGACACTTATCACAGATTCTGTGTCATCTCATCTATGACTACCCGTATCACGTTTTGCACACAATTTTGATGTATGATGACGAGAAGAACGCTTCCAAGGTGAAAGGCTTCTTGAAAACGATATTTGACGCGCGAGCTGACCAACGGGATTCGTCGAAGCTTAAGGAGATTGTGATTACTATTCGTGAGGCTCACCAGGCTTATAGAGAAATTGCAATGCTTGACGTGAGAGGAAACGTTCGGATACAACGTGTTGAAATAAACGGAAAAACGATGTACCGATGGCCACATGATTTGAAGATTTTCAAGTGCAAATTGCGTCAATTGCCGATTCCCACCATTTCGCAAAAGATTGGTTGCCCGGGTGACTACTCGACGACTGACCTAATCACGTGGAAACGATGGAAAGATGTATTCACAATTGCCGACGGAATTTCCACTCCAAAAATCTGGGAAATTGAGGGTAGCGATGGAAAATGGTATAAAACTGTGTGGAAGAAGGACGACGTACGACAGGATGTGCTTGTTGAGCAAATGTTTGATGTTACGAATAATATGTTGGAGAAGGCGATGCTTCGGACGTATAATGTTGTCCCGTTAGACACTGAATGTGGAGTTATAGAGTTTTGTGGTGGAACTGTTAGCTTAAAAGAAGTTATGTGTGGTGTGACACGAGAAGGCGGTCTCCACCGGGAGTTCAATTCAGAAGAAGTTTCGGCGAGTAAAGTGTCGTCAATGATGAGACAAGTACAGACAGAGTCCACAGAGACACGACGACAAGTTTTTGTGGAGATTTGTCAGCAGTATTCTCCAGTTTTTAGACACTTCTTCTACACCAACTTTTCGACGGCGCAGATTTGGCGGCAAAAAATCATAAATTACAGGCAGAGCTTGGCCACGTGGAGTATTGTGTGCTACATCGTTGGCCTCGGCGATCGACACGCGTCGAATATTCTATTCGATCAGAAATTGTGCACATTTGTGCATATCGATTTGGGAATGATTTTGGAGTATAGTAAACGAACGTTGCCAGTTCCCGAACAAGTTCCATTCCGTATAACTCGAGATGTGCTCGACCCGATTCTGATTGAAGGAATCGAGAATGGACAGTTGGCTGAGGAATGTACGCAGATTATGGAGAAATTGAAGGAAAATGGAAAGGTAATCCTCGGTGTCGCCTCTGCTCTACTCCGCGAAACGATGACAAATTTCCGAGAAGCCGAACAGGCTGCCGGCCGCCCGTCCTACATTTCTGAAATGGCCATCGGACGGCTTCGAGAAAAGCTACGGGGCACCGATGACGGTGTGACGGCCCAATCGTCGAATCTTCAAATTCGGCGACTTTTACGAGAAGCTACGAGTGCTGACAATTTATCGCGAATGTTCTGCGGATGGATGCCGTTTTTGTAGAGAAATCAGAGAAAATTTTTCTCGAAAATTAAAATTTTTACTGTATTATTGTTTTCTCGTATCAATTTTTCAGAATTTGCTTTGTTATTTTATTTTACGCGCAAAATAATCTTTCTAATTTAGAAATTTTAAAATTATGGAAACTTTCTGAAATTTCTGCAAAATTCTAGAAAATCAAAAAATTTAGTTTTCCATCCTAATTTTTTTTTTCGTTGATTTTCCCCAGAAAATTCAAACTTTTACTGTATTATTATTTTTTCATATCATGTAATGTTTTTTGTTCAACATTTACATGTTTTTCCTACCTCTTCTATGATTTCCCCTTCCCCCAGGTCTCATTTTTCTTCACAATTTTTAAAATTGATTCACTGTTGAATGTGTTGTCTTTTTTCTATGCGAATTTTATTAATTTTATGAAAAAAATTTGTAATATTTTTGTGTAAAT
I006	222	TACCGCTCTTTTTGAAAAAAAAGCGAAAAAGTTTATTAAGAGTTTTATTTTTAA	275	280
E001	1937	TGCCGTTTTTGTAGAGAAATCAGAGAAAATTTTTCTCGAAAATTAAAATTTTTA	1990	2396
I007CATGCCGCCAGACCCCTTTAAATATGCTTTTCTTTTAAAACCTGACTGTTTTAAAACCTGAACATTTCGATAAATTTTTTAAGTTTAAAGGGCGGTTTTTATAAAAAAGTTTCTTAAACTTAAAATCGATTTAAAAATTTGTTTTAGACTTCAATGGCGGTTTTCAAAAGGTTTTTTTTAGCTTAAAGGGCGGATTTTACAAAAAGTTATTTAAGTTTAAGGGCGGTTAAAAAAAATGTGTTTTAAACTTAAAGCGCAGTTTTTAAAAGGTTTTTTATAAGTTTTAAGGGACTTATCAAGTTAAAGGGTGGTTTATAGTTAAAAAGACTTATTTTAAAATCTTAAAGAGCGGTTTAAAGAAAAAGTTAAAAAAGTTAAAGGTTTTAAAGGTC
E001ATGAAACATTACAAAAAAATTATTCATCAGGTTCTCCTAAAACTCCATTCCGTCTGTATTGGCCAACTGTCGAAACTCGAAGAATATCGCGAAACGCGTACCTACCGTATGAAGCAGCAGGCGGTCACCGCATTCGAACAACAAATTCAAAATTCGTGTCGAACCAGTCTGGCACGTGGCAATTCGGGTGACGAATGGACGAAAAAAACGGTGCAACGGGTGAGAAAAGAGCATCAGTTTGAGAAGAATGATTTGGAAAAAGTGGATAATTCGTTGAATTCGGCGGCCCGGAAAGCTGTATCGTCGGGTTTTGATGCACTTTTATGCATCAGCCAACTGGAAGACGACGACGAAGCGATCCGCGCTTCATCTCTCATAATATTTCCATTAATCGATGTGATCTACAAATACGAAACGGACGTCGGAGTGATCGCCTTGCTCAAAGAGCACACCAAATCGAAGCTCCCGTCGAAGCTGTGGATAAGTGCCACCTCACACATTGCCTCTAAGTGCTTCTCCATCGAAAAATCGCAAATCACGAGACACTTATCACAGATTCTGTGTCATCTCATCTATGACTACCCGTATCACGTTTTGCACACAATTTTGATGTATGATGACGAGAAGAACGCTTCCAAGGTGAAAGGCTTCTTGAAAACGATATTTGACGCGCGAGCTGACCAACGGGATTCGTCGAAGCTTAAGGAGATTGTGATTACTATTCGTGAGGCTCACCAGGCTTATAGAGAAATTGCAATGCTTGACGTGAGAGGAAACGTTCGGATACAACGTGTTGAAATAAACGGAAAAACGATGTACCGATGGCCACATGATTTGAAGATTTTCAAGTGCAAATTGCGTCAATTGCCGATTCCCACCATTTCGCAAAAGATTGGTTGCCCGGGTGACTACTCGACGACTGACCTAATCACGTGGAAACGATGGAAAGATGTATTCACAATTGCCGACGGAATTTCCACTCCAAAAATCTGGGAAATTGAGGGTAGCGATGGAAAATGGTATAAAACTGTGTGGAAGAAGGACGACGTACGACAGGATGTGCTTGTTGAGCAAATGTTTGATGTTACGAATAATATGTTGGAGAAGGCGATGCTTCGGACGTATAATGTTGTCCCGTTAGACACTGAATGTGGAGTTATAGAGTTTTGTGGTGGAACTGTTAGCTTAAAAGAAGTTATGTGTGGTGTGACACGAGAAGGCGGTCTCCACCGGGAGTTCAATTCAGAAGAAGTTTCGGCGAGTAAAGTGTCGTCAATGATGAGACAAGTACAGACAGAGTCCACAGAGACACGACGACAAGTTTTTGTGGAGATTTGTCAGCAGTATTCTCCAGTTTTTAGACACTTCTTCTACACCAACTTTTCGACGGCGCAGATTTGGCGGCAAAAAATCATAAATTACAGGCAGAGCTTGGCCACGTGGAGTATTGTGTGCTACATCGTTGGCCTCGGCGATCGACACGCGTCGAATATTCTATTCGATCAGAAATTGTGCACATTTGTGCATATCGATTTGGGAATGATTTTGGAGTATAGTAAACGAACGTTGCCAGTTCCCGAACAAGTTCCATTCCGTATAACTCGAGATGTGCTCGACCCGATTCTGATTGAAGGAATCGAGAATGGACAGTTGGCTGAGGAATGTACGCAGATTATGGAGAAATTGAAGGAAAATGGAAAGGTAATCCTCGGTGTCGCCTCTGCTCTACTCCGCGAAACGATGACAAATTTCCGAGAAGCCGAACAGGCTGCCGGCCGCCCGTCCTACATTTCTGAAATGGCCATCGGACGGCTTCGAGAAAAGCTACGGGGCACCGATGACGGTGTGACGGCCCAATCGTCGAATCTTCAAATTCGGCGACTTTTACGAGAAGCTACGAGTGCTGACAATTTATCGCGAATGTTCTGCGGATGGATGCCGTTTTTGTAGAGAAATCAGAGAAAATTTTTCTCGAAAATTAAAATTTTTACTGTATTATTGTTTTCTCGTATCAATTTTTCAGAATTTGCTTTGTTATTTTATTTTACGCGCAAAATAATCTTTCTAATTTAGAAATTTTAAAATTATGGAAACTTTCTGAAATTTCTGCAAAATTCTAGAAAATCAAAAAATTTAGTTTTCCATCCTAATTTTTTTTTTCGTTGATTTTCCCCAGAAAATTCAAACTTTTACTGTATTATTATTTTTTCATATCATGTAATGTTTTTTGTTCAACATTTACATGTTTTTCCTACCTCTTCTATGATTTCCCCTTCCCCCAGGTCTCATTTTTCTTCACAATTTTTAAAATTGATTCACTGTTGAATGTGTTGTCTTTTTTCTATGCGAATTTTATTAATTTTATGAAAAAAATTTGTAATATTTTTGTGTAAAT
I007	34	TTTAAAACCTGACTGTTTTAAAACCTGAACATTTCGATAAATTTTTTAAGTTTAA	88	393
E001	2181	TTCAAACTTTTACTGTATTATTATTTTTTCATATCATGTAATGTTTTTTGTTCAA	2235	2396
#322	424	145	298	172	89	251	694	1950	
     gene            209320..211719
I001CACTCTTTCTAATAGCTAAAAATTGTGGGCAGAGCGGTTAAAAAAAGAGTCTTTAACCTTAAGGGCAGTGTTTTGAAAATGTCTTACACTTAAAAGCTTCTTTAACCTTACTGTGGGTTTTTAAAAGAGTCTTTAGATTTAAGAGCCGTTTTCAAAAGAGTCTTTAAACTTAAGAGCAGTTTTTAAAAGAGTCTTTAAACTTAAGGGCGGTTTTAAATTTAGTCTTTAAACTCAATGGTGGGAAGAGAAGTTCATTGTCATAAGTTGTTATATGTTAATTTATCGAAAAGTTTAAGGATTTTTCAAACGACCTCAATAGTTAAAAACTAAGTTTTGAGCGATTTGGTGAACGGGTACATCTTATGTATTAGTTAAGACTTATCTTGCGATAAAATAGGATAAAAGTC
E001ATGAATCGATATTTTAAACTGTTATTCGTAGCCATCTTCTCCGGATGTATAATCGCCTACACGAATCTATTCAATCGATCGTTTTTCAACGGGTACTGTAGTAATAATGCTACGTGGCAACAGTCACAAGGCGAAAGCGACAGTCACGTGGCAAATTCGTTGGATTTGTGTCGTGGCGATGGTGTGAAGCAGTGTATTCCGCCGTTGATGAGGTTCAAACAGTTGTATCGGACATCAAAACCGAATAGCCTAATCGCATGTGTCATTGAAAAATCATTTTCGACATTTCTTACTGCTATTATGTGCTTTTTACACGATCCACAAACATTTAAAGACAGCAATCGAACACTGGATTCTGATATTTTTGGAGACAGGCTTTGTAAGGATAAAAACGAATTTACCGAGTTGAAGAAGATCGGAAGCTGGCAGAAAATGTCGATTTTCACTGTGGTTCGGAATCCGATCGATCGGTTTGTATCAGGCTTCACGGATAAATGTTTAAGAGAAAATGTCTGGAAAAAGTTCAAAAATCGATGCGCCGGATGTAAGACTAATTTAACATGTTTCGTCGATAAAATGTACGATCGGATGCATAGATTCGCGCGGAATCCGTATAAAGGAATCGATTTCGACGACAGTCACTTTTTCCCACAATCTTGGAGATGCGAGTTCTCGTCTCATCTTGTCAAATACCAAATTTTTCAATTAGACGGTGCAAATTTCACAAATCAACTTCTTGGACTGCTGTCCGAGCGGGGAGTTGATGAGAATGGAATTAACTTTATTAACGGAAGTCTCCATCACCGGACCCCACACAGCACAATGGATTCCGTGGAACGGGCGGCCGTCGAGGAAACTGTTCTGAGCAGTCCGTATTTGTTGCGAAAAATAATTCAAATGTATTATTTTGACTTTTTGCTATTCGGGTATAAGCTTCCTGATATTCCAGTTGGAAATTAGGAAAGTTCTTTATATGTATTTAATTGTTGTTAAATAGTAAAAATCGATAAAT
I001	315	AATAGTTAAAAACTAAGTTTTGAGCGATTTGGTGAACGGGTACA	358	408
E001	888	AATAATTCAAATGTATTATTTTGACTTTTTGCTATTCGGGTATA	931	1013
I002CAAACGCCGTTTGCTTGAGGCGACGGCTGAGAGCTTAATAGTTAAAACGTC
E001ATGAATCGATATTTTAAACTGTTATTCGTAGCCATCTTCTCCGGATGTATAATCGCCTACACGAATCTATTCAATCGATCGTTTTTCAACGGGTACTGTAGTAATAATGCTACGTGGCAACAGTCACAAGGCGAAAGCGACAGTCACGTGGCAAATTCGTTGGATTTGTGTCGTGGCGATGGTGTGAAGCAGTGTATTCCGCCGTTGATGAGGTTCAAACAGTTGTATCGGACATCAAAACCGAATAGCCTAATCGCATGTGTCATTGAAAAATCATTTTCGACATTTCTTACTGCTATTATGTGCTTTTTACACGATCCACAAACATTTAAAGACAGCAATCGAACACTGGATTCTGATATTTTTGGAGACAGGCTTTGTAAGGATAAAAACGAATTTACCGAGTTGAAGAAGATCGGAAGCTGGCAGAAAATGTCGATTTTCACTGTGGTTCGGAATCCGATCGATCGGTTTGTATCAGGCTTCACGGATAAATGTTTAAGAGAAAATGTCTGGAAAAAGTTCAAAAATCGATGCGCCGGATGTAAGACTAATTTAACATGTTTCGTCGATAAAATGTACGATCGGATGCATAGATTCGCGCGGAATCCGTATAAAGGAATCGATTTCGACGACAGTCACTTTTTCCCACAATCTTGGAGATGCGAGTTCTCGTCTCATCTTGTCAAATACCAAATTTTTCAATTAGACGGTGCAAATTTCACAAATCAACTTCTTGGACTGCTGTCCGAGCGGGGAGTTGATGAGAATGGAATTAACTTTATTAACGGAAGTCTCCATCACCGGACCCCACACAGCACAATGGATTCCGTGGAACGGGCGGCCGTCGAGGAAACTGTTCTGAGCAGTCCGTATTTGTTGCGAAAAATAATTCAAATGTATTATTTTGACTTTTTGCTATTCGGGTATAAGCTTCCTGATATTCCAGTTGGAAATTAGGAAAGTTCTTTATATGTATTTAATTGTTGTTAAATAGTAAAAATCGATAAAT
I002	15	TTGAGGCGACGGCTGAGAGCTTAAT	39	52
E001	531	TCGATGCGCCGGATGTAAGACTAAT	555	1013
I003CACGCAAAATAAACGATTTTAGAAAATGAATTTGTTAAAAAAACCTTAGAAAATAAAAGCCCTCAAAGCTTTCATATAACCTCAAAAAATCTCTTTTTTTATAGTTAACTTTTTCCAAAAAACTTTCCCCCATTGTAAAAAGATCCGGTGATCCGAAACATTCCACCGGATCTTTTATTACATTTTTAGATCCGGTATTCCCAAATAACGCACTACCGGATACTTTTTCGATCCAGCGGTATTGAAAATAGTCCCAAATCCTTTCAATTTTGAAGCCCGTCGTTCAAAGCGTATTACTGGATTTTGAAAGACCTCTTGATCCGATATTTTTACAAGTACTACCAAAGTTTTTCGCCTTGTAAGCCACTGGTATTAGAAGATCTTAAAAATCCTTTTGATCCGGTAATTCCAAAGAAGGCACCAGATCTTTAAGACCTTATGATCCGACGGTCCCAAAGATCCGGTGTATTCTTTCCGGATCTATGTTTTTAAAGTCTTGCCAGATCTTTTCACCTATTGATCCGGTGGTTAAAAGAGAAGCCTCAAAGTTTTTATATACTAAGTACTAAATGAAAAAATTCTCAAAAAAAAAAGTTTTTAAGATTTGAAAACTGTGATTTTACGAAGACTTAAAAACTTTTGAAACTTTTAATTTACAAATTTTTATTAAAAAACTTTTAGAGAGTTAAAAAAAAGAAGCTTTTCGAGTTTTTTTGCTATTTAAAGGTGTAAAACCGGTC
E001ATGAATCGATATTTTAAACTGTTATTCGTAGCCATCTTCTCCGGATGTATAATCGCCTACACGAATCTATTCAATCGATCGTTTTTCAACGGGTACTGTAGTAATAATGCTACGTGGCAACAGTCACAAGGCGAAAGCGACAGTCACGTGGCAAATTCGTTGGATTTGTGTCGTGGCGATGGTGTGAAGCAGTGTATTCCGCCGTTGATGAGGTTCAAACAGTTGTATCGGACATCAAAACCGAATAGCCTAATCGCATGTGTCATTGAAAAATCATTTTCGACATTTCTTACTGCTATTATGTGCTTTTTACACGATCCACAAACATTTAAAGACAGCAATCGAACACTGGATTCTGATATTTTTGGAGACAGGCTTTGTAAGGATAAAAACGAATTTACCGAGTTGAAGAAGATCGGAAGCTGGCAGAAAATGTCGATTTTCACTGTGGTTCGGAATCCGATCGATCGGTTTGTATCAGGCTTCACGGATAAATGTTTAAGAGAAAATGTCTGGAAAAAGTTCAAAAATCGATGCGCCGGATGTAAGACTAATTTAACATGTTTCGTCGATAAAATGTACGATCGGATGCATAGATTCGCGCGGAATCCGTATAAAGGAATCGATTTCGACGACAGTCACTTTTTCCCACAATCTTGGAGATGCGAGTTCTCGTCTCATCTTGTCAAATACCAAATTTTTCAATTAGACGGTGCAAATTTCACAAATCAACTTCTTGGACTGCTGTCCGAGCGGGGAGTTGATGAGAATGGAATTAACTTTATTAACGGAAGTCTCCATCACCGGACCCCACACAGCACAATGGATTCCGTGGAACGGGCGGCCGTCGAGGAAACTGTTCTGAGCAGTCCGTATTTGTTGCGAAAAATAATTCAAATGTATTATTTTGACTTTTTGCTATTCGGGTATAAGCTTCCTGATATTCCAGTTGGAAATTAGGAAAGTTCTTTATATGTATTTAATTGTTGTTAAATAGTAAAAATCGATAAAT
I003	87	AAATCTCTTTTTTTATAGTTAACTTTTTCCAAAAA	121	741
E001	962	AAAGTTCTTTATATGTATTTAATTGTTGTTAAATA	996	1013
I004CATAGCCATTTGCGCGAGATATCTATTTCAGAGTTACCTCGCGTAAACGTAAAACTTTAAACTATATAAACAGCAAAGTC
E001ATGAATCGATATTTTAAACTGTTATTCGTAGCCATCTTCTCCGGATGTATAATCGCCTACACGAATCTATTCAATCGATCGTTTTTCAACGGGTACTGTAGTAATAATGCTACGTGGCAACAGTCACAAGGCGAAAGCGACAGTCACGTGGCAAATTCGTTGGATTTGTGTCGTGGCGATGGTGTGAAGCAGTGTATTCCGCCGTTGATGAGGTTCAAACAGTTGTATCGGACATCAAAACCGAATAGCCTAATCGCATGTGTCATTGAAAAATCATTTTCGACATTTCTTACTGCTATTATGTGCTTTTTACACGATCCACAAACATTTAAAGACAGCAATCGAACACTGGATTCTGATATTTTTGGAGACAGGCTTTGTAAGGATAAAAACGAATTTACCGAGTTGAAGAAGATCGGAAGCTGGCAGAAAATGTCGATTTTCACTGTGGTTCGGAATCCGATCGATCGGTTTGTATCAGGCTTCACGGATAAATGTTTAAGAGAAAATGTCTGGAAAAAGTTCAAAAATCGATGCGCCGGATGTAAGACTAATTTAACATGTTTCGTCGATAAAATGTACGATCGGATGCATAGATTCGCGCGGAATCCGTATAAAGGAATCGATTTCGACGACAGTCACTTTTTCCCACAATCTTGGAGATGCGAGTTCTCGTCTCATCTTGTCAAATACCAAATTTTTCAATTAGACGGTGCAAATTTCACAAATCAACTTCTTGGACTGCTGTCCGAGCGGGGAGTTGATGAGAATGGAATTAACTTTATTAACGGAAGTCTCCATCACCGGACCCCACACAGCACAATGGATTCCGTGGAACGGGCGGCCGTCGAGGAAACTGTTCTGAGCAGTCCGTATTTGTTGCGAAAAATAATTCAAATGTATTATTTTGACTTTTTGCTATTCGGGTATAAGCTTCCTGATATTCCAGTTGGAAATTAGGAAAGTTCTTTATATGTATTTAATTGTTGTTAAATAGTAAAAATCGATAAAT
I004	1	CATAGCCATTTGCGCGAGATATCTATT	27	81
E001	27	CGTAGCCATCTTCTCCGGATGTATAAT	53	1013
I005CACTCAGAATTAGTTCAAACCCAGAGTGGCGCTTTTGGCATTAACTAACCCCTGTTACCCTGGGTTCTCTCGGGTTACCTCGCCTTAACGTTGAGGATACTTAAAAGGTC
E001ATGAATCGATATTTTAAACTGTTATTCGTAGCCATCTTCTCCGGATGTATAATCGCCTACACGAATCTATTCAATCGATCGTTTTTCAACGGGTACTGTAGTAATAATGCTACGTGGCAACAGTCACAAGGCGAAAGCGACAGTCACGTGGCAAATTCGTTGGATTTGTGTCGTGGCGATGGTGTGAAGCAGTGTATTCCGCCGTTGATGAGGTTCAAACAGTTGTATCGGACATCAAAACCGAATAGCCTAATCGCATGTGTCATTGAAAAATCATTTTCGACATTTCTTACTGCTATTATGTGCTTTTTACACGATCCACAAACATTTAAAGACAGCAATCGAACACTGGATTCTGATATTTTTGGAGACAGGCTTTGTAAGGATAAAAACGAATTTACCGAGTTGAAGAAGATCGGAAGCTGGCAGAAAATGTCGATTTTCACTGTGGTTCGGAATCCGATCGATCGGTTTGTATCAGGCTTCACGGATAAATGTTTAAGAGAAAATGTCTGGAAAAAGTTCAAAAATCGATGCGCCGGATGTAAGACTAATTTAACATGTTTCGTCGATAAAATGTACGATCGGATGCATAGATTCGCGCGGAATCCGTATAAAGGAATCGATTTCGACGACAGTCACTTTTTCCCACAATCTTGGAGATGCGAGTTCTCGTCTCATCTTGTCAAATACCAAATTTTTCAATTAGACGGTGCAAATTTCACAAATCAACTTCTTGGACTGCTGTCCGAGCGGGGAGTTGATGAGAATGGAATTAACTTTATTAACGGAAGTCTCCATCACCGGACCCCACACAGCACAATGGATTCCGTGGAACGGGCGGCCGTCGAGGAAACTGTTCTGAGCAGTCCGTATTTGTTGCGAAAAATAATTCAAATGTATTATTTTGACTTTTTGCTATTCGGGTATAAGCTTCCTGATATTCCAGTTGGAAATTAGGAAAGTTCTTTATATGTATTTAATTGTTGTTAAATAGTAAAAATCGATAAAT
I005	7	GAATTAGTTCAAA	19	111
E001	516	GAAAAAGTTCAAA	528	1013
#231	143	178	107	128	225	960	
     gene            complement(219735..220560)
I001CATTCATTAATAATTAAAAAAAGGTTTTTTTTTAGTTATTAAAGGTC
E001ATGGGCAAACAATCAATCGTCAATTTTATCAATTTTTCGAAAAACTTTCAAAAAATCGATATTATAGATTTTTTTTTAACATTCAGGTTGGAAGCCGCATTTTCACGCAATAACTCTATGATTTCGGATTACAAAATTGACTCGTTGAGTGTTACTGTTGACGGAATGACGTCACAAGCGTACATCGATTCGATTTCCACGCAAACTTCATCATATTCCTTATCATCGATGATTGTAATTATCACTTTCGCATTGGTCATCATTTTCGGATTGGCGATCTTCATTATCATGATCACCACAAAACGGCGACGTCAATCGACGATGAAGCTGAGCATGGACGACACGATCCGTAGCAACACACCGGAATCCGACGACACTCCGCATAACGTGCATTTAATGTCATACGGAACAACGCCTAGGCCATCTCAAAAGCAGCCGGGACCAATCACAAAAACACAAATCGACGAGACGAGCTCACCTATGTATTGA
I001	20	AAAGGTTTTTTTTTA	34	48
E001	64	ATAGATTTTTTTTTA	78	490
I002CATACACGGAAATTTACGGCGTCGTACCGGATCTTTTGAGCCGGCGGTTTCAGGCACCGGCTTCACAACACAAAAGATCCGGTACGCGGAAATTTTTAGTTATTTAGAGCGAGTC
E001ATGGGCAAACAATCAATCGTCAATTTTATCAATTTTTCGAAAAACTTTCAAAAAATCGATATTATAGATTTTTTTTTAACATTCAGGTTGGAAGCCGCATTTTCACGCAATAACTCTATGATTTCGGATTACAAAATTGACTCGTTGAGTGTTACTGTTGACGGAATGACGTCACAAGCGTACATCGATTCGATTTCCACGCAAACTTCATCATATTCCTTATCATCGATGATTGTAATTATCACTTTCGCATTGGTCATCATTTTCGGATTGGCGATCTTCATTATCATGATCACCACAAAACGGCGACGTCAATCGACGATGAAGCTGAGCATGGACGACACGATCCGTAGCAACACACCGGAATCCGACGACACTCCGCATAACGTGCATTTAATGTCATACGGAACAACGCCTAGGCCATCTCAAAAGCAGCCGGGACCAATCACAAAAACACAAATCGACGAGACGAGCTCACCTATGTATTGA
I002	35	TTTGAGCCGGCGGTTTCAGGCA	56	116
E001	88	TTGGAAGCCGCATTTTCACGCA	109	490
I003CACTCAAAAAGCACCGCTCTGGGATTTGTTAAAACTTACAAAAAAAATTAAAAGCTAAGTGAGCTTTTTCACCTTTTTAGCTAAAAAAAATAGGTCTTTCCATAAATTTTATTAATTTAAAGGCGGTGGCAGGTAAAACACCCGCACGGTTTAAGGGTTGTTTTTTTTTAAGGTC
E001ATGGGCAAACAATCAATCGTCAATTTTATCAATTTTTCGAAAAACTTTCAAAAAATCGATATTATAGATTTTTTTTTAACATTCAGGTTGGAAGCCGCATTTTCACGCAATAACTCTATGATTTCGGATTACAAAATTGACTCGTTGAGTGTTACTGTTGACGGAATGACGTCACAAGCGTACATCGATTCGATTTCCACGCAAACTTCATCATATTCCTTATCATCGATGATTGTAATTATCACTTTCGCATTGGTCATCATTTTCGGATTGGCGATCTTCATTATCATGATCACCACAAAACGGCGACGTCAATCGACGATGAAGCTGAGCATGGACGACACGATCCGTAGCAACACACCGGAATCCGACGACACTCCGCATAACGTGCATTTAATGTCATACGGAACAACGCCTAGGCCATCTCAAAAGCAGCCGGGACCAATCACAAAAACACAAATCGACGAGACGAGCTCACCTATGTATTGA
I003	25	TTTGTTAAAACTTACAAAAAA	45	176
E001	35	TTTCGAAAAACTTTCAAAAAA	55	490
#163	128	104	94	489	
     gene            complement(221249..221574)
I001CATTTTATAACTTAAAACAACTAAAAGTTTAAGTTTATATCTTAAAGGTC
E001ATGGCCCCCATGTTCGGCGTTTCATTCGATTTCGACCCGGATTTTTCGCTTTTGTCGAACAAAACTCACAAGAGCAGGAACCCAAAGCCGCCGGTCAAGCTTCTTCCCTACCGCCACGGGAGCAACACCACCTCCTCCGACTCTGACAGCTACACTTCGGATCTGGATCTTCCGACGATGAGACTGCACCACCAGTGGCTCCGATCACCATCTCGCTCCAAGATGTGCTGCTCAACGGGCAGCTCATCGATTTCGCAATCGATCCATCGGGCGTAA
I001	7	ATAACTTAAAACAAC	21	51
E001	61	AAAACTCACAAGAGC	75	277
#78	198	276	
     gene            complement(229090..234973)
I001CATTAAAACCATGTCTTTTTGTAAAGACGTAAGAATTTTTGTGTTGATAAAGTC
E001ATGAAAATCAAGGATATGAATGTTGATGAAACATTCCACCCACGAACAATCGATCTTTACAAAGCTTGTTGTGAAAATGGCGACTTGGGTGTTCGCAAAGGATGTACTCCACTTCTGCCACACGTTGCGATCATGTTCTATTTGATTCCTCTTCTGCACATTATCATGGGTATTTTTGACAAATATATCTTCAATCCCCTCTGGAAATATTCTGATACTTTGGATAACACTACTTCTTTTCCTATCCTGAAAACACGAAAAGCAACTCTAAAAAACGCTGTTAACCTAATTAAAAGTGCGGAAGAAAAGTATCAAGGAGCCACCGGAAAGATGAAATTGGAGTCGCATGCTGAACTGAAAGCACTTCAATCGGAAAAATTGTTGCTCGATACAATTGTGAATGGTACTCCCGAAGGAACACTTGAAAAAATGGGACAGTGTTGGGCTAAGTTTGGAGCGGACAAGCAGGCTTGGTTCCAATCATTTTGCGGAAACCATTTGAAATTGCTGCTAACGCCGGCTGTTGTAGAGGAGACTTTCAACATTTTTGGCCCAAATTTATGCCCAATGTTGCTCGGATTGAAATCAGCAATGGGAAAGCTTTCAACTATTATGTCACTTTCGGGAAACAAGTTTTTAAATGATTCCGACGTCTTAATACTTCAAAATTCGATTCGCGGATTTGTGGAGGATTTGAAAGTAGCGGTTCCCGAAGAAACAATTATTTTAAAGCTGCACTTGTTGGTCTACCATGCACCACAAATGGCAAAAGATGTGAGAAACATTGGAAGGATCACAGAACAAGGAGTTGAATCTGTCCACGCGATTTTCAATGCACTTGAGAGGAGATTTTGCAATTACCGGGACAAGAAAAGGCGTTACATCCATGTTCTGAGAGAGCTCATGTGTCGTAACATCATGAATGACATGACTATGAACACGTCCATTCCCGGTCTTTCCATCGTACCAAAAGATGCAACAGTTCTGCCAATTTCTTCGCAAAATGATCTTCGGGACCCAAAAGCAGTTATTCGGGACGTCACGGCTGCCCAAAAAAGAAAAAATTTAGCGAAAAAAAAAATCAATTTTCGCTCCAGGAAAAGGCTTCCACAATCGACAAAATCTCGAAATGCTGTGCCCGACTTCTCACAAAACGTACAAACTTCTATTGCATTTGGAGGCAATTCAACGAAAATTGGATTCCGTGGTCTACCGAGTAATGCTCTTTCTCGTCCGAACCCGGTGGCAATCACACAAACTTGCTCGACAAGCCAGCCAATCACTAGAAGCCATCCACTTGTTGCTCCACCAGTATCCTATCAACTTCCGAAATGCAGTAATAGTTTAGCTGAAAAAATTCGAGTAAGTTGTGGGCAAGCAAGAAGGAGTGCTGCAGAATCTTCTTCGACTGAAAGCCACGTGGACACAAATTCGAAGAAGAAAGTTTACAGAATAAAATTCGTCCAAAAAAGTCGTGAAATTCCGAAGAAAAAACCGTTCGACCCGACGCTCACCGACGACACATCTCCATCCGAGTTCTTCGAAGACTGGTTTCTCAACTTCCCAGGAAGTACGGGCCCAGCCCCCCAGACCGGCCGCGACCCAAATGGCCCGACGACTGCGACGGCTCCACAAGGCTCTGGCTCCCCAGGAAGTGTGGATCCAATCCGCGGATCACGTCGTTCTGTACGACAAGATAGATGTGGTGCACGCAGCGATCAACAGGATCTCCCTCGCGATGGAAGTCTCTGGAGGATTCAATGCTCACACGCCACCACCATCCGAAGAGCAACCTCCACCACAACTCGTACCAGCCGCACAGGAGTTCCCACCACCACTTCGCGTTCCTGCTCCACAACTATTTGGACCACCGCCACCACAACTCCAGCAACAGCAGCAACAACACCAGCCGGTCAGACGCCGATACCAACCAAGGATCGCCAAGAAATTGGCACGAGGACAATCCCCATCGAATATCTCGATATTCGATCACTAAATTTTTATCTTTTAAATTTTTTGAAATTCCCCCCTCACCACTCCTCACCGGTATCTGATACCACATTGTTGAAGCTTCGCGATGGAGAGCGTGGAGCGTCGGATTCCCTGACTGCTGCAGCGGCAGGAGAGTTTGGGTGCGATAACAAGTTTCTCGGTTTTCAAAGAAGAATGACTTTTCATCTTGGAGGTGGAAGTCTTGATCCCGACTCCGGTGGTGGCAGCTTGGGAAGGGAATCCAGGACCCCATTCTCCACTTCATCATCCATAGCATTGTTGCTGACGCGTATCGCACTTAAGACTGAAGACTTGAAGCACAAAGATAAGTCTTCATCCGACTGGCTTAACGCCAATATCGATTGTGACAAGCAGCAGCATATGGACTACATCAAGGATCTTCACAAATGGTACAAAGACCTGACTCAATACTTGGTCGAAGCCAATTCATTGCCGGATATCATCGAGGAGATGTTCAAGGACGTCGCCGAGAAGGCAAAGGATACAGATCTCAAAGACTATATGCAAGACTATCAAGCTGACTATACCGAGCTGACTCCGCGTAACTTTATACGACCCAGACGGGCTGACGATCCAATCGTAAGCCTCAAAAAACATCTTGAAGACAACTGCGCGGAAGATTGGCGACGTACTTTGGTTGATGTCCAACGGGACAGAAAACTAAAGGAAAACCTCCTGAACCTGCATATTCAACAAAAGACGGGTAATACTACCTCCAGACTCGTGGAGAATTGGCAAGAATTTCTCGATGGAGATCCGTGCCCTCCCTGCAAAAAAGACCATCCACTTCAAACGTGCACAATGGGTGCGATTGAAGTCAAACGCTTCTGCATCAACAATGGTAGATGCACGATTTGCTCGTCACCGAGTCATATAACAGGAAACTGTTCTTATGCTCAGTCAATGCAAGACAATACGAATTCTCGAATTCAAAGACAGAGACAAAATCATACTGATTCAGACATTTTTTGA
I001	2	ATTAAAACCATGTCTTTTTGTAAAGACGTAAGAATTTTTGTGTTG	46	55
E001	2138	ATAACAAGTTTCTCGGTTTTCAAAGAAGAATGACTTTTCATCTTG	2182	2986
I002CACTCTAAAAATAAAAAGAGCTTTTCAAAGTTTAAAACTTTTAAAAGTC
E001ATGAAAATCAAGGATATGAATGTTGATGAAACATTCCACCCACGAACAATCGATCTTTACAAAGCTTGTTGTGAAAATGGCGACTTGGGTGTTCGCAAAGGATGTACTCCACTTCTGCCACACGTTGCGATCATGTTCTATTTGATTCCTCTTCTGCACATTATCATGGGTATTTTTGACAAATATATCTTCAATCCCCTCTGGAAATATTCTGATACTTTGGATAACACTACTTCTTTTCCTATCCTGAAAACACGAAAAGCAACTCTAAAAAACGCTGTTAACCTAATTAAAAGTGCGGAAGAAAAGTATCAAGGAGCCACCGGAAAGATGAAATTGGAGTCGCATGCTGAACTGAAAGCACTTCAATCGGAAAAATTGTTGCTCGATACAATTGTGAATGGTACTCCCGAAGGAACACTTGAAAAAATGGGACAGTGTTGGGCTAAGTTTGGAGCGGACAAGCAGGCTTGGTTCCAATCATTTTGCGGAAACCATTTGAAATTGCTGCTAACGCCGGCTGTTGTAGAGGAGACTTTCAACATTTTTGGCCCAAATTTATGCCCAATGTTGCTCGGATTGAAATCAGCAATGGGAAAGCTTTCAACTATTATGTCACTTTCGGGAAACAAGTTTTTAAATGATTCCGACGTCTTAATACTTCAAAATTCGATTCGCGGATTTGTGGAGGATTTGAAAGTAGCGGTTCCCGAAGAAACAATTATTTTAAAGCTGCACTTGTTGGTCTACCATGCACCACAAATGGCAAAAGATGTGAGAAACATTGGAAGGATCACAGAACAAGGAGTTGAATCTGTCCACGCGATTTTCAATGCACTTGAGAGGAGATTTTGCAATTACCGGGACAAGAAAAGGCGTTACATCCATGTTCTGAGAGAGCTCATGTGTCGTAACATCATGAATGACATGACTATGAACACGTCCATTCCCGGTCTTTCCATCGTACCAAAAGATGCAACAGTTCTGCCAATTTCTTCGCAAAATGATCTTCGGGACCCAAAAGCAGTTATTCGGGACGTCACGGCTGCCCAAAAAAGAAAAAATTTAGCGAAAAAAAAAATCAATTTTCGCTCCAGGAAAAGGCTTCCACAATCGACAAAATCTCGAAATGCTGTGCCCGACTTCTCACAAAACGTACAAACTTCTATTGCATTTGGAGGCAATTCAACGAAAATTGGATTCCGTGGTCTACCGAGTAATGCTCTTTCTCGTCCGAACCCGGTGGCAATCACACAAACTTGCTCGACAAGCCAGCCAATCACTAGAAGCCATCCACTTGTTGCTCCACCAGTATCCTATCAACTTCCGAAATGCAGTAATAGTTTAGCTGAAAAAATTCGAGTAAGTTGTGGGCAAGCAAGAAGGAGTGCTGCAGAATCTTCTTCGACTGAAAGCCACGTGGACACAAATTCGAAGAAGAAAGTTTACAGAATAAAATTCGTCCAAAAAAGTCGTGAAATTCCGAAGAAAAAACCGTTCGACCCGACGCTCACCGACGACACATCTCCATCCGAGTTCTTCGAAGACTGGTTTCTCAACTTCCCAGGAAGTACGGGCCCAGCCCCCCAGACCGGCCGCGACCCAAATGGCCCGACGACTGCGACGGCTCCACAAGGCTCTGGCTCCCCAGGAAGTGTGGATCCAATCCGCGGATCACGTCGTTCTGTACGACAAGATAGATGTGGTGCACGCAGCGATCAACAGGATCTCCCTCGCGATGGAAGTCTCTGGAGGATTCAATGCTCACACGCCACCACCATCCGAAGAGCAACCTCCACCACAACTCGTACCAGCCGCACAGGAGTTCCCACCACCACTTCGCGTTCCTGCTCCACAACTATTTGGACCACCGCCACCACAACTCCAGCAACAGCAGCAACAACACCAGCCGGTCAGACGCCGATACCAACCAAGGATCGCCAAGAAATTGGCACGAGGACAATCCCCATCGAATATCTCGATATTCGATCACTAAATTTTTATCTTTTAAATTTTTTGAAATTCCCCCCTCACCACTCCTCACCGGTATCTGATACCACATTGTTGAAGCTTCGCGATGGAGAGCGTGGAGCGTCGGATTCCCTGACTGCTGCAGCGGCAGGAGAGTTTGGGTGCGATAACAAGTTTCTCGGTTTTCAAAGAAGAATGACTTTTCATCTTGGAGGTGGAAGTCTTGATCCCGACTCCGGTGGTGGCAGCTTGGGAAGGGAATCCAGGACCCCATTCTCCACTTCATCATCCATAGCATTGTTGCTGACGCGTATCGCACTTAAGACTGAAGACTTGAAGCACAAAGATAAGTCTTCATCCGACTGGCTTAACGCCAATATCGATTGTGACAAGCAGCAGCATATGGACTACATCAAGGATCTTCACAAATGGTACAAAGACCTGACTCAATACTTGGTCGAAGCCAATTCATTGCCGGATATCATCGAGGAGATGTTCAAGGACGTCGCCGAGAAGGCAAAGGATACAGATCTCAAAGACTATATGCAAGACTATCAAGCTGACTATACCGAGCTGACTCCGCGTAACTTTATACGACCCAGACGGGCTGACGATCCAATCGTAAGCCTCAAAAAACATCTTGAAGACAACTGCGCGGAAGATTGGCGACGTACTTTGGTTGATGTCCAACGGGACAGAAAACTAAAGGAAAACCTCCTGAACCTGCATATTCAACAAAAGACGGGTAATACTACCTCCAGACTCGTGGAGAATTGGCAAGAATTTCTCGATGGAGATCCGTGCCCTCCCTGCAAAAAAGACCATCCACTTCAAACGTGCACAATGGGTGCGATTGAAGTCAAACGCTTCTGCATCAACAATGGTAGATGCACGATTTGCTCGTCACCGAGTCATATAACAGGAAACTGTTCTTATGCTCAGTCAATGCAAGACAATACGAATTCTCGAATTCAAAGACAGAGACAAAATCATACTGATTCAGACATTTTTTGA
I002	22	TTTTCAAAGTTTAAAACTTTTAAAAGTC	49	50
E001	1998	TTTTTATCTTTTAAATTTTTTGAAATTC	2025	2986
I003CATCCAAGTGACGAAATTTAGTTGAGTTTTAACTTTAGTTTTTAATAAAGTC
E001ATGAAAATCAAGGATATGAATGTTGATGAAACATTCCACCCACGAACAATCGATCTTTACAAAGCTTGTTGTGAAAATGGCGACTTGGGTGTTCGCAAAGGATGTACTCCACTTCTGCCACACGTTGCGATCATGTTCTATTTGATTCCTCTTCTGCACATTATCATGGGTATTTTTGACAAATATATCTTCAATCCCCTCTGGAAATATTCTGATACTTTGGATAACACTACTTCTTTTCCTATCCTGAAAACACGAAAAGCAACTCTAAAAAACGCTGTTAACCTAATTAAAAGTGCGGAAGAAAAGTATCAAGGAGCCACCGGAAAGATGAAATTGGAGTCGCATGCTGAACTGAAAGCACTTCAATCGGAAAAATTGTTGCTCGATACAATTGTGAATGGTACTCCCGAAGGAACACTTGAAAAAATGGGACAGTGTTGGGCTAAGTTTGGAGCGGACAAGCAGGCTTGGTTCCAATCATTTTGCGGAAACCATTTGAAATTGCTGCTAACGCCGGCTGTTGTAGAGGAGACTTTCAACATTTTTGGCCCAAATTTATGCCCAATGTTGCTCGGATTGAAATCAGCAATGGGAAAGCTTTCAACTATTATGTCACTTTCGGGAAACAAGTTTTTAAATGATTCCGACGTCTTAATACTTCAAAATTCGATTCGCGGATTTGTGGAGGATTTGAAAGTAGCGGTTCCCGAAGAAACAATTATTTTAAAGCTGCACTTGTTGGTCTACCATGCACCACAAATGGCAAAAGATGTGAGAAACATTGGAAGGATCACAGAACAAGGAGTTGAATCTGTCCACGCGATTTTCAATGCACTTGAGAGGAGATTTTGCAATTACCGGGACAAGAAAAGGCGTTACATCCATGTTCTGAGAGAGCTCATGTGTCGTAACATCATGAATGACATGACTATGAACACGTCCATTCCCGGTCTTTCCATCGTACCAAAAGATGCAACAGTTCTGCCAATTTCTTCGCAAAATGATCTTCGGGACCCAAAAGCAGTTATTCGGGACGTCACGGCTGCCCAAAAAAGAAAAAATTTAGCGAAAAAAAAAATCAATTTTCGCTCCAGGAAAAGGCTTCCACAATCGACAAAATCTCGAAATGCTGTGCCCGACTTCTCACAAAACGTACAAACTTCTATTGCATTTGGAGGCAATTCAACGAAAATTGGATTCCGTGGTCTACCGAGTAATGCTCTTTCTCGTCCGAACCCGGTGGCAATCACACAAACTTGCTCGACAAGCCAGCCAATCACTAGAAGCCATCCACTTGTTGCTCCACCAGTATCCTATCAACTTCCGAAATGCAGTAATAGTTTAGCTGAAAAAATTCGAGTAAGTTGTGGGCAAGCAAGAAGGAGTGCTGCAGAATCTTCTTCGACTGAAAGCCACGTGGACACAAATTCGAAGAAGAAAGTTTACAGAATAAAATTCGTCCAAAAAAGTCGTGAAATTCCGAAGAAAAAACCGTTCGACCCGACGCTCACCGACGACACATCTCCATCCGAGTTCTTCGAAGACTGGTTTCTCAACTTCCCAGGAAGTACGGGCCCAGCCCCCCAGACCGGCCGCGACCCAAATGGCCCGACGACTGCGACGGCTCCACAAGGCTCTGGCTCCCCAGGAAGTGTGGATCCAATCCGCGGATCACGTCGTTCTGTACGACAAGATAGATGTGGTGCACGCAGCGATCAACAGGATCTCCCTCGCGATGGAAGTCTCTGGAGGATTCAATGCTCACACGCCACCACCATCCGAAGAGCAACCTCCACCACAACTCGTACCAGCCGCACAGGAGTTCCCACCACCACTTCGCGTTCCTGCTCCACAACTATTTGGACCACCGCCACCACAACTCCAGCAACAGCAGCAACAACACCAGCCGGTCAGACGCCGATACCAACCAAGGATCGCCAAGAAATTGGCACGAGGACAATCCCCATCGAATATCTCGATATTCGATCACTAAATTTTTATCTTTTAAATTTTTTGAAATTCCCCCCTCACCACTCCTCACCGGTATCTGATACCACATTGTTGAAGCTTCGCGATGGAGAGCGTGGAGCGTCGGATTCCCTGACTGCTGCAGCGGCAGGAGAGTTTGGGTGCGATAACAAGTTTCTCGGTTTTCAAAGAAGAATGACTTTTCATCTTGGAGGTGGAAGTCTTGATCCCGACTCCGGTGGTGGCAGCTTGGGAAGGGAATCCAGGACCCCATTCTCCACTTCATCATCCATAGCATTGTTGCTGACGCGTATCGCACTTAAGACTGAAGACTTGAAGCACAAAGATAAGTCTTCATCCGACTGGCTTAACGCCAATATCGATTGTGACAAGCAGCAGCATATGGACTACATCAAGGATCTTCACAAATGGTACAAAGACCTGACTCAATACTTGGTCGAAGCCAATTCATTGCCGGATATCATCGAGGAGATGTTCAAGGACGTCGCCGAGAAGGCAAAGGATACAGATCTCAAAGACTATATGCAAGACTATCAAGCTGACTATACCGAGCTGACTCCGCGTAACTTTATACGACCCAGACGGGCTGACGATCCAATCGTAAGCCTCAAAAAACATCTTGAAGACAACTGCGCGGAAGATTGGCGACGTACTTTGGTTGATGTCCAACGGGACAGAAAACTAAAGGAAAACCTCCTGAACCTGCATATTCAACAAAAGACGGGTAATACTACCTCCAGACTCGTGGAGAATTGGCAAGAATTTCTCGATGGAGATCCGTGCCCTCCCTGCAAAAAAGACCATCCACTTCAAACGTGCACAATGGGTGCGATTGAAGTCAAACGCTTCTGCATCAACAATGGTAGATGCACGATTTGCTCGTCACCGAGTCATATAACAGGAAACTGTTCTTATGCTCAGTCAATGCAAGACAATACGAATTCTCGAATTCAAAGACAGAGACAAAATCATACTGATTCAGACATTTTTTGA
I003	8	GTGACGAAATTTAGTTGAGTTTTAAC	33	53
E001	2637	GCGACGTACTTTGGTTGATGTCCAAC	2662	2986
I004CACTCACATTTCCACTTTACTGTTAAAGTTATTCAATTTTTAAAATC
E001ATGAAAATCAAGGATATGAATGTTGATGAAACATTCCACCCACGAACAATCGATCTTTACAAAGCTTGTTGTGAAAATGGCGACTTGGGTGTTCGCAAAGGATGTACTCCACTTCTGCCACACGTTGCGATCATGTTCTATTTGATTCCTCTTCTGCACATTATCATGGGTATTTTTGACAAATATATCTTCAATCCCCTCTGGAAATATTCTGATACTTTGGATAACACTACTTCTTTTCCTATCCTGAAAACACGAAAAGCAACTCTAAAAAACGCTGTTAACCTAATTAAAAGTGCGGAAGAAAAGTATCAAGGAGCCACCGGAAAGATGAAATTGGAGTCGCATGCTGAACTGAAAGCACTTCAATCGGAAAAATTGTTGCTCGATACAATTGTGAATGGTACTCCCGAAGGAACACTTGAAAAAATGGGACAGTGTTGGGCTAAGTTTGGAGCGGACAAGCAGGCTTGGTTCCAATCATTTTGCGGAAACCATTTGAAATTGCTGCTAACGCCGGCTGTTGTAGAGGAGACTTTCAACATTTTTGGCCCAAATTTATGCCCAATGTTGCTCGGATTGAAATCAGCAATGGGAAAGCTTTCAACTATTATGTCACTTTCGGGAAACAAGTTTTTAAATGATTCCGACGTCTTAATACTTCAAAATTCGATTCGCGGATTTGTGGAGGATTTGAAAGTAGCGGTTCCCGAAGAAACAATTATTTTAAAGCTGCACTTGTTGGTCTACCATGCACCACAAATGGCAAAAGATGTGAGAAACATTGGAAGGATCACAGAACAAGGAGTTGAATCTGTCCACGCGATTTTCAATGCACTTGAGAGGAGATTTTGCAATTACCGGGACAAGAAAAGGCGTTACATCCATGTTCTGAGAGAGCTCATGTGTCGTAACATCATGAATGACATGACTATGAACACGTCCATTCCCGGTCTTTCCATCGTACCAAAAGATGCAACAGTTCTGCCAATTTCTTCGCAAAATGATCTTCGGGACCCAAAAGCAGTTATTCGGGACGTCACGGCTGCCCAAAAAAGAAAAAATTTAGCGAAAAAAAAAATCAATTTTCGCTCCAGGAAAAGGCTTCCACAATCGACAAAATCTCGAAATGCTGTGCCCGACTTCTCACAAAACGTACAAACTTCTATTGCATTTGGAGGCAATTCAACGAAAATTGGATTCCGTGGTCTACCGAGTAATGCTCTTTCTCGTCCGAACCCGGTGGCAATCACACAAACTTGCTCGACAAGCCAGCCAATCACTAGAAGCCATCCACTTGTTGCTCCACCAGTATCCTATCAACTTCCGAAATGCAGTAATAGTTTAGCTGAAAAAATTCGAGTAAGTTGTGGGCAAGCAAGAAGGAGTGCTGCAGAATCTTCTTCGACTGAAAGCCACGTGGACACAAATTCGAAGAAGAAAGTTTACAGAATAAAATTCGTCCAAAAAAGTCGTGAAATTCCGAAGAAAAAACCGTTCGACCCGACGCTCACCGACGACACATCTCCATCCGAGTTCTTCGAAGACTGGTTTCTCAACTTCCCAGGAAGTACGGGCCCAGCCCCCCAGACCGGCCGCGACCCAAATGGCCCGACGACTGCGACGGCTCCACAAGGCTCTGGCTCCCCAGGAAGTGTGGATCCAATCCGCGGATCACGTCGTTCTGTACGACAAGATAGATGTGGTGCACGCAGCGATCAACAGGATCTCCCTCGCGATGGAAGTCTCTGGAGGATTCAATGCTCACACGCCACCACCATCCGAAGAGCAACCTCCACCACAACTCGTACCAGCCGCACAGGAGTTCCCACCACCACTTCGCGTTCCTGCTCCACAACTATTTGGACCACCGCCACCACAACTCCAGCAACAGCAGCAACAACACCAGCCGGTCAGACGCCGATACCAACCAAGGATCGCCAAGAAATTGGCACGAGGACAATCCCCATCGAATATCTCGATATTCGATCACTAAATTTTTATCTTTTAAATTTTTTGAAATTCCCCCCTCACCACTCCTCACCGGTATCTGATACCACATTGTTGAAGCTTCGCGATGGAGAGCGTGGAGCGTCGGATTCCCTGACTGCTGCAGCGGCAGGAGAGTTTGGGTGCGATAACAAGTTTCTCGGTTTTCAAAGAAGAATGACTTTTCATCTTGGAGGTGGAAGTCTTGATCCCGACTCCGGTGGTGGCAGCTTGGGAAGGGAATCCAGGACCCCATTCTCCACTTCATCATCCATAGCATTGTTGCTGACGCGTATCGCACTTAAGACTGAAGACTTGAAGCACAAAGATAAGTCTTCATCCGACTGGCTTAACGCCAATATCGATTGTGACAAGCAGCAGCATATGGACTACATCAAGGATCTTCACAAATGGTACAAAGACCTGACTCAATACTTGGTCGAAGCCAATTCATTGCCGGATATCATCGAGGAGATGTTCAAGGACGTCGCCGAGAAGGCAAAGGATACAGATCTCAAAGACTATATGCAAGACTATCAAGCTGACTATACCGAGCTGACTCCGCGTAACTTTATACGACCCAGACGGGCTGACGATCCAATCGTAAGCCTCAAAAAACATCTTGAAGACAACTGCGCGGAAGATTGGCGACGTACTTTGGTTGATGTCCAACGGGACAGAAAACTAAAGGAAAACCTCCTGAACCTGCATATTCAACAAAAGACGGGTAATACTACCTCCAGACTCGTGGAGAATTGGCAAGAATTTCTCGATGGAGATCCGTGCCCTCCCTGCAAAAAAGACCATCCACTTCAAACGTGCACAATGGGTGCGATTGAAGTCAAACGCTTCTGCATCAACAATGGTAGATGCACGATTTGCTCGTCACCGAGTCATATAACAGGAAACTGTTCTTATGCTCAGTCAATGCAAGACAATACGAATTCTCGAATTCAAAGACAGAGACAAAATCATACTGATTCAGACATTTTTTGA
I004	16	TTTACTGTTAAAGTTATTCAATTT	39	48
E001	2001	TTATCTTTTAAATTTTTTGAAATT	2024	2986
I005CATTATATAGCTAAAAGACAAAAAAAATAATACTAAAGATTATAAAAATAAAATTACGAATTAAATTTTACTGGCTTTTTATTTCTTAACTAAGAGTTTTTCATTAGAGTCTCGTTATATACAACAAAGAAATATATTAACTAGGTAAAATAGTTGTTTAGCGTAAAAATAGCGAGTTTTTAGCTATTTTTGTCGAGTAGTCTTTGAAAGTAGCTCATTTTACTCTGTAGTAAGCAGACACTTTTCGCTTTATAGCTAAAAGGAACTTATATCACTTCTTTTCTAGAAGTATGAATGCTAAAAAGTGTTTAAGCTACTTTTAAACTATCAAAAAAAAAGTTAAAGTCGAGATATTAAGGCTTTTTTTAGAAGACAATTAAAAGCGCTTTAAAGCAGTTAATTTTACGCGCGACACGTCATGCGTTGCCACATGCTTTGAAATTTGACTCATAAGTTGCAACTCGTGCGTCAGTCGGTTTAACCTTATGCCATCTCTTAAGAGCAGGTACATGGGGGGCGGCCCGGCACTTCTCTGCTAAGTTATACTTGAAGCTGCTGAGCTGCAAAAGCTATCAGCTTCTGAACTATCTGCTGTCCATGTGTAGATAAATTTGTAGGGGGCAGGGAAATAAGATGGTTTGAAAGAAATTTTTATTAATTTTAAGATTTTTAAGTTTTAATTTTTTGGGGATTTTAGCATGTGTTCCCGCCGAGCGCTCGGGTGTCTGCGGCTCCCTGCACTCAAACCGTTTGAGTACGAGGGTCTCGTGTTAAAGCTGAAAGGGGCTGAATAATAAGCGATAAAGAGCAGCAAAACGTAGATTATACGTGTAATAGGACGTTAAGAAGTAACCATCATGCATTCAACTGTCGACTCACCTCGGATGGGTAGGTGCTTCGCGGTCTGATTTCCTTCAAAGCTAAAATAAATTTTTAATAGATTTTTAATAATAAAAGAGATTTTTTAAAATAGTAAAAAGAGATTTTTTAAGTTAAATATGTGTAAAAGTTAGTTAAGAAAGTTTTAAGATTTTTAAATAGGTTAAAAAGGTATATGATAATAATTAAAAGATTTTAGAAGAGTC
E001ATGAAAATCAAGGATATGAATGTTGATGAAACATTCCACCCACGAACAATCGATCTTTACAAAGCTTGTTGTGAAAATGGCGACTTGGGTGTTCGCAAAGGATGTACTCCACTTCTGCCACACGTTGCGATCATGTTCTATTTGATTCCTCTTCTGCACATTATCATGGGTATTTTTGACAAATATATCTTCAATCCCCTCTGGAAATATTCTGATACTTTGGATAACACTACTTCTTTTCCTATCCTGAAAACACGAAAAGCAACTCTAAAAAACGCTGTTAACCTAATTAAAAGTGCGGAAGAAAAGTATCAAGGAGCCACCGGAAAGATGAAATTGGAGTCGCATGCTGAACTGAAAGCACTTCAATCGGAAAAATTGTTGCTCGATACAATTGTGAATGGTACTCCCGAAGGAACACTTGAAAAAATGGGACAGTGTTGGGCTAAGTTTGGAGCGGACAAGCAGGCTTGGTTCCAATCATTTTGCGGAAACCATTTGAAATTGCTGCTAACGCCGGCTGTTGTAGAGGAGACTTTCAACATTTTTGGCCCAAATTTATGCCCAATGTTGCTCGGATTGAAATCAGCAATGGGAAAGCTTTCAACTATTATGTCACTTTCGGGAAACAAGTTTTTAAATGATTCCGACGTCTTAATACTTCAAAATTCGATTCGCGGATTTGTGGAGGATTTGAAAGTAGCGGTTCCCGAAGAAACAATTATTTTAAAGCTGCACTTGTTGGTCTACCATGCACCACAAATGGCAAAAGATGTGAGAAACATTGGAAGGATCACAGAACAAGGAGTTGAATCTGTCCACGCGATTTTCAATGCACTTGAGAGGAGATTTTGCAATTACCGGGACAAGAAAAGGCGTTACATCCATGTTCTGAGAGAGCTCATGTGTCGTAACATCATGAATGACATGACTATGAACACGTCCATTCCCGGTCTTTCCATCGTACCAAAAGATGCAACAGTTCTGCCAATTTCTTCGCAAAATGATCTTCGGGACCCAAAAGCAGTTATTCGGGACGTCACGGCTGCCCAAAAAAGAAAAAATTTAGCGAAAAAAAAAATCAATTTTCGCTCCAGGAAAAGGCTTCCACAATCGACAAAATCTCGAAATGCTGTGCCCGACTTCTCACAAAACGTACAAACTTCTATTGCATTTGGAGGCAATTCAACGAAAATTGGATTCCGTGGTCTACCGAGTAATGCTCTTTCTCGTCCGAACCCGGTGGCAATCACACAAACTTGCTCGACAAGCCAGCCAATCACTAGAAGCCATCCACTTGTTGCTCCACCAGTATCCTATCAACTTCCGAAATGCAGTAATAGTTTAGCTGAAAAAATTCGAGTAAGTTGTGGGCAAGCAAGAAGGAGTGCTGCAGAATCTTCTTCGACTGAAAGCCACGTGGACACAAATTCGAAGAAGAAAGTTTACAGAATAAAATTCGTCCAAAAAAGTCGTGAAATTCCGAAGAAAAAACCGTTCGACCCGACGCTCACCGACGACACATCTCCATCCGAGTTCTTCGAAGACTGGTTTCTCAACTTCCCAGGAAGTACGGGCCCAGCCCCCCAGACCGGCCGCGACCCAAATGGCCCGACGACTGCGACGGCTCCACAAGGCTCTGGCTCCCCAGGAAGTGTGGATCCAATCCGCGGATCACGTCGTTCTGTACGACAAGATAGATGTGGTGCACGCAGCGATCAACAGGATCTCCCTCGCGATGGAAGTCTCTGGAGGATTCAATGCTCACACGCCACCACCATCCGAAGAGCAACCTCCACCACAACTCGTACCAGCCGCACAGGAGTTCCCACCACCACTTCGCGTTCCTGCTCCACAACTATTTGGACCACCGCCACCACAACTCCAGCAACAGCAGCAACAACACCAGCCGGTCAGACGCCGATACCAACCAAGGATCGCCAAGAAATTGGCACGAGGACAATCCCCATCGAATATCTCGATATTCGATCACTAAATTTTTATCTTTTAAATTTTTTGAAATTCCCCCCTCACCACTCCTCACCGGTATCTGATACCACATTGTTGAAGCTTCGCGATGGAGAGCGTGGAGCGTCGGATTCCCTGACTGCTGCAGCGGCAGGAGAGTTTGGGTGCGATAACAAGTTTCTCGGTTTTCAAAGAAGAATGACTTTTCATCTTGGAGGTGGAAGTCTTGATCCCGACTCCGGTGGTGGCAGCTTGGGAAGGGAATCCAGGACCCCATTCTCCACTTCATCATCCATAGCATTGTTGCTGACGCGTATCGCACTTAAGACTGAAGACTTGAAGCACAAAGATAAGTCTTCATCCGACTGGCTTAACGCCAATATCGATTGTGACAAGCAGCAGCATATGGACTACATCAAGGATCTTCACAAATGGTACAAAGACCTGACTCAATACTTGGTCGAAGCCAATTCATTGCCGGATATCATCGAGGAGATGTTCAAGGACGTCGCCGAGAAGGCAAAGGATACAGATCTCAAAGACTATATGCAAGACTATCAAGCTGACTATACCGAGCTGACTCCGCGTAACTTTATACGACCCAGACGGGCTGACGATCCAATCGTAAGCCTCAAAAAACATCTTGAAGACAACTGCGCGGAAGATTGGCGACGTACTTTGGTTGATGTCCAACGGGACAGAAAACTAAAGGAAAACCTCCTGAACCTGCATATTCAACAAAAGACGGGTAATACTACCTCCAGACTCGTGGAGAATTGGCAAGAATTTCTCGATGGAGATCCGTGCCCTCCCTGCAAAAAAGACCATCCACTTCAAACGTGCACAATGGGTGCGATTGAAGTCAAACGCTTCTGCATCAACAATGGTAGATGCACGATTTGCTCGTCACCGAGTCATATAACAGGAAACTGTTCTTATGCTCAGTCAATGCAAGACAATACGAATTCTCGAATTCAAAGACAGAGACAAAATCATACTGATTCAGACATTTTTTGA
I005	664	AGATTTTTAAGTTTTAATTTTTTGGGGATT	693	1086
E001	1995	AAATTTTTATCTTTTAAATTTTTTGAAATT	2024	2986
I006CAATAAACAAGGAACTAAATTATTTAGAGCCGACAATTATACCAAGTTCTGCTTTCTGCTTTCTGCTAATGTTTTAAAGAACAAAAGATGTCTGATATCACATTATCGTGAATTTTGTCGAGTGTCGTAAGTTATGTCACCGTTTCCACGGTAATTGCTACGCTGATCAACGACCGTCGAGCGACTGACGTTGCCTTTCTGTTATCACGTGTCAGAGGACACACGATCTCTGTTCTTCTTTTCCTCCTTATCTGCTGTTCTGCCCATCTGTTCTTGAGACCTACCTACCTCCTAAACGAGCAACCTCCTGCGCCGCTAGCTTGTCAATCAAATAAATGGGGGAAAATATTGAAGGATTTTTTAAATTTTTTAGGAATTTTTAATATTTTAAAGTTTTTAAGGTTTTTATATAAAATTGATTAAAAGATGTGGTTAAGGGGAGTTTTAAAATTAAATTGAAAGTTAAATTTTTAAGAAATATAGAAAGTTGATCATGGAAGAGGTTTTTAATATGTAGTAATTTTTAATAAACATGTAGAAAATTTTGGAAAGTTTAAATTTTTAATTGGTTTTAAATAGGTATCCCTAGAGTGTTTTTTGAATTTGGTGGGATTAAAGTTTGTACAATATAAGGTGCAGGCGTTCCTGTAAACTGAAGACTGAAGGGCTGTCGATCAACCGTTACCTCATTAATTGGCCGCGGTGATCTTTTTTTTCTGATATTCTTCTTTCTTCTTGAACCAGAGGTC
E001ATGAAAATCAAGGATATGAATGTTGATGAAACATTCCACCCACGAACAATCGATCTTTACAAAGCTTGTTGTGAAAATGGCGACTTGGGTGTTCGCAAAGGATGTACTCCACTTCTGCCACACGTTGCGATCATGTTCTATTTGATTCCTCTTCTGCACATTATCATGGGTATTTTTGACAAATATATCTTCAATCCCCTCTGGAAATATTCTGATACTTTGGATAACACTACTTCTTTTCCTATCCTGAAAACACGAAAAGCAACTCTAAAAAACGCTGTTAACCTAATTAAAAGTGCGGAAGAAAAGTATCAAGGAGCCACCGGAAAGATGAAATTGGAGTCGCATGCTGAACTGAAAGCACTTCAATCGGAAAAATTGTTGCTCGATACAATTGTGAATGGTACTCCCGAAGGAACACTTGAAAAAATGGGACAGTGTTGGGCTAAGTTTGGAGCGGACAAGCAGGCTTGGTTCCAATCATTTTGCGGAAACCATTTGAAATTGCTGCTAACGCCGGCTGTTGTAGAGGAGACTTTCAACATTTTTGGCCCAAATTTATGCCCAATGTTGCTCGGATTGAAATCAGCAATGGGAAAGCTTTCAACTATTATGTCACTTTCGGGAAACAAGTTTTTAAATGATTCCGACGTCTTAATACTTCAAAATTCGATTCGCGGATTTGTGGAGGATTTGAAAGTAGCGGTTCCCGAAGAAACAATTATTTTAAAGCTGCACTTGTTGGTCTACCATGCACCACAAATGGCAAAAGATGTGAGAAACATTGGAAGGATCACAGAACAAGGAGTTGAATCTGTCCACGCGATTTTCAATGCACTTGAGAGGAGATTTTGCAATTACCGGGACAAGAAAAGGCGTTACATCCATGTTCTGAGAGAGCTCATGTGTCGTAACATCATGAATGACATGACTATGAACACGTCCATTCCCGGTCTTTCCATCGTACCAAAAGATGCAACAGTTCTGCCAATTTCTTCGCAAAATGATCTTCGGGACCCAAAAGCAGTTATTCGGGACGTCACGGCTGCCCAAAAAAGAAAAAATTTAGCGAAAAAAAAAATCAATTTTCGCTCCAGGAAAAGGCTTCCACAATCGACAAAATCTCGAAATGCTGTGCCCGACTTCTCACAAAACGTACAAACTTCTATTGCATTTGGAGGCAATTCAACGAAAATTGGATTCCGTGGTCTACCGAGTAATGCTCTTTCTCGTCCGAACCCGGTGGCAATCACACAAACTTGCTCGACAAGCCAGCCAATCACTAGAAGCCATCCACTTGTTGCTCCACCAGTATCCTATCAACTTCCGAAATGCAGTAATAGTTTAGCTGAAAAAATTCGAGTAAGTTGTGGGCAAGCAAGAAGGAGTGCTGCAGAATCTTCTTCGACTGAAAGCCACGTGGACACAAATTCGAAGAAGAAAGTTTACAGAATAAAATTCGTCCAAAAAAGTCGTGAAATTCCGAAGAAAAAACCGTTCGACCCGACGCTCACCGACGACACATCTCCATCCGAGTTCTTCGAAGACTGGTTTCTCAACTTCCCAGGAAGTACGGGCCCAGCCCCCCAGACCGGCCGCGACCCAAATGGCCCGACGACTGCGACGGCTCCACAAGGCTCTGGCTCCCCAGGAAGTGTGGATCCAATCCGCGGATCACGTCGTTCTGTACGACAAGATAGATGTGGTGCACGCAGCGATCAACAGGATCTCCCTCGCGATGGAAGTCTCTGGAGGATTCAATGCTCACACGCCACCACCATCCGAAGAGCAACCTCCACCACAACTCGTACCAGCCGCACAGGAGTTCCCACCACCACTTCGCGTTCCTGCTCCACAACTATTTGGACCACCGCCACCACAACTCCAGCAACAGCAGCAACAACACCAGCCGGTCAGACGCCGATACCAACCAAGGATCGCCAAGAAATTGGCACGAGGACAATCCCCATCGAATATCTCGATATTCGATCACTAAATTTTTATCTTTTAAATTTTTTGAAATTCCCCCCTCACCACTCCTCACCGGTATCTGATACCACATTGTTGAAGCTTCGCGATGGAGAGCGTGGAGCGTCGGATTCCCTGACTGCTGCAGCGGCAGGAGAGTTTGGGTGCGATAACAAGTTTCTCGGTTTTCAAAGAAGAATGACTTTTCATCTTGGAGGTGGAAGTCTTGATCCCGACTCCGGTGGTGGCAGCTTGGGAAGGGAATCCAGGACCCCATTCTCCACTTCATCATCCATAGCATTGTTGCTGACGCGTATCGCACTTAAGACTGAAGACTTGAAGCACAAAGATAAGTCTTCATCCGACTGGCTTAACGCCAATATCGATTGTGACAAGCAGCAGCATATGGACTACATCAAGGATCTTCACAAATGGTACAAAGACCTGACTCAATACTTGGTCGAAGCCAATTCATTGCCGGATATCATCGAGGAGATGTTCAAGGACGTCGCCGAGAAGGCAAAGGATACAGATCTCAAAGACTATATGCAAGACTATCAAGCTGACTATACCGAGCTGACTCCGCGTAACTTTATACGACCCAGACGGGCTGACGATCCAATCGTAAGCCTCAAAAAACATCTTGAAGACAACTGCGCGGAAGATTGGCGACGTACTTTGGTTGATGTCCAACGGGACAGAAAACTAAAGGAAAACCTCCTGAACCTGCATATTCAACAAAAGACGGGTAATACTACCTCCAGACTCGTGGAGAATTGGCAAGAATTTCTCGATGGAGATCCGTGCCCTCCCTGCAAAAAAGACCATCCACTTCAAACGTGCACAATGGGTGCGATTGAAGTCAAACGCTTCTGCATCAACAATGGTAGATGCACGATTTGCTCGTCACCGAGTCATATAACAGGAAACTGTTCTTATGCTCAGTCAATGCAAGACAATACGAATTCTCGAATTCAAAGACAGAGACAAAATCATACTGATTCAGACATTTTTTGA
I006	375	AATTTTTAATATTTTAAAGTTTTTAAGGTT	404	750
E001	1995	AAATTTTTATCTTTTAAATTTTTTGAAATT	2024	2986
I007CACGGATACTCCGTTAAGCTACGCCCTTACCTGCAAAGCAAAACGAGGAAACAGGGATAATTGAAAGGGTTGGGGGTAACAAAAGCACAAGTTCACTTTTGTTAGGGTTGATCCAGGGACGACCCCCGTCAACCGGTGTGCCATCAAAGAAAGATAACAGGGGATGGGGTTAAGTCCCGGCTAGACTAAGTGCTGGTCAGCCACAACTTAAGGGAGGTAGGGATGAGATGTGGTTAATGAGATGTGGTTTAATGAGATGTGGTTTTGGATGAGATGTGGTTTTGGATGAGATGTGGTTTATGGATGAGATGTGGTTTAATGAGATGTGGTTTAATGAGATGTGGTCAGGGGATGTACTGATTAGTTGGATGTTATGTCCCTTGAGAATCGGGAGTGGCTGTAAGGAGACGGTTTCCTTATTAATTATTAAGTGGGTATAATCCATTGTAAATTATTAGGGGGGTGGGTATAACCCAGTAATGAAGGGGATAAATAACATGGTGGTTTGGATATAATCCGGTGCCGTGTGGAAAGGGTTAGGGATAACATCTTAGAATATAATTTTATGGAAAAAAAGAATAGTGAGTTTAACTCAGAAGTAGGGGTAGAAAGAAAGGATTAGAGAATAATTCAGAAAATGAATTAGAGTTTTGTAAAACAGAAAGAAGAATTGGTTAATAACTAAAATC
E001ATGAAAATCAAGGATATGAATGTTGATGAAACATTCCACCCACGAACAATCGATCTTTACAAAGCTTGTTGTGAAAATGGCGACTTGGGTGTTCGCAAAGGATGTACTCCACTTCTGCCACACGTTGCGATCATGTTCTATTTGATTCCTCTTCTGCACATTATCATGGGTATTTTTGACAAATATATCTTCAATCCCCTCTGGAAATATTCTGATACTTTGGATAACACTACTTCTTTTCCTATCCTGAAAACACGAAAAGCAACTCTAAAAAACGCTGTTAACCTAATTAAAAGTGCGGAAGAAAAGTATCAAGGAGCCACCGGAAAGATGAAATTGGAGTCGCATGCTGAACTGAAAGCACTTCAATCGGAAAAATTGTTGCTCGATACAATTGTGAATGGTACTCCCGAAGGAACACTTGAAAAAATGGGACAGTGTTGGGCTAAGTTTGGAGCGGACAAGCAGGCTTGGTTCCAATCATTTTGCGGAAACCATTTGAAATTGCTGCTAACGCCGGCTGTTGTAGAGGAGACTTTCAACATTTTTGGCCCAAATTTATGCCCAATGTTGCTCGGATTGAAATCAGCAATGGGAAAGCTTTCAACTATTATGTCACTTTCGGGAAACAAGTTTTTAAATGATTCCGACGTCTTAATACTTCAAAATTCGATTCGCGGATTTGTGGAGGATTTGAAAGTAGCGGTTCCCGAAGAAACAATTATTTTAAAGCTGCACTTGTTGGTCTACCATGCACCACAAATGGCAAAAGATGTGAGAAACATTGGAAGGATCACAGAACAAGGAGTTGAATCTGTCCACGCGATTTTCAATGCACTTGAGAGGAGATTTTGCAATTACCGGGACAAGAAAAGGCGTTACATCCATGTTCTGAGAGAGCTCATGTGTCGTAACATCATGAATGACATGACTATGAACACGTCCATTCCCGGTCTTTCCATCGTACCAAAAGATGCAACAGTTCTGCCAATTTCTTCGCAAAATGATCTTCGGGACCCAAAAGCAGTTATTCGGGACGTCACGGCTGCCCAAAAAAGAAAAAATTTAGCGAAAAAAAAAATCAATTTTCGCTCCAGGAAAAGGCTTCCACAATCGACAAAATCTCGAAATGCTGTGCCCGACTTCTCACAAAACGTACAAACTTCTATTGCATTTGGAGGCAATTCAACGAAAATTGGATTCCGTGGTCTACCGAGTAATGCTCTTTCTCGTCCGAACCCGGTGGCAATCACACAAACTTGCTCGACAAGCCAGCCAATCACTAGAAGCCATCCACTTGTTGCTCCACCAGTATCCTATCAACTTCCGAAATGCAGTAATAGTTTAGCTGAAAAAATTCGAGTAAGTTGTGGGCAAGCAAGAAGGAGTGCTGCAGAATCTTCTTCGACTGAAAGCCACGTGGACACAAATTCGAAGAAGAAAGTTTACAGAATAAAATTCGTCCAAAAAAGTCGTGAAATTCCGAAGAAAAAACCGTTCGACCCGACGCTCACCGACGACACATCTCCATCCGAGTTCTTCGAAGACTGGTTTCTCAACTTCCCAGGAAGTACGGGCCCAGCCCCCCAGACCGGCCGCGACCCAAATGGCCCGACGACTGCGACGGCTCCACAAGGCTCTGGCTCCCCAGGAAGTGTGGATCCAATCCGCGGATCACGTCGTTCTGTACGACAAGATAGATGTGGTGCACGCAGCGATCAACAGGATCTCCCTCGCGATGGAAGTCTCTGGAGGATTCAATGCTCACACGCCACCACCATCCGAAGAGCAACCTCCACCACAACTCGTACCAGCCGCACAGGAGTTCCCACCACCACTTCGCGTTCCTGCTCCACAACTATTTGGACCACCGCCACCACAACTCCAGCAACAGCAGCAACAACACCAGCCGGTCAGACGCCGATACCAACCAAGGATCGCCAAGAAATTGGCACGAGGACAATCCCCATCGAATATCTCGATATTCGATCACTAAATTTTTATCTTTTAAATTTTTTGAAATTCCCCCCTCACCACTCCTCACCGGTATCTGATACCACATTGTTGAAGCTTCGCGATGGAGAGCGTGGAGCGTCGGATTCCCTGACTGCTGCAGCGGCAGGAGAGTTTGGGTGCGATAACAAGTTTCTCGGTTTTCAAAGAAGAATGACTTTTCATCTTGGAGGTGGAAGTCTTGATCCCGACTCCGGTGGTGGCAGCTTGGGAAGGGAATCCAGGACCCCATTCTCCACTTCATCATCCATAGCATTGTTGCTGACGCGTATCGCACTTAAGACTGAAGACTTGAAGCACAAAGATAAGTCTTCATCCGACTGGCTTAACGCCAATATCGATTGTGACAAGCAGCAGCATATGGACTACATCAAGGATCTTCACAAATGGTACAAAGACCTGACTCAATACTTGGTCGAAGCCAATTCATTGCCGGATATCATCGAGGAGATGTTCAAGGACGTCGCCGAGAAGGCAAAGGATACAGATCTCAAAGACTATATGCAAGACTATCAAGCTGACTATACCGAGCTGACTCCGCGTAACTTTATACGACCCAGACGGGCTGACGATCCAATCGTAAGCCTCAAAAAACATCTTGAAGACAACTGCGCGGAAGATTGGCGACGTACTTTGGTTGATGTCCAACGGGACAGAAAACTAAAGGAAAACCTCCTGAACCTGCATATTCAACAAAAGACGGGTAATACTACCTCCAGACTCGTGGAGAATTGGCAAGAATTTCTCGATGGAGATCCGTGCCCTCCCTGCAAAAAAGACCATCCACTTCAAACGTGCACAATGGGTGCGATTGAAGTCAAACGCTTCTGCATCAACAATGGTAGATGCACGATTTGCTCGTCACCGAGTCATATAACAGGAAACTGTTCTTATGCTCAGTCAATGCAAGACAATACGAATTCTCGAATTCAAAGACAGAGACAAAATCATACTGATTCAGACATTTTTTGA
I007	558	ATAATTTTATGGAAAAAAAGAAT	580	690
E001	1060	AAAAATTTAGCGAAAAAAAAAAT	1082	2986
I008CATGCGGTTAAAACTTAAATTGTCTATAGTATGCTAGGTGCTGATTAGACCGGTCTGTCTTTTACTAACAATAAAGACCACTGAACTCTGTATCTGATAGCTGCTAATTTCTGAACAACCTTTGACAATTTGTCTTTGGAAGTTGCTAATTTAGGTTTCTGTACTATTAATTTC
E001ATGAAAATCAAGGATATGAATGTTGATGAAACATTCCACCCACGAACAATCGATCTTTACAAAGCTTGTTGTGAAAATGGCGACTTGGGTGTTCGCAAAGGATGTACTCCACTTCTGCCACACGTTGCGATCATGTTCTATTTGATTCCTCTTCTGCACATTATCATGGGTATTTTTGACAAATATATCTTCAATCCCCTCTGGAAATATTCTGATACTTTGGATAACACTACTTCTTTTCCTATCCTGAAAACACGAAAAGCAACTCTAAAAAACGCTGTTAACCTAATTAAAAGTGCGGAAGAAAAGTATCAAGGAGCCACCGGAAAGATGAAATTGGAGTCGCATGCTGAACTGAAAGCACTTCAATCGGAAAAATTGTTGCTCGATACAATTGTGAATGGTACTCCCGAAGGAACACTTGAAAAAATGGGACAGTGTTGGGCTAAGTTTGGAGCGGACAAGCAGGCTTGGTTCCAATCATTTTGCGGAAACCATTTGAAATTGCTGCTAACGCCGGCTGTTGTAGAGGAGACTTTCAACATTTTTGGCCCAAATTTATGCCCAATGTTGCTCGGATTGAAATCAGCAATGGGAAAGCTTTCAACTATTATGTCACTTTCGGGAAACAAGTTTTTAAATGATTCCGACGTCTTAATACTTCAAAATTCGATTCGCGGATTTGTGGAGGATTTGAAAGTAGCGGTTCCCGAAGAAACAATTATTTTAAAGCTGCACTTGTTGGTCTACCATGCACCACAAATGGCAAAAGATGTGAGAAACATTGGAAGGATCACAGAACAAGGAGTTGAATCTGTCCACGCGATTTTCAATGCACTTGAGAGGAGATTTTGCAATTACCGGGACAAGAAAAGGCGTTACATCCATGTTCTGAGAGAGCTCATGTGTCGTAACATCATGAATGACATGACTATGAACACGTCCATTCCCGGTCTTTCCATCGTACCAAAAGATGCAACAGTTCTGCCAATTTCTTCGCAAAATGATCTTCGGGACCCAAAAGCAGTTATTCGGGACGTCACGGCTGCCCAAAAAAGAAAAAATTTAGCGAAAAAAAAAATCAATTTTCGCTCCAGGAAAAGGCTTCCACAATCGACAAAATCTCGAAATGCTGTGCCCGACTTCTCACAAAACGTACAAACTTCTATTGCATTTGGAGGCAATTCAACGAAAATTGGATTCCGTGGTCTACCGAGTAATGCTCTTTCTCGTCCGAACCCGGTGGCAATCACACAAACTTGCTCGACAAGCCAGCCAATCACTAGAAGCCATCCACTTGTTGCTCCACCAGTATCCTATCAACTTCCGAAATGCAGTAATAGTTTAGCTGAAAAAATTCGAGTAAGTTGTGGGCAAGCAAGAAGGAGTGCTGCAGAATCTTCTTCGACTGAAAGCCACGTGGACACAAATTCGAAGAAGAAAGTTTACAGAATAAAATTCGTCCAAAAAAGTCGTGAAATTCCGAAGAAAAAACCGTTCGACCCGACGCTCACCGACGACACATCTCCATCCGAGTTCTTCGAAGACTGGTTTCTCAACTTCCCAGGAAGTACGGGCCCAGCCCCCCAGACCGGCCGCGACCCAAATGGCCCGACGACTGCGACGGCTCCACAAGGCTCTGGCTCCCCAGGAAGTGTGGATCCAATCCGCGGATCACGTCGTTCTGTACGACAAGATAGATGTGGTGCACGCAGCGATCAACAGGATCTCCCTCGCGATGGAAGTCTCTGGAGGATTCAATGCTCACACGCCACCACCATCCGAAGAGCAACCTCCACCACAACTCGTACCAGCCGCACAGGAGTTCCCACCACCACTTCGCGTTCCTGCTCCACAACTATTTGGACCACCGCCACCACAACTCCAGCAACAGCAGCAACAACACCAGCCGGTCAGACGCCGATACCAACCAAGGATCGCCAAGAAATTGGCACGAGGACAATCCCCATCGAATATCTCGATATTCGATCACTAAATTTTTATCTTTTAAATTTTTTGAAATTCCCCCCTCACCACTCCTCACCGGTATCTGATACCACATTGTTGAAGCTTCGCGATGGAGAGCGTGGAGCGTCGGATTCCCTGACTGCTGCAGCGGCAGGAGAGTTTGGGTGCGATAACAAGTTTCTCGGTTTTCAAAGAAGAATGACTTTTCATCTTGGAGGTGGAAGTCTTGATCCCGACTCCGGTGGTGGCAGCTTGGGAAGGGAATCCAGGACCCCATTCTCCACTTCATCATCCATAGCATTGTTGCTGACGCGTATCGCACTTAAGACTGAAGACTTGAAGCACAAAGATAAGTCTTCATCCGACTGGCTTAACGCCAATATCGATTGTGACAAGCAGCAGCATATGGACTACATCAAGGATCTTCACAAATGGTACAAAGACCTGACTCAATACTTGGTCGAAGCCAATTCATTGCCGGATATCATCGAGGAGATGTTCAAGGACGTCGCCGAGAAGGCAAAGGATACAGATCTCAAAGACTATATGCAAGACTATCAAGCTGACTATACCGAGCTGACTCCGCGTAACTTTATACGACCCAGACGGGCTGACGATCCAATCGTAAGCCTCAAAAAACATCTTGAAGACAACTGCGCGGAAGATTGGCGACGTACTTTGGTTGATGTCCAACGGGACAGAAAACTAAAGGAAAACCTCCTGAACCTGCATATTCAACAAAAGACGGGTAATACTACCTCCAGACTCGTGGAGAATTGGCAAGAATTTCTCGATGGAGATCCGTGCCCTCCCTGCAAAAAAGACCATCCACTTCAAACGTGCACAATGGGTGCGATTGAAGTCAAACGCTTCTGCATCAACAATGGTAGATGCACGATTTGCTCGTCACCGAGTCATATAACAGGAAACTGTTCTTATGCTCAGTCAATGCAAGACAATACGAATTCTCGAATTCAAAGACAGAGACAAAATCATACTGATTCAGACATTTTTTGA
I008	40	GCTGATTAGACCGGTCTGTCTTTTACTAACAATAAA	75	175
E001	2530	GCTGACTATACCGAGCTGACTCCGCGTAACTTTATA	2565	2986
#936	201	108	108	140	579	65	363	485	2985	
     gene            complement(235130..238252)
I001CACAGAAAAAAACAAAAACAACTAGAAGAAGTTAAAATTTGTAAAAAAGAGTGCTCGTTGGCGACAAAAGGTCTGTTTCTTCAAGTAAAAAGCGAAGACTCTGACTTAAACTAGTAAAAAAGAGAGCTTAAAAGCACTAAATTTTAAAAGAAGAAGAGTTTTATGCTTTTAGCAGCATTAAGAACTTAATAAAGCTAAAAAATGTC
E001ATGCCTTTAATCAGATTCACCATACTTGATTTAGTCTATTTTCTCGTCGAAAATCGATTATTTCAACCAAAAACGCTCTTCCTTCTAAAAATTGGCACGGCGCCAAGAAAAAAGGGGGCGGAGTCTTCTACAAAAGTGCGCACGCGGCGCGACCGCGACGCGGCCACGACCTTTAAAAACAAGTTGCATTTACCTCACACCACATCTGCAGCAGCCTACCGTACTCACACGCTTCACACCAACACACTTCACACCACCACGACAAGACACGGCACGGCGAACGGGACATGGCCTAGAAAGTTGCGAAAACTAGTCCCGCGGCTGCACGAAAGACCACAAATCGCCGCAAAAATCGACCGCATCATCCGCGAAAAGGCGAAAAACGTCAAAAACTCAATATCATGCGCCCAAATTATTGATTTTTTCAAATTTCGTGAAAATCGATATTTAAAAATTGTTTCCCTTATAATATTCATGCAATATTTCCAGATGACAAAAGTATACTTCAAACAAAAAAGAAAAGAAAAATCTTGTGCAGGCCTTCTTTTAGCAAATGCCCAGAGAGCAAGGAACAGTGCTAATGGAGTTTCAAAAGATCAAACTGAAGAGGAAGAACTGAACAATTCGAAAGTGGAGACGTGCAGCTCGTCGCCACAGGCTAATCAGGAAATCAGTTCAGAAGATCGAAACTCCCACCATCCCGACATTGCTTCCAGTAGCTCCGCAACTACATGCAGGTCGTCAAATTGTTTCAATATGGATGAAGGAATTCTGACGAGAGACGTGGAAATGGATTTTAGTGACGAAATTCCGACTTTTTCTCACAATGTAATTTTTTTCAATATTTCAAAACTAATATTATATGATTTTGCTGAGATTCTCCAATCCCGTATTTCCACCGACACCTTTACGAAACTCGTTCAGTACACCGAGGAAGAAATACAAAAGCGGATTGATGAGTTTGCGGTGTTTTCGGAAGAAATGCAAATAGTCCGCCATGAAAATATCACTATAAGAGCATCTAATTCTTCGCTGCAAATGGAAGTATGCAATATACGAACGATCGTCAGTGGTATAGAAGGTCGATTGGTGAGAAGCTGTGCAGATGTGAAGAAAAGTGGCAAAGCTATGGTTCTGAGTCTACAAAGACACGCCGAAGAAGTTGAAAACCTTAAAAAATCAGCTTTTAAAGTTAATATTTCGAATCTAAGAAGCAAAAGTTGTATCAAAAATCGATTTCGCAAAGCTCTTCACTTGCTTCAACACGAAATCTGCCTCGAGGATGACGTCGGACAATTTATTCGAAAATTCACAAAATTCCTGAATTCAGAAGAGAATCAAAGCTACAAAAACAAGCTTTCAAACTTTGAGGCCGTTGACTTTTTATCAAAATGCGGATTATCTCTAAGTCAGATGGAAAAAATCAAAAACTATTTGACTAATGCCATTGGCTATGATTTGCTTCCATCGGTAAAGAACACAAGAGATTTGTCAATCCAGTTATCAATGATCTCCAGTTTCAAAGTTTCCACTTCGTTCGACAATAAAGGAAAAGTGATTACCATTGTGCAGTGCATGAAAATTGCAGAAGTTTTAGCCTATCGAATAGAGCTTCTATGCAATTCAAATCAATTTGTGGACGACGGATACACGAAAGGAGTAATCAAGATTGGAGTCGTTGGTGACGCTGGAGGTGGAAGCACAAAGTTGGCATTGGTAATCGGAAACGTATCTCGACCGAATTCTTCGAGACACGTTATGGTAATTGCAGTATATGACGGATCCGACAATTATTCGTCTCTGAAAAAATTCATTCCGGACGTTCTTGAGCAGCTTGGCAAGCTAACGAAAATTTGA
I001	12	ACAAAAACAACTAGAAGAAGTTAAAATTTGTAAAAAA	48	207
E001	1143	ACAAAGACACGCCGAAGAAGTTGAAAACCTTAAAAAA	1179	1858
I002CACGAAATAAAAAAAAGTACTCCAACGCCCTCAAAAAGCTGCAAAAAAAGCACAAAAAACTACAAAAGAGCAGCAAAAAAGAACAAAAGAAGCAATTTTTAACTTTATTTTTATTATAAAAGTC
E001ATGCCTTTAATCAGATTCACCATACTTGATTTAGTCTATTTTCTCGTCGAAAATCGATTATTTCAACCAAAAACGCTCTTCCTTCTAAAAATTGGCACGGCGCCAAGAAAAAAGGGGGCGGAGTCTTCTACAAAAGTGCGCACGCGGCGCGACCGCGACGCGGCCACGACCTTTAAAAACAAGTTGCATTTACCTCACACCACATCTGCAGCAGCCTACCGTACTCACACGCTTCACACCAACACACTTCACACCACCACGACAAGACACGGCACGGCGAACGGGACATGGCCTAGAAAGTTGCGAAAACTAGTCCCGCGGCTGCACGAAAGACCACAAATCGCCGCAAAAATCGACCGCATCATCCGCGAAAAGGCGAAAAACGTCAAAAACTCAATATCATGCGCCCAAATTATTGATTTTTTCAAATTTCGTGAAAATCGATATTTAAAAATTGTTTCCCTTATAATATTCATGCAATATTTCCAGATGACAAAAGTATACTTCAAACAAAAAAGAAAAGAAAAATCTTGTGCAGGCCTTCTTTTAGCAAATGCCCAGAGAGCAAGGAACAGTGCTAATGGAGTTTCAAAAGATCAAACTGAAGAGGAAGAACTGAACAATTCGAAAGTGGAGACGTGCAGCTCGTCGCCACAGGCTAATCAGGAAATCAGTTCAGAAGATCGAAACTCCCACCATCCCGACATTGCTTCCAGTAGCTCCGCAACTACATGCAGGTCGTCAAATTGTTTCAATATGGATGAAGGAATTCTGACGAGAGACGTGGAAATGGATTTTAGTGACGAAATTCCGACTTTTTCTCACAATGTAATTTTTTTCAATATTTCAAAACTAATATTATATGATTTTGCTGAGATTCTCCAATCCCGTATTTCCACCGACACCTTTACGAAACTCGTTCAGTACACCGAGGAAGAAATACAAAAGCGGATTGATGAGTTTGCGGTGTTTTCGGAAGAAATGCAAATAGTCCGCCATGAAAATATCACTATAAGAGCATCTAATTCTTCGCTGCAAATGGAAGTATGCAATATACGAACGATCGTCAGTGGTATAGAAGGTCGATTGGTGAGAAGCTGTGCAGATGTGAAGAAAAGTGGCAAAGCTATGGTTCTGAGTCTACAAAGACACGCCGAAGAAGTTGAAAACCTTAAAAAATCAGCTTTTAAAGTTAATATTTCGAATCTAAGAAGCAAAAGTTGTATCAAAAATCGATTTCGCAAAGCTCTTCACTTGCTTCAACACGAAATCTGCCTCGAGGATGACGTCGGACAATTTATTCGAAAATTCACAAAATTCCTGAATTCAGAAGAGAATCAAAGCTACAAAAACAAGCTTTCAAACTTTGAGGCCGTTGACTTTTTATCAAAATGCGGATTATCTCTAAGTCAGATGGAAAAAATCAAAAACTATTTGACTAATGCCATTGGCTATGATTTGCTTCCATCGGTAAAGAACACAAGAGATTTGTCAATCCAGTTATCAATGATCTCCAGTTTCAAAGTTTCCACTTCGTTCGACAATAAAGGAAAAGTGATTACCATTGTGCAGTGCATGAAAATTGCAGAAGTTTTAGCCTATCGAATAGAGCTTCTATGCAATTCAAATCAATTTGTGGACGACGGATACACGAAAGGAGTAATCAAGATTGGAGTCGTTGGTGACGCTGGAGGTGGAAGCACAAAGTTGGCATTGGTAATCGGAAACGTATCTCGACCGAATTCTTCGAGACACGTTATGGTAATTGCAGTATATGACGGATCCGACAATTATTCGTCTCTGAAAAAATTCATTCCGGACGTTCTTGAGCAGCTTGGCAAGCTAACGAAAATTTGA
I002	45	AAAAAGCACAAAAAACTACAAAAGAGCAGCAAAAAAGAACAAAAGAAGCAATTTTTAA	102	125
E001	1305	AAAATTCACAAAATTCCTGAATTCAGAAGAGAATCAAAGCTACAAAAACAAGCTTTCA	1362	1858
I003CACTCAACAAAAAAAACTGTATAGAGTTTTTGACAACCAGGTCTAAAAAAAATTTCTCGGATACCATACTTTTTTATGTATGTACCGCCAAGACTTAAAATTACTAAATCCACATATCGTACCCGGGTTGAACTAATAAAAAAACTTAAATCACTTTTTAGTCGTGTAAAAACATATTTTTTAATGAAAGGAGTTCTTGACAACCAGGTCTAAAAAAAATTTGCAGAATCTTATATCTTTTTTAGTACGACCAAAAATTAAACTTTCTAAGTCCGAAAATCGTACCCGGGTTCAAATGACAAAAACCGTAAAGCACTTTTTAGCTATTAAGCTTGCTTTTTAATAAAAAGAGTTGTTTTTAACCAGAGTCTTAAAAACTTTGGAAAAAATTAATATGTGACTTTATACGACTAAAGTTTAACTATTCAAAACTTACAAGTCGGCTGCCTAAAACGTTAATAAAAAAAGCTAAATCACTTATAAGTGTAAAGACTTGTTTTTAACTTAAAAAAGCTTTTGACAACCAGGTCTAAAAAATTTTTCTAGGATTTTATACTTATTTTCGTACGACTAAGATTTAAGTTTTGTAAGTCGAGTTATAGTACGCGGATTTAATAACTAAAAAAGTTTAAAGCACTTTTAGTCACCTTTTAGTCATGTAAAGACTTGCTTTTCATAAAAAAAAAGTTTTTGACAACCAGGTCTAAAAAATTTTTCTAGGATTTTATACTTATTTTCGTACGACTAAGATTTAAGCTTTGTAAGTC
E001ATGCCTTTAATCAGATTCACCATACTTGATTTAGTCTATTTTCTCGTCGAAAATCGATTATTTCAACCAAAAACGCTCTTCCTTCTAAAAATTGGCACGGCGCCAAGAAAAAAGGGGGCGGAGTCTTCTACAAAAGTGCGCACGCGGCGCGACCGCGACGCGGCCACGACCTTTAAAAACAAGTTGCATTTACCTCACACCACATCTGCAGCAGCCTACCGTACTCACACGCTTCACACCAACACACTTCACACCACCACGACAAGACACGGCACGGCGAACGGGACATGGCCTAGAAAGTTGCGAAAACTAGTCCCGCGGCTGCACGAAAGACCACAAATCGCCGCAAAAATCGACCGCATCATCCGCGAAAAGGCGAAAAACGTCAAAAACTCAATATCATGCGCCCAAATTATTGATTTTTTCAAATTTCGTGAAAATCGATATTTAAAAATTGTTTCCCTTATAATATTCATGCAATATTTCCAGATGACAAAAGTATACTTCAAACAAAAAAGAAAAGAAAAATCTTGTGCAGGCCTTCTTTTAGCAAATGCCCAGAGAGCAAGGAACAGTGCTAATGGAGTTTCAAAAGATCAAACTGAAGAGGAAGAACTGAACAATTCGAAAGTGGAGACGTGCAGCTCGTCGCCACAGGCTAATCAGGAAATCAGTTCAGAAGATCGAAACTCCCACCATCCCGACATTGCTTCCAGTAGCTCCGCAACTACATGCAGGTCGTCAAATTGTTTCAATATGGATGAAGGAATTCTGACGAGAGACGTGGAAATGGATTTTAGTGACGAAATTCCGACTTTTTCTCACAATGTAATTTTTTTCAATATTTCAAAACTAATATTATATGATTTTGCTGAGATTCTCCAATCCCGTATTTCCACCGACACCTTTACGAAACTCGTTCAGTACACCGAGGAAGAAATACAAAAGCGGATTGATGAGTTTGCGGTGTTTTCGGAAGAAATGCAAATAGTCCGCCATGAAAATATCACTATAAGAGCATCTAATTCTTCGCTGCAAATGGAAGTATGCAATATACGAACGATCGTCAGTGGTATAGAAGGTCGATTGGTGAGAAGCTGTGCAGATGTGAAGAAAAGTGGCAAAGCTATGGTTCTGAGTCTACAAAGACACGCCGAAGAAGTTGAAAACCTTAAAAAATCAGCTTTTAAAGTTAATATTTCGAATCTAAGAAGCAAAAGTTGTATCAAAAATCGATTTCGCAAAGCTCTTCACTTGCTTCAACACGAAATCTGCCTCGAGGATGACGTCGGACAATTTATTCGAAAATTCACAAAATTCCTGAATTCAGAAGAGAATCAAAGCTACAAAAACAAGCTTTCAAACTTTGAGGCCGTTGACTTTTTATCAAAATGCGGATTATCTCTAAGTCAGATGGAAAAAATCAAAAACTATTTGACTAATGCCATTGGCTATGATTTGCTTCCATCGGTAAAGAACACAAGAGATTTGTCAATCCAGTTATCAATGATCTCCAGTTTCAAAGTTTCCACTTCGTTCGACAATAAAGGAAAAGTGATTACCATTGTGCAGTGCATGAAAATTGCAGAAGTTTTAGCCTATCGAATAGAGCTTCTATGCAATTCAAATCAATTTGTGGACGACGGATACACGAAAGGAGTAATCAAGATTGGAGTCGTTGGTGACGCTGGAGGTGGAAGCACAAAGTTGGCATTGGTAATCGGAAACGTATCTCGACCGAATTCTTCGAGACACGTTATGGTAATTGCAGTATATGACGGATCCGACAATTATTCGTCTCTGAAAAAATTCATTCCGGACGTTCTTGAGCAGCTTGGCAAGCTAACGAAAATTTGA
I003	154	CTTTTTAGTCGTGTAAAAACATATTTTTTAATGAAAGGAGTTCTT	198	768
E001	36	CTATTTTCTCGTCGAAAATCGATTATTTCAACCAAAAACGCTCTT	80	1858
I004CAAGCAAGTCGAGTTAAAACAGTTGAAATTAATTCAACCTCATCAAACAAGATTGAAGTTTTTGCACTAAAAGTC
E001ATGCCTTTAATCAGATTCACCATACTTGATTTAGTCTATTTTCTCGTCGAAAATCGATTATTTCAACCAAAAACGCTCTTCCTTCTAAAAATTGGCACGGCGCCAAGAAAAAAGGGGGCGGAGTCTTCTACAAAAGTGCGCACGCGGCGCGACCGCGACGCGGCCACGACCTTTAAAAACAAGTTGCATTTACCTCACACCACATCTGCAGCAGCCTACCGTACTCACACGCTTCACACCAACACACTTCACACCACCACGACAAGACACGGCACGGCGAACGGGACATGGCCTAGAAAGTTGCGAAAACTAGTCCCGCGGCTGCACGAAAGACCACAAATCGCCGCAAAAATCGACCGCATCATCCGCGAAAAGGCGAAAAACGTCAAAAACTCAATATCATGCGCCCAAATTATTGATTTTTTCAAATTTCGTGAAAATCGATATTTAAAAATTGTTTCCCTTATAATATTCATGCAATATTTCCAGATGACAAAAGTATACTTCAAACAAAAAAGAAAAGAAAAATCTTGTGCAGGCCTTCTTTTAGCAAATGCCCAGAGAGCAAGGAACAGTGCTAATGGAGTTTCAAAAGATCAAACTGAAGAGGAAGAACTGAACAATTCGAAAGTGGAGACGTGCAGCTCGTCGCCACAGGCTAATCAGGAAATCAGTTCAGAAGATCGAAACTCCCACCATCCCGACATTGCTTCCAGTAGCTCCGCAACTACATGCAGGTCGTCAAATTGTTTCAATATGGATGAAGGAATTCTGACGAGAGACGTGGAAATGGATTTTAGTGACGAAATTCCGACTTTTTCTCACAATGTAATTTTTTTCAATATTTCAAAACTAATATTATATGATTTTGCTGAGATTCTCCAATCCCGTATTTCCACCGACACCTTTACGAAACTCGTTCAGTACACCGAGGAAGAAATACAAAAGCGGATTGATGAGTTTGCGGTGTTTTCGGAAGAAATGCAAATAGTCCGCCATGAAAATATCACTATAAGAGCATCTAATTCTTCGCTGCAAATGGAAGTATGCAATATACGAACGATCGTCAGTGGTATAGAAGGTCGATTGGTGAGAAGCTGTGCAGATGTGAAGAAAAGTGGCAAAGCTATGGTTCTGAGTCTACAAAGACACGCCGAAGAAGTTGAAAACCTTAAAAAATCAGCTTTTAAAGTTAATATTTCGAATCTAAGAAGCAAAAGTTGTATCAAAAATCGATTTCGCAAAGCTCTTCACTTGCTTCAACACGAAATCTGCCTCGAGGATGACGTCGGACAATTTATTCGAAAATTCACAAAATTCCTGAATTCAGAAGAGAATCAAAGCTACAAAAACAAGCTTTCAAACTTTGAGGCCGTTGACTTTTTATCAAAATGCGGATTATCTCTAAGTCAGATGGAAAAAATCAAAAACTATTTGACTAATGCCATTGGCTATGATTTGCTTCCATCGGTAAAGAACACAAGAGATTTGTCAATCCAGTTATCAATGATCTCCAGTTTCAAAGTTTCCACTTCGTTCGACAATAAAGGAAAAGTGATTACCATTGTGCAGTGCATGAAAATTGCAGAAGTTTTAGCCTATCGAATAGAGCTTCTATGCAATTCAAATCAATTTGTGGACGACGGATACACGAAAGGAGTAATCAAGATTGGAGTCGTTGGTGACGCTGGAGGTGGAAGCACAAAGTTGGCATTGGTAATCGGAAACGTATCTCGACCGAATTCTTCGAGACACGTTATGGTAATTGCAGTATATGACGGATCCGACAATTATTCGTCTCTGAAAAAATTCATTCCGGACGTTCTTGAGCAGCTTGGCAAGCTAACGAAAATTTGA
I004	45	AAACAAGATTGAAGTTTTTG	64	76
E001	1662	AATCAAGATTGGAGTCGTTG	1681	1858
I005CAAGCTTATTAGAGGTTACAACTCGTTTAAGGCGTCTAGTTTTACGAGGCTGATTGCTAGCTTGCTGACTTTTTACTTTTTTTACTTTATAGTC
E001ATGCCTTTAATCAGATTCACCATACTTGATTTAGTCTATTTTCTCGTCGAAAATCGATTATTTCAACCAAAAACGCTCTTCCTTCTAAAAATTGGCACGGCGCCAAGAAAAAAGGGGGCGGAGTCTTCTACAAAAGTGCGCACGCGGCGCGACCGCGACGCGGCCACGACCTTTAAAAACAAGTTGCATTTACCTCACACCACATCTGCAGCAGCCTACCGTACTCACACGCTTCACACCAACACACTTCACACCACCACGACAAGACACGGCACGGCGAACGGGACATGGCCTAGAAAGTTGCGAAAACTAGTCCCGCGGCTGCACGAAAGACCACAAATCGCCGCAAAAATCGACCGCATCATCCGCGAAAAGGCGAAAAACGTCAAAAACTCAATATCATGCGCCCAAATTATTGATTTTTTCAAATTTCGTGAAAATCGATATTTAAAAATTGTTTCCCTTATAATATTCATGCAATATTTCCAGATGACAAAAGTATACTTCAAACAAAAAAGAAAAGAAAAATCTTGTGCAGGCCTTCTTTTAGCAAATGCCCAGAGAGCAAGGAACAGTGCTAATGGAGTTTCAAAAGATCAAACTGAAGAGGAAGAACTGAACAATTCGAAAGTGGAGACGTGCAGCTCGTCGCCACAGGCTAATCAGGAAATCAGTTCAGAAGATCGAAACTCCCACCATCCCGACATTGCTTCCAGTAGCTCCGCAACTACATGCAGGTCGTCAAATTGTTTCAATATGGATGAAGGAATTCTGACGAGAGACGTGGAAATGGATTTTAGTGACGAAATTCCGACTTTTTCTCACAATGTAATTTTTTTCAATATTTCAAAACTAATATTATATGATTTTGCTGAGATTCTCCAATCCCGTATTTCCACCGACACCTTTACGAAACTCGTTCAGTACACCGAGGAAGAAATACAAAAGCGGATTGATGAGTTTGCGGTGTTTTCGGAAGAAATGCAAATAGTCCGCCATGAAAATATCACTATAAGAGCATCTAATTCTTCGCTGCAAATGGAAGTATGCAATATACGAACGATCGTCAGTGGTATAGAAGGTCGATTGGTGAGAAGCTGTGCAGATGTGAAGAAAAGTGGCAAAGCTATGGTTCTGAGTCTACAAAGACACGCCGAAGAAGTTGAAAACCTTAAAAAATCAGCTTTTAAAGTTAATATTTCGAATCTAAGAAGCAAAAGTTGTATCAAAAATCGATTTCGCAAAGCTCTTCACTTGCTTCAACACGAAATCTGCCTCGAGGATGACGTCGGACAATTTATTCGAAAATTCACAAAATTCCTGAATTCAGAAGAGAATCAAAGCTACAAAAACAAGCTTTCAAACTTTGAGGCCGTTGACTTTTTATCAAAATGCGGATTATCTCTAAGTCAGATGGAAAAAATCAAAAACTATTTGACTAATGCCATTGGCTATGATTTGCTTCCATCGGTAAAGAACACAAGAGATTTGTCAATCCAGTTATCAATGATCTCCAGTTTCAAAGTTTCCACTTCGTTCGACAATAAAGGAAAAGTGATTACCATTGTGCAGTGCATGAAAATTGCAGAAGTTTTAGCCTATCGAATAGAGCTTCTATGCAATTCAAATCAATTTGTGGACGACGGATACACGAAAGGAGTAATCAAGATTGGAGTCGTTGGTGACGCTGGAGGTGGAAGCACAAAGTTGGCATTGGTAATCGGAAACGTATCTCGACCGAATTCTTCGAGACACGTTATGGTAATTGCAGTATATGACGGATCCGACAATTATTCGTCTCTGAAAAAATTCATTCCGGACGTTCTTGAGCAGCTTGGCAAGCTAACGAAAATTTGA
I005	62	TTGCTGACTTTTTACTTTTTTT	83	95
E001	818	TTTCTCACAATGTAATTTTTTT	839	1858
#193	133	66	244	298	923	1857	
     gene            complement(248624..251580)
I001CATTTTATAACGTATTTTTAAAGATTAAATTTATTTTTATATTATTTTCAAATTTTAAGCTTAAAGGTC
E001ATGACTCCGAATCGTAAAAGCACGGATTCGTACAACATGCTCGGCGCGTCGTTCGATTTCGACCCGGATTTCTCGCTTTTGTCGAAAAAAACTCACAAGAACAAGAATCCAAAGCCGCCGGTCAAGCTTCTCCCCTACCGCCACGGAAGCAACACCACCTCCTCCGACTCGGACAGCTTTATCCTCAACAGTGGATCGGGATCATCCGACGATGAGACCCCACCACCAGTGGCTCCGATTTTCATTTCGCTCGAAGATGTGCTGCTCAACGGGCAGCTCATCGATTTCGCAATCTATCCATCGGGGAAATTCGACCACTCCAACACCATCCACTCGGACAGCTATGCCTTCGGATCTGGATCTTCAGACGATGAGACTGCACCACCGGTGGCTCCGATCACCATCTCGCTCCAGGATGTACTGCTCAACGGTCAGCTGATCGATTTTTTAATCGATCGATACGGTGTAAAGGAATCGGCGGACGTTGGAAACGTTCAGAATGCCGGTCAGATGGCGGTGCCGGAGCCAAATGATGCTCGTAACAAGAGAAAACGATTCACACCTGAAAGAATCTCACCGAATGGACGTCAAAGTGAAATGGAAGAGCCTCAAGATACCCATCGGAATTCGGAATCTCCTGATGCTCAACAATTCCAATGCTCCATTTGTAATGATGAATTTCGGACAGGCTCGCCACGTCTACCATCTGCATACCCTTCCCTATCCGTATTACTGCGGTATCTGTGGGCTGTCGTATACTGCAACAAGGCTTGTGCACTGGAATCACGTCAGAGTTCACCATGCTGGAGAGATACCACTTCGTCAGGGTCGGACCATGGCGGAGTTGAGGGATCAGTAATACATACCATGCAAGCTAAACATCAAAAATTTATTTTCAGCGCCGCCGAACTTACACGCATGATGATTGCCAACGAGGCCTTCCCTTACGCTGTTGAAGCTTAA
I001	27	AAATTTATTTTTA	39	70
E001	886	AAATTTATTTTCA	898	964
I002CATTCCAAGAACCTCCGGTTGATAGGTGATTTAAGGCTTCTAGTCTAAGCATTTCGGCACAAGCTCTTCGAGTGGTTTAGGTGCTGCGAGAAGCACCCCGAGACGGTGTCAGCTTTACCGTTAAAGTAGCAAGTCTTCGAGCAGCTCGAGCGTTGTGGTCCCTTAACGAAGCAGTTTACTAGCTGCCTCCCGAAAACCGGTAGACGTTCCTATTTGAGCGTACAGCTCAACACGTCAACAGAGCGGCGCTTTTTAAGGGTTTTAGCGATTAAAACGCTGAAAAGGCGGCCTTTTTACCATAGGTCCCAGAGCAGTGCTGTTTTAAAACAATTAGGTTTTTCCACGTGAAGAAATTTCTCATGACATCGAAGTTTGAAAGCAACGGTACCTTAAAAATAATTAAGCAGTGAAAAAAGGAGGCCAAAAACGGGTTAAAAATACTTTTGTTCTCTTTTTAACGACTTTTTAGCTATTTTTAAAAAGCGAAACAGCACCGCTCTAGAATCATAATAATGTCCTTGTGTTTTAAGACTTTTACGCATGACATGTTGTATAAGCTGCGCGTTTTATCCCAGAGCATCGCTTTTGATGTCATTATGAAAAGTTTACCGATGACATCACAGCTAAATGCCCCGAGCTAATTTTTTAATTAAAGACTTGTAGCTCGGGGCATTAAGCTGTGATGTCATCGGTAAACTTTTCCTAATGACATCAAAAGCGATGTTCTATAAAACACGCAGTCTATACAACACGTCATGCGTAAAAGGTTTAAAAAACAAGGGCATTATCACAGTAAATGGCCAAAAAGACCTTTTTAGCATTTTTTTGGAAATGTTAATTTTAACAAAAACTGCCTTGTTTTTCATTTTTTGTATTTTTATCGAGGATTTTTCTTCTTTTTACTGATTTAAAATTCTATAAAAGAGCTTTTTTTAGAAAATCCCAATTTTTTTTTCAGTTCTAAAATTAATAACCACCAAAAGACATTATTTTAAAAAATTTTTAAGGCTGTTTGACTTTTCTATGCCTTTCAACTTTAATGGGTAAAAAAGCTTTAAAATCTCGATTAAAACCACAAAGGTTCAAGTTGTTAAGTAAGAGGTTTGAAAATTTTAGTTTAAAACCAAATAAAACTCCTTTTTACTGATTTAAAACGTTATAAAAGGGCTTTTTTAACTTTAAATAAGTTTTATAGCTATCTAACTTTTAGTTTTAACACTGTGTCTTTTTAATTGTTTTATACTTTAAAGTTGGGAAAACAAGTTTAAAAACCCCGAGCAAAACAGGAAAAATCCGGAAAAGTTCAGATTTTTTAGTTTTTAACCAGTTAAAAGTC
E001ATGACTCCGAATCGTAAAAGCACGGATTCGTACAACATGCTCGGCGCGTCGTTCGATTTCGACCCGGATTTCTCGCTTTTGTCGAAAAAAACTCACAAGAACAAGAATCCAAAGCCGCCGGTCAAGCTTCTCCCCTACCGCCACGGAAGCAACACCACCTCCTCCGACTCGGACAGCTTTATCCTCAACAGTGGATCGGGATCATCCGACGATGAGACCCCACCACCAGTGGCTCCGATTTTCATTTCGCTCGAAGATGTGCTGCTCAACGGGCAGCTCATCGATTTCGCAATCTATCCATCGGGGAAATTCGACCACTCCAACACCATCCACTCGGACAGCTATGCCTTCGGATCTGGATCTTCAGACGATGAGACTGCACCACCGGTGGCTCCGATCACCATCTCGCTCCAGGATGTACTGCTCAACGGTCAGCTGATCGATTTTTTAATCGATCGATACGGTGTAAAGGAATCGGCGGACGTTGGAAACGTTCAGAATGCCGGTCAGATGGCGGTGCCGGAGCCAAATGATGCTCGTAACAAGAGAAAACGATTCACACCTGAAAGAATCTCACCGAATGGACGTCAAAGTGAAATGGAAGAGCCTCAAGATACCCATCGGAATTCGGAATCTCCTGATGCTCAACAATTCCAATGCTCCATTTGTAATGATGAATTTCGGACAGGCTCGCCACGTCTACCATCTGCATACCCTTCCCTATCCGTATTACTGCGGTATCTGTGGGCTGTCGTATACTGCAACAAGGCTTGTGCACTGGAATCACGTCAGAGTTCACCATGCTGGAGAGATACCACTTCGTCAGGGTCGGACCATGGCGGAGTTGAGGGATCAGTAATACATACCATGCAAGCTAAACATCAAAAATTTATTTTCAGCGCCGCCGAACTTACACGCATGATGATTGCCAACGAGGCCTTCCCTTACGCTGTTGAAGCTTAA
I002	260	TTTTAGCGATTAAAACGCTGAAAAGG	285	1337
E001	447	TTTAATCGATCGATACGGTGTAAAGG	472	964
I003CATTCAACAAAAGTATACCTTACACAGAGAAGACAAAACTTATAATTTGAAGGATTTACGTATAAAAAAATTTGTAAGAATAAAATC
E001ATGACTCCGAATCGTAAAAGCACGGATTCGTACAACATGCTCGGCGCGTCGTTCGATTTCGACCCGGATTTCTCGCTTTTGTCGAAAAAAACTCACAAGAACAAGAATCCAAAGCCGCCGGTCAAGCTTCTCCCCTACCGCCACGGAAGCAACACCACCTCCTCCGACTCGGACAGCTTTATCCTCAACAGTGGATCGGGATCATCCGACGATGAGACCCCACCACCAGTGGCTCCGATTTTCATTTCGCTCGAAGATGTGCTGCTCAACGGGCAGCTCATCGATTTCGCAATCTATCCATCGGGGAAATTCGACCACTCCAACACCATCCACTCGGACAGCTATGCCTTCGGATCTGGATCTTCAGACGATGAGACTGCACCACCGGTGGCTCCGATCACCATCTCGCTCCAGGATGTACTGCTCAACGGTCAGCTGATCGATTTTTTAATCGATCGATACGGTGTAAAGGAATCGGCGGACGTTGGAAACGTTCAGAATGCCGGTCAGATGGCGGTGCCGGAGCCAAATGATGCTCGTAACAAGAGAAAACGATTCACACCTGAAAGAATCTCACCGAATGGACGTCAAAGTGAAATGGAAGAGCCTCAAGATACCCATCGGAATTCGGAATCTCCTGATGCTCAACAATTCCAATGCTCCATTTGTAATGATGAATTTCGGACAGGCTCGCCACGTCTACCATCTGCATACCCTTCCCTATCCGTATTACTGCGGTATCTGTGGGCTGTCGTATACTGCAACAAGGCTTGTGCACTGGAATCACGTCAGAGTTCACCATGCTGGAGAGATACCACTTCGTCAGGGTCGGACCATGGCGGAGTTGAGGGATCAGTAATACATACCATGCAAGCTAAACATCAAAAATTTATTTTCAGCGCCGCCGAACTTACACGCATGATGATTGCCAACGAGGCCTTCCCTTACGCTGTTGAAGCTTAA
I003	56	TTACGTATAAAAAAATTTGTAAGAATAAAA	85	88
E001	77	TTTTGTCGAAAAAAACTCACAAGAACAAGA	106	964
I004CAAGCATTTTAATTAAAAAAAAGTCAAAGCATTTAAACTTATCTTTAGCATAAACTTCCTAAAAGCTAATGTTCCAGTACGAAAAGGTTACCCGCCCCGTGTAAAAAACTTGTTTTTTCGATGGTGAGTCAAATGAACCTGTGTCAGAGGACCCCTAGCTTTTGAGACACCTCGCGCAAACGTGGGTAGAATGTTGACTTGGTGGCACCGACGCGGTTGCGTGCCGTTCGCGCGAGGTAGCGTTAAGCTGCGGGTCCTCTGACTTAACTTAAAAAACGCTCCTTAGGTTTCTAACTTCTTAAATTTGTTTAGTCCCACGTTCGAATTTTTTTAAAGGAAATACTCGTTTAAGTCTCGTTTTAAGAATGACATTGAAATCATCAATTAAAAAGGATTTGTCTAAAACACTTATAATAGATTTTTCAGATTTTAATGTTAAAAGTC
E001ATGACTCCGAATCGTAAAAGCACGGATTCGTACAACATGCTCGGCGCGTCGTTCGATTTCGACCCGGATTTCTCGCTTTTGTCGAAAAAAACTCACAAGAACAAGAATCCAAAGCCGCCGGTCAAGCTTCTCCCCTACCGCCACGGAAGCAACACCACCTCCTCCGACTCGGACAGCTTTATCCTCAACAGTGGATCGGGATCATCCGACGATGAGACCCCACCACCAGTGGCTCCGATTTTCATTTCGCTCGAAGATGTGCTGCTCAACGGGCAGCTCATCGATTTCGCAATCTATCCATCGGGGAAATTCGACCACTCCAACACCATCCACTCGGACAGCTATGCCTTCGGATCTGGATCTTCAGACGATGAGACTGCACCACCGGTGGCTCCGATCACCATCTCGCTCCAGGATGTACTGCTCAACGGTCAGCTGATCGATTTTTTAATCGATCGATACGGTGTAAAGGAATCGGCGGACGTTGGAAACGTTCAGAATGCCGGTCAGATGGCGGTGCCGGAGCCAAATGATGCTCGTAACAAGAGAAAACGATTCACACCTGAAAGAATCTCACCGAATGGACGTCAAAGTGAAATGGAAGAGCCTCAAGATACCCATCGGAATTCGGAATCTCCTGATGCTCAACAATTCCAATGCTCCATTTGTAATGATGAATTTCGGACAGGCTCGCCACGTCTACCATCTGCATACCCTTCCCTATCCGTATTACTGCGGTATCTGTGGGCTGTCGTATACTGCAACAAGGCTTGTGCACTGGAATCACGTCAGAGTTCACCATGCTGGAGAGATACCACTTCGTCAGGGTCGGACCATGGCGGAGTTGAGGGATCAGTAATACATACCATGCAAGCTAAACATCAAAAATTTATTTTCAGCGCCGCCGAACTTACACGCATGATGATTGCCAACGAGGCCTTCCCTTACGCTGTTGAAGCTTAA
I004	143	GTCAGAGGACCCCTAGCTTTTGAGACACCTC	173	445
E001	788	GTCAGAGTTCACCATGCTGGAGAGATACCAC	818	964
I005CGTTCAACTGAACATTAATAAAAAGGTCAGTAAAGTTTTTCAGTCAAAGTTGTAAGTC
E001ATGACTCCGAATCGTAAAAGCACGGATTCGTACAACATGCTCGGCGCGTCGTTCGATTTCGACCCGGATTTCTCGCTTTTGTCGAAAAAAACTCACAAGAACAAGAATCCAAAGCCGCCGGTCAAGCTTCTCCCCTACCGCCACGGAAGCAACACCACCTCCTCCGACTCGGACAGCTTTATCCTCAACAGTGGATCGGGATCATCCGACGATGAGACCCCACCACCAGTGGCTCCGATTTTCATTTCGCTCGAAGATGTGCTGCTCAACGGGCAGCTCATCGATTTCGCAATCTATCCATCGGGGAAATTCGACCACTCCAACACCATCCACTCGGACAGCTATGCCTTCGGATCTGGATCTTCAGACGATGAGACTGCACCACCGGTGGCTCCGATCACCATCTCGCTCCAGGATGTACTGCTCAACGGTCAGCTGATCGATTTTTTAATCGATCGATACGGTGTAAAGGAATCGGCGGACGTTGGAAACGTTCAGAATGCCGGTCAGATGGCGGTGCCGGAGCCAAATGATGCTCGTAACAAGAGAAAACGATTCACACCTGAAAGAATCTCACCGAATGGACGTCAAAGTGAAATGGAAGAGCCTCAAGATACCCATCGGAATTCGGAATCTCCTGATGCTCAACAATTCCAATGCTCCATTTGTAATGATGAATTTCGGACAGGCTCGCCACGTCTACCATCTGCATACCCTTCCCTATCCGTATTACTGCGGTATCTGTGGGCTGTCGTATACTGCAACAAGGCTTGTGCACTGGAATCACGTCAGAGTTCACCATGCTGGAGAGATACCACTTCGTCAGGGTCGGACCATGGCGGAGTTGAGGGATCAGTAATACATACCATGCAAGCTAAACATCAAAAATTTATTTTCAGCGCCGCCGAACTTACACGCATGATGATTGCCAACGAGGCCTTCCCTTACGCTGTTGAAGCTTAA
I005	4	TCAACTGAACATTAATAAAAAG	25	59
E001	93	TCACAAGAACAAGAATCCAAAG	114	964
#105	201	195	93	93	276	963	
     gene            252118..254129
I001CATTCGAGGTTAAAAACAATAAGACCGGATTTTAATAAAAAAACTAAAGGTC
E001AATGTCAATGGACATTGTTATGAAGTCAGATGAGCAGCCGTTCATCTCTGCGCCTGTATGCTTTAAAACGTTCGCATTTTTCGCCAAAGCATCCGCAGAGGAATGCAAACTTCTAGCTTCGGGCTCCAACGCTCGAGAAAGTTTCCAGCAGGCCACGGGGCTATCGGAGAAGATCACGGAAGACATTTACCGCCAAATTGACGTCTCCCACATTTCATCGATGGTCTTCAACAGAGAAATGGACGGTGGCATCGAGAGAAATCGGCTCGGCTCGCAAGCGATTCTGCTCGACGAGAACTCCAGGCGCCGCAATCCACAGTTCAAATCGATCGCGCTCCGCTCTCTCCGCTACGATCACATCGATCATAGAGCGTTGGCAAGGAAATCGCCTCATCTGATGCCTCCGACTTATATCAAAGAGGAAATTATGGATGATGAGCTCGACGAGGTGAAGGAAGAAGTGGTTTCCGTTGGAGAAGCCGCCTTGCCCACGCCAAAAGTTGAACTGAACATGGACCATCCGGAAAAGGACCTGATCATCAGCATTTCCGTGTATCTCGGCTACACCCGTACCCTTCAATACCACGAGATTCGTCTCGGACGTTTGATGAAGGTCACGGATCGGCTCGAGCTCACCGGAGATCACACGCTTCGCGATCTGAAAAACGCGTTCTCGTGCCCCATCGATTTCTCGTTTTCCGACGATTTTAGCGAGAAAAAGCCGTCGTTCAAGGATATGGCGAAAAATAAGTGGCCGTCGTCGATGTTCTTCATTCATGACACGTTTTATATCGACTCGAACACTGGCGACAAGTTTGTGGATCCGTCGATCACAATCCGAAGTTGGGCCAAAAAGTTCGACTACATCGGTCCGATGCACGTGAAACAGATGTCGGAGACGAGGATCGGGGATCTCATTTGTCGGCTCGGTCAGCCATACGTCTACATTCATCAAGGCGTCTGCGAGCACCTCATCGTCTTCAATGACTTGTGCCTGAGAGATGAATCCCACACAAACGTCGAATTTCCACGCCGCCTCGTCGAACGGAATTTCAGAAGAATTGCATGTGACACGTGCAAGGAGGCGTCGGCGCACTGGATGATCGTCGACCACGACAATCTGCTTCCCAACTCGCCAGGCTATCTGTGCTCTTCGTGCTACAAGGAGTTCTGTTTCGACGTGAACGGCAAAAAAGTGTGCCAGTTTAAGGCCGTACCGTATTGCGATCGAAAGGACATTGGCGACGGACGCCAGTTCTTCACCGAGCTCGATCTTTAG
I001	23	GACCGGATTTTAATAAAAA	41	53
E001	1043	GAACGGAATTTCAGAAGAA	1061	1280
I002CATCCAAAAAGCTAAAAAAATGGGAATTTTTGATGATAAAAAGATAAAAGGTC
E001AATGTCAATGGACATTGTTATGAAGTCAGATGAGCAGCCGTTCATCTCTGCGCCTGTATGCTTTAAAACGTTCGCATTTTTCGCCAAAGCATCCGCAGAGGAATGCAAACTTCTAGCTTCGGGCTCCAACGCTCGAGAAAGTTTCCAGCAGGCCACGGGGCTATCGGAGAAGATCACGGAAGACATTTACCGCCAAATTGACGTCTCCCACATTTCATCGATGGTCTTCAACAGAGAAATGGACGGTGGCATCGAGAGAAATCGGCTCGGCTCGCAAGCGATTCTGCTCGACGAGAACTCCAGGCGCCGCAATCCACAGTTCAAATCGATCGCGCTCCGCTCTCTCCGCTACGATCACATCGATCATAGAGCGTTGGCAAGGAAATCGCCTCATCTGATGCCTCCGACTTATATCAAAGAGGAAATTATGGATGATGAGCTCGACGAGGTGAAGGAAGAAGTGGTTTCCGTTGGAGAAGCCGCCTTGCCCACGCCAAAAGTTGAACTGAACATGGACCATCCGGAAAAGGACCTGATCATCAGCATTTCCGTGTATCTCGGCTACACCCGTACCCTTCAATACCACGAGATTCGTCTCGGACGTTTGATGAAGGTCACGGATCGGCTCGAGCTCACCGGAGATCACACGCTTCGCGATCTGAAAAACGCGTTCTCGTGCCCCATCGATTTCTCGTTTTCCGACGATTTTAGCGAGAAAAAGCCGTCGTTCAAGGATATGGCGAAAAATAAGTGGCCGTCGTCGATGTTCTTCATTCATGACACGTTTTATATCGACTCGAACACTGGCGACAAGTTTGTGGATCCGTCGATCACAATCCGAAGTTGGGCCAAAAAGTTCGACTACATCGGTCCGATGCACGTGAAACAGATGTCGGAGACGAGGATCGGGGATCTCATTTGTCGGCTCGGTCAGCCATACGTCTACATTCATCAAGGCGTCTGCGAGCACCTCATCGTCTTCAATGACTTGTGCCTGAGAGATGAATCCCACACAAACGTCGAATTTCCACGCCGCCTCGTCGAACGGAATTTCAGAAGAATTGCATGTGACACGTGCAAGGAGGCGTCGGCGCACTGGATGATCGTCGACCACGACAATCTGCTTCCCAACTCGCCAGGCTATCTGTGCTCTTCGTGCTACAAGGAGTTCTGTTTCGACGTGAACGGCAAAAAAGTGTGCCAGTTTAAGGCCGTACCGTATTGCGATCGAAAGGACATTGGCGACGGACGCCAGTTCTTCACCGAGCTCGATCTTTAG
I002	13	TAAAAAAATGGGAATTTTTGATGATAA	39	54
E001	412	TATCAAAGAGGAAATTATGGATGATGA	438	1280
I003CACTCGTTCCCACGGCCGATTTTCAAAAAGTCACAAAAAACTCGCTTTTCCTTGTTAAAAAAAGACTTTTAATAACTAAAAAGCAATCAGAAGTCTTTTTTACTAAAAAATGCGGCGTTTTAGCCCTTTTTTGTTTTCTTTTGACTTTTAATTCTGTAAAAGCAACTATTTTTGCTTAAAAAACCAAAAAAAAAAGTCTTTATATAATAAAAAACGAAATAAAGTTGTTTTTTTTGGGTTTAAAAGTC
E001AATGTCAATGGACATTGTTATGAAGTCAGATGAGCAGCCGTTCATCTCTGCGCCTGTATGCTTTAAAACGTTCGCATTTTTCGCCAAAGCATCCGCAGAGGAATGCAAACTTCTAGCTTCGGGCTCCAACGCTCGAGAAAGTTTCCAGCAGGCCACGGGGCTATCGGAGAAGATCACGGAAGACATTTACCGCCAAATTGACGTCTCCCACATTTCATCGATGGTCTTCAACAGAGAAATGGACGGTGGCATCGAGAGAAATCGGCTCGGCTCGCAAGCGATTCTGCTCGACGAGAACTCCAGGCGCCGCAATCCACAGTTCAAATCGATCGCGCTCCGCTCTCTCCGCTACGATCACATCGATCATAGAGCGTTGGCAAGGAAATCGCCTCATCTGATGCCTCCGACTTATATCAAAGAGGAAATTATGGATGATGAGCTCGACGAGGTGAAGGAAGAAGTGGTTTCCGTTGGAGAAGCCGCCTTGCCCACGCCAAAAGTTGAACTGAACATGGACCATCCGGAAAAGGACCTGATCATCAGCATTTCCGTGTATCTCGGCTACACCCGTACCCTTCAATACCACGAGATTCGTCTCGGACGTTTGATGAAGGTCACGGATCGGCTCGAGCTCACCGGAGATCACACGCTTCGCGATCTGAAAAACGCGTTCTCGTGCCCCATCGATTTCTCGTTTTCCGACGATTTTAGCGAGAAAAAGCCGTCGTTCAAGGATATGGCGAAAAATAAGTGGCCGTCGTCGATGTTCTTCATTCATGACACGTTTTATATCGACTCGAACACTGGCGACAAGTTTGTGGATCCGTCGATCACAATCCGAAGTTGGGCCAAAAAGTTCGACTACATCGGTCCGATGCACGTGAAACAGATGTCGGAGACGAGGATCGGGGATCTCATTTGTCGGCTCGGTCAGCCATACGTCTACATTCATCAAGGCGTCTGCGAGCACCTCATCGTCTTCAATGACTTGTGCCTGAGAGATGAATCCCACACAAACGTCGAATTTCCACGCCGCCTCGTCGAACGGAATTTCAGAAGAATTGCATGTGACACGTGCAAGGAGGCGTCGGCGCACTGGATGATCGTCGACCACGACAATCTGCTTCCCAACTCGCCAGGCTATCTGTGCTCTTCGTGCTACAAGGAGTTCTGTTTCGACGTGAACGGCAAAAAAGTGTGCCAGTTTAAGGCCGTACCGTATTGCGATCGAAAGGACATTGGCGACGGACGCCAGTTCTTCACCGAGCTCGATCTTTAG
I003	32	CACAAAAAACTCGCTTTTCC	51	249
E001	1010	CACACAAACGTCGAATTTCC	1029	1280
I004CATGCCTTTAAGACCTTTTTAGCTTTTAAAACTAAATTTTTTTGAGTTTATAAATACACAAGAAAAAAAATGATTTTTAAAAAAAGTTTAACAAATACTTTTTTTGTGATTTTTTATTCAAAAATAGTTAATAAATTTGTTTTAAATATAAAAGGCTAATAGTTTTAACAAAAAAAAAAAGTTTATTTTATGGGGCTTTTTATATATAAAAAATTAAAAAAAAAAGATAAAAAACGTC
E001AATGTCAATGGACATTGTTATGAAGTCAGATGAGCAGCCGTTCATCTCTGCGCCTGTATGCTTTAAAACGTTCGCATTTTTCGCCAAAGCATCCGCAGAGGAATGCAAACTTCTAGCTTCGGGCTCCAACGCTCGAGAAAGTTTCCAGCAGGCCACGGGGCTATCGGAGAAGATCACGGAAGACATTTACCGCCAAATTGACGTCTCCCACATTTCATCGATGGTCTTCAACAGAGAAATGGACGGTGGCATCGAGAGAAATCGGCTCGGCTCGCAAGCGATTCTGCTCGACGAGAACTCCAGGCGCCGCAATCCACAGTTCAAATCGATCGCGCTCCGCTCTCTCCGCTACGATCACATCGATCATAGAGCGTTGGCAAGGAAATCGCCTCATCTGATGCCTCCGACTTATATCAAAGAGGAAATTATGGATGATGAGCTCGACGAGGTGAAGGAAGAAGTGGTTTCCGTTGGAGAAGCCGCCTTGCCCACGCCAAAAGTTGAACTGAACATGGACCATCCGGAAAAGGACCTGATCATCAGCATTTCCGTGTATCTCGGCTACACCCGTACCCTTCAATACCACGAGATTCGTCTCGGACGTTTGATGAAGGTCACGGATCGGCTCGAGCTCACCGGAGATCACACGCTTCGCGATCTGAAAAACGCGTTCTCGTGCCCCATCGATTTCTCGTTTTCCGACGATTTTAGCGAGAAAAAGCCGTCGTTCAAGGATATGGCGAAAAATAAGTGGCCGTCGTCGATGTTCTTCATTCATGACACGTTTTATATCGACTCGAACACTGGCGACAAGTTTGTGGATCCGTCGATCACAATCCGAAGTTGGGCCAAAAAGTTCGACTACATCGGTCCGATGCACGTGAAACAGATGTCGGAGACGAGGATCGGGGATCTCATTTGTCGGCTCGGTCAGCCATACGTCTACATTCATCAAGGCGTCTGCGAGCACCTCATCGTCTTCAATGACTTGTGCCTGAGAGATGAATCCCACACAAACGTCGAATTTCCACGCCGCCTCGTCGAACGGAATTTCAGAAGAATTGCATGTGACACGTGCAAGGAGGCGTCGGCGCACTGGATGATCGTCGACCACGACAATCTGCTTCCCAACTCGCCAGGCTATCTGTGCTCTTCGTGCTACAAGGAGTTCTGTTTCGACGTGAACGGCAAAAAAGTGTGCCAGTTTAAGGCCGTACCGTATTGCGATCGAAAGGACATTGGCGACGGACGCCAGTTCTTCACCGAGCTCGATCTTTAG
I004	7	TTTAAGACCTTTTTAGCTTTTAAAA	31	239
E001	696	TTTCCGACGATTTTAGCGAGAAAAA	720	1280
I005CACTCATCATCGTAAATCTTTAAGCCTTAAAAAACACTTTGGGGGCTTTTTATATCAAAAATAGCCTCAAGCTTAAAAGCTTTTTTTTTAGGTTTCTCTTAGCTAATTCCGTTTTTAGTAGTTAACTTAGGTTAAAAAAGTC
E001AATGTCAATGGACATTGTTATGAAGTCAGATGAGCAGCCGTTCATCTCTGCGCCTGTATGCTTTAAAACGTTCGCATTTTTCGCCAAAGCATCCGCAGAGGAATGCAAACTTCTAGCTTCGGGCTCCAACGCTCGAGAAAGTTTCCAGCAGGCCACGGGGCTATCGGAGAAGATCACGGAAGACATTTACCGCCAAATTGACGTCTCCCACATTTCATCGATGGTCTTCAACAGAGAAATGGACGGTGGCATCGAGAGAAATCGGCTCGGCTCGCAAGCGATTCTGCTCGACGAGAACTCCAGGCGCCGCAATCCACAGTTCAAATCGATCGCGCTCCGCTCTCTCCGCTACGATCACATCGATCATAGAGCGTTGGCAAGGAAATCGCCTCATCTGATGCCTCCGACTTATATCAAAGAGGAAATTATGGATGATGAGCTCGACGAGGTGAAGGAAGAAGTGGTTTCCGTTGGAGAAGCCGCCTTGCCCACGCCAAAAGTTGAACTGAACATGGACCATCCGGAAAAGGACCTGATCATCAGCATTTCCGTGTATCTCGGCTACACCCGTACCCTTCAATACCACGAGATTCGTCTCGGACGTTTGATGAAGGTCACGGATCGGCTCGAGCTCACCGGAGATCACACGCTTCGCGATCTGAAAAACGCGTTCTCGTGCCCCATCGATTTCTCGTTTTCCGACGATTTTAGCGAGAAAAAGCCGTCGTTCAAGGATATGGCGAAAAATAAGTGGCCGTCGTCGATGTTCTTCATTCATGACACGTTTTATATCGACTCGAACACTGGCGACAAGTTTGTGGATCCGTCGATCACAATCCGAAGTTGGGCCAAAAAGTTCGACTACATCGGTCCGATGCACGTGAAACAGATGTCGGAGACGAGGATCGGGGATCTCATTTGTCGGCTCGGTCAGCCATACGTCTACATTCATCAAGGCGTCTGCGAGCACCTCATCGTCTTCAATGACTTGTGCCTGAGAGATGAATCCCACACAAACGTCGAATTTCCACGCCGCCTCGTCGAACGGAATTTCAGAAGAATTGCATGTGACACGTGCAAGGAGGCGTCGGCGCACTGGATGATCGTCGACCACGACAATCTGCTTCCCAACTCGCCAGGCTATCTGTGCTCTTCGTGCTACAAGGAGTTCTGTTTCGACGTGAACGGCAAAAAAGTGTGCCAGTTTAAGGCCGTACCGTATTGCGATCGAAAGGACATTGGCGACGGACGCCAGTTCTTCACCGAGCTCGATCTTTAG
I005	50	TTATATCAAAAA	61	143
E001	409	TTATATCAAAGA	420	1280
#66	135	630	168	96	184	1278	1	
     gene            complement(254709..256606)
I001CACTCAGTTTTTACCTATTACCTAATAACTGTAAACCCTTTTTAGCTATAATTTGACTAAAAACTTCTATCATCAACTTGGACAATATAAATTCTTAACGTACCGACAACGAGAAAAAAAAAAAAAAAAAAGAAAAAAAATTTTCTTTAAAAAGAACAAAAGTGATTTAAAAGAGAAAACAAAAGTAGAGCGCACCGGATTCGGATTCGGACTCGAATTCGGATTCGGATTCGGATTCGGATTATCATTCGGAAACACCTTTTAAAACTCAATCTGAAGTTATATCTAAATCTGATCAATAAAATTTTTACTAGACTTTTTTTAGTTAAAATTTGTTAATAACTAAAAAAAGGTC
E001ATGGAAACCACAATGGACACAACCATGGCCGAAACCGAGCCATCAACCCTCTCCACTGACGTCACTACCTCCTCCGAAGAGACCACCTCCACCTCATCAGAGGAATCCACGACTTTTGAAGATATTTCAACTGTGCCGGTGGCACTTCAAAACTCATCGAAAGTATTCCTTCCGGCTAAATCCATTCGAACACCAATAGTTTTTCGTATTATTTCACTGGAATTTGTAGAGGAATTCAACGATATTCAGAGTGGCCCTGCGAAGAGATTAGCGAAAGATTTGGTGCCAGCGATCGGAGAATTCATCAATTCCATTTCGGGAGACGACAATTTTGTGAATGTTGAAATCAAGTCACTGACCAAAGGATCAGTGGTTGTCGGAGCCGACGTGCTCACCAAAAAATCACTTGGTGATGCTCAAATGGCTGTTAATTTGTTCGAAGCCGCATTTTCACGCAATAACTCTATGATTTCGGATTACAAGATTGATTCGTTGAGTGTTACTGTTGACGGAATGACGTCACAAGCGTACATCGATTCTATTTCCACGCAAACTTCATCATATTCCTTATCATCGCTGATGATTGTAATCATCACTTTCGCATTGGTCATCATTTTCGGATTGGCGATCTTCATTATCATGATCACCACAAAACGGCGACGTCAATCGACGATGAAGCTGAGCATGGACGACACGATCCGTAGCAACACACCGGAATCCGACGACGCTCCGCATAACGTGCATTTAATGTCATACGGAACAACGCCTAGACCATCTCAAAAGCAGCCGGGACCAATCACAAAAACACAAATCGACGAGACGAGCTCACCTATGTATTGA
I001	200	TTCGGATTCGGACTCGAATTCGGATTCG	227	356
E001	598	TTCGCATTGGTCATCATTTTCGGATTGG	625	841
I002CACTCAAGAATGGCTAATCTTTATAAAATAATGGTAAAAAACTCCTTTTGAGATTTTTTAGCTAATAGTTGCGATAGCTGAAAATAGCTTTTTTCATTTTAAATCTTTTTTTATAGCTATCAGTTAAAATAGCTAAAAACTAAACAAGCCCCAAAGGCATCCTTAGCAGATATACTATCTAAAAACTTTTTACTAATCATTTTAGCTATTAGCTATTAGCTGAAATCAAGTTAAAAACCTTTTTTAAATCTATAATTGAAAAAGTAACTAAATATCCAAAAGGCCCCCTTATAGTTCAATTAACATAGTTAAAAAGTTTTTGAAAGTTTTTGAAAGTTTTTTTAGCTATTAACTAAAAAAATTGTAAAGTC
E001ATGGAAACCACAATGGACACAACCATGGCCGAAACCGAGCCATCAACCCTCTCCACTGACGTCACTACCTCCTCCGAAGAGACCACCTCCACCTCATCAGAGGAATCCACGACTTTTGAAGATATTTCAACTGTGCCGGTGGCACTTCAAAACTCATCGAAAGTATTCCTTCCGGCTAAATCCATTCGAACACCAATAGTTTTTCGTATTATTTCACTGGAATTTGTAGAGGAATTCAACGATATTCAGAGTGGCCCTGCGAAGAGATTAGCGAAAGATTTGGTGCCAGCGATCGGAGAATTCATCAATTCCATTTCGGGAGACGACAATTTTGTGAATGTTGAAATCAAGTCACTGACCAAAGGATCAGTGGTTGTCGGAGCCGACGTGCTCACCAAAAAATCACTTGGTGATGCTCAAATGGCTGTTAATTTGTTCGAAGCCGCATTTTCACGCAATAACTCTATGATTTCGGATTACAAGATTGATTCGTTGAGTGTTACTGTTGACGGAATGACGTCACAAGCGTACATCGATTCTATTTCCACGCAAACTTCATCATATTCCTTATCATCGCTGATGATTGTAATCATCACTTTCGCATTGGTCATCATTTTCGGATTGGCGATCTTCATTATCATGATCACCACAAAACGGCGACGTCAATCGACGATGAAGCTGAGCATGGACGACACGATCCGTAGCAACACACCGGAATCCGACGACGCTCCGCATAACGTGCATTTAATGTCATACGGAACAACGCCTAGACCATCTCAAAAGCAGCCGGGACCAATCACAAAAACACAAATCGACGAGACGAGCTCACCTATGTATTGA
I002	219	GCTGAAATCAAGTTAAAAACC	239	372
E001	340	GTTGAAATCAAGTCACTGACC	360	841
I003CATTCATTAATAACTAAAAAAGGTTTTTTTAGTTATTAAAGGTC
E001ATGGAAACCACAATGGACACAACCATGGCCGAAACCGAGCCATCAACCCTCTCCACTGACGTCACTACCTCCTCCGAAGAGACCACCTCCACCTCATCAGAGGAATCCACGACTTTTGAAGATATTTCAACTGTGCCGGTGGCACTTCAAAACTCATCGAAAGTATTCCTTCCGGCTAAATCCATTCGAACACCAATAGTTTTTCGTATTATTTCACTGGAATTTGTAGAGGAATTCAACGATATTCAGAGTGGCCCTGCGAAGAGATTAGCGAAAGATTTGGTGCCAGCGATCGGAGAATTCATCAATTCCATTTCGGGAGACGACAATTTTGTGAATGTTGAAATCAAGTCACTGACCAAAGGATCAGTGGTTGTCGGAGCCGACGTGCTCACCAAAAAATCACTTGGTGATGCTCAAATGGCTGTTAATTTGTTCGAAGCCGCATTTTCACGCAATAACTCTATGATTTCGGATTACAAGATTGATTCGTTGAGTGTTACTGTTGACGGAATGACGTCACAAGCGTACATCGATTCTATTTCCACGCAAACTTCATCATATTCCTTATCATCGCTGATGATTGTAATCATCACTTTCGCATTGGTCATCATTTTCGGATTGGCGATCTTCATTATCATGATCACCACAAAACGGCGACGTCAATCGACGATGAAGCTGAGCATGGACGACACGATCCGTAGCAACACACCGGAATCCGACGACGCTCCGCATAACGTGCATTTAATGTCATACGGAACAACGCCTAGACCATCTCAAAAGCAGCCGGGACCAATCACAAAAACACAAATCGACGAGACGAGCTCACCTATGTATTGA
I003	2	ATTCATTAAT	11	45
E001	300	ATTCATCAAT	309	841
I004CATACACGGAAATTTACGGCGTCGTACCGGATCTTTTGAGCCGGCGGTTTCAGGCACCGGCTTCACAACACAAAAGATCCGGTACGCAGAAATTTTTAGTTATTTAGAGCGAGTC
E001ATGGAAACCACAATGGACACAACCATGGCCGAAACCGAGCCATCAACCCTCTCCACTGACGTCACTACCTCCTCCGAAGAGACCACCTCCACCTCATCAGAGGAATCCACGACTTTTGAAGATATTTCAACTGTGCCGGTGGCACTTCAAAACTCATCGAAAGTATTCCTTCCGGCTAAATCCATTCGAACACCAATAGTTTTTCGTATTATTTCACTGGAATTTGTAGAGGAATTCAACGATATTCAGAGTGGCCCTGCGAAGAGATTAGCGAAAGATTTGGTGCCAGCGATCGGAGAATTCATCAATTCCATTTCGGGAGACGACAATTTTGTGAATGTTGAAATCAAGTCACTGACCAAAGGATCAGTGGTTGTCGGAGCCGACGTGCTCACCAAAAAATCACTTGGTGATGCTCAAATGGCTGTTAATTTGTTCGAAGCCGCATTTTCACGCAATAACTCTATGATTTCGGATTACAAGATTGATTCGTTGAGTGTTACTGTTGACGGAATGACGTCACAAGCGTACATCGATTCTATTTCCACGCAAACTTCATCATATTCCTTATCATCGCTGATGATTGTAATCATCACTTTCGCATTGGTCATCATTTTCGGATTGGCGATCTTCATTATCATGATCACCACAAAACGGCGACGTCAATCGACGATGAAGCTGAGCATGGACGACACGATCCGTAGCAACACACCGGAATCCGACGACGCTCCGCATAACGTGCATTTAATGTCATACGGAACAACGCCTAGACCATCTCAAAAGCAGCCGGGACCAATCACAAAAACACAAATCGACGAGACGAGCTCACCTATGTATTGA
I004	88	AGAAATTTTTAGTTATTTAGAGCG	111	116
E001	230	AGGAATTCAACGATATTCAGAGTG	253	841
I005CACTCAAAAAGCACCGCTCTGGGACTTGTTAAAACTTACAAAAAAAATTTAAAAGCTAAGTGAGCTTTTTCACCTTTTTAGCTAAAAAAATAGGTCTTTTAATAAATTTTAATAATTTAAAGACGGTGGCAGGTAAAACACCCGCACAGTAACGGAGTGTTTTTTTAAAGGTC
E001ATGGAAACCACAATGGACACAACCATGGCCGAAACCGAGCCATCAACCCTCTCCACTGACGTCACTACCTCCTCCGAAGAGACCACCTCCACCTCATCAGAGGAATCCACGACTTTTGAAGATATTTCAACTGTGCCGGTGGCACTTCAAAACTCATCGAAAGTATTCCTTCCGGCTAAATCCATTCGAACACCAATAGTTTTTCGTATTATTTCACTGGAATTTGTAGAGGAATTCAACGATATTCAGAGTGGCCCTGCGAAGAGATTAGCGAAAGATTTGGTGCCAGCGATCGGAGAATTCATCAATTCCATTTCGGGAGACGACAATTTTGTGAATGTTGAAATCAAGTCACTGACCAAAGGATCAGTGGTTGTCGGAGCCGACGTGCTCACCAAAAAATCACTTGGTGATGCTCAAATGGCTGTTAATTTGTTCGAAGCCGCATTTTCACGCAATAACTCTATGATTTCGGATTACAAGATTGATTCGTTGAGTGTTACTGTTGACGGAATGACGTCACAAGCGTACATCGATTCTATTTCCACGCAAACTTCATCATATTCCTTATCATCGCTGATGATTGTAATCATCACTTTCGCATTGGTCATCATTTTCGGATTGGCGATCTTCATTATCATGATCACCACAAAACGGCGACGTCAATCGACGATGAAGCTGAGCATGGACGACACGATCCGTAGCAACACACCGGAATCCGACGACGCTCCGCATAACGTGCATTTAATGTCATACGGAACAACGCCTAGACCATCTCAAAAGCAGCCGGGACCAATCACAAAAACACAAATCGACGAGACGAGCTCACCTATGTATTGA
I005	122	GACGGTGGCAGGTAAAA	138	174
E001	135	GCCGGTGGCACTTCAAA	151	841
#291	143	77	131	104	94	840	
     gene            280120..280445
I001CATTTAAATTCCAACGTTCGCGCGAGATTACTGGAAAAAACACGGAGGCCGAGGAGAAACCCAATAACGGTTGCGCGAGGTTAAGCTTAATAAGAATGAAAGTC
E001ATGGCTCAGGACGGAGACCGCCATCACATTTTTGTCAGTGCTCCGCCGCCGCCGCCACCTTCCTCGTCGATTCCAGCTCCATCGCAGCCAAATAGACTGGAAAAGGAGCCGCTCATCGATGAGGAAACTGACATGATTGACGAATCCCGAGCCACGTATTGGAAGGGATGTGAATTCTTGAAAGCCTCTGGGTTGTACTCGAGTAAATGTGAGTTGGTCTAG
I001	30	ACTGGAAAA	38	105
E001	96	ACTGGAAAA	104	223
#87	135	222	
     gene            283500..286115
I001CACTCGAGAAAAAAACATTTTAAGTTTTATTATTAATTTTTTAAATTTTTTTTTGGAAAACACCTTAAACGTTAAAAATATTTTAGCAATTTTTGGTTTAAGTTAAATATGTTTAAAGGTGTAAAAGGTTTTATTTTTCTTTATCGGTACGGGTGTTTTACCCGCCGCGAAAGTATCGGTGCAGGTAAAACACCCGCCTCGGAGCCTAGTTTCAAAAAAGTTTTTGAATGATATTCAACTTGTGCCTAAAGACCGAAGGAAGTATTTAGCTTTACCGTCTCAAACGGCTTGATCCGGTAAAACCCAGCCTCTCTAAAACACATCTAAATGCCGCACAACGCACAGCGCAGCGCCGAGCAAAAATCAACATTTTGACGACATAAACAGGCACACCTCATGTGCTAAAAAAGGTGCGCGACAGGCCGTCCGCTAACAGTTACTCCTCGCTTTTAAGTTACGCTTTCCGGTCTTCGGGCACCAACTTCACACCAAAGTTATAATGTCTTTAAAATTTCTCCTTATTTGTACGGACGGATGTTTTACCCGCCTCGCAACCTCCGCACCAGATTCTTCAGTGCGGGAAAAAAAATTTATGAACAAGACTACATGTTATCTCGCGTAAATGTAGTTTAATTATTAAACAAAAAGTTAAAAAGGTC
E001ATGCCCTCATCAACTACAGTATCCCTGCAATCCGCGTCTGCAAATATGTGCCGAATATGTCATACTTCTACGTCAACGCGGTCAAATCCGCTCATCTCACCGTGTCGATGCTCTGGAACACTGCTCTTTGTGCATAAGGCGTGTGTTGTGAGATGGCTGGAAATGTCGACTCGAAAAATGGTCCCATCACCACGTTGCGAACTATGCGGCTACGATTATCGACGTGGAAATATATTTCAAATGAAATCTTTACATGTTCCACACGTGGATCGATCATCTTGTCTGCTCAATGTGCTCTTTTTGATTACCGTATTAATTATGATATTTTGTGGATATTTTACGATTCAATTCATTCAGGAGAATGCACTCTTAAAACGAAGGCTCTTCGCGCACAGTTCGACAAACACAGCGTACACGTGGAAACGGCGTGGCTATTTCAGCGGAAACGGGAATGGAGACGGGGACGGTAGTTCGGATGGATATTTCTCGCGTACACCTGTCTCATCACTTTTTGACATAAAAGTGGTCTTGTGTGCCAGCATGTTCTTGGTCTCGTTCATTTTGGCCCTTTTTACACAGTATAAAGCCGAGTCCACGATATTCCGATGTATTTTCCGATTTTTTGTGATCAATAAGAATTGGATGATCAAAAACTACGATATCAAAAATGATCCCGAAATGGCTCACCGCCGCGGTCTCCAGAAGTCTTCACCTGTTCCGTTAACCTTATCAGCTTCTGATATGTGTATCCACGTGTCATCCTAGTCAACAATTCAACGAAAAAAACCATTCCAGTTACAATTTCTCATTTCTTTTCACCACTTTCGGGTTTTTTGCAAATTAAAAAAATTTCGATTTTTTTTTTGAAATTTTAATTTTCCAATTTTTATTTTTATTCCACAACTCAGGTTGCTCAACAGTGCCTAAAATAAATTTTATTTCTTTG
I001	11	AAAAACATTTTAAGTTTTATTATTAATTTTTTAAATT	47	660
E001	843	AAAAAAATTTCGATTTTTTTTTTGAAATTTTAATTTT	879	947
I002CACCCGCTTCAAAAGACCACTACTGGATCCTTTAATCTTTTGATCCGGTGGGGCGTTTACACCACCGGATCTTATGGCTTTAAACTGATTCGATACCGGACGCCGGATCTTTTTATTTTCATCTGACATATTTTAAGAGTAGTTCGGAAAACCTCTACTTGACCTTTGGGTTTAAAAAACCTTCTTTTATAACTGGAGGAAATTTTGCCACCGGATGAAAAAGACTACCGGATCCTAAAATCTGTTTCTTCGGTGTGTCGATGATAGGTGTATCAAAGTCCTTTTTTTTATTCTTTTTATCCGAGGCGGGTGTATAAGAAAACTTAATCTTATATGTGCTCGGTAAATAAAACGATTCAAAACTTACAATCGAGGCGGGTGTATTACTAAACTTAAAGGGCGGGTAAAAAGAGAGTTTTTAAACTTAAGGGACGGTTTAAAAAAAAACGCTTTTTGAGTTATGAAAGTC
E001ATGCCCTCATCAACTACAGTATCCCTGCAATCCGCGTCTGCAAATATGTGCCGAATATGTCATACTTCTACGTCAACGCGGTCAAATCCGCTCATCTCACCGTGTCGATGCTCTGGAACACTGCTCTTTGTGCATAAGGCGTGTGTTGTGAGATGGCTGGAAATGTCGACTCGAAAAATGGTCCCATCACCACGTTGCGAACTATGCGGCTACGATTATCGACGTGGAAATATATTTCAAATGAAATCTTTACATGTTCCACACGTGGATCGATCATCTTGTCTGCTCAATGTGCTCTTTTTGATTACCGTATTAATTATGATATTTTGTGGATATTTTACGATTCAATTCATTCAGGAGAATGCACTCTTAAAACGAAGGCTCTTCGCGCACAGTTCGACAAACACAGCGTACACGTGGAAACGGCGTGGCTATTTCAGCGGAAACGGGAATGGAGACGGGGACGGTAGTTCGGATGGATATTTCTCGCGTACACCTGTCTCATCACTTTTTGACATAAAAGTGGTCTTGTGTGCCAGCATGTTCTTGGTCTCGTTCATTTTGGCCCTTTTTACACAGTATAAAGCCGAGTCCACGATATTCCGATGTATTTTCCGATTTTTTGTGATCAATAAGAATTGGATGATCAAAAACTACGATATCAAAAATGATCCCGAAATGGCTCACCGCCGCGGTCTCCAGAAGTCTTCACCTGTTCCGTTAACCTTATCAGCTTCTGATATGTGTATCCACGTGTCATCCTAGTCAACAATTCAACGAAAAAAACCATTCCAGTTACAATTTCTCATTTCTTTTCACCACTTTCGGGTTTTTTGCAAATTAAAAAAATTTCGATTTTTTTTTTGAAATTTTAATTTTCCAATTTTTATTTTTATTCCACAACTCAGGTTGCTCAACAGTGCCTAAAATAAATTTTATTTCTTTG
I002	273	TCAAAGTCCTTTTTTTTATT	292	470
E001	287	TCAATGTGCTCTTTTTGATT	306	947
I003CACTCAAAAAACTGTGCACCGGACCTTTTACTCTTTTGAGCCGGTGGCTAAAAAAGTCGGCTTAAAAAAATCAAATCGCCAGTGTGCCCGAAGACCGGTAAGAGAGACGTAAAAAGCGCGAGGTAACCGTAACCGAACGGCCTGTTGCGCACCCTTTCAGCACATGAGGTGTGCCTATTTAAACAAGTCAAAATGTAACTTTTGGCTCGGCACTGTGCGGCATTTAGATGGGGCCGGCACCGGCTCAGTTTTACCGTATCAAGCCGTTTAAGAACTTAAAGTTTTATACTACCTTCGGACTTCGTGCACGCCAGTATTTTTAGTTATTTAATAGAAAAAAAAGGTC
E001ATGCCCTCATCAACTACAGTATCCCTGCAATCCGCGTCTGCAAATATGTGCCGAATATGTCATACTTCTACGTCAACGCGGTCAAATCCGCTCATCTCACCGTGTCGATGCTCTGGAACACTGCTCTTTGTGCATAAGGCGTGTGTTGTGAGATGGCTGGAAATGTCGACTCGAAAAATGGTCCCATCACCACGTTGCGAACTATGCGGCTACGATTATCGACGTGGAAATATATTTCAAATGAAATCTTTACATGTTCCACACGTGGATCGATCATCTTGTCTGCTCAATGTGCTCTTTTTGATTACCGTATTAATTATGATATTTTGTGGATATTTTACGATTCAATTCATTCAGGAGAATGCACTCTTAAAACGAAGGCTCTTCGCGCACAGTTCGACAAACACAGCGTACACGTGGAAACGGCGTGGCTATTTCAGCGGAAACGGGAATGGAGACGGGGACGGTAGTTCGGATGGATATTTCTCGCGTACACCTGTCTCATCACTTTTTGACATAAAAGTGGTCTTGTGTGCCAGCATGTTCTTGGTCTCGTTCATTTTGGCCCTTTTTACACAGTATAAAGCCGAGTCCACGATATTCCGATGTATTTTCCGATTTTTTGTGATCAATAAGAATTGGATGATCAAAAACTACGATATCAAAAATGATCCCGAAATGGCTCACCGCCGCGGTCTCCAGAAGTCTTCACCTGTTCCGTTAACCTTATCAGCTTCTGATATGTGTATCCACGTGTCATCCTAGTCAACAATTCAACGAAAAAAACCATTCCAGTTACAATTTCTCATTTCTTTTCACCACTTTCGGGTTTTTTGCAAATTAAAAAAATTTCGATTTTTTTTTTGAAATTTTAATTTTCCAATTTTTATTTTTATTCCACAACTCAGGTTGCTCAACAGTGCCTAAAATAAATTTTATTTCTTTG
I003	43	GGTGGCTAAAAAAGTCGGCTTAAAAAA	69	347
E001	152	GATGGCTGGAAATGTCGACTCGAAAAA	178	947
I004CACTCACCCGCCTCACATTAAAGCCGCCCTTTAAGTTTTAAAAAGTTTAAAAAGTCTTTTTAAAGCGCGTTTCAAGTTTTTGAGTTTTGAAAGCCATTTAAAGCCGCGCTTTAAGTTTTACAATTTTTAAAACCCCTTTAAAACCTCCCTTTTAGTTAAAATTTTTTGCAAACAAACTTTAAAAAAATTAAAAGTC
E001ATGCCCTCATCAACTACAGTATCCCTGCAATCCGCGTCTGCAAATATGTGCCGAATATGTCATACTTCTACGTCAACGCGGTCAAATCCGCTCATCTCACCGTGTCGATGCTCTGGAACACTGCTCTTTGTGCATAAGGCGTGTGTTGTGAGATGGCTGGAAATGTCGACTCGAAAAATGGTCCCATCACCACGTTGCGAACTATGCGGCTACGATTATCGACGTGGAAATATATTTCAAATGAAATCTTTACATGTTCCACACGTGGATCGATCATCTTGTCTGCTCAATGTGCTCTTTTTGATTACCGTATTAATTATGATATTTTGTGGATATTTTACGATTCAATTCATTCAGGAGAATGCACTCTTAAAACGAAGGCTCTTCGCGCACAGTTCGACAAACACAGCGTACACGTGGAAACGGCGTGGCTATTTCAGCGGAAACGGGAATGGAGACGGGGACGGTAGTTCGGATGGATATTTCTCGCGTACACCTGTCTCATCACTTTTTGACATAAAAGTGGTCTTGTGTGCCAGCATGTTCTTGGTCTCGTTCATTTTGGCCCTTTTTACACAGTATAAAGCCGAGTCCACGATATTCCGATGTATTTTCCGATTTTTTGTGATCAATAAGAATTGGATGATCAAAAACTACGATATCAAAAATGATCCCGAAATGGCTCACCGCCGCGGTCTCCAGAAGTCTTCACCTGTTCCGTTAACCTTATCAGCTTCTGATATGTGTATCCACGTGTCATCCTAGTCAACAATTCAACGAAAAAAACCATTCCAGTTACAATTTCTCATTTCTTTTCACCACTTTCGGGTTTTTTGCAAATTAAAAAAATTTCGATTTTTTTTTTGAAATTTTAATTTTCCAATTTTTATTTTTATTCCACAACTCAGGTTGCTCAACAGTGCCTAAAATAAATTTTATTTCTTTG
I004	110	TTTAAGTTTTACAATTTTTA	129	197
E001	870	TTTTAATTTTCCAATTTTTA	889	947
#150	230	204	81	281	765	
     gene            complement(286156..289122)
I001CACTCAAAAGTCGCAATTTTCAAATGCAAAACGGCTTTTTTGGCGATTTTAGGAATTAAAGTTTAAAGTC
E001GTGCGCAAATATTGCCGTATTTCCATTGGTTTTTCTTCCATCGGAAAATGGGCGAATTCATTGGAAATGAGGAATTTCAGAATTTTATGAAAGCAACCGGATTTATTCAAGAATTCACTAGACGATTATTGGAGCGGAGTTCGAAAAATATTATAAAAATCCCGGACAATCTATCAAATGTGAACCAGCTAACGTGTCTTGTCAAACAATTTTTGCGTGAGCAGCAGGATTTGGCCGTGAAAGTGGAGAAAGTTCAGGAAAATCAGAAGAATTTGAGCGATTTTGTCAAAGAGAAACTGACGAACTGCAATTGCCACGTGCAATTAGATGTAAGAAATCTGCTGGCTAAGGAGATGAAGCTACAGGATTTACGGCAAGACGACGGATTGGATTTCTCTATAAAACTGCCATCCACCTCCTCAACTGACTTCACCGTCTCCCTCAATCAAGTAGTCGACGCGGATGCTCAACAACGATTCGACCTGGAACTTCTGAAAATGTTCGGCGCCGGGAATATTCCCCATTTTCAGCCACCACCAGACCTCTATCAGCACCATCACATTCCTCACACGTCACAACAGGTGGCTCAGGAGAATCTAGCAATGTTGGCGAATGTACCAAAATTAGATGACAATAACGCGTATTTCGACACTTTTTCACCGGAAAAATCGGGGAAAAGGGCGAAAAAACGGGCGGCCCCGTCGTCGGCTCACGAGGCCCAGCCCAACAATGGACCTTATAAATGTCGAGACTGCGAGAAAACTTTCCGGCAAAAGCATGGGCTCAATCAACACTTGCTCACTCATGAGACGAATGGAGCATTTGAGTGTGATGGGTGTGGGAAGCGATATTCGAGACAAGAAAGTGTTTATCGACATCAGAGAAGCACACCATGCACAAAATACCAGAATCTAACCACTGTGGAACACGATGACACCGGAGCATTATTTTGAATTTTTCTTTAAACTTTCTCCCAATTTTTTTTTCTAGAAACCCCCGCATTTATTTCTTCCAATTTCCTCGCCTTTTTCACATTTATTACGAGTTTTCCGAGAAAGGGTAATCGATATATCGCTAAAATTTCAAATTCCACGTGTTTTAATGTAAATAGGCTGAATTTTTTTTCCGTTTTTCACGAATGTGTAATAT
I001	11	TCGCAATTTTCAAATGCAAAACGGCTTTT	39	71
E001	1021	TCGCCTTTTTCACATTTATTACGAGTTTT	1049	1150
I002CACTCTTCTTAAACTAAATTAATTTAAATTTTTTTTTAAACTTTTGGGTGGATCTTGTAAATGTTTTATTCAAAAGATTTTTAGAGTTTTTGTAAAAAAAAAGTC
E001GTGCGCAAATATTGCCGTATTTCCATTGGTTTTTCTTCCATCGGAAAATGGGCGAATTCATTGGAAATGAGGAATTTCAGAATTTTATGAAAGCAACCGGATTTATTCAAGAATTCACTAGACGATTATTGGAGCGGAGTTCGAAAAATATTATAAAAATCCCGGACAATCTATCAAATGTGAACCAGCTAACGTGTCTTGTCAAACAATTTTTGCGTGAGCAGCAGGATTTGGCCGTGAAAGTGGAGAAAGTTCAGGAAAATCAGAAGAATTTGAGCGATTTTGTCAAAGAGAAACTGACGAACTGCAATTGCCACGTGCAATTAGATGTAAGAAATCTGCTGGCTAAGGAGATGAAGCTACAGGATTTACGGCAAGACGACGGATTGGATTTCTCTATAAAACTGCCATCCACCTCCTCAACTGACTTCACCGTCTCCCTCAATCAAGTAGTCGACGCGGATGCTCAACAACGATTCGACCTGGAACTTCTGAAAATGTTCGGCGCCGGGAATATTCCCCATTTTCAGCCACCACCAGACCTCTATCAGCACCATCACATTCCTCACACGTCACAACAGGTGGCTCAGGAGAATCTAGCAATGTTGGCGAATGTACCAAAATTAGATGACAATAACGCGTATTTCGACACTTTTTCACCGGAAAAATCGGGGAAAAGGGCGAAAAAACGGGCGGCCCCGTCGTCGGCTCACGAGGCCCAGCCCAACAATGGACCTTATAAATGTCGAGACTGCGAGAAAACTTTCCGGCAAAAGCATGGGCTCAATCAACACTTGCTCACTCATGAGACGAATGGAGCATTTGAGTGTGATGGGTGTGGGAAGCGATATTCGAGACAAGAAAGTGTTTATCGACATCAGAGAAGCACACCATGCACAAAATACCAGAATCTAACCACTGTGGAACACGATGACACCGGAGCATTATTTTGAATTTTTCTTTAAACTTTCTCCCAATTTTTTTTTCTAGAAACCCCCGCATTTATTTCTTCCAATTTCCTCGCCTTTTTCACATTTATTACGAGTTTTCCGAGAAAGGGTAATCGATATATCGCTAAAATTTCAAATTCCACGTGTTTTAATGTAAATAGGCTGAATTTTTTTTCCGTTTTTCACGAATGTGTAATAT
I002	18	ATTAATTTAAATTTTTTTTTAAACTTT	44	106
E001	944	ATTATTTTGAATTTTTCTTTAAACTTT	970	1150
I003CATTCTTTTTAAGGTTTTTAGTTAGTTTAAAAAGACTTTTTAACTAAAAACGACTTAAAAGGAAAAAAAACGGTCTTCAGTCGCTAAACTTCGTTTTTTACTATTTTTAGCGCAATTAAAAGTATAAAATCTCGACAAATTTAACGTTAAAAAGCCTTAAAGACAATAAAAACACACTTTTTTTTTTTTTTAATAAAATTGTAAATTTAAACTAAAAGTCTTTTTTTTTAGATATTTTCGGAAAGTTTTACTCAACTTTTGGAAGTTTTTGGTGTTTAACTTACTTTTTAGTTAGTTATTTTTGATGTCATTGGAAGGTCCGCGTACCGATTTAATTCCGTAAATTACAAAAGCGACGCTCTGGGTAGCCGTATTTAATCACGAGGAGGGAAATTTATGGCATCAAAATGTAAATTTTGTTTTTTTTTAACTGTTTTTTGATTTAAAAGCGTATTTTTGAACTCTTAGTTCGCTTTTTAGATTTTTAATTCGATATTAAAAAGCCTTTAATGTTACTATTTAACTTTTTAAATCGTTTTTGGACTCAAAAACGTC
E001GTGCGCAAATATTGCCGTATTTCCATTGGTTTTTCTTCCATCGGAAAATGGGCGAATTCATTGGAAATGAGGAATTTCAGAATTTTATGAAAGCAACCGGATTTATTCAAGAATTCACTAGACGATTATTGGAGCGGAGTTCGAAAAATATTATAAAAATCCCGGACAATCTATCAAATGTGAACCAGCTAACGTGTCTTGTCAAACAATTTTTGCGTGAGCAGCAGGATTTGGCCGTGAAAGTGGAGAAAGTTCAGGAAAATCAGAAGAATTTGAGCGATTTTGTCAAAGAGAAACTGACGAACTGCAATTGCCACGTGCAATTAGATGTAAGAAATCTGCTGGCTAAGGAGATGAAGCTACAGGATTTACGGCAAGACGACGGATTGGATTTCTCTATAAAACTGCCATCCACCTCCTCAACTGACTTCACCGTCTCCCTCAATCAAGTAGTCGACGCGGATGCTCAACAACGATTCGACCTGGAACTTCTGAAAATGTTCGGCGCCGGGAATATTCCCCATTTTCAGCCACCACCAGACCTCTATCAGCACCATCACATTCCTCACACGTCACAACAGGTGGCTCAGGAGAATCTAGCAATGTTGGCGAATGTACCAAAATTAGATGACAATAACGCGTATTTCGACACTTTTTCACCGGAAAAATCGGGGAAAAGGGCGAAAAAACGGGCGGCCCCGTCGTCGGCTCACGAGGCCCAGCCCAACAATGGACCTTATAAATGTCGAGACTGCGAGAAAACTTTCCGGCAAAAGCATGGGCTCAATCAACACTTGCTCACTCATGAGACGAATGGAGCATTTGAGTGTGATGGGTGTGGGAAGCGATATTCGAGACAAGAAAGTGTTTATCGACATCAGAGAAGCACACCATGCACAAAATACCAGAATCTAACCACTGTGGAACACGATGACACCGGAGCATTATTTTGAATTTTTCTTTAAACTTTCTCCCAATTTTTTTTTCTAGAAACCCCCGCATTTATTTCTTCCAATTTCCTCGCCTTTTTCACATTTATTACGAGTTTTCCGAGAAAGGGTAATCGATATATCGCTAAAATTTCAAATTCCACGTGTTTTAATGTAAATAGGCTGAATTTTTTTTCCGTTTTTCACGAATGTGTAATAT
I003	127	AAATCTCGACAAATTTAACGTTAAAAAGCCTTAAAGACAATAAAAACACACTTTTTTTTTTTTTTAATAAAATTGTAA	204	556
E001	1069	ATATCGCTAAAATTTCAAATTCCACGTGTTTTAATGTAAATAGGCTGAATTTTTTTTCCGTTTTTCACGAATGTGTAA	1146	1150
I004CACTCCTTTTAATCATTATTTTCTCAATAACCACCGGATCCTTCGGTTTTTCAATCCGGTAGCTAAAACAAAAAAAAAAAACCAATACCTTTTAATTCTTTTAAAAATTTTTTTCAACCACCGGATCTTTGGGTTTAATAACTTTTTTTTGATCCAGTAGTAGATGAAAATTAAGCTAAAAATATTTTTATACTTTATTTTTGCAATAACCACCCGATCTTTAGGTTTACACTTTTGAATTTGTTTCAAAGACACCGGCTCTTTAACTTGAAAATTATTTCAAGCCGGTGGCTGAAAAATTTCGATTTAAAACCTTTTTTTCGTCCTACAAACTTCGTTTTTTAATAAAAAGCACCGGATCTTTGGGTGTAAAAACCGTTAATCCTGTAGGCGGAAAAAACACCTATTTTTTTAACAGTTATTCCTGTTTTTTAAAAGCTTATTAGTGCTTTAAAGTATCTAGTTCTGGGTGGTACGCAGAAATTGAAAACGTTTTTTTTTTAAAAACGTCTCGTGGCGGCTTACGAGTTTTATAGAAGGCAACCGAGATTAGTTACCGTGCCAGCGGGCTTTAGGGCAGCGGTGCACCCTATGTGGTTGACGACTTTATAACGTTTTCGTAGCGTAAGAAAAGCCAAATCAGTTAAAACTATATCTTAATACTTTTTAAGTGCGTTAAAACCAAAGATCCGGTGGCTTTTCGAAAATCACCGGATCATTAGGTTCAAAACTTTTTAGATCCAGTGGTTTTTTAAACTTCAATAGTTCCGGTAGTACACCTTTGGATCAGGGGCTGGCTCAAAAAAAAAGTATACCTCCGGATCTTTGAGTATAGAGCCAGCAGCTACAAAAATGACCTCTAAAGATCCGGTGGTTCACCCTTTGATCAGGGGTCCAGAAAAAGCTCATTGCGCTCAACATATGCAATCGTCAACTTTTTAACTTCAAAGAGCTTTTAACTATTTTCATACTTATTAATCCATATGGTTTGTAAAAATAAAAACTTATATTTAAAATTTTTTTTCAAGTAAAAAAAATTAAAAATTCTTTAAAAAAAAAGTTAAAAAATGAAAAAAAAATTTAAAGTC
E001GTGCGCAAATATTGCCGTATTTCCATTGGTTTTTCTTCCATCGGAAAATGGGCGAATTCATTGGAAATGAGGAATTTCAGAATTTTATGAAAGCAACCGGATTTATTCAAGAATTCACTAGACGATTATTGGAGCGGAGTTCGAAAAATATTATAAAAATCCCGGACAATCTATCAAATGTGAACCAGCTAACGTGTCTTGTCAAACAATTTTTGCGTGAGCAGCAGGATTTGGCCGTGAAAGTGGAGAAAGTTCAGGAAAATCAGAAGAATTTGAGCGATTTTGTCAAAGAGAAACTGACGAACTGCAATTGCCACGTGCAATTAGATGTAAGAAATCTGCTGGCTAAGGAGATGAAGCTACAGGATTTACGGCAAGACGACGGATTGGATTTCTCTATAAAACTGCCATCCACCTCCTCAACTGACTTCACCGTCTCCCTCAATCAAGTAGTCGACGCGGATGCTCAACAACGATTCGACCTGGAACTTCTGAAAATGTTCGGCGCCGGGAATATTCCCCATTTTCAGCCACCACCAGACCTCTATCAGCACCATCACATTCCTCACACGTCACAACAGGTGGCTCAGGAGAATCTAGCAATGTTGGCGAATGTACCAAAATTAGATGACAATAACGCGTATTTCGACACTTTTTCACCGGAAAAATCGGGGAAAAGGGCGAAAAAACGGGCGGCCCCGTCGTCGGCTCACGAGGCCCAGCCCAACAATGGACCTTATAAATGTCGAGACTGCGAGAAAACTTTCCGGCAAAAGCATGGGCTCAATCAACACTTGCTCACTCATGAGACGAATGGAGCATTTGAGTGTGATGGGTGTGGGAAGCGATATTCGAGACAAGAAAGTGTTTATCGACATCAGAGAAGCACACCATGCACAAAATACCAGAATCTAACCACTGTGGAACACGATGACACCGGAGCATTATTTTGAATTTTTCTTTAAACTTTCTCCCAATTTTTTTTTCTAGAAACCCCCGCATTTATTTCTTCCAATTTCCTCGCCTTTTTCACATTTATTACGAGTTTTCCGAGAAAGGGTAATCGATATATCGCTAAAATTTCAAATTCCACGTGTTTTAATGTAAATAGGCTGAATTTTTTTTCCGTTTTTCACGAATGTGTAATAT
I004	247	CAAAGACACCGGCTCTTTAACTTGAAAATTATTTCAAGC	285	1089
E001	929	CGATGACACCGGAGCATTATTTTGAATTTTTCTTTAAAC	967	1150
#149	153	87	495	265	906	47	
     gene            complement(310982..314990)
I001CAATCAAGTGAGTTTAAGGATATATAAGGTACTTAAAAGCTAAAAGTC
E001GGTTCCCTACAATGGACGTCAATCAATTCACTGAGCTCATCACAAAACTGCAGTCAGCAGACAATGATATCCGAAAACAAGCTGAAGAAGTCTATGAAAAGATTGAAGGACCAACCAAAGTAGCTGCACTTTTCGAGGCCTACACACACCACACGAATAATTCTGATGCCAGATCCACAGTTTTGGTGTTTCTGCGACGAGTTCTCGCCAGAGACTGGGATGCGATTTGGGAAACGCTGAACGAGGAGAACAAACAGCGCATTCTCGCCAAAGTTCTCGAGATGATAGTTCACGAGACCGAACTCTCGATTAAGAAGAAGATTGCTGATTTGATCTCTGAAATCGCTTCAAACCTCATCGACGATTCTGGAGATATGACATGGGGAGGAGTCCTCGAGCTGATGGATCATTGTTTGAAGAGCGAGGATCTTACCGGAAACTACATAGCCCTGCTTATTCTTCGCGGATGCCCAATAATTTTTGGAAACAGGCTGGCCCACTTCCTTCCAACCCTCAAAGTTGTCTTGGAAAAGTGCATGGCTACACCGGATTTGCAAATCAAGGCCACCGCCGTCCGTGCTGTTATCGCTTTCGCTGTTGATAATGATGAGGAGAAGGATGTTGTCAGGCTTATGACCTCTCTTGTTCCAAATGTTCTTCAAGTTTGCAATGAAACCAGCGACGAGGATGATTCAGATGGACCACTCGGAGAGTTCGCCGAGCTCGCCTCTTCTCTGCCAAAATGCCTTAACACTCATATGTCTCAGGTTCTTCAAGTCACTCTTGCTATTGCTGGAAACAAGGAAAAGAACGAGATGGTCCGTCAGAACGCCATCGAAGTTATTTGCTCGTACATGGAATCCGCACCAAAAGGACTCAAGAAATACGCACCAGGAGCTCTTGGACCAATTCTCGAGACTCTTCTTTCATGCATGACCGAAATGGATGACGATGTGCTCAATGAGTGGCTCAACGAGATCGAAGAGGAAGAAGACTATGAAGATATCCCAATCATCGCCGAAAGCGCCATCGACCGTGTTGCTTGCTGCATCAACGGAAAAGTGATGCTCCCAGTGTTCCTTCCACTTGTCGAGAAGCTTTTGACCAGCGAAGACTGGAAGATGAAGCACGCGGCTCTTCGCGCGTTCTCCGCCGTCGGTGAAGGGTGCCAAAGATCTATGGAACCACACATAGAGCAAATTATGGCTCATATCACCAATTACGTCAATGATGCTCATCCAAGAGTTCAATACGCGGCTTGCAACGCCATCGGACAAATGTCTTCTGACTTCGCTCCAACTCTTCAGAAGAAGTGCCACGCCGCCGTCATACCAGCTCTTCTCGAGTCTCTTGACAGAACCGATGTTCCACGTGTCTGTGCTCATGCCGCTTCGGCTCTTGTCAACTTTGCCGAGGAGTGCCCAAAGAGCATCATTGGACAATATCTTCCATTCATTCTTCAGAAACTCGAAAATGTGCTTTCCGCTGTGTTCAATCGTCTCGGAGACAAGAGATACCAGGTTGTCGTTGAGAACATCGTCACCGCCATCGCCTCCGTCGCTGAAGCCGCCGAGGAGCTCTTCAAGGAACATCATGCTCGCCTCATCCCGAACCTCGTTCACATTCTTCAAAACGTCGGAGAGCTCAAGGAGTTGAGAGGAAAGACCATCGAATGCATCTCTCTCATCGGATATGCTGTCGGAAAGGAACAATTCCACGCTACTGCAATCGAGATCCTGAACCTTCTCGGAGACGGAATGAAGGATTTGGCTATCGATGATCCACAATACAGCTACATGATCAGCTCATGGACTCGTTTCTGCTCTATTCTTGGAGCCGATTTCGCACCATTCCTCCCAGTTGTCATGGATCCAGTTCTTCGTGCCGCTCGTTACCGCCCAGACTTCAATATCTTCAACAACGAAGATGTTCACGAAAACGAGGAAGGAGTTGAATACCACGGAATCGGAGGAGAAAAGACTGTCGGAATCCGCACCAGCGGTCTTGAGGAGAAGGCAACTGCTTGCGATATGCTTGTCGCGTTCGCCAAGGAGATGAAGGAGGCTTTCATGCCATACGTCGTCGACGTCTACGAGCTCGCCATCAAGAATCTCGATTTCGGACTTCACGACGGAGTTCGTACGGCTTCCGCTGAAATCATGCCATGCTTGTTGACCTGTGTTGAGAAGCAAGGATTGGCTGACAAGCGTCGTTTGTGGTGCGAGTTCTTGAAGGCATTGACGACCTCTATGGAGGAGGAGGACGATGTCGAGATTCTCGCCTCGTTCATGACGACCATCGGATCGTGCATTGAGGTTATGAAAACCGAGGGAATCGCCGAGGAAGAGGTTCAACTCATCATTTCGGTGCTTCTCAAGCAACTTGAAAACTACGGAAAGAGAATGAGCGATCGTCCAGTTGAAGATGAAGATGACGATGATGCTGAAGCTAAGGAGGAGCTCGATTATTTCATGGAATTGGAGGCCTCATGCCTTGGAGCCATCTCTGATTTGACTCACTCTCTTATGAAGGAGTTCAAGGGAACTATCTTCGAGGGAATGATCAACGTGTTCAACTGTGCCATTCAACTCATCGAGGGATCCAAACAATACTTCGAGAGACAATGGGGAATGTGCCTTCTCGATGACGCCATCGAGTTCGGTGTCGGACATATGCCAACTCGCTTCCCGAAGCTTATTCCAATAATGTACAAGTTGTTGGGAGATGAGTATCCTGAAGTGAGACAAGCAGCGAGCTACGGTTTCGGAGTTATGGCCATCAACTACCACCAGATCAGCGACTACCGAAACGAGATTTTGAGCTGTTTGGAGCCACTGGCCGCCATGATTCAACGAGAGGACGCCCGAGCCACCGAGGAGAGCACTGTTGCCACGGAAAACGCGATTTCTGCATTTGCCAAAATCATCGGCAATGTGCCACTTCCTGCTGAAGCCTACGGAAAGGTCGTCGAGATGTTCCTGAGCTGGTTGCCAACATATTCAGACACCGAGGAAAGCCCCTACATTTACACGTGTCTCGCCGAATTGTTTGATAAACAAGACGCCGCACTTTTTGGACCAGAAAATCAGAATCTTCCGAGAATCTTCCTTGTTTGCTTGCTCTCAATCGCCAACGATGCTTTCAACGACGACGATAGCGGCAACCAAACCAAGCAAAGAATTGTCACAATCCTGAAGCAAATCTACGCATCGTTCCCACAATTCGCGCAGCAAGATGGAATCGACGAGCACCTTACCAGTGTCCTTCAACAAACTCTCAATGGGCAATAATAAGGACTTTTGTTGTGTTTTTTTTTTTGCTGTTATCTTCTCCATCTTCACCGAAATGAATCTTGTTCACTGTTAATCGCTTGTTTCGCGGCTATCCTCCTATCATCATCATCAGTTTCTTCTTTTGTTCCACCACTTCTCCCCGATGCCACATTTTCTCTAATTTTTATTAGTTACCTATCGACTTTTTTTCTGTTGTGTTGAATATTATCCTCATTTTCAAATCTACTCGTTAGTTGTTACAGTTAAAGTTTTTGAAAATAATTTCAGCCAAAACCTCCACTTTCTCCTATACTCCAAATCTAAAAGTCATTCTTCCGTAGTCCTCATTGTTCCCCCTTCCACCCAACTCTCTCCCACCACAGAATATCTCTTCTGTCACTTGAAGACTATCCTCGATAAAGAGAGCTATTGGCGGTT
I001	30	TACTTAAAAGCTAAAAGTC	48	49
E001	3583	TACTCCAAATCTAAAAGTC	3601	3711
I002CATTCATTAAATTTACCGGGTTAAATTTTTAAAGTAAAAAAGTTTAAAGTC
E001GGTTCCCTACAATGGACGTCAATCAATTCACTGAGCTCATCACAAAACTGCAGTCAGCAGACAATGATATCCGAAAACAAGCTGAAGAAGTCTATGAAAAGATTGAAGGACCAACCAAAGTAGCTGCACTTTTCGAGGCCTACACACACCACACGAATAATTCTGATGCCAGATCCACAGTTTTGGTGTTTCTGCGACGAGTTCTCGCCAGAGACTGGGATGCGATTTGGGAAACGCTGAACGAGGAGAACAAACAGCGCATTCTCGCCAAAGTTCTCGAGATGATAGTTCACGAGACCGAACTCTCGATTAAGAAGAAGATTGCTGATTTGATCTCTGAAATCGCTTCAAACCTCATCGACGATTCTGGAGATATGACATGGGGAGGAGTCCTCGAGCTGATGGATCATTGTTTGAAGAGCGAGGATCTTACCGGAAACTACATAGCCCTGCTTATTCTTCGCGGATGCCCAATAATTTTTGGAAACAGGCTGGCCCACTTCCTTCCAACCCTCAAAGTTGTCTTGGAAAAGTGCATGGCTACACCGGATTTGCAAATCAAGGCCACCGCCGTCCGTGCTGTTATCGCTTTCGCTGTTGATAATGATGAGGAGAAGGATGTTGTCAGGCTTATGACCTCTCTTGTTCCAAATGTTCTTCAAGTTTGCAATGAAACCAGCGACGAGGATGATTCAGATGGACCACTCGGAGAGTTCGCCGAGCTCGCCTCTTCTCTGCCAAAATGCCTTAACACTCATATGTCTCAGGTTCTTCAAGTCACTCTTGCTATTGCTGGAAACAAGGAAAAGAACGAGATGGTCCGTCAGAACGCCATCGAAGTTATTTGCTCGTACATGGAATCCGCACCAAAAGGACTCAAGAAATACGCACCAGGAGCTCTTGGACCAATTCTCGAGACTCTTCTTTCATGCATGACCGAAATGGATGACGATGTGCTCAATGAGTGGCTCAACGAGATCGAAGAGGAAGAAGACTATGAAGATATCCCAATCATCGCCGAAAGCGCCATCGACCGTGTTGCTTGCTGCATCAACGGAAAAGTGATGCTCCCAGTGTTCCTTCCACTTGTCGAGAAGCTTTTGACCAGCGAAGACTGGAAGATGAAGCACGCGGCTCTTCGCGCGTTCTCCGCCGTCGGTGAAGGGTGCCAAAGATCTATGGAACCACACATAGAGCAAATTATGGCTCATATCACCAATTACGTCAATGATGCTCATCCAAGAGTTCAATACGCGGCTTGCAACGCCATCGGACAAATGTCTTCTGACTTCGCTCCAACTCTTCAGAAGAAGTGCCACGCCGCCGTCATACCAGCTCTTCTCGAGTCTCTTGACAGAACCGATGTTCCACGTGTCTGTGCTCATGCCGCTTCGGCTCTTGTCAACTTTGCCGAGGAGTGCCCAAAGAGCATCATTGGACAATATCTTCCATTCATTCTTCAGAAACTCGAAAATGTGCTTTCCGCTGTGTTCAATCGTCTCGGAGACAAGAGATACCAGGTTGTCGTTGAGAACATCGTCACCGCCATCGCCTCCGTCGCTGAAGCCGCCGAGGAGCTCTTCAAGGAACATCATGCTCGCCTCATCCCGAACCTCGTTCACATTCTTCAAAACGTCGGAGAGCTCAAGGAGTTGAGAGGAAAGACCATCGAATGCATCTCTCTCATCGGATATGCTGTCGGAAAGGAACAATTCCACGCTACTGCAATCGAGATCCTGAACCTTCTCGGAGACGGAATGAAGGATTTGGCTATCGATGATCCACAATACAGCTACATGATCAGCTCATGGACTCGTTTCTGCTCTATTCTTGGAGCCGATTTCGCACCATTCCTCCCAGTTGTCATGGATCCAGTTCTTCGTGCCGCTCGTTACCGCCCAGACTTCAATATCTTCAACAACGAAGATGTTCACGAAAACGAGGAAGGAGTTGAATACCACGGAATCGGAGGAGAAAAGACTGTCGGAATCCGCACCAGCGGTCTTGAGGAGAAGGCAACTGCTTGCGATATGCTTGTCGCGTTCGCCAAGGAGATGAAGGAGGCTTTCATGCCATACGTCGTCGACGTCTACGAGCTCGCCATCAAGAATCTCGATTTCGGACTTCACGACGGAGTTCGTACGGCTTCCGCTGAAATCATGCCATGCTTGTTGACCTGTGTTGAGAAGCAAGGATTGGCTGACAAGCGTCGTTTGTGGTGCGAGTTCTTGAAGGCATTGACGACCTCTATGGAGGAGGAGGACGATGTCGAGATTCTCGCCTCGTTCATGACGACCATCGGATCGTGCATTGAGGTTATGAAAACCGAGGGAATCGCCGAGGAAGAGGTTCAACTCATCATTTCGGTGCTTCTCAAGCAACTTGAAAACTACGGAAAGAGAATGAGCGATCGTCCAGTTGAAGATGAAGATGACGATGATGCTGAAGCTAAGGAGGAGCTCGATTATTTCATGGAATTGGAGGCCTCATGCCTTGGAGCCATCTCTGATTTGACTCACTCTCTTATGAAGGAGTTCAAGGGAACTATCTTCGAGGGAATGATCAACGTGTTCAACTGTGCCATTCAACTCATCGAGGGATCCAAACAATACTTCGAGAGACAATGGGGAATGTGCCTTCTCGATGACGCCATCGAGTTCGGTGTCGGACATATGCCAACTCGCTTCCCGAAGCTTATTCCAATAATGTACAAGTTGTTGGGAGATGAGTATCCTGAAGTGAGACAAGCAGCGAGCTACGGTTTCGGAGTTATGGCCATCAACTACCACCAGATCAGCGACTACCGAAACGAGATTTTGAGCTGTTTGGAGCCACTGGCCGCCATGATTCAACGAGAGGACGCCCGAGCCACCGAGGAGAGCACTGTTGCCACGGAAAACGCGATTTCTGCATTTGCCAAAATCATCGGCAATGTGCCACTTCCTGCTGAAGCCTACGGAAAGGTCGTCGAGATGTTCCTGAGCTGGTTGCCAACATATTCAGACACCGAGGAAAGCCCCTACATTTACACGTGTCTCGCCGAATTGTTTGATAAACAAGACGCCGCACTTTTTGGACCAGAAAATCAGAATCTTCCGAGAATCTTCCTTGTTTGCTTGCTCTCAATCGCCAACGATGCTTTCAACGACGACGATAGCGGCAACCAAACCAAGCAAAGAATTGTCACAATCCTGAAGCAAATCTACGCATCGTTCCCACAATTCGCGCAGCAAGATGGAATCGACGAGCACCTTACCAGTGTCCTTCAACAAACTCTCAATGGGCAATAATAAGGACTTTTGTTGTGTTTTTTTTTTTGCTGTTATCTTCTCCATCTTCACCGAAATGAATCTTGTTCACTGTTAATCGCTTGTTTCGCGGCTATCCTCCTATCATCATCATCAGTTTCTTCTTTTGTTCCACCACTTCTCCCCGATGCCACATTTTCTCTAATTTTTATTAGTTACCTATCGACTTTTTTTCTGTTGTGTTGAATATTATCCTCATTTTCAAATCTACTCGTTAGTTGTTACAGTTAAAGTTTTTGAAAATAATTTCAGCCAAAACCTCCACTTTCTCCTATACTCCAAATCTAAAAGTCATTCTTCCGTAGTCCTCATTGTTCCCCCTTCCACCCAACTCTCTCCCACCACAGAATATCTCTTCTGTCACTTGAAGACTATCCTCGATAAAGAGAGCTATTGGCGGTT
I002	22	TAAATTTTTAAAGTAAAAAAGTTTAAA	48	52
E001	3523	TTAGTTGTTACAGTTAAAGTTTTTGAA	3549	3711
I003CATTCCTATTTAAAAATCAAAAAGAAGTTAATTTAATAAAAAGTC
E001GGTTCCCTACAATGGACGTCAATCAATTCACTGAGCTCATCACAAAACTGCAGTCAGCAGACAATGATATCCGAAAACAAGCTGAAGAAGTCTATGAAAAGATTGAAGGACCAACCAAAGTAGCTGCACTTTTCGAGGCCTACACACACCACACGAATAATTCTGATGCCAGATCCACAGTTTTGGTGTTTCTGCGACGAGTTCTCGCCAGAGACTGGGATGCGATTTGGGAAACGCTGAACGAGGAGAACAAACAGCGCATTCTCGCCAAAGTTCTCGAGATGATAGTTCACGAGACCGAACTCTCGATTAAGAAGAAGATTGCTGATTTGATCTCTGAAATCGCTTCAAACCTCATCGACGATTCTGGAGATATGACATGGGGAGGAGTCCTCGAGCTGATGGATCATTGTTTGAAGAGCGAGGATCTTACCGGAAACTACATAGCCCTGCTTATTCTTCGCGGATGCCCAATAATTTTTGGAAACAGGCTGGCCCACTTCCTTCCAACCCTCAAAGTTGTCTTGGAAAAGTGCATGGCTACACCGGATTTGCAAATCAAGGCCACCGCCGTCCGTGCTGTTATCGCTTTCGCTGTTGATAATGATGAGGAGAAGGATGTTGTCAGGCTTATGACCTCTCTTGTTCCAAATGTTCTTCAAGTTTGCAATGAAACCAGCGACGAGGATGATTCAGATGGACCACTCGGAGAGTTCGCCGAGCTCGCCTCTTCTCTGCCAAAATGCCTTAACACTCATATGTCTCAGGTTCTTCAAGTCACTCTTGCTATTGCTGGAAACAAGGAAAAGAACGAGATGGTCCGTCAGAACGCCATCGAAGTTATTTGCTCGTACATGGAATCCGCACCAAAAGGACTCAAGAAATACGCACCAGGAGCTCTTGGACCAATTCTCGAGACTCTTCTTTCATGCATGACCGAAATGGATGACGATGTGCTCAATGAGTGGCTCAACGAGATCGAAGAGGAAGAAGACTATGAAGATATCCCAATCATCGCCGAAAGCGCCATCGACCGTGTTGCTTGCTGCATCAACGGAAAAGTGATGCTCCCAGTGTTCCTTCCACTTGTCGAGAAGCTTTTGACCAGCGAAGACTGGAAGATGAAGCACGCGGCTCTTCGCGCGTTCTCCGCCGTCGGTGAAGGGTGCCAAAGATCTATGGAACCACACATAGAGCAAATTATGGCTCATATCACCAATTACGTCAATGATGCTCATCCAAGAGTTCAATACGCGGCTTGCAACGCCATCGGACAAATGTCTTCTGACTTCGCTCCAACTCTTCAGAAGAAGTGCCACGCCGCCGTCATACCAGCTCTTCTCGAGTCTCTTGACAGAACCGATGTTCCACGTGTCTGTGCTCATGCCGCTTCGGCTCTTGTCAACTTTGCCGAGGAGTGCCCAAAGAGCATCATTGGACAATATCTTCCATTCATTCTTCAGAAACTCGAAAATGTGCTTTCCGCTGTGTTCAATCGTCTCGGAGACAAGAGATACCAGGTTGTCGTTGAGAACATCGTCACCGCCATCGCCTCCGTCGCTGAAGCCGCCGAGGAGCTCTTCAAGGAACATCATGCTCGCCTCATCCCGAACCTCGTTCACATTCTTCAAAACGTCGGAGAGCTCAAGGAGTTGAGAGGAAAGACCATCGAATGCATCTCTCTCATCGGATATGCTGTCGGAAAGGAACAATTCCACGCTACTGCAATCGAGATCCTGAACCTTCTCGGAGACGGAATGAAGGATTTGGCTATCGATGATCCACAATACAGCTACATGATCAGCTCATGGACTCGTTTCTGCTCTATTCTTGGAGCCGATTTCGCACCATTCCTCCCAGTTGTCATGGATCCAGTTCTTCGTGCCGCTCGTTACCGCCCAGACTTCAATATCTTCAACAACGAAGATGTTCACGAAAACGAGGAAGGAGTTGAATACCACGGAATCGGAGGAGAAAAGACTGTCGGAATCCGCACCAGCGGTCTTGAGGAGAAGGCAACTGCTTGCGATATGCTTGTCGCGTTCGCCAAGGAGATGAAGGAGGCTTTCATGCCATACGTCGTCGACGTCTACGAGCTCGCCATCAAGAATCTCGATTTCGGACTTCACGACGGAGTTCGTACGGCTTCCGCTGAAATCATGCCATGCTTGTTGACCTGTGTTGAGAAGCAAGGATTGGCTGACAAGCGTCGTTTGTGGTGCGAGTTCTTGAAGGCATTGACGACCTCTATGGAGGAGGAGGACGATGTCGAGATTCTCGCCTCGTTCATGACGACCATCGGATCGTGCATTGAGGTTATGAAAACCGAGGGAATCGCCGAGGAAGAGGTTCAACTCATCATTTCGGTGCTTCTCAAGCAACTTGAAAACTACGGAAAGAGAATGAGCGATCGTCCAGTTGAAGATGAAGATGACGATGATGCTGAAGCTAAGGAGGAGCTCGATTATTTCATGGAATTGGAGGCCTCATGCCTTGGAGCCATCTCTGATTTGACTCACTCTCTTATGAAGGAGTTCAAGGGAACTATCTTCGAGGGAATGATCAACGTGTTCAACTGTGCCATTCAACTCATCGAGGGATCCAAACAATACTTCGAGAGACAATGGGGAATGTGCCTTCTCGATGACGCCATCGAGTTCGGTGTCGGACATATGCCAACTCGCTTCCCGAAGCTTATTCCAATAATGTACAAGTTGTTGGGAGATGAGTATCCTGAAGTGAGACAAGCAGCGAGCTACGGTTTCGGAGTTATGGCCATCAACTACCACCAGATCAGCGACTACCGAAACGAGATTTTGAGCTGTTTGGAGCCACTGGCCGCCATGATTCAACGAGAGGACGCCCGAGCCACCGAGGAGAGCACTGTTGCCACGGAAAACGCGATTTCTGCATTTGCCAAAATCATCGGCAATGTGCCACTTCCTGCTGAAGCCTACGGAAAGGTCGTCGAGATGTTCCTGAGCTGGTTGCCAACATATTCAGACACCGAGGAAAGCCCCTACATTTACACGTGTCTCGCCGAATTGTTTGATAAACAAGACGCCGCACTTTTTGGACCAGAAAATCAGAATCTTCCGAGAATCTTCCTTGTTTGCTTGCTCTCAATCGCCAACGATGCTTTCAACGACGACGATAGCGGCAACCAAACCAAGCAAAGAATTGTCACAATCCTGAAGCAAATCTACGCATCGTTCCCACAATTCGCGCAGCAAGATGGAATCGACGAGCACCTTACCAGTGTCCTTCAACAAACTCTCAATGGGCAATAATAAGGACTTTTGTTGTGTTTTTTTTTTTGCTGTTATCTTCTCCATCTTCACCGAAATGAATCTTGTTCACTGTTAATCGCTTGTTTCGCGGCTATCCTCCTATCATCATCATCAGTTTCTTCTTTTGTTCCACCACTTCTCCCCGATGCCACATTTTCTCTAATTTTTATTAGTTACCTATCGACTTTTTTTCTGTTGTGTTGAATATTATCCTCATTTTCAAATCTACTCGTTAGTTGTTACAGTTAAAGTTTTTGAAAATAATTTCAGCCAAAACCTCCACTTTCTCCTATACTCCAAATCTAAAAGTCATTCTTCCGTAGTCCTCATTGTTCCCCCTTCCACCCAACTCTCTCCCACCACAGAATATCTCTTCTGTCACTTGAAGACTATCCTCGATAAAGAGAGCTATTGGCGGTT
I003	8	ATTTAAAAATCAA	20	46
E001	550	ATTTGCAAATCAA	562	3711
I004CACTCACAAAAAATCAAAATGCACAATTTTTTTATATATTTAAAGTC
E001GGTTCCCTACAATGGACGTCAATCAATTCACTGAGCTCATCACAAAACTGCAGTCAGCAGACAATGATATCCGAAAACAAGCTGAAGAAGTCTATGAAAAGATTGAAGGACCAACCAAAGTAGCTGCACTTTTCGAGGCCTACACACACCACACGAATAATTCTGATGCCAGATCCACAGTTTTGGTGTTTCTGCGACGAGTTCTCGCCAGAGACTGGGATGCGATTTGGGAAACGCTGAACGAGGAGAACAAACAGCGCATTCTCGCCAAAGTTCTCGAGATGATAGTTCACGAGACCGAACTCTCGATTAAGAAGAAGATTGCTGATTTGATCTCTGAAATCGCTTCAAACCTCATCGACGATTCTGGAGATATGACATGGGGAGGAGTCCTCGAGCTGATGGATCATTGTTTGAAGAGCGAGGATCTTACCGGAAACTACATAGCCCTGCTTATTCTTCGCGGATGCCCAATAATTTTTGGAAACAGGCTGGCCCACTTCCTTCCAACCCTCAAAGTTGTCTTGGAAAAGTGCATGGCTACACCGGATTTGCAAATCAAGGCCACCGCCGTCCGTGCTGTTATCGCTTTCGCTGTTGATAATGATGAGGAGAAGGATGTTGTCAGGCTTATGACCTCTCTTGTTCCAAATGTTCTTCAAGTTTGCAATGAAACCAGCGACGAGGATGATTCAGATGGACCACTCGGAGAGTTCGCCGAGCTCGCCTCTTCTCTGCCAAAATGCCTTAACACTCATATGTCTCAGGTTCTTCAAGTCACTCTTGCTATTGCTGGAAACAAGGAAAAGAACGAGATGGTCCGTCAGAACGCCATCGAAGTTATTTGCTCGTACATGGAATCCGCACCAAAAGGACTCAAGAAATACGCACCAGGAGCTCTTGGACCAATTCTCGAGACTCTTCTTTCATGCATGACCGAAATGGATGACGATGTGCTCAATGAGTGGCTCAACGAGATCGAAGAGGAAGAAGACTATGAAGATATCCCAATCATCGCCGAAAGCGCCATCGACCGTGTTGCTTGCTGCATCAACGGAAAAGTGATGCTCCCAGTGTTCCTTCCACTTGTCGAGAAGCTTTTGACCAGCGAAGACTGGAAGATGAAGCACGCGGCTCTTCGCGCGTTCTCCGCCGTCGGTGAAGGGTGCCAAAGATCTATGGAACCACACATAGAGCAAATTATGGCTCATATCACCAATTACGTCAATGATGCTCATCCAAGAGTTCAATACGCGGCTTGCAACGCCATCGGACAAATGTCTTCTGACTTCGCTCCAACTCTTCAGAAGAAGTGCCACGCCGCCGTCATACCAGCTCTTCTCGAGTCTCTTGACAGAACCGATGTTCCACGTGTCTGTGCTCATGCCGCTTCGGCTCTTGTCAACTTTGCCGAGGAGTGCCCAAAGAGCATCATTGGACAATATCTTCCATTCATTCTTCAGAAACTCGAAAATGTGCTTTCCGCTGTGTTCAATCGTCTCGGAGACAAGAGATACCAGGTTGTCGTTGAGAACATCGTCACCGCCATCGCCTCCGTCGCTGAAGCCGCCGAGGAGCTCTTCAAGGAACATCATGCTCGCCTCATCCCGAACCTCGTTCACATTCTTCAAAACGTCGGAGAGCTCAAGGAGTTGAGAGGAAAGACCATCGAATGCATCTCTCTCATCGGATATGCTGTCGGAAAGGAACAATTCCACGCTACTGCAATCGAGATCCTGAACCTTCTCGGAGACGGAATGAAGGATTTGGCTATCGATGATCCACAATACAGCTACATGATCAGCTCATGGACTCGTTTCTGCTCTATTCTTGGAGCCGATTTCGCACCATTCCTCCCAGTTGTCATGGATCCAGTTCTTCGTGCCGCTCGTTACCGCCCAGACTTCAATATCTTCAACAACGAAGATGTTCACGAAAACGAGGAAGGAGTTGAATACCACGGAATCGGAGGAGAAAAGACTGTCGGAATCCGCACCAGCGGTCTTGAGGAGAAGGCAACTGCTTGCGATATGCTTGTCGCGTTCGCCAAGGAGATGAAGGAGGCTTTCATGCCATACGTCGTCGACGTCTACGAGCTCGCCATCAAGAATCTCGATTTCGGACTTCACGACGGAGTTCGTACGGCTTCCGCTGAAATCATGCCATGCTTGTTGACCTGTGTTGAGAAGCAAGGATTGGCTGACAAGCGTCGTTTGTGGTGCGAGTTCTTGAAGGCATTGACGACCTCTATGGAGGAGGAGGACGATGTCGAGATTCTCGCCTCGTTCATGACGACCATCGGATCGTGCATTGAGGTTATGAAAACCGAGGGAATCGCCGAGGAAGAGGTTCAACTCATCATTTCGGTGCTTCTCAAGCAACTTGAAAACTACGGAAAGAGAATGAGCGATCGTCCAGTTGAAGATGAAGATGACGATGATGCTGAAGCTAAGGAGGAGCTCGATTATTTCATGGAATTGGAGGCCTCATGCCTTGGAGCCATCTCTGATTTGACTCACTCTCTTATGAAGGAGTTCAAGGGAACTATCTTCGAGGGAATGATCAACGTGTTCAACTGTGCCATTCAACTCATCGAGGGATCCAAACAATACTTCGAGAGACAATGGGGAATGTGCCTTCTCGATGACGCCATCGAGTTCGGTGTCGGACATATGCCAACTCGCTTCCCGAAGCTTATTCCAATAATGTACAAGTTGTTGGGAGATGAGTATCCTGAAGTGAGACAAGCAGCGAGCTACGGTTTCGGAGTTATGGCCATCAACTACCACCAGATCAGCGACTACCGAAACGAGATTTTGAGCTGTTTGGAGCCACTGGCCGCCATGATTCAACGAGAGGACGCCCGAGCCACCGAGGAGAGCACTGTTGCCACGGAAAACGCGATTTCTGCATTTGCCAAAATCATCGGCAATGTGCCACTTCCTGCTGAAGCCTACGGAAAGGTCGTCGAGATGTTCCTGAGCTGGTTGCCAACATATTCAGACACCGAGGAAAGCCCCTACATTTACACGTGTCTCGCCGAATTGTTTGATAAACAAGACGCCGCACTTTTTGGACCAGAAAATCAGAATCTTCCGAGAATCTTCCTTGTTTGCTTGCTCTCAATCGCCAACGATGCTTTCAACGACGACGATAGCGGCAACCAAACCAAGCAAAGAATTGTCACAATCCTGAAGCAAATCTACGCATCGTTCCCACAATTCGCGCAGCAAGATGGAATCGACGAGCACCTTACCAGTGTCCTTCAACAAACTCTCAATGGGCAATAATAAGGACTTTTGTTGTGTTTTTTTTTTTGCTGTTATCTTCTCCATCTTCACCGAAATGAATCTTGTTCACTGTTAATCGCTTGTTTCGCGGCTATCCTCCTATCATCATCATCAGTTTCTTCTTTTGTTCCACCACTTCTCCCCGATGCCACATTTTCTCTAATTTTTATTAGTTACCTATCGACTTTTTTTCTGTTGTGTTGAATATTATCCTCATTTTCAAATCTACTCGTTAGTTGTTACAGTTAAAGTTTTTGAAAATAATTTCAGCCAAAACCTCCACTTTCTCCTATACTCCAAATCTAAAAGTCATTCTTCCGTAGTCCTCATTGTTCCCCCTTCCACCCAACTCTCTCCCACCACAGAATATCTCTTCTGTCACTTGAAGACTATCCTCGATAAAGAGAGCTATTGGCGGTT
I004	7	CAAAAAATCAAAAT	20	48
E001	3079	CAGAAAATCAGAAT	3092	3711
I005CAACCAAAATCTTAAGTCAAAAAGTTCTTTTTTCAAGGTATAATAAAGGTC
E001GGTTCCCTACAATGGACGTCAATCAATTCACTGAGCTCATCACAAAACTGCAGTCAGCAGACAATGATATCCGAAAACAAGCTGAAGAAGTCTATGAAAAGATTGAAGGACCAACCAAAGTAGCTGCACTTTTCGAGGCCTACACACACCACACGAATAATTCTGATGCCAGATCCACAGTTTTGGTGTTTCTGCGACGAGTTCTCGCCAGAGACTGGGATGCGATTTGGGAAACGCTGAACGAGGAGAACAAACAGCGCATTCTCGCCAAAGTTCTCGAGATGATAGTTCACGAGACCGAACTCTCGATTAAGAAGAAGATTGCTGATTTGATCTCTGAAATCGCTTCAAACCTCATCGACGATTCTGGAGATATGACATGGGGAGGAGTCCTCGAGCTGATGGATCATTGTTTGAAGAGCGAGGATCTTACCGGAAACTACATAGCCCTGCTTATTCTTCGCGGATGCCCAATAATTTTTGGAAACAGGCTGGCCCACTTCCTTCCAACCCTCAAAGTTGTCTTGGAAAAGTGCATGGCTACACCGGATTTGCAAATCAAGGCCACCGCCGTCCGTGCTGTTATCGCTTTCGCTGTTGATAATGATGAGGAGAAGGATGTTGTCAGGCTTATGACCTCTCTTGTTCCAAATGTTCTTCAAGTTTGCAATGAAACCAGCGACGAGGATGATTCAGATGGACCACTCGGAGAGTTCGCCGAGCTCGCCTCTTCTCTGCCAAAATGCCTTAACACTCATATGTCTCAGGTTCTTCAAGTCACTCTTGCTATTGCTGGAAACAAGGAAAAGAACGAGATGGTCCGTCAGAACGCCATCGAAGTTATTTGCTCGTACATGGAATCCGCACCAAAAGGACTCAAGAAATACGCACCAGGAGCTCTTGGACCAATTCTCGAGACTCTTCTTTCATGCATGACCGAAATGGATGACGATGTGCTCAATGAGTGGCTCAACGAGATCGAAGAGGAAGAAGACTATGAAGATATCCCAATCATCGCCGAAAGCGCCATCGACCGTGTTGCTTGCTGCATCAACGGAAAAGTGATGCTCCCAGTGTTCCTTCCACTTGTCGAGAAGCTTTTGACCAGCGAAGACTGGAAGATGAAGCACGCGGCTCTTCGCGCGTTCTCCGCCGTCGGTGAAGGGTGCCAAAGATCTATGGAACCACACATAGAGCAAATTATGGCTCATATCACCAATTACGTCAATGATGCTCATCCAAGAGTTCAATACGCGGCTTGCAACGCCATCGGACAAATGTCTTCTGACTTCGCTCCAACTCTTCAGAAGAAGTGCCACGCCGCCGTCATACCAGCTCTTCTCGAGTCTCTTGACAGAACCGATGTTCCACGTGTCTGTGCTCATGCCGCTTCGGCTCTTGTCAACTTTGCCGAGGAGTGCCCAAAGAGCATCATTGGACAATATCTTCCATTCATTCTTCAGAAACTCGAAAATGTGCTTTCCGCTGTGTTCAATCGTCTCGGAGACAAGAGATACCAGGTTGTCGTTGAGAACATCGTCACCGCCATCGCCTCCGTCGCTGAAGCCGCCGAGGAGCTCTTCAAGGAACATCATGCTCGCCTCATCCCGAACCTCGTTCACATTCTTCAAAACGTCGGAGAGCTCAAGGAGTTGAGAGGAAAGACCATCGAATGCATCTCTCTCATCGGATATGCTGTCGGAAAGGAACAATTCCACGCTACTGCAATCGAGATCCTGAACCTTCTCGGAGACGGAATGAAGGATTTGGCTATCGATGATCCACAATACAGCTACATGATCAGCTCATGGACTCGTTTCTGCTCTATTCTTGGAGCCGATTTCGCACCATTCCTCCCAGTTGTCATGGATCCAGTTCTTCGTGCCGCTCGTTACCGCCCAGACTTCAATATCTTCAACAACGAAGATGTTCACGAAAACGAGGAAGGAGTTGAATACCACGGAATCGGAGGAGAAAAGACTGTCGGAATCCGCACCAGCGGTCTTGAGGAGAAGGCAACTGCTTGCGATATGCTTGTCGCGTTCGCCAAGGAGATGAAGGAGGCTTTCATGCCATACGTCGTCGACGTCTACGAGCTCGCCATCAAGAATCTCGATTTCGGACTTCACGACGGAGTTCGTACGGCTTCCGCTGAAATCATGCCATGCTTGTTGACCTGTGTTGAGAAGCAAGGATTGGCTGACAAGCGTCGTTTGTGGTGCGAGTTCTTGAAGGCATTGACGACCTCTATGGAGGAGGAGGACGATGTCGAGATTCTCGCCTCGTTCATGACGACCATCGGATCGTGCATTGAGGTTATGAAAACCGAGGGAATCGCCGAGGAAGAGGTTCAACTCATCATTTCGGTGCTTCTCAAGCAACTTGAAAACTACGGAAAGAGAATGAGCGATCGTCCAGTTGAAGATGAAGATGACGATGATGCTGAAGCTAAGGAGGAGCTCGATTATTTCATGGAATTGGAGGCCTCATGCCTTGGAGCCATCTCTGATTTGACTCACTCTCTTATGAAGGAGTTCAAGGGAACTATCTTCGAGGGAATGATCAACGTGTTCAACTGTGCCATTCAACTCATCGAGGGATCCAAACAATACTTCGAGAGACAATGGGGAATGTGCCTTCTCGATGACGCCATCGAGTTCGGTGTCGGACATATGCCAACTCGCTTCCCGAAGCTTATTCCAATAATGTACAAGTTGTTGGGAGATGAGTATCCTGAAGTGAGACAAGCAGCGAGCTACGGTTTCGGAGTTATGGCCATCAACTACCACCAGATCAGCGACTACCGAAACGAGATTTTGAGCTGTTTGGAGCCACTGGCCGCCATGATTCAACGAGAGGACGCCCGAGCCACCGAGGAGAGCACTGTTGCCACGGAAAACGCGATTTCTGCATTTGCCAAAATCATCGGCAATGTGCCACTTCCTGCTGAAGCCTACGGAAAGGTCGTCGAGATGTTCCTGAGCTGGTTGCCAACATATTCAGACACCGAGGAAAGCCCCTACATTTACACGTGTCTCGCCGAATTGTTTGATAAACAAGACGCCGCACTTTTTGGACCAGAAAATCAGAATCTTCCGAGAATCTTCCTTGTTTGCTTGCTCTCAATCGCCAACGATGCTTTCAACGACGACGATAGCGGCAACCAAACCAAGCAAAGAATTGTCACAATCCTGAAGCAAATCTACGCATCGTTCCCACAATTCGCGCAGCAAGATGGAATCGACGAGCACCTTACCAGTGTCCTTCAACAAACTCTCAATGGGCAATAATAAGGACTTTTGTTGTGTTTTTTTTTTTGCTGTTATCTTCTCCATCTTCACCGAAATGAATCTTGTTCACTGTTAATCGCTTGTTTCGCGGCTATCCTCCTATCATCATCATCAGTTTCTTCTTTTGTTCCACCACTTCTCCCCGATGCCACATTTTCTCTAATTTTTATTAGTTACCTATCGACTTTTTTTCTGTTGTGTTGAATATTATCCTCATTTTCAAATCTACTCGTTAGTTGTTACAGTTAAAGTTTTTGAAAATAATTTCAGCCAAAACCTCCACTTTCTCCTATACTCCAAATCTAAAAGTCATTCTTCCGTAGTCCTCATTGTTCCCCCTTCCACCCAACTCTCTCCCACCACAGAATATCTCTTCTGTCACTTGAAGACTATCCTCGATAAAGAGAGCTATTGGCGGTT
I005	14	AAGTCAAAAAGTTCTTTTTTC	34	52
E001	3589	AAATCTAAAAGTCATTCTTCC	3609	3711
I006CATTCAAGATTAGATTTTTTTAGGCATTGAATAAAATAAAAATAAACATAAAAAGTC
E001GGTTCCCTACAATGGACGTCAATCAATTCACTGAGCTCATCACAAAACTGCAGTCAGCAGACAATGATATCCGAAAACAAGCTGAAGAAGTCTATGAAAAGATTGAAGGACCAACCAAAGTAGCTGCACTTTTCGAGGCCTACACACACCACACGAATAATTCTGATGCCAGATCCACAGTTTTGGTGTTTCTGCGACGAGTTCTCGCCAGAGACTGGGATGCGATTTGGGAAACGCTGAACGAGGAGAACAAACAGCGCATTCTCGCCAAAGTTCTCGAGATGATAGTTCACGAGACCGAACTCTCGATTAAGAAGAAGATTGCTGATTTGATCTCTGAAATCGCTTCAAACCTCATCGACGATTCTGGAGATATGACATGGGGAGGAGTCCTCGAGCTGATGGATCATTGTTTGAAGAGCGAGGATCTTACCGGAAACTACATAGCCCTGCTTATTCTTCGCGGATGCCCAATAATTTTTGGAAACAGGCTGGCCCACTTCCTTCCAACCCTCAAAGTTGTCTTGGAAAAGTGCATGGCTACACCGGATTTGCAAATCAAGGCCACCGCCGTCCGTGCTGTTATCGCTTTCGCTGTTGATAATGATGAGGAGAAGGATGTTGTCAGGCTTATGACCTCTCTTGTTCCAAATGTTCTTCAAGTTTGCAATGAAACCAGCGACGAGGATGATTCAGATGGACCACTCGGAGAGTTCGCCGAGCTCGCCTCTTCTCTGCCAAAATGCCTTAACACTCATATGTCTCAGGTTCTTCAAGTCACTCTTGCTATTGCTGGAAACAAGGAAAAGAACGAGATGGTCCGTCAGAACGCCATCGAAGTTATTTGCTCGTACATGGAATCCGCACCAAAAGGACTCAAGAAATACGCACCAGGAGCTCTTGGACCAATTCTCGAGACTCTTCTTTCATGCATGACCGAAATGGATGACGATGTGCTCAATGAGTGGCTCAACGAGATCGAAGAGGAAGAAGACTATGAAGATATCCCAATCATCGCCGAAAGCGCCATCGACCGTGTTGCTTGCTGCATCAACGGAAAAGTGATGCTCCCAGTGTTCCTTCCACTTGTCGAGAAGCTTTTGACCAGCGAAGACTGGAAGATGAAGCACGCGGCTCTTCGCGCGTTCTCCGCCGTCGGTGAAGGGTGCCAAAGATCTATGGAACCACACATAGAGCAAATTATGGCTCATATCACCAATTACGTCAATGATGCTCATCCAAGAGTTCAATACGCGGCTTGCAACGCCATCGGACAAATGTCTTCTGACTTCGCTCCAACTCTTCAGAAGAAGTGCCACGCCGCCGTCATACCAGCTCTTCTCGAGTCTCTTGACAGAACCGATGTTCCACGTGTCTGTGCTCATGCCGCTTCGGCTCTTGTCAACTTTGCCGAGGAGTGCCCAAAGAGCATCATTGGACAATATCTTCCATTCATTCTTCAGAAACTCGAAAATGTGCTTTCCGCTGTGTTCAATCGTCTCGGAGACAAGAGATACCAGGTTGTCGTTGAGAACATCGTCACCGCCATCGCCTCCGTCGCTGAAGCCGCCGAGGAGCTCTTCAAGGAACATCATGCTCGCCTCATCCCGAACCTCGTTCACATTCTTCAAAACGTCGGAGAGCTCAAGGAGTTGAGAGGAAAGACCATCGAATGCATCTCTCTCATCGGATATGCTGTCGGAAAGGAACAATTCCACGCTACTGCAATCGAGATCCTGAACCTTCTCGGAGACGGAATGAAGGATTTGGCTATCGATGATCCACAATACAGCTACATGATCAGCTCATGGACTCGTTTCTGCTCTATTCTTGGAGCCGATTTCGCACCATTCCTCCCAGTTGTCATGGATCCAGTTCTTCGTGCCGCTCGTTACCGCCCAGACTTCAATATCTTCAACAACGAAGATGTTCACGAAAACGAGGAAGGAGTTGAATACCACGGAATCGGAGGAGAAAAGACTGTCGGAATCCGCACCAGCGGTCTTGAGGAGAAGGCAACTGCTTGCGATATGCTTGTCGCGTTCGCCAAGGAGATGAAGGAGGCTTTCATGCCATACGTCGTCGACGTCTACGAGCTCGCCATCAAGAATCTCGATTTCGGACTTCACGACGGAGTTCGTACGGCTTCCGCTGAAATCATGCCATGCTTGTTGACCTGTGTTGAGAAGCAAGGATTGGCTGACAAGCGTCGTTTGTGGTGCGAGTTCTTGAAGGCATTGACGACCTCTATGGAGGAGGAGGACGATGTCGAGATTCTCGCCTCGTTCATGACGACCATCGGATCGTGCATTGAGGTTATGAAAACCGAGGGAATCGCCGAGGAAGAGGTTCAACTCATCATTTCGGTGCTTCTCAAGCAACTTGAAAACTACGGAAAGAGAATGAGCGATCGTCCAGTTGAAGATGAAGATGACGATGATGCTGAAGCTAAGGAGGAGCTCGATTATTTCATGGAATTGGAGGCCTCATGCCTTGGAGCCATCTCTGATTTGACTCACTCTCTTATGAAGGAGTTCAAGGGAACTATCTTCGAGGGAATGATCAACGTGTTCAACTGTGCCATTCAACTCATCGAGGGATCCAAACAATACTTCGAGAGACAATGGGGAATGTGCCTTCTCGATGACGCCATCGAGTTCGGTGTCGGACATATGCCAACTCGCTTCCCGAAGCTTATTCCAATAATGTACAAGTTGTTGGGAGATGAGTATCCTGAAGTGAGACAAGCAGCGAGCTACGGTTTCGGAGTTATGGCCATCAACTACCACCAGATCAGCGACTACCGAAACGAGATTTTGAGCTGTTTGGAGCCACTGGCCGCCATGATTCAACGAGAGGACGCCCGAGCCACCGAGGAGAGCACTGTTGCCACGGAAAACGCGATTTCTGCATTTGCCAAAATCATCGGCAATGTGCCACTTCCTGCTGAAGCCTACGGAAAGGTCGTCGAGATGTTCCTGAGCTGGTTGCCAACATATTCAGACACCGAGGAAAGCCCCTACATTTACACGTGTCTCGCCGAATTGTTTGATAAACAAGACGCCGCACTTTTTGGACCAGAAAATCAGAATCTTCCGAGAATCTTCCTTGTTTGCTTGCTCTCAATCGCCAACGATGCTTTCAACGACGACGATAGCGGCAACCAAACCAAGCAAAGAATTGTCACAATCCTGAAGCAAATCTACGCATCGTTCCCACAATTCGCGCAGCAAGATGGAATCGACGAGCACCTTACCAGTGTCCTTCAACAAACTCTCAATGGGCAATAATAAGGACTTTTGTTGTGTTTTTTTTTTTGCTGTTATCTTCTCCATCTTCACCGAAATGAATCTTGTTCACTGTTAATCGCTTGTTTCGCGGCTATCCTCCTATCATCATCATCAGTTTCTTCTTTTGTTCCACCACTTCTCCCCGATGCCACATTTTCTCTAATTTTTATTAGTTACCTATCGACTTTTTTTCTGTTGTGTTGAATATTATCCTCATTTTCAAATCTACTCGTTAGTTGTTACAGTTAAAGTTTTTGAAAATAATTTCAGCCAAAACCTCCACTTTCTCCTATACTCCAAATCTAAAAGTCATTCTTCCGTAGTCCTCATTGTTCCCCCTTCCACCCAACTCTCTCCCACCACAGAATATCTCTTCTGTCACTTGAAGACTATCCTCGATAAAGAGAGCTATTGGCGGTT
I006	15	TTTTTTTAGGCATTGA	30	58
E001	2226	TTCTTGAAGGCATTGA	2241	3711
#167	621	215	917	1043	151	596	3279	11	
     gene            complement(318547..323353)
I001CAACCTTTTAAACTTATTTACGCACTTAAAATATAAATTTAACAAAGTC
E001ATGGAGCAAATCGGAGCAGCTCTCCAGCAGACTCTGGAGCCGGATGCTGCGATTCGCAAGCGTGGAGAAGAAGCGCTCCGCTCGCTGCAATCAAATCCAGGCTATATCATTCAAATTCTTCAACTGGTGGTCAACGAACAGCAACAAATTGCTCCGCAGATCCGAATCGCCGCGGCTGTCGCTTTGAAAAATTTTGTGAAGAGAAATTGGGGCCCGGCACCAGAGGTAGAAATGGGCCAGGAAGACGAGGAGCAGTTCAGAAGCATGCTTCTCGAAGCGATGTTCAATACAAAATCAAATGTTCAGGAAATCCTGTCCAATGCTCTGTATCTCATCGCTCAGAGAGATTTTCCCGAAAAATGGCCAGATTTGGTTCCATATTTGTCGAAATTCCTGAACGGAGCGGATCTCAATCACCTGGTGGCCTCGCTGGCGTCGATGGAGCAGATTTTCCGCAAATTCCGATTCGAATCCAAGTCAGCAGAGCTTTGGAAAGAGCTGAAGAAGTGTCTACTGAGCACCCAAGAGCCTCTAACTCTGTTGCTACGGAACATGATGGAGGTGGGACAGCGGAAGGATCAACTCGGAGCCGACGAGATCGCCCAATGGCTCCGAGTCTTACTTCTCATTGCAAAAGTCTACCATTCTCTGTGCTCACAGGAGATTCCGGAATACTTCGAGGATCATCTCAAGGACTGGATGCCACACTTCTTGCATCTCGTGCAAATCGACGCGCCGACGCAGACCTCCAACTCGGGAGAACCTACAACTCTGGACGAGCTTAAGCACGAGATCTGTGAGATCTTCACGCTCTACTCGCAACGCTACGAGGAGGAGATCTCCGAGTTCGTGCCCGACATCATCCTTGCCGTCTGGAATCTGCTCAAGTCTACCGGCCCCGACACTCGATACGATACGATGGTGTGCGCCGCGCTGGAATTTCTGTCGATGGTCAGCCAGCGACAGTACTACGAGGGACACTTCACTGGTGAAGGCGTTCTGAAGACTCTCGCCGAGAACGTGTGCGTTCAGAACCTTCTGCTTCGTCAACAGGATATGGAACTGTTCGAGGATGAGCCACTGGATTATATGAAGCGAGACATCGAGGGTACCGATGTAGGAACTCGACGCCGTGGAGCCATCGATCTTGCGCGAGGTCTCTGCCGAAGATTCGAGGCGCAAATGCTTCCATGTCTGGGGGAGATCGTGCAGAACCTGCTGGGAAGTGGTGATTGGATCAAGATCGACATTGTCTACTCGCTGATCACGGCGATCGCGGTGAAGACGGAGACTGCTAAGAGTGGAGTAACGGCGACGAACCCGCTGGTGGACATCAACGACTTCTTCATCACACAAGTGGCCACACATCTCAACGCCGATGTCAATCAAACTCCGATCCTTAAAGCTGATGCACTGAAGTTTGCGGTCACTTTCAGGAAACAGCTGGCTCCAGAGCACCTTATGACTGCGATCAAGTCGGCGGACGCTCTTCTCAGCTCGAATACTCCGATTCTGCACAAGTACGCAGCTTACGCTATTGAAAAGATCCTTCTCGCTGATTCCAACAAAATCTTCTCGGCTCAAAATCTTCCAGTCTCCTCGATCCTTCAGAACCTTGTCACCGCGTTCGACAAGGATGCCAAAGCGCAAAACTCGCCGTATCTGATCAAGGCGATTTTGAGGATCATTGTGATTCTCGATGACGACACGATTCGGCATGCGGACGCGATTGCGGTCAAGCTCGCACAGTTGGTCGAGTCGGCGACGAAAAATCCGGCGGATTCGGTGCACACGCACTTTTTGTTTGAGACGATTTGTGTGTTGATCACCAAGACCCGAACAATCGGCGCCTCACTGGATGCTCAACTCCTTCCACTGATCGAAGTGATCTTCCGCGAGGATTTGGAAGATCTCATCCCATATGCTCTCCAAATCACGGGAGTTCTCGTCTCCTCATGTATCGCTAGAAACTCATCGATCGATCAATTCTCACCGTTCCTTCCGTTTCTGCTATCCGAACGTCTTTGGGCGAGATCAGCGAATGTTCCAGCGGCACTTTCGGTTCTCGAAGTGATCCTTTCCGTGAATGCTCAGCGAGTCGTCTCGGAGAATTCTGGGTTGATCTTGAGCCATTTGGCGCGGCTTTTGGGCTCGAAAACCTTGGATCAATACGGTTTCCAGTTGGCGGCGACGATTCTTCCGTCGATTGAGCACTTCGAGGGTTCCGCGATGACATTTGTGCTCAATACAATGTTTCGAAGAGTTCAATCGTCGAAGACACCCAAGTTTATGAAGCTATTCATCGTGTTCTTGTGTCGATTTACGATCGCCCGGAGTGCACAGGATCTTGTTCAATCGTGTGAGAATATTCAGACTGGCATGTTCGGAATGCTCATCGAGAAGGTCGTATGCATTGATTTGCCAGGTCTGAAACAAACGACAACGGGGCCTGAGAAACGGATTATTGCCATTGGAATGGGCAATTTGCTAGCCGATGTCACGCAGCAGCTTGTTGGTCAATACGGAATTCTGTCATACGAGGTGGCAATGCTGCTGGAAGCTGCTTCAGCCTCCGATCGAGCCGTCCTATCACCAGAAGAAGAGCAAGCTTCAATGTACAACGCCGAGGGAGAATTTGTGAACCCATTCTGTCGTCTGAGTTACGCTCCCAAGCAACCGCCCGTCGCCGCCAACATCGCCAACCACAAGGCCTACTTTGCGCAGGCCGTTCTTGTCCGTGGACCCGGAAATTGTCCAGAGACACTTCGTTCTGTACCGCCCGAGATTGTCACCTATTTGCAGTCTATTCAGCAATAATTTCCCCGATATTTATATTTTTTCAATTGTTTATTATCTTTTTTTTTCTCTGCTGCTGCCCGATTACTCGCTCTTTCTCTCTAAAAAAAATCCCCCGTTGTTAACTTTTTTGTCTTAAATTTCAAATTTCTCACTTTCCATCTCTGATTAGTTTACGGTTGTCGAAGCCCCGCTTCTTCTTCTTCTTATCTCACATCTGCCCCAGTTTTTTCCTCTTCAAATTGCCTTATTTAATTGTTTTTCACGACATTTTTGCTGTCAAATACACAGAAATTCACC
I001	25	CTTAAAATATAAATTTAACA	44	50
E001	2931	CTTAAATTTCAAATTTCTCA	2950	3097
I002CACTCAACGCAAAACCGAGTTTTAAACCGATTAAAGTCGATTTTAGGGGTTAAAACCGGTGAAAAAATGCAGCGTCGGCAGCCTTCAACTTAAAAACAGGCGAAACTGGGATTTTTTACTGGTTTTAATCTGTAAATTCGATCGATTTCGACCGGAACAAAAGGCTTTTTAGCACTTTTTAAGTTGTAAAATACTAAAAAATCAGTTTTTAAAATTGATTTCGTTTTTACTCCTTAAAAACCGCTTTTAACTATTAAAAGGATATTTTTACCTGTTTAAAAGTTTTAAAAACTCGGTTTTTTAACTTCTTTAGACTTACAGTCAGAGCTTAAACCTGGCTTTTTGACAAAAGAGGGGTCTAAAAAGTCAATGTTTATTTTTCTTGGCTAAAAAGTC
E001ATGGAGCAAATCGGAGCAGCTCTCCAGCAGACTCTGGAGCCGGATGCTGCGATTCGCAAGCGTGGAGAAGAAGCGCTCCGCTCGCTGCAATCAAATCCAGGCTATATCATTCAAATTCTTCAACTGGTGGTCAACGAACAGCAACAAATTGCTCCGCAGATCCGAATCGCCGCGGCTGTCGCTTTGAAAAATTTTGTGAAGAGAAATTGGGGCCCGGCACCAGAGGTAGAAATGGGCCAGGAAGACGAGGAGCAGTTCAGAAGCATGCTTCTCGAAGCGATGTTCAATACAAAATCAAATGTTCAGGAAATCCTGTCCAATGCTCTGTATCTCATCGCTCAGAGAGATTTTCCCGAAAAATGGCCAGATTTGGTTCCATATTTGTCGAAATTCCTGAACGGAGCGGATCTCAATCACCTGGTGGCCTCGCTGGCGTCGATGGAGCAGATTTTCCGCAAATTCCGATTCGAATCCAAGTCAGCAGAGCTTTGGAAAGAGCTGAAGAAGTGTCTACTGAGCACCCAAGAGCCTCTAACTCTGTTGCTACGGAACATGATGGAGGTGGGACAGCGGAAGGATCAACTCGGAGCCGACGAGATCGCCCAATGGCTCCGAGTCTTACTTCTCATTGCAAAAGTCTACCATTCTCTGTGCTCACAGGAGATTCCGGAATACTTCGAGGATCATCTCAAGGACTGGATGCCACACTTCTTGCATCTCGTGCAAATCGACGCGCCGACGCAGACCTCCAACTCGGGAGAACCTACAACTCTGGACGAGCTTAAGCACGAGATCTGTGAGATCTTCACGCTCTACTCGCAACGCTACGAGGAGGAGATCTCCGAGTTCGTGCCCGACATCATCCTTGCCGTCTGGAATCTGCTCAAGTCTACCGGCCCCGACACTCGATACGATACGATGGTGTGCGCCGCGCTGGAATTTCTGTCGATGGTCAGCCAGCGACAGTACTACGAGGGACACTTCACTGGTGAAGGCGTTCTGAAGACTCTCGCCGAGAACGTGTGCGTTCAGAACCTTCTGCTTCGTCAACAGGATATGGAACTGTTCGAGGATGAGCCACTGGATTATATGAAGCGAGACATCGAGGGTACCGATGTAGGAACTCGACGCCGTGGAGCCATCGATCTTGCGCGAGGTCTCTGCCGAAGATTCGAGGCGCAAATGCTTCCATGTCTGGGGGAGATCGTGCAGAACCTGCTGGGAAGTGGTGATTGGATCAAGATCGACATTGTCTACTCGCTGATCACGGCGATCGCGGTGAAGACGGAGACTGCTAAGAGTGGAGTAACGGCGACGAACCCGCTGGTGGACATCAACGACTTCTTCATCACACAAGTGGCCACACATCTCAACGCCGATGTCAATCAAACTCCGATCCTTAAAGCTGATGCACTGAAGTTTGCGGTCACTTTCAGGAAACAGCTGGCTCCAGAGCACCTTATGACTGCGATCAAGTCGGCGGACGCTCTTCTCAGCTCGAATACTCCGATTCTGCACAAGTACGCAGCTTACGCTATTGAAAAGATCCTTCTCGCTGATTCCAACAAAATCTTCTCGGCTCAAAATCTTCCAGTCTCCTCGATCCTTCAGAACCTTGTCACCGCGTTCGACAAGGATGCCAAAGCGCAAAACTCGCCGTATCTGATCAAGGCGATTTTGAGGATCATTGTGATTCTCGATGACGACACGATTCGGCATGCGGACGCGATTGCGGTCAAGCTCGCACAGTTGGTCGAGTCGGCGACGAAAAATCCGGCGGATTCGGTGCACACGCACTTTTTGTTTGAGACGATTTGTGTGTTGATCACCAAGACCCGAACAATCGGCGCCTCACTGGATGCTCAACTCCTTCCACTGATCGAAGTGATCTTCCGCGAGGATTTGGAAGATCTCATCCCATATGCTCTCCAAATCACGGGAGTTCTCGTCTCCTCATGTATCGCTAGAAACTCATCGATCGATCAATTCTCACCGTTCCTTCCGTTTCTGCTATCCGAACGTCTTTGGGCGAGATCAGCGAATGTTCCAGCGGCACTTTCGGTTCTCGAAGTGATCCTTTCCGTGAATGCTCAGCGAGTCGTCTCGGAGAATTCTGGGTTGATCTTGAGCCATTTGGCGCGGCTTTTGGGCTCGAAAACCTTGGATCAATACGGTTTCCAGTTGGCGGCGACGATTCTTCCGTCGATTGAGCACTTCGAGGGTTCCGCGATGACATTTGTGCTCAATACAATGTTTCGAAGAGTTCAATCGTCGAAGACACCCAAGTTTATGAAGCTATTCATCGTGTTCTTGTGTCGATTTACGATCGCCCGGAGTGCACAGGATCTTGTTCAATCGTGTGAGAATATTCAGACTGGCATGTTCGGAATGCTCATCGAGAAGGTCGTATGCATTGATTTGCCAGGTCTGAAACAAACGACAACGGGGCCTGAGAAACGGATTATTGCCATTGGAATGGGCAATTTGCTAGCCGATGTCACGCAGCAGCTTGTTGGTCAATACGGAATTCTGTCATACGAGGTGGCAATGCTGCTGGAAGCTGCTTCAGCCTCCGATCGAGCCGTCCTATCACCAGAAGAAGAGCAAGCTTCAATGTACAACGCCGAGGGAGAATTTGTGAACCCATTCTGTCGTCTGAGTTACGCTCCCAAGCAACCGCCCGTCGCCGCCAACATCGCCAACCACAAGGCCTACTTTGCGCAGGCCGTTCTTGTCCGTGGACCCGGAAATTGTCCAGAGACACTTCGTTCTGTACCGCCCGAGATTGTCACCTATTTGCAGTCTATTCAGCAATAATTTCCCCGATATTTATATTTTTTCAATTGTTTATTATCTTTTTTTTTCTCTGCTGCTGCCCGATTACTCGCTCTTTCTCTCTAAAAAAAATCCCCCGTTGTTAACTTTTTTGTCTTAAATTTCAAATTTCTCACTTTCCATCTCTGATTAGTTTACGGTTGTCGAAGCCCCGCTTCTTCTTCTTCTTATCTCACATCTGCCCCAGTTTTTTCCTCTTCAAATTGCCTTATTTAATTGTTTTTCACGACATTTTTGCTGTCAAATACACAGAAATTCACC
I002	166	TTTTTAGCACTTTTTAAGTTGTAAAATACTAAAAAAT	202	397
E001	3055	TTTTTCACGACATTTTTGCTGTCAAATACACAGAAAT	3091	3097
I003CATTCCTCATCAAACTCTCTTTTTATGGTGAGATTTGAGGCGGGTAAAAAGGCACGGCGTGAAACCAGAGTTTAAAAAAAAGTATTTAACCTTGTATTGAACAGTTTAAAAGACTTTAAAAAGACGTTTTTTTTTAAGCGACTTTGAGCCTTTAACCTTATCTGTAGCTATTAAATTGAAAGCTAGACTTTTAAAAGCCTTTTTAACCGTTAAAACGACCTTTTGCGTTTTTAAATGTTTTTTGGTTGTGAAAAGGCAAAAGCACAAAAGTTTTTTATATGGAAAAAAATTAAAAAGCCTTTTAGCTTTTTTAAGTTAAAAAGACTATTCTTTGGATTTTTGACTTTTTAAAATCAAAAATTAATAAAAACAGCTTTGTTTGGGGCTTTTTAACTTGCTAAAAGTGACTTTTTTTTTAGTTTTGAAAAACAAAAAGTTAAAAAGCTACAAAAAAAGGCTTTTTTAGCTTTTCTTAGAAGAAAAAAATTTCTTCTTTAGCTATTAAAAAAAGACTTTTTTTTTTTAATTTTTAACGTTTTAGCTTTGTAAACAGACGAAAAAGCACAAAAGGAAAAACACTAAAAAAAAGAATAAGTTTTTTTTTCACTATCGTTAAAATTCTTGTAAAATATAAAAAATTGCTTAAAGGACAAGGTC
E001ATGGAGCAAATCGGAGCAGCTCTCCAGCAGACTCTGGAGCCGGATGCTGCGATTCGCAAGCGTGGAGAAGAAGCGCTCCGCTCGCTGCAATCAAATCCAGGCTATATCATTCAAATTCTTCAACTGGTGGTCAACGAACAGCAACAAATTGCTCCGCAGATCCGAATCGCCGCGGCTGTCGCTTTGAAAAATTTTGTGAAGAGAAATTGGGGCCCGGCACCAGAGGTAGAAATGGGCCAGGAAGACGAGGAGCAGTTCAGAAGCATGCTTCTCGAAGCGATGTTCAATACAAAATCAAATGTTCAGGAAATCCTGTCCAATGCTCTGTATCTCATCGCTCAGAGAGATTTTCCCGAAAAATGGCCAGATTTGGTTCCATATTTGTCGAAATTCCTGAACGGAGCGGATCTCAATCACCTGGTGGCCTCGCTGGCGTCGATGGAGCAGATTTTCCGCAAATTCCGATTCGAATCCAAGTCAGCAGAGCTTTGGAAAGAGCTGAAGAAGTGTCTACTGAGCACCCAAGAGCCTCTAACTCTGTTGCTACGGAACATGATGGAGGTGGGACAGCGGAAGGATCAACTCGGAGCCGACGAGATCGCCCAATGGCTCCGAGTCTTACTTCTCATTGCAAAAGTCTACCATTCTCTGTGCTCACAGGAGATTCCGGAATACTTCGAGGATCATCTCAAGGACTGGATGCCACACTTCTTGCATCTCGTGCAAATCGACGCGCCGACGCAGACCTCCAACTCGGGAGAACCTACAACTCTGGACGAGCTTAAGCACGAGATCTGTGAGATCTTCACGCTCTACTCGCAACGCTACGAGGAGGAGATCTCCGAGTTCGTGCCCGACATCATCCTTGCCGTCTGGAATCTGCTCAAGTCTACCGGCCCCGACACTCGATACGATACGATGGTGTGCGCCGCGCTGGAATTTCTGTCGATGGTCAGCCAGCGACAGTACTACGAGGGACACTTCACTGGTGAAGGCGTTCTGAAGACTCTCGCCGAGAACGTGTGCGTTCAGAACCTTCTGCTTCGTCAACAGGATATGGAACTGTTCGAGGATGAGCCACTGGATTATATGAAGCGAGACATCGAGGGTACCGATGTAGGAACTCGACGCCGTGGAGCCATCGATCTTGCGCGAGGTCTCTGCCGAAGATTCGAGGCGCAAATGCTTCCATGTCTGGGGGAGATCGTGCAGAACCTGCTGGGAAGTGGTGATTGGATCAAGATCGACATTGTCTACTCGCTGATCACGGCGATCGCGGTGAAGACGGAGACTGCTAAGAGTGGAGTAACGGCGACGAACCCGCTGGTGGACATCAACGACTTCTTCATCACACAAGTGGCCACACATCTCAACGCCGATGTCAATCAAACTCCGATCCTTAAAGCTGATGCACTGAAGTTTGCGGTCACTTTCAGGAAACAGCTGGCTCCAGAGCACCTTATGACTGCGATCAAGTCGGCGGACGCTCTTCTCAGCTCGAATACTCCGATTCTGCACAAGTACGCAGCTTACGCTATTGAAAAGATCCTTCTCGCTGATTCCAACAAAATCTTCTCGGCTCAAAATCTTCCAGTCTCCTCGATCCTTCAGAACCTTGTCACCGCGTTCGACAAGGATGCCAAAGCGCAAAACTCGCCGTATCTGATCAAGGCGATTTTGAGGATCATTGTGATTCTCGATGACGACACGATTCGGCATGCGGACGCGATTGCGGTCAAGCTCGCACAGTTGGTCGAGTCGGCGACGAAAAATCCGGCGGATTCGGTGCACACGCACTTTTTGTTTGAGACGATTTGTGTGTTGATCACCAAGACCCGAACAATCGGCGCCTCACTGGATGCTCAACTCCTTCCACTGATCGAAGTGATCTTCCGCGAGGATTTGGAAGATCTCATCCCATATGCTCTCCAAATCACGGGAGTTCTCGTCTCCTCATGTATCGCTAGAAACTCATCGATCGATCAATTCTCACCGTTCCTTCCGTTTCTGCTATCCGAACGTCTTTGGGCGAGATCAGCGAATGTTCCAGCGGCACTTTCGGTTCTCGAAGTGATCCTTTCCGTGAATGCTCAGCGAGTCGTCTCGGAGAATTCTGGGTTGATCTTGAGCCATTTGGCGCGGCTTTTGGGCTCGAAAACCTTGGATCAATACGGTTTCCAGTTGGCGGCGACGATTCTTCCGTCGATTGAGCACTTCGAGGGTTCCGCGATGACATTTGTGCTCAATACAATGTTTCGAAGAGTTCAATCGTCGAAGACACCCAAGTTTATGAAGCTATTCATCGTGTTCTTGTGTCGATTTACGATCGCCCGGAGTGCACAGGATCTTGTTCAATCGTGTGAGAATATTCAGACTGGCATGTTCGGAATGCTCATCGAGAAGGTCGTATGCATTGATTTGCCAGGTCTGAAACAAACGACAACGGGGCCTGAGAAACGGATTATTGCCATTGGAATGGGCAATTTGCTAGCCGATGTCACGCAGCAGCTTGTTGGTCAATACGGAATTCTGTCATACGAGGTGGCAATGCTGCTGGAAGCTGCTTCAGCCTCCGATCGAGCCGTCCTATCACCAGAAGAAGAGCAAGCTTCAATGTACAACGCCGAGGGAGAATTTGTGAACCCATTCTGTCGTCTGAGTTACGCTCCCAAGCAACCGCCCGTCGCCGCCAACATCGCCAACCACAAGGCCTACTTTGCGCAGGCCGTTCTTGTCCGTGGACCCGGAAATTGTCCAGAGACACTTCGTTCTGTACCGCCCGAGATTGTCACCTATTTGCAGTCTATTCAGCAATAATTTCCCCGATATTTATATTTTTTCAATTGTTTATTATCTTTTTTTTTCTCTGCTGCTGCCCGATTACTCGCTCTTTCTCTCTAAAAAAAATCCCCCGTTGTTAACTTTTTTGTCTTAAATTTCAAATTTCTCACTTTCCATCTCTGATTAGTTTACGGTTGTCGAAGCCCCGCTTCTTCTTCTTCTTATCTCACATCTGCCCCAGTTTTTTCCTCTTCAAATTGCCTTATTTAATTGTTTTTCACGACATTTTTGCTGTCAAATACACAGAAATTCACC
I003	512	ACTTTTTTTTTTTAATTTTTAACGTTTTAGCTTT	545	658
E001	2921	ACTTTTTTGTCTTAAATTTCAAATTTCTCACTTT	2954	3097
I004CAATCATTACTTTTAAATCCGAAAAAAGGTCTTTTTTATAGCTTTTTGCTTTTAAAAGCTAAAAAATATAAAAAAAGTTTCCTTTAACTTTTAGTGTATAAAAGCTAAGTCAAAAAAAAAGAGGCTAAAAAAAAAATTTGAAATTATGCCCAAATTTTTTTTATCTTTCAATGTTAAAAATTTATAAAGTCTTTTTTTTTGCTTTTAAAAGATAAAAAATTTCTAAAAAAACCTTTTTTAACTTTTTAACGTTTAAAAGCCAAAAAAAGGTCTCTTTTCAATTTTTAGTGTATAGTTTTTTTTTAAACTTTTTGTGTTTAAATTTTTTTATTTTAACTTTAAAACAGCTAAAGAAGCAAAAAAAAGGACTGTTTTAGACCTTAAAAGTCAAAAAACTTTTTAGCTGTTAATGGCTGAAAAGGGATAAAAAAGTTTTTTTGTTTTAGCTTTTGACGGCTAAAAAGTTGTTTTTTTAATTTAGTTTTTACTTCTAAAATTAAAAAAAAAGCCAAAAAAGAGTTTTTTTTTTGTTAATTGCTGTTAATTGTTTTTGTTTTAATGTTTATTTTAGTAAAATTTAAGTTAAAGAGTATATTTAAAAAAAACGTC
E001ATGGAGCAAATCGGAGCAGCTCTCCAGCAGACTCTGGAGCCGGATGCTGCGATTCGCAAGCGTGGAGAAGAAGCGCTCCGCTCGCTGCAATCAAATCCAGGCTATATCATTCAAATTCTTCAACTGGTGGTCAACGAACAGCAACAAATTGCTCCGCAGATCCGAATCGCCGCGGCTGTCGCTTTGAAAAATTTTGTGAAGAGAAATTGGGGCCCGGCACCAGAGGTAGAAATGGGCCAGGAAGACGAGGAGCAGTTCAGAAGCATGCTTCTCGAAGCGATGTTCAATACAAAATCAAATGTTCAGGAAATCCTGTCCAATGCTCTGTATCTCATCGCTCAGAGAGATTTTCCCGAAAAATGGCCAGATTTGGTTCCATATTTGTCGAAATTCCTGAACGGAGCGGATCTCAATCACCTGGTGGCCTCGCTGGCGTCGATGGAGCAGATTTTCCGCAAATTCCGATTCGAATCCAAGTCAGCAGAGCTTTGGAAAGAGCTGAAGAAGTGTCTACTGAGCACCCAAGAGCCTCTAACTCTGTTGCTACGGAACATGATGGAGGTGGGACAGCGGAAGGATCAACTCGGAGCCGACGAGATCGCCCAATGGCTCCGAGTCTTACTTCTCATTGCAAAAGTCTACCATTCTCTGTGCTCACAGGAGATTCCGGAATACTTCGAGGATCATCTCAAGGACTGGATGCCACACTTCTTGCATCTCGTGCAAATCGACGCGCCGACGCAGACCTCCAACTCGGGAGAACCTACAACTCTGGACGAGCTTAAGCACGAGATCTGTGAGATCTTCACGCTCTACTCGCAACGCTACGAGGAGGAGATCTCCGAGTTCGTGCCCGACATCATCCTTGCCGTCTGGAATCTGCTCAAGTCTACCGGCCCCGACACTCGATACGATACGATGGTGTGCGCCGCGCTGGAATTTCTGTCGATGGTCAGCCAGCGACAGTACTACGAGGGACACTTCACTGGTGAAGGCGTTCTGAAGACTCTCGCCGAGAACGTGTGCGTTCAGAACCTTCTGCTTCGTCAACAGGATATGGAACTGTTCGAGGATGAGCCACTGGATTATATGAAGCGAGACATCGAGGGTACCGATGTAGGAACTCGACGCCGTGGAGCCATCGATCTTGCGCGAGGTCTCTGCCGAAGATTCGAGGCGCAAATGCTTCCATGTCTGGGGGAGATCGTGCAGAACCTGCTGGGAAGTGGTGATTGGATCAAGATCGACATTGTCTACTCGCTGATCACGGCGATCGCGGTGAAGACGGAGACTGCTAAGAGTGGAGTAACGGCGACGAACCCGCTGGTGGACATCAACGACTTCTTCATCACACAAGTGGCCACACATCTCAACGCCGATGTCAATCAAACTCCGATCCTTAAAGCTGATGCACTGAAGTTTGCGGTCACTTTCAGGAAACAGCTGGCTCCAGAGCACCTTATGACTGCGATCAAGTCGGCGGACGCTCTTCTCAGCTCGAATACTCCGATTCTGCACAAGTACGCAGCTTACGCTATTGAAAAGATCCTTCTCGCTGATTCCAACAAAATCTTCTCGGCTCAAAATCTTCCAGTCTCCTCGATCCTTCAGAACCTTGTCACCGCGTTCGACAAGGATGCCAAAGCGCAAAACTCGCCGTATCTGATCAAGGCGATTTTGAGGATCATTGTGATTCTCGATGACGACACGATTCGGCATGCGGACGCGATTGCGGTCAAGCTCGCACAGTTGGTCGAGTCGGCGACGAAAAATCCGGCGGATTCGGTGCACACGCACTTTTTGTTTGAGACGATTTGTGTGTTGATCACCAAGACCCGAACAATCGGCGCCTCACTGGATGCTCAACTCCTTCCACTGATCGAAGTGATCTTCCGCGAGGATTTGGAAGATCTCATCCCATATGCTCTCCAAATCACGGGAGTTCTCGTCTCCTCATGTATCGCTAGAAACTCATCGATCGATCAATTCTCACCGTTCCTTCCGTTTCTGCTATCCGAACGTCTTTGGGCGAGATCAGCGAATGTTCCAGCGGCACTTTCGGTTCTCGAAGTGATCCTTTCCGTGAATGCTCAGCGAGTCGTCTCGGAGAATTCTGGGTTGATCTTGAGCCATTTGGCGCGGCTTTTGGGCTCGAAAACCTTGGATCAATACGGTTTCCAGTTGGCGGCGACGATTCTTCCGTCGATTGAGCACTTCGAGGGTTCCGCGATGACATTTGTGCTCAATACAATGTTTCGAAGAGTTCAATCGTCGAAGACACCCAAGTTTATGAAGCTATTCATCGTGTTCTTGTGTCGATTTACGATCGCCCGGAGTGCACAGGATCTTGTTCAATCGTGTGAGAATATTCAGACTGGCATGTTCGGAATGCTCATCGAGAAGGTCGTATGCATTGATTTGCCAGGTCTGAAACAAACGACAACGGGGCCTGAGAAACGGATTATTGCCATTGGAATGGGCAATTTGCTAGCCGATGTCACGCAGCAGCTTGTTGGTCAATACGGAATTCTGTCATACGAGGTGGCAATGCTGCTGGAAGCTGCTTCAGCCTCCGATCGAGCCGTCCTATCACCAGAAGAAGAGCAAGCTTCAATGTACAACGCCGAGGGAGAATTTGTGAACCCATTCTGTCGTCTGAGTTACGCTCCCAAGCAACCGCCCGTCGCCGCCAACATCGCCAACCACAAGGCCTACTTTGCGCAGGCCGTTCTTGTCCGTGGACCCGGAAATTGTCCAGAGACACTTCGTTCTGTACCGCCCGAGATTGTCACCTATTTGCAGTCTATTCAGCAATAATTTCCCCGATATTTATATTTTTTCAATTGTTTATTATCTTTTTTTTTCTCTGCTGCTGCCCGATTACTCGCTCTTTCTCTCTAAAAAAAATCCCCCGTTGTTAACTTTTTTGTCTTAAATTTCAAATTTCTCACTTTCCATCTCTGATTAGTTTACGGTTGTCGAAGCCCCGCTTCTTCTTCTTCTTATCTCACATCTGCCCCAGTTTTTTCCTCTTCAAATTGCCTTATTTAATTGTTTTTCACGACATTTTTGCTGTCAAATACACAGAAATTCACC
I004	301	TTTTAAACTTTTTGTGTTTAAATTTTTTTATTTTAACTTT	340	610
E001	2915	TTGTTAACTTTTTTGTCTTAAATTTCAAATTTCTCACTTT	2954	3097
#210	309	1314	680	583	2817	
     gene            332614..337816
I001CATACGTGGAAATTTCGCCGCTGCCAATGACATAGGAGCGTCTAACAAATTTCCATGTATGGCATTAGGCAACTTAAAGTC
E001ATGACGACAACGGAAGAAGCTCCCAAATCGCCGCTTTTCGAGGCAATCGACAAAAATGACACTGAAGCAGCGCTGGCACTGCTGAAAACGAAGGAACAAGCCGCTCAACGGGATCCCAGTGGAATGAGTGTGCTGGCAGCTGCCGCGTATAGAGGAAATCTTACGTTGGTCGAGAAAGCGATTGAGCTGAAATGTGATGTGAATGATAAAACCGATGGAACTCTGTACACTCCACTCATGTTTGCCGCCTTATCAGGAAAACAGGACGTATGCCGCCTGCTAATGGACTCCGGAGCCCGTATGTATTTGGTGAATGGAATCGGAAAAACCGCCTCTGAACTGGCGGCATTTGTGGGTCATCACGAGTGTGTGGCAATTATCAATAATCATATAACAATTGATGTGATCGAAGATCTTTTGCGGCCAAAAGTGAATGGAAAATATGAAGGAGCTGAGGAATATCCGGATGAGCTGGCTGTATTTATTCATTCATTGTGTGGATCACATGAGATTCATCCTGTTAAGATTATTTTTCGATTCAGTAAATATCCCGATTCGTTGAAGTATAAGAAAAAGATCCTCTACGTCATCGATCGTGTCTTCGAGAAACAGCTTCGATGTAAGGAAAGCAATGAAATAATGTCGCTCAAGCTTTGGCTAATTCTATTTTCAATGCGTGAAACCTCGAAATTCGTGGAGTCGAACAAGGAAAAGTCGCCAGAAGAAGCGTCTCTACAGTACGCAAAACTGATTTCCACGTGGCAAGAGGGCGATGAAACTAGGCGAGCACTTGACGTGATGCTGAGAAATGCGGTTGCTTCGTTCCCGTATAAACATTCATTACTTCATGATACTCTACAAAAAGCACTGCAAAAAAGTCAAATTGGTGAACGACCAAGTGCCTATGAATACATTGTTCAGGCACTTTTCGGACAACGAATCGCTGCGGTCTGCCAGTTTTGCTCGGTTTGCGGACATCCTGGAGCCAAGAAACGGTGCACACAGTGCAAACTCGCCTACTGTTCCCAAGAATGCCAAAAATTCGACTGGCCAATTCACAAAAAAGTGTGCTCATTTCTGAAAACGCGACAAGAAGTGTCGCCCACCGACGAGACCGCCATGTCGCTGGACGATATTCAGGCTCAAATCGCCAAAATCGACGTGTAGAAGTGCCGATATTTCGATCTCAATATACTTTTTTTCTGGAATTTATTTATTTTTAATGTATATTTCGGCTTCATCTCATTGCACGAACTTTTAAT
I001	44	AACAAATTTCCATGT	58	82
E001	746	AACTGATTTCCACGT	760	1263
I002CATCCCGTTTTTAAAAAATTTTTTTAAAAAACGCAGTTTAAACTACGTTTAAGACCAAAAAATGGCAACTTTTCATTTTTTTTTAAGGCTTTTTTAGCTAAAAATACGATTGTTGTTTGAAAATTCACTTTTTAGCACCTTTTAATCTGGGTTTAGTGCATAAAAACTAGACTTTAAGTTAAATCGCTTTTCAGTAGCTTTAAAATACCAAAAGCGCCACTCTGGGTTATAAGCGTTAAAAAAAAACGTGGTTTATGTTGTGTAAACTGCGCGTTTAAGTTTAAAAACTTTGAAAAAAGGCAAAAATGTTATAAAAATCCGACTTGGGGTTATAAACTTTTTTTTTTTTGGTTATGTGATATAAAATGCGCGTTTACAATTTAAAAATAAATTTTAGGAGCATTTCAAGATAAAAGAAAAAAACTAGCAAAAGTTCGAGTTTTTAAGTTTAAAGTTAAGCTTTATAATGGCCTTGTGTTTTAAGACTTTTACGCATGACCAGTTGTATAAACTGCGCGTTTTATAGAGCATCGCTTTTGATGTCATTAAGTAATTTACTGATGCCATTGCGAACACAGCTAAATGCCCGAGCAATAATTTTTAGTAATTAAAGTTTTTTTAGCTCGGGCATTTAGTGGTGTTCGCGATGGCATCAGTAAATTACTTAATGACATCAAAAGCGATGCTCTATAAAACGCGCAGTTTATACGAGTTATGTGTAAGAGTCTTAAAACGCAATTGCATAATGATGAAAGAATCAAAAAGGTTTTTTTTTTAAGCTTATGTGGTATAAACTGCGCGTTTGAAAAAAAAAGTTTCGTTTTAACAGTTTGCAAACGTC
E001ATGACGACAACGGAAGAAGCTCCCAAATCGCCGCTTTTCGAGGCAATCGACAAAAATGACACTGAAGCAGCGCTGGCACTGCTGAAAACGAAGGAACAAGCCGCTCAACGGGATCCCAGTGGAATGAGTGTGCTGGCAGCTGCCGCGTATAGAGGAAATCTTACGTTGGTCGAGAAAGCGATTGAGCTGAAATGTGATGTGAATGATAAAACCGATGGAACTCTGTACACTCCACTCATGTTTGCCGCCTTATCAGGAAAACAGGACGTATGCCGCCTGCTAATGGACTCCGGAGCCCGTATGTATTTGGTGAATGGAATCGGAAAAACCGCCTCTGAACTGGCGGCATTTGTGGGTCATCACGAGTGTGTGGCAATTATCAATAATCATATAACAATTGATGTGATCGAAGATCTTTTGCGGCCAAAAGTGAATGGAAAATATGAAGGAGCTGAGGAATATCCGGATGAGCTGGCTGTATTTATTCATTCATTGTGTGGATCACATGAGATTCATCCTGTTAAGATTATTTTTCGATTCAGTAAATATCCCGATTCGTTGAAGTATAAGAAAAAGATCCTCTACGTCATCGATCGTGTCTTCGAGAAACAGCTTCGATGTAAGGAAAGCAATGAAATAATGTCGCTCAAGCTTTGGCTAATTCTATTTTCAATGCGTGAAACCTCGAAATTCGTGGAGTCGAACAAGGAAAAGTCGCCAGAAGAAGCGTCTCTACAGTACGCAAAACTGATTTCCACGTGGCAAGAGGGCGATGAAACTAGGCGAGCACTTGACGTGATGCTGAGAAATGCGGTTGCTTCGTTCCCGTATAAACATTCATTACTTCATGATACTCTACAAAAAGCACTGCAAAAAAGTCAAATTGGTGAACGACCAAGTGCCTATGAATACATTGTTCAGGCACTTTTCGGACAACGAATCGCTGCGGTCTGCCAGTTTTGCTCGGTTTGCGGACATCCTGGAGCCAAGAAACGGTGCACACAGTGCAAACTCGCCTACTGTTCCCAAGAATGCCAAAAATTCGACTGGCCAATTCACAAAAAAGTGTGCTCATTTCTGAAAACGCGACAAGAAGTGTCGCCCACCGACGAGACCGCCATGTCGCTGGACGATATTCAGGCTCAAATCGCCAAAATCGACGTGTAGAAGTGCCGATATTTCGATCTCAATATACTTTTTTTCTGGAATTTATTTATTTTTAATGTATATTTCGGCTTCATCTCATTGCACGAACTTTTAAT
I002	72	TTCATTTTTTTTTAAGGCTTTTTTAG	97	842
E001	1209	TTTATTTATTTTTAATGTATATTTCG	1234	1263
I003CATGTATCGACACATCAAACCTTTTTTTTGCTTTTTAGACTTTTAAACTCTTTAAAGGAATTCGAAAAAGTTCTACGCGTAAAAACAAGTAAGAATAAAAGTTTTTTTAGGTTTTTCAAAAAATTTTTTAAATTATTTCGTAAGAAAAATTAAAGTTTTGTTTTTTCAATATGGTTTATTTTTGAAAATCATTAGTTTTAAAAAGTGAAAAAGAGCCAAAAAGAGTAGCAAAAAGTTTAAACTCTAGAGAAGGACTTAAAACGGATTTTTAACTAAAAAAGTTTTATAAAAGTCTTTACTAAGAAAGACACTTTTTTACAAACTTTTACGCTTTTATAAGCTTTGATTTTTTTGAAAATAATTTTATTTAAAAACTTTAAAAAGTCTTAAATTTTTAACTTAGCTTAATCCATAGTCATCAAAAGTCTAGCTAAAAAAGCTTAAAGACTTAAACAATTTTTGATCTTTAATTTTTTTTTTGAAAACTACAATTTACAAAAAGCTCTAATTTTATTTGGCTTTTGGGTTTTTTTTACATTTTTAACACAAGAAAAACAATATTATTTGGTCTTAAAAGAGCTTTAAAAGTCTTCCAAGATCTTATAAAGTCTTAAAAGAGCTTTAAAGGTTTTCCAAGATCTTGTAAAGTCTTAAAAGAGCTTTAAAAGTCTTCCAAGATCTTGTAAGGTCTTAAAAGAGCTTTAAAAGTCTTCCAAGATCTTATCAAGTCTTAAAAGAGCTTTAAAGGTTTTCCAAGATCTTGTAATGTATTAAAAGAGCTTTAAAGGTCTTCCAAGATCTTGTAAGGTCTTAAAAGAGCTTTAAAAGTCTTCCAAGATCTTATAAAGTCTTAAAAGAGCTTTAAAGGTTTTCCAAGATCTTGTAAAGTCTTAAAAGAGCTTTAAAAGTCTTCCAAGATCTTATAAAGTCTTAAAAGAGCTTTAAAGGTTTTCCAAGATCTTGTAATGTCTTAAAAGAGCTTTAAAGGTTTTCCAAGATCTTGTAATGTCTTAAAAGAGCTTTAAAAGTCTTCCAAGATCTTATAAAGTCTTAAAAGAGCTTTAAAGGTTTTCCAAGATCTTGTTAGGTCTTATTACAAAAGTTTTTTAAGTTTAAACTTAAGGGCGGTTTTACAAAAGTTTTTTAATTTTAAGCTTAAAGGGCGGTTTTATACATGTCATGAGGATGTCATGGAGATGTCATGATGATGTCATGGGGCTGGTATAGGGTGATGATTGGGGTTTGGATATAGAGAAGTTTTCTGATTTTGTGTTAAAAAGGATTTGATGTCATTAGGATGGCATGAGGATGTCATGATGATGTCATGGGGGTGGTATAGGGTGATGATTGGGGTTTGGATATAGAGAAGTTTTCTGATTTTGTGTTAAAAAGGATTTGATGTCATTAGGATGGCATGAGGATGTCATGAGGATGTCATGATGATGTCATGGGGCTGGTATAGGGTGATGATTCGGGTTTGATTATAGGGAGGTAGTCGGCTTTTGCGGAACGGAAACATTTGATACTGCAGTGATGAATTGTTTGCCTGTGATAAAAAAATATAAAAAAAAAGTTTCGTTTTTGGTGGGTAAAAGGTC
E001ATGACGACAACGGAAGAAGCTCCCAAATCGCCGCTTTTCGAGGCAATCGACAAAAATGACACTGAAGCAGCGCTGGCACTGCTGAAAACGAAGGAACAAGCCGCTCAACGGGATCCCAGTGGAATGAGTGTGCTGGCAGCTGCCGCGTATAGAGGAAATCTTACGTTGGTCGAGAAAGCGATTGAGCTGAAATGTGATGTGAATGATAAAACCGATGGAACTCTGTACACTCCACTCATGTTTGCCGCCTTATCAGGAAAACAGGACGTATGCCGCCTGCTAATGGACTCCGGAGCCCGTATGTATTTGGTGAATGGAATCGGAAAAACCGCCTCTGAACTGGCGGCATTTGTGGGTCATCACGAGTGTGTGGCAATTATCAATAATCATATAACAATTGATGTGATCGAAGATCTTTTGCGGCCAAAAGTGAATGGAAAATATGAAGGAGCTGAGGAATATCCGGATGAGCTGGCTGTATTTATTCATTCATTGTGTGGATCACATGAGATTCATCCTGTTAAGATTATTTTTCGATTCAGTAAATATCCCGATTCGTTGAAGTATAAGAAAAAGATCCTCTACGTCATCGATCGTGTCTTCGAGAAACAGCTTCGATGTAAGGAAAGCAATGAAATAATGTCGCTCAAGCTTTGGCTAATTCTATTTTCAATGCGTGAAACCTCGAAATTCGTGGAGTCGAACAAGGAAAAGTCGCCAGAAGAAGCGTCTCTACAGTACGCAAAACTGATTTCCACGTGGCAAGAGGGCGATGAAACTAGGCGAGCACTTGACGTGATGCTGAGAAATGCGGTTGCTTCGTTCCCGTATAAACATTCATTACTTCATGATACTCTACAAAAAGCACTGCAAAAAAGTCAAATTGGTGAACGACCAAGTGCCTATGAATACATTGTTCAGGCACTTTTCGGACAACGAATCGCTGCGGTCTGCCAGTTTTGCTCGGTTTGCGGACATCCTGGAGCCAAGAAACGGTGCACACAGTGCAAACTCGCCTACTGTTCCCAAGAATGCCAAAAATTCGACTGGCCAATTCACAAAAAAGTGTGCTCATTTCTGAAAACGCGACAAGAAGTGTCGCCCACCGACGAGACCGCCATGTCGCTGGACGATATTCAGGCTCAAATCGCCAAAATCGACGTGTAGAAGTGCCGATATTTCGATCTCAATATACTTTTTTTCTGGAATTTATTTATTTTTAATGTATATTTCGGCTTCATCTCATTGCACGAACTTTTAAT
I003	164	TTTCAATATGGTTTATTTTTGAAAATCATTAGTTTTAAA	202	1599
E001	1185	TCTCAATATACTTTTTTTCTGGAATTTATTTATTTTTAA	1223	1263
I004CATACCTCAAAAATCCCAATTTTTATTAATAAATTATTAAATTATTTCGAGCTTAAACCCTTTATTAGTTAAGGTTTAAAATTTTTATACCTTTTTTAAAATAAGGCAATGTAAAATACTTAAAAGGGTGTTTGAGCCGTAAACCGAGATCGAAGAACGGGTTCAAATCGGGTTTTTTATAATTGAACTTCGACAGATTTGAACCCGTTTTCAATCTGTTTTGAAACCGTTTTGAACCTAAGTTCGAAATGGTTCCAGATTGGGTTCAAAGTGGGTTGAGAACGGTTTGAAACCGGGTTTGAAAAGAATAAAGCAAAGTTTAAACCCGGTTTCAAACCGTTCTCAACCCACTTTGAACCCAATCTGAAACCATTTCGAACTTAGGTTCAAAACGGTTTCAGAACGGATTGAAAACGGGTTCAAATCTGTCGAAGACTAGGTTCAATTGTAAAAAACCCGATTTGAACCCGTTCTTCGTTCTCGGTTTACGGCTCTTTGAGCTTATTTTTAACTTTCAAAAGTTTTAAAGTCAAGCAAAAATTAAATGTTTTAAACCGTCGAGATTGTTAAGAAATTTCTAAGAAATTTAATTTTTTTTCTTAATAATTTTGAAAAATTTTTTTAAGTAAGACATCTTTTAAGGGCATTTTATGAGAAACTTTTAGGCCCTTTTTTGAAGTTTTTTGTTTTTATTTAAGATCTGTAAGACATTTATAGCTTTTTTCTTGTAAAACAGACATTTACATAATCAGTTTTAATTAAAGACTATGAAAAAGGTTAAAAAGTTTTAAAATTCACAGCTCCAAGTTAAAAAAACTTAAAGGACAAAAAGGAAATAATTTTTTTCAAAAGATATTATACGACATAAACTTTTAATTTTTGATATAGACTTTTATAGCTCCGTGTTGCAAAAGTTCTAGACCACTTTAAGGCCTAGATGCAAAAGGCCTAGATGGTAAAGGCCTAGATGCAAAAGGCCTAGACCGTGGCACGGTTGCGTGTTTTGCGAAAAAACAAGTGAGCTGCGTGCAACAAAAAACTTTTAAAGAAGATCTTCTTTGCGAATTGTTGTGCGCTGCGCATTGTTGCCTCGTAGCAATAGTGCAAAAAGAGGCTCTTTTTATCGCAAAATTCTCAACCGTGCCACGGTCTAGGCCTTTACCATCTAGGCCTTTTGCCTCTAGGCCTTAAGGCGGTCTAGAACTTTTACACCACGGAGTTTTATAGCTAATTTCTTAAAAAAGACTTTTTATAGGTTAAAAAGTTGTTGTCTTATCGATTTTTCACTTTTTTTTGAGTTAAGAGTAATATTTAACGTTTGTTAAAGGTTTAAAACTATTTTACCTTTTCTCAAATTTTTAAAGTCCGTTGTGTAAAAAATTGAGATCATTTGCAAAAAATTTAAGGTTGTTAAAAATGTC
E001ATGACGACAACGGAAGAAGCTCCCAAATCGCCGCTTTTCGAGGCAATCGACAAAAATGACACTGAAGCAGCGCTGGCACTGCTGAAAACGAAGGAACAAGCCGCTCAACGGGATCCCAGTGGAATGAGTGTGCTGGCAGCTGCCGCGTATAGAGGAAATCTTACGTTGGTCGAGAAAGCGATTGAGCTGAAATGTGATGTGAATGATAAAACCGATGGAACTCTGTACACTCCACTCATGTTTGCCGCCTTATCAGGAAAACAGGACGTATGCCGCCTGCTAATGGACTCCGGAGCCCGTATGTATTTGGTGAATGGAATCGGAAAAACCGCCTCTGAACTGGCGGCATTTGTGGGTCATCACGAGTGTGTGGCAATTATCAATAATCATATAACAATTGATGTGATCGAAGATCTTTTGCGGCCAAAAGTGAATGGAAAATATGAAGGAGCTGAGGAATATCCGGATGAGCTGGCTGTATTTATTCATTCATTGTGTGGATCACATGAGATTCATCCTGTTAAGATTATTTTTCGATTCAGTAAATATCCCGATTCGTTGAAGTATAAGAAAAAGATCCTCTACGTCATCGATCGTGTCTTCGAGAAACAGCTTCGATGTAAGGAAAGCAATGAAATAATGTCGCTCAAGCTTTGGCTAATTCTATTTTCAATGCGTGAAACCTCGAAATTCGTGGAGTCGAACAAGGAAAAGTCGCCAGAAGAAGCGTCTCTACAGTACGCAAAACTGATTTCCACGTGGCAAGAGGGCGATGAAACTAGGCGAGCACTTGACGTGATGCTGAGAAATGCGGTTGCTTCGTTCCCGTATAAACATTCATTACTTCATGATACTCTACAAAAAGCACTGCAAAAAAGTCAAATTGGTGAACGACCAAGTGCCTATGAATACATTGTTCAGGCACTTTTCGGACAACGAATCGCTGCGGTCTGCCAGTTTTGCTCGGTTTGCGGACATCCTGGAGCCAAGAAACGGTGCACACAGTGCAAACTCGCCTACTGTTCCCAAGAATGCCAAAAATTCGACTGGCCAATTCACAAAAAAGTGTGCTCATTTCTGAAAACGCGACAAGAAGTGTCGCCCACCGACGAGACCGCCATGTCGCTGGACGATATTCAGGCTCAAATCGCCAAAATCGACGTGTAGAAGTGCCGATATTTCGATCTCAATATACTTTTTTTCTGGAATTTATTTATTTTTAATGTATATTTCGGCTTCATCTCATTGCACGAACTTTTAAT
I004	670	TTTTTTGAAGTTTTTTGTTTTTATTTAAGATCT	702	1422
E001	1200	TTTCTGGAATTTATTTATTTTTAATGTATATTT	1232	1263
#152	104	320	435	251	1167	
     gene            347484..348360
I001CACCCAAAAAAAATTTCGTATTAAACGTAATTAGAAGATTATAAAATC
E001AATATTTCTCGATTTTTCAGCTTTCAGTGTGATTTTCCAAGAGCCGTAGCTCGACCAGACGACGGAGAGCCTGAGGCTGGTCGCCAGAAGCACTATGAAGTCCACCCCACACCGTCCACGAACAAACTCCGAATCGAAGCTCGGGGCTCGCGAGCAGCTTCTCCGGGACTCTATACGACTTCAAGTAGCTTCGGAGCCGTACGTCCACATGACAAAGGAATCCACGTGGGACGAGGCGAAAAAACTGGCGATCAGTCTTGAAAAGAAGCCGGACATTGTCCGTAAAGCGATATACAATCGTCGTCGCTTCGTCAATGAAAAGATAAAAAGTGCGCTGGTCAAGCGCGAAATCATCGACCCAAGAAGCCCGGCAATCCATGAAATAGCAGTGGCGGCGGAGACAATCGCCATAAACGTTGTGCACTTCTTGGAGACTCATCACGCAAAAATACTCGCTGAAATCAAAGCGGCCGCCGCTGGAGCCGGCGCCCAGCTCCGAACTGCATGAATTAATTCAAATTAATATTTTTAAACTCATTTTTCACACAAATAATCATTCATGTGTCCATTTTTCACTCTCGAAACCCATATACCCTCACTCTAAATATCAATATAATGCACATTTCTCATAGTTTTAATCTGCCCTTACCAATTAAATCTTACCAATTTTCCGCCATGATCCCTTTTTCCATTTTGAATAAAATTCGACGACGATT
I001	14	TTTCGTATTAAACGTAATTAGAAGATTAT	42	49
E001	687	TTCCATTTTGAATAAAATTCGACGACGAT	715	717
I002CACCCAAATTCAAGAATTAAAGTTTAAAGTGAGTAAATTTTTAAAATAAAAAATC
E001AATATTTCTCGATTTTTCAGCTTTCAGTGTGATTTTCCAAGAGCCGTAGCTCGACCAGACGACGGAGAGCCTGAGGCTGGTCGCCAGAAGCACTATGAAGTCCACCCCACACCGTCCACGAACAAACTCCGAATCGAAGCTCGGGGCTCGCGAGCAGCTTCTCCGGGACTCTATACGACTTCAAGTAGCTTCGGAGCCGTACGTCCACATGACAAAGGAATCCACGTGGGACGAGGCGAAAAAACTGGCGATCAGTCTTGAAAAGAAGCCGGACATTGTCCGTAAAGCGATATACAATCGTCGTCGCTTCGTCAATGAAAAGATAAAAAGTGCGCTGGTCAAGCGCGAAATCATCGACCCAAGAAGCCCGGCAATCCATGAAATAGCAGTGGCGGCGGAGACAATCGCCATAAACGTTGTGCACTTCTTGGAGACTCATCACGCAAAAATACTCGCTGAAATCAAAGCGGCCGCCGCTGGAGCCGGCGCCCAGCTCCGAACTGCATGAATTAATTCAAATTAATATTTTTAAACTCATTTTTCACACAAATAATCATTCATGTGTCCATTTTTCACTCTCGAAACCCATATACCCTCACTCTAAATATCAATATAATGCACATTTCTCATAGTTTTAATCTGCCCTTACCAATTAAATCTTACCAATTTTCCGCCATGATCCCTTTTTCCATTTTGAATAAAATTCGACGACGATT
I002	37	ATTTTTAAAATAAAAAATC	55	56
E001	537	ATTTTTCACACAAATAATC	555	717
I003CATAAAATTTTCTTTTAGTCTGTTTAAATTATAGATTAATAAGGGGTAAAAGAACGTC
E001AATATTTCTCGATTTTTCAGCTTTCAGTGTGATTTTCCAAGAGCCGTAGCTCGACCAGACGACGGAGAGCCTGAGGCTGGTCGCCAGAAGCACTATGAAGTCCACCCCACACCGTCCACGAACAAACTCCGAATCGAAGCTCGGGGCTCGCGAGCAGCTTCTCCGGGACTCTATACGACTTCAAGTAGCTTCGGAGCCGTACGTCCACATGACAAAGGAATCCACGTGGGACGAGGCGAAAAAACTGGCGATCAGTCTTGAAAAGAAGCCGGACATTGTCCGTAAAGCGATATACAATCGTCGTCGCTTCGTCAATGAAAAGATAAAAAGTGCGCTGGTCAAGCGCGAAATCATCGACCCAAGAAGCCCGGCAATCCATGAAATAGCAGTGGCGGCGGAGACAATCGCCATAAACGTTGTGCACTTCTTGGAGACTCATCACGCAAAAATACTCGCTGAAATCAAAGCGGCCGCCGCTGGAGCCGGCGCCCAGCTCCGAACTGCATGAATTAATTCAAATTAATATTTTTAAACTCATTTTTCACACAAATAATCATTCATGTGTCCATTTTTCACTCTCGAAACCCATATACCCTCACTCTAAATATCAATATAATGCACATTTCTCATAGTTTTAATCTGCCCTTACCAATTAAATCTTACCAATTTTCCGCCATGATCCCTTTTTCCATTTTGAATAAAATTCGACGACGATT
I003	15	TTAGTCTGTTTAAATT	30	59
E001	520	TTAATATTTTTAAACT	535	717
#101	77	222	316	414	94	
     gene            348538..357136
I001CAAACTCGGCTTTTAGATTTGAAAATTCGACTCTAAAGAAAATTTTTAGGGAAGGTC
E001ATGCGGCAAATCGTCGAGCTAAAGTCACTTTTGACTTCGGAGCCAATTAAAGCCATCGAGCTCTTCGATAGGCTCGTTGGACAAGATGCCGACACAATCACCCAAGAAGCCTGTGGAACCCTCGCCAACTATATCCGGCATTCCAGTGTTTTTAAGCGACGGCTTCTGTTCACGGAGCTCCAAAAATGCTCGTTTTTTGCGAAATTGTGCATTTCGTTTCAATTTCACAGCTTTGAAGACACAGTTTTTCCGCGAAAATTGATTTTCGAACGATTCAGCGTGTTTTGCGGTGAACTGGAAAAGGACAAGCCACATCACCGGCACCACGTCACCGCTGTCGGATCGAATCGTTTCTTCAATTTGGGACTACTTTCCGATGGAAGCCCCGTCTCAGAACCCCGACTGGTCCCCGTGCCACGTGTAATTCAAATCGAGATGACAAATACACACACAATATTTTTGACTGCTGAAAATCAGATTTACGGCTGCGGAAAAGCTTCATCTTTTTTGCCGGATAAAACGGAGGAGACGGACGGTGGTTATGTGGCACTGCCCACTTTGGTAGAAATTCCAAAAGTTACTGGATACGTGGCAGCTGTGAAGGTGTTCGATGGAGGATCACAGTTTTTGATTGGCGGCAAAGTATATCTAAAAATGGACCAAAACGAGATTCTGTGGGATAGAACGAGCGATTTCTCAGCGGAAAAGCCGATTTCCTTCATAATCAATGGATTTCCACAAATGGCAATTTTCGAATCATTTCAACTTTTAAATGATGGAACTATTTATGCTGCGAGAAATTCACTTTTCAAAGGAAAATTGGAGCTATGGAAGAACAAAGATGACGGGTTTAAAGTGAAAAGCGGGACTGTTTTGGAGCATTTTGACACGAAATATACACTTATTGCACTGATGGAAGAGGTTCCCGGTACTATTGGAACAGAGTTTTTCAAAGTTTCACCAGATGGGCAGAATTTGATTATGAAGATGGGCTACCAAAACGAACAGAAAACCGAGAAATTCGAATTCGAGTCTCCCAAAATTCACAAAATCATCAAAAATCGTGAAGTACAATGTGATCCAGTTGATATTCCGTTAGACTCGACTATTCATTTTCATCAAAATTATAATCAAGAAGTATTGAAATTTCAATCGAATCGATTATTATTTCAATGGATTTATCCGAATTATTTGTTTCAAAACGATGGAGATGTACATTTTTCAATTGAACAATTGGAGACTGTATTTGCTGTGGATTTGGAGAATTTGGAATTCCCGAAATACCAACCTATATCACCAGAAGAATTCGTTCCCACCGACACTTCTCCCTCCGATATCTGGTATTTAAAATCCAGTGAAAAATTGAAAATCCCTTGTCACAAGTACCTTCTCCTACTACATTCACGTCAAATTGGCGCGATGCAGAGATTTCATTCAAATTATGGGAATTTCGGCGATTTTAAGGATGGTAAATCTGAAAATGAAGTGGAAATTGAAGCGAATGCTAGTGTTGAAACTGTGAAAAATGCGCTGAGAGGGATGATCAATATTCGAACTCTTTTCAAAATTAAGACTATTGAGTTAATCGAATGCATCAACTTCTACGATTATCATTTAATGGATGAAATGTTCAATGATTCAATGCATATTCTAATGGAAACAATCACTGAATTCACACTTCCATTTCTCTACGAATTATTCTATTCGTTTGAGGAAAAAGTGTTGGAGGGACTTTTGCAGAGGAAATATTTGATTTCTAACTCAATTTCCAGTGTTTTACCGCCAAAGGAGCTTCTTGTACGATTCGCTGAAAAACTGGACACCGATTGCCGCCGACACCACACATTAAAAGTTCCGTCGAAATTCAAAAATCTAGAAAATCTGAGCACCTATGAGCCCGAGTACATTGTCAAATATTTTCTGAATCTCGACCAAGATTCGGAGGATGTGACGTGGCGATCGATACGTCACGAATTCCACGACACACTTGACACGTGGCACGCGGAAGCTGTGAAGAAGAGAGATGAGAGACGTATGCACGGAGCAACACGGAGCAGAACGAGTAGTATTCGGAAGGAGAGCTTTACGAAAATTCAAAATGTTTCGATGACGTCATCGCCGATTCCAATCGGAGGCGGCCGCTCGAAACCCGAAAGTTTCTCAAAATCAATCAATAGTCCTGTCATTCAATCGCCACTCTCTCCCTCACCAATCAAAGGAATGCCAAAGTCCCGCCACGATAGTATTTCCAATTCACTGGACGATTTTCCTGAAATGAGCATTTCACCGTCCCCCTCGACACCGAAATCCTCTTCCGGTGGCGGTCGCTTCGCACCAAAAGGAACTCGATTTAAAAAGGATTTCGAAATTCTCGTGAAACCTTCCCAGTCACCACAGAATCCGTGGAAAATGGGCGGAGCTTCCGCGTCGATTCGCGAAGAAATTGATCCGCAGGAGATCCGATTCGACGAAGTTGTGAAGAAGGAACAGAAATTGCAGACTAATATACGAACCGGATTCAAAAAAGTGCAGCTTCTACCACACGTGGAGACGGAAGAGCTCGCCGGAGCTCAAATTTTGGAGGTTTTTCGACGAGAACTTCACGATGAGGCGCTCATATGTGTGGAACTGGTGATGAGCGACGATTTGGAGGTGGAAAACGAGCAGATCATCTGGGGAAACATGCCGGGACTTGTTCGGCGTTAAATTTTAAATTTTTGATTTTTTTTTTTCTTGTAACTTGCATTTTTTGTTTAATTTAG
I001	6	TCGGCTTTTAGATTTGAAAATTCGACTCT	34	58
E001	2697	TCGGCGTTAAATTTTAAATTTTTGATTTT	2725	2763
I002CACCCAAAAGTAAATAACTTTTAACTTTTCTAAAAACGTTTTTTAGTATTTTAAATTACATTTTGACTTGTTTTGAGCTAAAAATTGGCTTGGAAAAACAAAAAAGGCACTTTTTTAGCCAAAAGGTTCAAAAAGCTTGTAAAAGGCTTTTTTTTAATGCGTTTTTTTTGCTAAAAGTTCATTGTTTAGGCCTTTTTAGTTTGAATTTATAAAAGCCTTTTAAAGTATTAAAAGAAGTTTAGAGACATTTTTCATCTAAGCTAAAGACCCTTTAAACTTAAATACAGTAAAGAAATTTTCGCGTACGAGAAAACATCCCAGAGCGTTGCTTAATAAGTTAAATTTGAAACTTTAAGCGCGGCTTTAAACCCAGAGCCGCGCTAAAAAGCTTTTTATTTACTTTTTATACATGATAATTAAAAAAGAACTTTTAATAACTAAAAAGTC
E001ATGCGGCAAATCGTCGAGCTAAAGTCACTTTTGACTTCGGAGCCAATTAAAGCCATCGAGCTCTTCGATAGGCTCGTTGGACAAGATGCCGACACAATCACCCAAGAAGCCTGTGGAACCCTCGCCAACTATATCCGGCATTCCAGTGTTTTTAAGCGACGGCTTCTGTTCACGGAGCTCCAAAAATGCTCGTTTTTTGCGAAATTGTGCATTTCGTTTCAATTTCACAGCTTTGAAGACACAGTTTTTCCGCGAAAATTGATTTTCGAACGATTCAGCGTGTTTTGCGGTGAACTGGAAAAGGACAAGCCACATCACCGGCACCACGTCACCGCTGTCGGATCGAATCGTTTCTTCAATTTGGGACTACTTTCCGATGGAAGCCCCGTCTCAGAACCCCGACTGGTCCCCGTGCCACGTGTAATTCAAATCGAGATGACAAATACACACACAATATTTTTGACTGCTGAAAATCAGATTTACGGCTGCGGAAAAGCTTCATCTTTTTTGCCGGATAAAACGGAGGAGACGGACGGTGGTTATGTGGCACTGCCCACTTTGGTAGAAATTCCAAAAGTTACTGGATACGTGGCAGCTGTGAAGGTGTTCGATGGAGGATCACAGTTTTTGATTGGCGGCAAAGTATATCTAAAAATGGACCAAAACGAGATTCTGTGGGATAGAACGAGCGATTTCTCAGCGGAAAAGCCGATTTCCTTCATAATCAATGGATTTCCACAAATGGCAATTTTCGAATCATTTCAACTTTTAAATGATGGAACTATTTATGCTGCGAGAAATTCACTTTTCAAAGGAAAATTGGAGCTATGGAAGAACAAAGATGACGGGTTTAAAGTGAAAAGCGGGACTGTTTTGGAGCATTTTGACACGAAATATACACTTATTGCACTGATGGAAGAGGTTCCCGGTACTATTGGAACAGAGTTTTTCAAAGTTTCACCAGATGGGCAGAATTTGATTATGAAGATGGGCTACCAAAACGAACAGAAAACCGAGAAATTCGAATTCGAGTCTCCCAAAATTCACAAAATCATCAAAAATCGTGAAGTACAATGTGATCCAGTTGATATTCCGTTAGACTCGACTATTCATTTTCATCAAAATTATAATCAAGAAGTATTGAAATTTCAATCGAATCGATTATTATTTCAATGGATTTATCCGAATTATTTGTTTCAAAACGATGGAGATGTACATTTTTCAATTGAACAATTGGAGACTGTATTTGCTGTGGATTTGGAGAATTTGGAATTCCCGAAATACCAACCTATATCACCAGAAGAATTCGTTCCCACCGACACTTCTCCCTCCGATATCTGGTATTTAAAATCCAGTGAAAAATTGAAAATCCCTTGTCACAAGTACCTTCTCCTACTACATTCACGTCAAATTGGCGCGATGCAGAGATTTCATTCAAATTATGGGAATTTCGGCGATTTTAAGGATGGTAAATCTGAAAATGAAGTGGAAATTGAAGCGAATGCTAGTGTTGAAACTGTGAAAAATGCGCTGAGAGGGATGATCAATATTCGAACTCTTTTCAAAATTAAGACTATTGAGTTAATCGAATGCATCAACTTCTACGATTATCATTTAATGGATGAAATGTTCAATGATTCAATGCATATTCTAATGGAAACAATCACTGAATTCACACTTCCATTTCTCTACGAATTATTCTATTCGTTTGAGGAAAAAGTGTTGGAGGGACTTTTGCAGAGGAAATATTTGATTTCTAACTCAATTTCCAGTGTTTTACCGCCAAAGGAGCTTCTTGTACGATTCGCTGAAAAACTGGACACCGATTGCCGCCGACACCACACATTAAAAGTTCCGTCGAAATTCAAAAATCTAGAAAATCTGAGCACCTATGAGCCCGAGTACATTGTCAAATATTTTCTGAATCTCGACCAAGATTCGGAGGATGTGACGTGGCGATCGATACGTCACGAATTCCACGACACACTTGACACGTGGCACGCGGAAGCTGTGAAGAAGAGAGATGAGAGACGTATGCACGGAGCAACACGGAGCAGAACGAGTAGTATTCGGAAGGAGAGCTTTACGAAAATTCAAAATGTTTCGATGACGTCATCGCCGATTCCAATCGGAGGCGGCCGCTCGAAACCCGAAAGTTTCTCAAAATCAATCAATAGTCCTGTCATTCAATCGCCACTCTCTCCCTCACCAATCAAAGGAATGCCAAAGTCCCGCCACGATAGTATTTCCAATTCACTGGACGATTTTCCTGAAATGAGCATTTCACCGTCCCCCTCGACACCGAAATCCTCTTCCGGTGGCGGTCGCTTCGCACCAAAAGGAACTCGATTTAAAAAGGATTTCGAAATTCTCGTGAAACCTTCCCAGTCACCACAGAATCCGTGGAAAATGGGCGGAGCTTCCGCGTCGATTCGCGAAGAAATTGATCCGCAGGAGATCCGATTCGACGAAGTTGTGAAGAAGGAACAGAAATTGCAGACTAATATACGAACCGGATTCAAAAAAGTGCAGCTTCTACCACACGTGGAGACGGAAGAGCTCGCCGGAGCTCAAATTTTGGAGGTTTTTCGACGAGAACTTCACGATGAGGCGCTCATATGTGTGGAACTGGTGATGAGCGACGATTTGGAGGTGGAAAACGAGCAGATCATCTGGGGAAACATGCCGGGACTTGTTCGGCGTTAAATTTTAAATTTTTGATTTTTTTTTTTCTTGTAACTTGCATTTTTTGTTTAATTTAG
I002	99	CAAAAAAGGCACTTTTTTAGCCAAAAGGTTCA	130	448
E001	180	CCAAAAATGCTCGTTTTTTGCGAAATTGTGCA	211	2763
I003CATGCCAAGATCTTTTAACCACCGGCTCATAAAAAAGCGCCGGTGTACCGCTAAAAGATGTGCTTTTCAACACATTTTCTGTTTTTCCACACGCGGAAGTCCCTAATGACATCGACTTCAAAAAGTATCTAAAAAAAAAACCGAAATTTTTTTAGGAATTTCCACGTAAAAGCACAGCTCTGGAACAACATAATAAAACGATTAAAACGAATTTTTCATGTCATGGTCCAGAGCTGTGCTTATCAAAACTATTTACGTTTTTACACACGCGGAAATTCCTAATGACATCATTTTTTATTCTTAGGGAAAACCTTTTAAACTATTAAAACACTTCTTTTTATCTATTAAGAAACTTTTACTTATTAAAAAACCTTTTTAGAAAAAAAGAATAAAAAGATCTGCATGTGGAAATAAAGTAATTTTTTAACAGCGCGGCTCTGGACTATGGCATAAAAACTCGCGTTTTAGCACGGCTCTGGGTTTAAGCACTTAAGTTTAAAAGTCACCATAACACAACCTTTTACAAGCTAAAGGCCTCTTTGCGCTGCTTAAAGCAGCTTAACAAAACAAGACCATCTCCTCCTTTTGCTCCTCTTTAACCTCTTTTACTGCTTTTTATAGCTAAAAATGCACCGTTTACACGGCTAACTCCTTTCCTAACACTTCCACCTAAAAAAAAAAGTTTTTAAACTTTTGTTTTTTTGATTTTTTTTTTTAAAATTAGAATCAAAGATCTTAAGTTCGGTCAATATTATTAAAAATTTGATTTTTAACGTAGAAGGCTTAAAAGTTCTAAAAAAAAAGACTTTTAGCAAATTTTTTTATAGAACTTTTTAGTTTTAAAGTTTTTTTTGTTTTGAACTTTTTTTTTTGCAGAAATCGCCATAAAAAAGATATTAAAAAGTTAAAAAAAGTCGAATTTTTAGTATCTTTTAGCATTAAAAAACTGTAAAGAAGGTC
E001ATGCGGCAAATCGTCGAGCTAAAGTCACTTTTGACTTCGGAGCCAATTAAAGCCATCGAGCTCTTCGATAGGCTCGTTGGACAAGATGCCGACACAATCACCCAAGAAGCCTGTGGAACCCTCGCCAACTATATCCGGCATTCCAGTGTTTTTAAGCGACGGCTTCTGTTCACGGAGCTCCAAAAATGCTCGTTTTTTGCGAAATTGTGCATTTCGTTTCAATTTCACAGCTTTGAAGACACAGTTTTTCCGCGAAAATTGATTTTCGAACGATTCAGCGTGTTTTGCGGTGAACTGGAAAAGGACAAGCCACATCACCGGCACCACGTCACCGCTGTCGGATCGAATCGTTTCTTCAATTTGGGACTACTTTCCGATGGAAGCCCCGTCTCAGAACCCCGACTGGTCCCCGTGCCACGTGTAATTCAAATCGAGATGACAAATACACACACAATATTTTTGACTGCTGAAAATCAGATTTACGGCTGCGGAAAAGCTTCATCTTTTTTGCCGGATAAAACGGAGGAGACGGACGGTGGTTATGTGGCACTGCCCACTTTGGTAGAAATTCCAAAAGTTACTGGATACGTGGCAGCTGTGAAGGTGTTCGATGGAGGATCACAGTTTTTGATTGGCGGCAAAGTATATCTAAAAATGGACCAAAACGAGATTCTGTGGGATAGAACGAGCGATTTCTCAGCGGAAAAGCCGATTTCCTTCATAATCAATGGATTTCCACAAATGGCAATTTTCGAATCATTTCAACTTTTAAATGATGGAACTATTTATGCTGCGAGAAATTCACTTTTCAAAGGAAAATTGGAGCTATGGAAGAACAAAGATGACGGGTTTAAAGTGAAAAGCGGGACTGTTTTGGAGCATTTTGACACGAAATATACACTTATTGCACTGATGGAAGAGGTTCCCGGTACTATTGGAACAGAGTTTTTCAAAGTTTCACCAGATGGGCAGAATTTGATTATGAAGATGGGCTACCAAAACGAACAGAAAACCGAGAAATTCGAATTCGAGTCTCCCAAAATTCACAAAATCATCAAAAATCGTGAAGTACAATGTGATCCAGTTGATATTCCGTTAGACTCGACTATTCATTTTCATCAAAATTATAATCAAGAAGTATTGAAATTTCAATCGAATCGATTATTATTTCAATGGATTTATCCGAATTATTTGTTTCAAAACGATGGAGATGTACATTTTTCAATTGAACAATTGGAGACTGTATTTGCTGTGGATTTGGAGAATTTGGAATTCCCGAAATACCAACCTATATCACCAGAAGAATTCGTTCCCACCGACACTTCTCCCTCCGATATCTGGTATTTAAAATCCAGTGAAAAATTGAAAATCCCTTGTCACAAGTACCTTCTCCTACTACATTCACGTCAAATTGGCGCGATGCAGAGATTTCATTCAAATTATGGGAATTTCGGCGATTTTAAGGATGGTAAATCTGAAAATGAAGTGGAAATTGAAGCGAATGCTAGTGTTGAAACTGTGAAAAATGCGCTGAGAGGGATGATCAATATTCGAACTCTTTTCAAAATTAAGACTATTGAGTTAATCGAATGCATCAACTTCTACGATTATCATTTAATGGATGAAATGTTCAATGATTCAATGCATATTCTAATGGAAACAATCACTGAATTCACACTTCCATTTCTCTACGAATTATTCTATTCGTTTGAGGAAAAAGTGTTGGAGGGACTTTTGCAGAGGAAATATTTGATTTCTAACTCAATTTCCAGTGTTTTACCGCCAAAGGAGCTTCTTGTACGATTCGCTGAAAAACTGGACACCGATTGCCGCCGACACCACACATTAAAAGTTCCGTCGAAATTCAAAAATCTAGAAAATCTGAGCACCTATGAGCCCGAGTACATTGTCAAATATTTTCTGAATCTCGACCAAGATTCGGAGGATGTGACGTGGCGATCGATACGTCACGAATTCCACGACACACTTGACACGTGGCACGCGGAAGCTGTGAAGAAGAGAGATGAGAGACGTATGCACGGAGCAACACGGAGCAGAACGAGTAGTATTCGGAAGGAGAGCTTTACGAAAATTCAAAATGTTTCGATGACGTCATCGCCGATTCCAATCGGAGGCGGCCGCTCGAAACCCGAAAGTTTCTCAAAATCAATCAATAGTCCTGTCATTCAATCGCCACTCTCTCCCTCACCAATCAAAGGAATGCCAAAGTCCCGCCACGATAGTATTTCCAATTCACTGGACGATTTTCCTGAAATGAGCATTTCACCGTCCCCCTCGACACCGAAATCCTCTTCCGGTGGCGGTCGCTTCGCACCAAAAGGAACTCGATTTAAAAAGGATTTCGAAATTCTCGTGAAACCTTCCCAGTCACCACAGAATCCGTGGAAAATGGGCGGAGCTTCCGCGTCGATTCGCGAAGAAATTGATCCGCAGGAGATCCGATTCGACGAAGTTGTGAAGAAGGAACAGAAATTGCAGACTAATATACGAACCGGATTCAAAAAAGTGCAGCTTCTACCACACGTGGAGACGGAAGAGCTCGCCGGAGCTCAAATTTTGGAGGTTTTTCGACGAGAACTTCACGATGAGGCGCTCATATGTGTGGAACTGGTGATGAGCGACGATTTGGAGGTGGAAAACGAGCAGATCATCTGGGGAAACATGCCGGGACTTGTTCGGCGTTAAATTTTAAATTTTTGATTTTTTTTTTTCTTGTAACTTGCATTTTTTGTTTAATTTAG
I003	687	TAAACTTTTGTTTTTTTGATTTTTTTTTTT	716	961
E001	2703	TTAAATTTTAAATTTTTGATTTTTTTTTTT	2732	2763
I004CAAGTAAAACAAACCTTAAACTTCCTTAAGCTGGAATTTTTATATTTTTTAACGTGACTACTACAATACCTAAAAAAAAAGTCTTTTTTTTTTTGCTTTTTAACTTACGATTTACTGTCTTTTATACGGGGACATTGTAAAAAAAAAACTTAAAAGATTTAAAATTTAATAAAAAAAGTCAAAACGCGTTTAGTTTCTTTGCCGGCTTAATTTAAACTTAAGGGCGCGTTTTCTCACTGCAGTAAAAAAAAAAGGGCAAAAGGCCTACATAATAATCCAAAAATAAAATTTGTGTCAAACAGTTAAAAAGTCTGTAAAAAAAAATTTGAACTATTGGGCTTTTTTCACCGGATCTTTAGCCGAAATGTTAAAAAAAAAATTTAGCTGTTTGACACAAAGTTTAATACTTTGTTCCTTTTTTGCTTCTTTTTGAATATCGGCCTTTTGCGCTTTTACAGCTTTTACTGCAGTGATTTAACGCGCCCTTTTTTATATCTTAAAAAAAAATTAATTGTCGATATAACTTAGTAATCCCGAACAAGAGGCAGTTTTTTAAAGAGCTTTTTTAACTAAAAAGCAAAAAAAAACCTTTTAGCTTTTTAAAACAAAGAGTTTTTTTTGTTTTAACCTTAAAAATAATTTTTTAATAAAATTAGGTTGTTTTTTTTGATTTTAAAAAACGTTTTAAATTTTTAAGTATTTTGTAAATTTTTTTAAAAAATTTTCAATATAACCCTGACATAAGATTATGAACCTGATTTTTTTGGGTGTAAACTGTTTTTTAAGTTAAATTTTACTTATAAAAGTC
E001ATGCGGCAAATCGTCGAGCTAAAGTCACTTTTGACTTCGGAGCCAATTAAAGCCATCGAGCTCTTCGATAGGCTCGTTGGACAAGATGCCGACACAATCACCCAAGAAGCCTGTGGAACCCTCGCCAACTATATCCGGCATTCCAGTGTTTTTAAGCGACGGCTTCTGTTCACGGAGCTCCAAAAATGCTCGTTTTTTGCGAAATTGTGCATTTCGTTTCAATTTCACAGCTTTGAAGACACAGTTTTTCCGCGAAAATTGATTTTCGAACGATTCAGCGTGTTTTGCGGTGAACTGGAAAAGGACAAGCCACATCACCGGCACCACGTCACCGCTGTCGGATCGAATCGTTTCTTCAATTTGGGACTACTTTCCGATGGAAGCCCCGTCTCAGAACCCCGACTGGTCCCCGTGCCACGTGTAATTCAAATCGAGATGACAAATACACACACAATATTTTTGACTGCTGAAAATCAGATTTACGGCTGCGGAAAAGCTTCATCTTTTTTGCCGGATAAAACGGAGGAGACGGACGGTGGTTATGTGGCACTGCCCACTTTGGTAGAAATTCCAAAAGTTACTGGATACGTGGCAGCTGTGAAGGTGTTCGATGGAGGATCACAGTTTTTGATTGGCGGCAAAGTATATCTAAAAATGGACCAAAACGAGATTCTGTGGGATAGAACGAGCGATTTCTCAGCGGAAAAGCCGATTTCCTTCATAATCAATGGATTTCCACAAATGGCAATTTTCGAATCATTTCAACTTTTAAATGATGGAACTATTTATGCTGCGAGAAATTCACTTTTCAAAGGAAAATTGGAGCTATGGAAGAACAAAGATGACGGGTTTAAAGTGAAAAGCGGGACTGTTTTGGAGCATTTTGACACGAAATATACACTTATTGCACTGATGGAAGAGGTTCCCGGTACTATTGGAACAGAGTTTTTCAAAGTTTCACCAGATGGGCAGAATTTGATTATGAAGATGGGCTACCAAAACGAACAGAAAACCGAGAAATTCGAATTCGAGTCTCCCAAAATTCACAAAATCATCAAAAATCGTGAAGTACAATGTGATCCAGTTGATATTCCGTTAGACTCGACTATTCATTTTCATCAAAATTATAATCAAGAAGTATTGAAATTTCAATCGAATCGATTATTATTTCAATGGATTTATCCGAATTATTTGTTTCAAAACGATGGAGATGTACATTTTTCAATTGAACAATTGGAGACTGTATTTGCTGTGGATTTGGAGAATTTGGAATTCCCGAAATACCAACCTATATCACCAGAAGAATTCGTTCCCACCGACACTTCTCCCTCCGATATCTGGTATTTAAAATCCAGTGAAAAATTGAAAATCCCTTGTCACAAGTACCTTCTCCTACTACATTCACGTCAAATTGGCGCGATGCAGAGATTTCATTCAAATTATGGGAATTTCGGCGATTTTAAGGATGGTAAATCTGAAAATGAAGTGGAAATTGAAGCGAATGCTAGTGTTGAAACTGTGAAAAATGCGCTGAGAGGGATGATCAATATTCGAACTCTTTTCAAAATTAAGACTATTGAGTTAATCGAATGCATCAACTTCTACGATTATCATTTAATGGATGAAATGTTCAATGATTCAATGCATATTCTAATGGAAACAATCACTGAATTCACACTTCCATTTCTCTACGAATTATTCTATTCGTTTGAGGAAAAAGTGTTGGAGGGACTTTTGCAGAGGAAATATTTGATTTCTAACTCAATTTCCAGTGTTTTACCGCCAAAGGAGCTTCTTGTACGATTCGCTGAAAAACTGGACACCGATTGCCGCCGACACCACACATTAAAAGTTCCGTCGAAATTCAAAAATCTAGAAAATCTGAGCACCTATGAGCCCGAGTACATTGTCAAATATTTTCTGAATCTCGACCAAGATTCGGAGGATGTGACGTGGCGATCGATACGTCACGAATTCCACGACACACTTGACACGTGGCACGCGGAAGCTGTGAAGAAGAGAGATGAGAGACGTATGCACGGAGCAACACGGAGCAGAACGAGTAGTATTCGGAAGGAGAGCTTTACGAAAATTCAAAATGTTTCGATGACGTCATCGCCGATTCCAATCGGAGGCGGCCGCTCGAAACCCGAAAGTTTCTCAAAATCAATCAATAGTCCTGTCATTCAATCGCCACTCTCTCCCTCACCAATCAAAGGAATGCCAAAGTCCCGCCACGATAGTATTTCCAATTCACTGGACGATTTTCCTGAAATGAGCATTTCACCGTCCCCCTCGACACCGAAATCCTCTTCCGGTGGCGGTCGCTTCGCACCAAAAGGAACTCGATTTAAAAAGGATTTCGAAATTCTCGTGAAACCTTCCCAGTCACCACAGAATCCGTGGAAAATGGGCGGAGCTTCCGCGTCGATTCGCGAAGAAATTGATCCGCAGGAGATCCGATTCGACGAAGTTGTGAAGAAGGAACAGAAATTGCAGACTAATATACGAACCGGATTCAAAAAAGTGCAGCTTCTACCACACGTGGAGACGGAAGAGCTCGCCGGAGCTCAAATTTTGGAGGTTTTTCGACGAGAACTTCACGATGAGGCGCTCATATGTGTGGAACTGGTGATGAGCGACGATTTGGAGGTGGAAAACGAGCAGATCATCTGGGGAAACATGCCGGGACTTGTTCGGCGTTAAATTTTAAATTTTTGATTTTTTTTTTTCTTGTAACTTGCATTTTTTGTTTAATTTAG
I004	759	TTTTTTTGGGTGTAAACTGTTTTTTAAGTTAAATTT	794	809
E001	2725	TTTTTTTTCTTGTAACTTGCATTTTTTGTTTAATTT	2760	2763
I005CACTCCCAAAGAAAATAATTAATTTTAAAAAAATTCACCTTTTTAAAACCAAAAGAAAAGTCTTTAATAACATTACAACATTGATTTATAATGCCCTTGTGCTTTAAGATTCTTACGCATAACGTGTTGTGTAAACTGCGCGTTTTATAGAGCATCGCTTTTGATGTCATGAAGGAAATTACTGATGACATCGCGAGCACAGCAAAATGTTCGAGTTAAAAAATTATGAAATTTAATTTTGAAAATGAAATTTAAAATTTTTTTAAGCAGAATAAAAAATTAAAAACGAAATAAGGTTATAAGACAGCTATTTATTTAGTAAAATTATTTAAATCTTTTAACTCGGGCATTTAGCTGTACGCGATGTCATAGGTAAATTTCTTAATGACATCAAAAGCGATGCTCTATGAAACGCGCAGTTTATACAACGCGGCATGCGTAAGAGTCTCAAAACACAAGGGCATTATATCTTTTAATCTTCATACAATTTTAAAAATTTTTCATAAAAAAAACCTGAAAATGGGTTTCTAAAAAAAAACGTTTAAAAATCACTTTTAATAATAAAAAAAGTTAAGTGCGATTTTAAATAATTTTTAAATTTATTAAAATCTGACATAAGATATGTTAGTTTTTTGTTGTTTGTAGTTATTTTAAAAGTTACTCAAATTTTAAAAAAACTTAAAAAATTTTGAAAAGAAGCAACTGTTTTGCAAGTGTTTTGAACTTTTTTATATAAAGTTTAATTATGAATTTTTAAGTTTGTTTTTTAAAAATTTTAAAAAGTC
E001ATGCGGCAAATCGTCGAGCTAAAGTCACTTTTGACTTCGGAGCCAATTAAAGCCATCGAGCTCTTCGATAGGCTCGTTGGACAAGATGCCGACACAATCACCCAAGAAGCCTGTGGAACCCTCGCCAACTATATCCGGCATTCCAGTGTTTTTAAGCGACGGCTTCTGTTCACGGAGCTCCAAAAATGCTCGTTTTTTGCGAAATTGTGCATTTCGTTTCAATTTCACAGCTTTGAAGACACAGTTTTTCCGCGAAAATTGATTTTCGAACGATTCAGCGTGTTTTGCGGTGAACTGGAAAAGGACAAGCCACATCACCGGCACCACGTCACCGCTGTCGGATCGAATCGTTTCTTCAATTTGGGACTACTTTCCGATGGAAGCCCCGTCTCAGAACCCCGACTGGTCCCCGTGCCACGTGTAATTCAAATCGAGATGACAAATACACACACAATATTTTTGACTGCTGAAAATCAGATTTACGGCTGCGGAAAAGCTTCATCTTTTTTGCCGGATAAAACGGAGGAGACGGACGGTGGTTATGTGGCACTGCCCACTTTGGTAGAAATTCCAAAAGTTACTGGATACGTGGCAGCTGTGAAGGTGTTCGATGGAGGATCACAGTTTTTGATTGGCGGCAAAGTATATCTAAAAATGGACCAAAACGAGATTCTGTGGGATAGAACGAGCGATTTCTCAGCGGAAAAGCCGATTTCCTTCATAATCAATGGATTTCCACAAATGGCAATTTTCGAATCATTTCAACTTTTAAATGATGGAACTATTTATGCTGCGAGAAATTCACTTTTCAAAGGAAAATTGGAGCTATGGAAGAACAAAGATGACGGGTTTAAAGTGAAAAGCGGGACTGTTTTGGAGCATTTTGACACGAAATATACACTTATTGCACTGATGGAAGAGGTTCCCGGTACTATTGGAACAGAGTTTTTCAAAGTTTCACCAGATGGGCAGAATTTGATTATGAAGATGGGCTACCAAAACGAACAGAAAACCGAGAAATTCGAATTCGAGTCTCCCAAAATTCACAAAATCATCAAAAATCGTGAAGTACAATGTGATCCAGTTGATATTCCGTTAGACTCGACTATTCATTTTCATCAAAATTATAATCAAGAAGTATTGAAATTTCAATCGAATCGATTATTATTTCAATGGATTTATCCGAATTATTTGTTTCAAAACGATGGAGATGTACATTTTTCAATTGAACAATTGGAGACTGTATTTGCTGTGGATTTGGAGAATTTGGAATTCCCGAAATACCAACCTATATCACCAGAAGAATTCGTTCCCACCGACACTTCTCCCTCCGATATCTGGTATTTAAAATCCAGTGAAAAATTGAAAATCCCTTGTCACAAGTACCTTCTCCTACTACATTCACGTCAAATTGGCGCGATGCAGAGATTTCATTCAAATTATGGGAATTTCGGCGATTTTAAGGATGGTAAATCTGAAAATGAAGTGGAAATTGAAGCGAATGCTAGTGTTGAAACTGTGAAAAATGCGCTGAGAGGGATGATCAATATTCGAACTCTTTTCAAAATTAAGACTATTGAGTTAATCGAATGCATCAACTTCTACGATTATCATTTAATGGATGAAATGTTCAATGATTCAATGCATATTCTAATGGAAACAATCACTGAATTCACACTTCCATTTCTCTACGAATTATTCTATTCGTTTGAGGAAAAAGTGTTGGAGGGACTTTTGCAGAGGAAATATTTGATTTCTAACTCAATTTCCAGTGTTTTACCGCCAAAGGAGCTTCTTGTACGATTCGCTGAAAAACTGGACACCGATTGCCGCCGACACCACACATTAAAAGTTCCGTCGAAATTCAAAAATCTAGAAAATCTGAGCACCTATGAGCCCGAGTACATTGTCAAATATTTTCTGAATCTCGACCAAGATTCGGAGGATGTGACGTGGCGATCGATACGTCACGAATTCCACGACACACTTGACACGTGGCACGCGGAAGCTGTGAAGAAGAGAGATGAGAGACGTATGCACGGAGCAACACGGAGCAGAACGAGTAGTATTCGGAAGGAGAGCTTTACGAAAATTCAAAATGTTTCGATGACGTCATCGCCGATTCCAATCGGAGGCGGCCGCTCGAAACCCGAAAGTTTCTCAAAATCAATCAATAGTCCTGTCATTCAATCGCCACTCTCTCCCTCACCAATCAAAGGAATGCCAAAGTCCCGCCACGATAGTATTTCCAATTCACTGGACGATTTTCCTGAAATGAGCATTTCACCGTCCCCCTCGACACCGAAATCCTCTTCCGGTGGCGGTCGCTTCGCACCAAAAGGAACTCGATTTAAAAAGGATTTCGAAATTCTCGTGAAACCTTCCCAGTCACCACAGAATCCGTGGAAAATGGGCGGAGCTTCCGCGTCGATTCGCGAAGAAATTGATCCGCAGGAGATCCGATTCGACGAAGTTGTGAAGAAGGAACAGAAATTGCAGACTAATATACGAACCGGATTCAAAAAAGTGCAGCTTCTACCACACGTGGAGACGGAAGAGCTCGCCGGAGCTCAAATTTTGGAGGTTTTTCGACGAGAACTTCACGATGAGGCGCTCATATGTGTGGAACTGGTGATGAGCGACGATTTGGAGGTGGAAAACGAGCAGATCATCTGGGGAAACATGCCGGGACTTGTTCGGCGTTAAATTTTAAATTTTTGATTTTTTTTTTTCTTGTAACTTGCATTTTTTGTTTAATTTAG
I005	738	GTTTAATTATGAATTTTTAAGTTTGTTTTTT	768	786
E001	2702	GTTAAATTTTAAATTTTTGATTTTTTTTTTT	2732	2763
I006CATTAACCTAAAAACCACTTTAAACTTTACTTTTTTATAAATATTTTTAACTTAAAAAAAAGTTTAAAAAAAAAGTCAGTGGTATTCAGTTAAAAGGTAATCTATTTTTAGCTATGAAAAAGATTTACGCTATTTTTAACCTTTAAGATATTTAAGGCCTTTTTAGCTAACTAAAGTTTTTTAGCTATTAAAGGCCTTTTAACTATTTAAGGTCTTTTAGCCATTAAAGGCCTTTTTAGCTATTAATGGCCCTTTTGGTTAATTAAAGGTCTTTTTAGCCATTAAAGGCCTTTTTAGCTAACTAATTTTTTCAGTTATTAAAGGCCTTTTAACTATTATAGATCTTTTTAGTAATTTAAGTCCTTTTTAGCTATTTAAGGTTTTTTTTTAGCTATTATAGGACTTTTCACTTATTTAAGGATTTTTAGCTACTTAAAGTAGTTAAGGCCCTTATAAAAAATTTAAATTTGAAATTTTTTATAAAAAAATTTAGAAATTAGGAATAGATAAAATAAGTTTTTTTTTGACTAGTTTTTTTAAAAAAAAAAAGTTTTTAAGTTATAAAAACGTC
E001ATGCGGCAAATCGTCGAGCTAAAGTCACTTTTGACTTCGGAGCCAATTAAAGCCATCGAGCTCTTCGATAGGCTCGTTGGACAAGATGCCGACACAATCACCCAAGAAGCCTGTGGAACCCTCGCCAACTATATCCGGCATTCCAGTGTTTTTAAGCGACGGCTTCTGTTCACGGAGCTCCAAAAATGCTCGTTTTTTGCGAAATTGTGCATTTCGTTTCAATTTCACAGCTTTGAAGACACAGTTTTTCCGCGAAAATTGATTTTCGAACGATTCAGCGTGTTTTGCGGTGAACTGGAAAAGGACAAGCCACATCACCGGCACCACGTCACCGCTGTCGGATCGAATCGTTTCTTCAATTTGGGACTACTTTCCGATGGAAGCCCCGTCTCAGAACCCCGACTGGTCCCCGTGCCACGTGTAATTCAAATCGAGATGACAAATACACACACAATATTTTTGACTGCTGAAAATCAGATTTACGGCTGCGGAAAAGCTTCATCTTTTTTGCCGGATAAAACGGAGGAGACGGACGGTGGTTATGTGGCACTGCCCACTTTGGTAGAAATTCCAAAAGTTACTGGATACGTGGCAGCTGTGAAGGTGTTCGATGGAGGATCACAGTTTTTGATTGGCGGCAAAGTATATCTAAAAATGGACCAAAACGAGATTCTGTGGGATAGAACGAGCGATTTCTCAGCGGAAAAGCCGATTTCCTTCATAATCAATGGATTTCCACAAATGGCAATTTTCGAATCATTTCAACTTTTAAATGATGGAACTATTTATGCTGCGAGAAATTCACTTTTCAAAGGAAAATTGGAGCTATGGAAGAACAAAGATGACGGGTTTAAAGTGAAAAGCGGGACTGTTTTGGAGCATTTTGACACGAAATATACACTTATTGCACTGATGGAAGAGGTTCCCGGTACTATTGGAACAGAGTTTTTCAAAGTTTCACCAGATGGGCAGAATTTGATTATGAAGATGGGCTACCAAAACGAACAGAAAACCGAGAAATTCGAATTCGAGTCTCCCAAAATTCACAAAATCATCAAAAATCGTGAAGTACAATGTGATCCAGTTGATATTCCGTTAGACTCGACTATTCATTTTCATCAAAATTATAATCAAGAAGTATTGAAATTTCAATCGAATCGATTATTATTTCAATGGATTTATCCGAATTATTTGTTTCAAAACGATGGAGATGTACATTTTTCAATTGAACAATTGGAGACTGTATTTGCTGTGGATTTGGAGAATTTGGAATTCCCGAAATACCAACCTATATCACCAGAAGAATTCGTTCCCACCGACACTTCTCCCTCCGATATCTGGTATTTAAAATCCAGTGAAAAATTGAAAATCCCTTGTCACAAGTACCTTCTCCTACTACATTCACGTCAAATTGGCGCGATGCAGAGATTTCATTCAAATTATGGGAATTTCGGCGATTTTAAGGATGGTAAATCTGAAAATGAAGTGGAAATTGAAGCGAATGCTAGTGTTGAAACTGTGAAAAATGCGCTGAGAGGGATGATCAATATTCGAACTCTTTTCAAAATTAAGACTATTGAGTTAATCGAATGCATCAACTTCTACGATTATCATTTAATGGATGAAATGTTCAATGATTCAATGCATATTCTAATGGAAACAATCACTGAATTCACACTTCCATTTCTCTACGAATTATTCTATTCGTTTGAGGAAAAAGTGTTGGAGGGACTTTTGCAGAGGAAATATTTGATTTCTAACTCAATTTCCAGTGTTTTACCGCCAAAGGAGCTTCTTGTACGATTCGCTGAAAAACTGGACACCGATTGCCGCCGACACCACACATTAAAAGTTCCGTCGAAATTCAAAAATCTAGAAAATCTGAGCACCTATGAGCCCGAGTACATTGTCAAATATTTTCTGAATCTCGACCAAGATTCGGAGGATGTGACGTGGCGATCGATACGTCACGAATTCCACGACACACTTGACACGTGGCACGCGGAAGCTGTGAAGAAGAGAGATGAGAGACGTATGCACGGAGCAACACGGAGCAGAACGAGTAGTATTCGGAAGGAGAGCTTTACGAAAATTCAAAATGTTTCGATGACGTCATCGCCGATTCCAATCGGAGGCGGCCGCTCGAAACCCGAAAGTTTCTCAAAATCAATCAATAGTCCTGTCATTCAATCGCCACTCTCTCCCTCACCAATCAAAGGAATGCCAAAGTCCCGCCACGATAGTATTTCCAATTCACTGGACGATTTTCCTGAAATGAGCATTTCACCGTCCCCCTCGACACCGAAATCCTCTTCCGGTGGCGGTCGCTTCGCACCAAAAGGAACTCGATTTAAAAAGGATTTCGAAATTCTCGTGAAACCTTCCCAGTCACCACAGAATCCGTGGAAAATGGGCGGAGCTTCCGCGTCGATTCGCGAAGAAATTGATCCGCAGGAGATCCGATTCGACGAAGTTGTGAAGAAGGAACAGAAATTGCAGACTAATATACGAACCGGATTCAAAAAAGTGCAGCTTCTACCACACGTGGAGACGGAAGAGCTCGCCGGAGCTCAAATTTTGGAGGTTTTTCGACGAGAACTTCACGATGAGGCGCTCATATGTGTGGAACTGGTGATGAGCGACGATTTGGAGGTGGAAAACGAGCAGATCATCTGGGGAAACATGCCGGGACTTGTTCGGCGTTAAATTTTAAATTTTTGATTTTTTTTTTTCTTGTAACTTGCATTTTTTGTTTAATTTAG
I006	462	TTAAATTTGAAATTTTTTAT	481	572
E001	2703	TTAAATTTTAAATTTTTGAT	2722	2763
I007CATTCACTCAATTCTTTACCTTTTTTTGTGTAAAAACGATGACAACCTTAAAAAAAATAAAGTGTTTATATAAAAAAAAGTAAAATTTCAATTCATCCTCAAATAGTTGAAAAGACCTAAAGTAGTTAAAAAGGCTTTATAAAACTAAAAGGGCCTTAAAGACACAAAAAGTCCTTTTTTTGGGGTCTTTTGATTGTTTTTCTTAATCGTTTTTACTGGATTTTTGGCATTTTGATACATAGGGTTGAACAGGTGCACATCATGTTTTTTGGCTACACGTGGTTGTTCTTAAAAACGTTTTCGATAAAAAGGTAAGTTTTGACGCGGGGTTTGTCAACTTTAAAATATCTTTTAAAAGCTTTAAGCGAAGAGGCTTTTATTTTTAGAGTCTAGGCGGGTAAAGAACCGAGAAGGTC
E001ATGCGGCAAATCGTCGAGCTAAAGTCACTTTTGACTTCGGAGCCAATTAAAGCCATCGAGCTCTTCGATAGGCTCGTTGGACAAGATGCCGACACAATCACCCAAGAAGCCTGTGGAACCCTCGCCAACTATATCCGGCATTCCAGTGTTTTTAAGCGACGGCTTCTGTTCACGGAGCTCCAAAAATGCTCGTTTTTTGCGAAATTGTGCATTTCGTTTCAATTTCACAGCTTTGAAGACACAGTTTTTCCGCGAAAATTGATTTTCGAACGATTCAGCGTGTTTTGCGGTGAACTGGAAAAGGACAAGCCACATCACCGGCACCACGTCACCGCTGTCGGATCGAATCGTTTCTTCAATTTGGGACTACTTTCCGATGGAAGCCCCGTCTCAGAACCCCGACTGGTCCCCGTGCCACGTGTAATTCAAATCGAGATGACAAATACACACACAATATTTTTGACTGCTGAAAATCAGATTTACGGCTGCGGAAAAGCTTCATCTTTTTTGCCGGATAAAACGGAGGAGACGGACGGTGGTTATGTGGCACTGCCCACTTTGGTAGAAATTCCAAAAGTTACTGGATACGTGGCAGCTGTGAAGGTGTTCGATGGAGGATCACAGTTTTTGATTGGCGGCAAAGTATATCTAAAAATGGACCAAAACGAGATTCTGTGGGATAGAACGAGCGATTTCTCAGCGGAAAAGCCGATTTCCTTCATAATCAATGGATTTCCACAAATGGCAATTTTCGAATCATTTCAACTTTTAAATGATGGAACTATTTATGCTGCGAGAAATTCACTTTTCAAAGGAAAATTGGAGCTATGGAAGAACAAAGATGACGGGTTTAAAGTGAAAAGCGGGACTGTTTTGGAGCATTTTGACACGAAATATACACTTATTGCACTGATGGAAGAGGTTCCCGGTACTATTGGAACAGAGTTTTTCAAAGTTTCACCAGATGGGCAGAATTTGATTATGAAGATGGGCTACCAAAACGAACAGAAAACCGAGAAATTCGAATTCGAGTCTCCCAAAATTCACAAAATCATCAAAAATCGTGAAGTACAATGTGATCCAGTTGATATTCCGTTAGACTCGACTATTCATTTTCATCAAAATTATAATCAAGAAGTATTGAAATTTCAATCGAATCGATTATTATTTCAATGGATTTATCCGAATTATTTGTTTCAAAACGATGGAGATGTACATTTTTCAATTGAACAATTGGAGACTGTATTTGCTGTGGATTTGGAGAATTTGGAATTCCCGAAATACCAACCTATATCACCAGAAGAATTCGTTCCCACCGACACTTCTCCCTCCGATATCTGGTATTTAAAATCCAGTGAAAAATTGAAAATCCCTTGTCACAAGTACCTTCTCCTACTACATTCACGTCAAATTGGCGCGATGCAGAGATTTCATTCAAATTATGGGAATTTCGGCGATTTTAAGGATGGTAAATCTGAAAATGAAGTGGAAATTGAAGCGAATGCTAGTGTTGAAACTGTGAAAAATGCGCTGAGAGGGATGATCAATATTCGAACTCTTTTCAAAATTAAGACTATTGAGTTAATCGAATGCATCAACTTCTACGATTATCATTTAATGGATGAAATGTTCAATGATTCAATGCATATTCTAATGGAAACAATCACTGAATTCACACTTCCATTTCTCTACGAATTATTCTATTCGTTTGAGGAAAAAGTGTTGGAGGGACTTTTGCAGAGGAAATATTTGATTTCTAACTCAATTTCCAGTGTTTTACCGCCAAAGGAGCTTCTTGTACGATTCGCTGAAAAACTGGACACCGATTGCCGCCGACACCACACATTAAAAGTTCCGTCGAAATTCAAAAATCTAGAAAATCTGAGCACCTATGAGCCCGAGTACATTGTCAAATATTTTCTGAATCTCGACCAAGATTCGGAGGATGTGACGTGGCGATCGATACGTCACGAATTCCACGACACACTTGACACGTGGCACGCGGAAGCTGTGAAGAAGAGAGATGAGAGACGTATGCACGGAGCAACACGGAGCAGAACGAGTAGTATTCGGAAGGAGAGCTTTACGAAAATTCAAAATGTTTCGATGACGTCATCGCCGATTCCAATCGGAGGCGGCCGCTCGAAACCCGAAAGTTTCTCAAAATCAATCAATAGTCCTGTCATTCAATCGCCACTCTCTCCCTCACCAATCAAAGGAATGCCAAAGTCCCGCCACGATAGTATTTCCAATTCACTGGACGATTTTCCTGAAATGAGCATTTCACCGTCCCCCTCGACACCGAAATCCTCTTCCGGTGGCGGTCGCTTCGCACCAAAAGGAACTCGATTTAAAAAGGATTTCGAAATTCTCGTGAAACCTTCCCAGTCACCACAGAATCCGTGGAAAATGGGCGGAGCTTCCGCGTCGATTCGCGAAGAAATTGATCCGCAGGAGATCCGATTCGACGAAGTTGTGAAGAAGGAACAGAAATTGCAGACTAATATACGAACCGGATTCAAAAAAGTGCAGCTTCTACCACACGTGGAGACGGAAGAGCTCGCCGGAGCTCAAATTTTGGAGGTTTTTCGACGAGAACTTCACGATGAGGCGCTCATATGTGTGGAACTGGTGATGAGCGACGATTTGGAGGTGGAAAACGAGCAGATCATCTGGGGAAACATGCCGGGACTTGTTCGGCGTTAAATTTTAAATTTTTGATTTTTTTTTTTCTTGTAACTTGCATTTTTTGTTTAATTTAG
I007	3	TTCACTCAATTCTTTACCTTTTTTTGTGTAAAAACGATG	41	417
E001	1169	TTCAATGGATTTATCCGAATTATTTGTTTCAAAACGATG	1207	2763
I008CATCCTTATAGCTAAAAATACATAGCTTAAATGACCTTTTGATAGTTTTCAAATCCTTTTTATAGCTAAAAGGACTTTAAATAGCTAAAAGGACTTTAAATAGCTAAAAGGACTTTAAATAGCTAAAAGGACTTTAAATAGCTAAAAAGACCTTAAATAGCTAAAAAGACCTTAAATAGCTAAAAGGACTTTAAATAGTTAAAAAGACCTTAAATAGCTAAAAAGACCTTAAATAGCTAAAAAGACCTTAAATAGCTAAAAAGACCTTAAATAGCTAAAAAGACCTTAAATAGCTAAAAAGACCTTATATAGCTAAAAAGACCTTAAATAGCTAAAAAGACCTTAAATAGCTAAAAAGACCTTAAATAGCTAAAAAGACCTTATATAGCTAAAAGGACTTTAAATAGCTAAAAAGACCTTAAATAGCTAAAAGGACTTTAAATAGTTAAAAAGACCTTAAATAGCTAAAAAGACCTTAAATAGCTAAAAAGACCTTAAATAGCTAAAAAGACCTTAAATAGCTAAAAAGACCTTATATAGCTAAAAAGACCTTAAGTAGCTAAAAAGACCTTAAGTAGCTCAAAAGGCTCTAAATAGCTAAAAAGACCTTTAAAATGAGGGGTTTTTAAATTGTTATATAGCACGGCTCTGTGCTTTTTGAGATTTTTAATGTC
E001ATGCGGCAAATCGTCGAGCTAAAGTCACTTTTGACTTCGGAGCCAATTAAAGCCATCGAGCTCTTCGATAGGCTCGTTGGACAAGATGCCGACACAATCACCCAAGAAGCCTGTGGAACCCTCGCCAACTATATCCGGCATTCCAGTGTTTTTAAGCGACGGCTTCTGTTCACGGAGCTCCAAAAATGCTCGTTTTTTGCGAAATTGTGCATTTCGTTTCAATTTCACAGCTTTGAAGACACAGTTTTTCCGCGAAAATTGATTTTCGAACGATTCAGCGTGTTTTGCGGTGAACTGGAAAAGGACAAGCCACATCACCGGCACCACGTCACCGCTGTCGGATCGAATCGTTTCTTCAATTTGGGACTACTTTCCGATGGAAGCCCCGTCTCAGAACCCCGACTGGTCCCCGTGCCACGTGTAATTCAAATCGAGATGACAAATACACACACAATATTTTTGACTGCTGAAAATCAGATTTACGGCTGCGGAAAAGCTTCATCTTTTTTGCCGGATAAAACGGAGGAGACGGACGGTGGTTATGTGGCACTGCCCACTTTGGTAGAAATTCCAAAAGTTACTGGATACGTGGCAGCTGTGAAGGTGTTCGATGGAGGATCACAGTTTTTGATTGGCGGCAAAGTATATCTAAAAATGGACCAAAACGAGATTCTGTGGGATAGAACGAGCGATTTCTCAGCGGAAAAGCCGATTTCCTTCATAATCAATGGATTTCCACAAATGGCAATTTTCGAATCATTTCAACTTTTAAATGATGGAACTATTTATGCTGCGAGAAATTCACTTTTCAAAGGAAAATTGGAGCTATGGAAGAACAAAGATGACGGGTTTAAAGTGAAAAGCGGGACTGTTTTGGAGCATTTTGACACGAAATATACACTTATTGCACTGATGGAAGAGGTTCCCGGTACTATTGGAACAGAGTTTTTCAAAGTTTCACCAGATGGGCAGAATTTGATTATGAAGATGGGCTACCAAAACGAACAGAAAACCGAGAAATTCGAATTCGAGTCTCCCAAAATTCACAAAATCATCAAAAATCGTGAAGTACAATGTGATCCAGTTGATATTCCGTTAGACTCGACTATTCATTTTCATCAAAATTATAATCAAGAAGTATTGAAATTTCAATCGAATCGATTATTATTTCAATGGATTTATCCGAATTATTTGTTTCAAAACGATGGAGATGTACATTTTTCAATTGAACAATTGGAGACTGTATTTGCTGTGGATTTGGAGAATTTGGAATTCCCGAAATACCAACCTATATCACCAGAAGAATTCGTTCCCACCGACACTTCTCCCTCCGATATCTGGTATTTAAAATCCAGTGAAAAATTGAAAATCCCTTGTCACAAGTACCTTCTCCTACTACATTCACGTCAAATTGGCGCGATGCAGAGATTTCATTCAAATTATGGGAATTTCGGCGATTTTAAGGATGGTAAATCTGAAAATGAAGTGGAAATTGAAGCGAATGCTAGTGTTGAAACTGTGAAAAATGCGCTGAGAGGGATGATCAATATTCGAACTCTTTTCAAAATTAAGACTATTGAGTTAATCGAATGCATCAACTTCTACGATTATCATTTAATGGATGAAATGTTCAATGATTCAATGCATATTCTAATGGAAACAATCACTGAATTCACACTTCCATTTCTCTACGAATTATTCTATTCGTTTGAGGAAAAAGTGTTGGAGGGACTTTTGCAGAGGAAATATTTGATTTCTAACTCAATTTCCAGTGTTTTACCGCCAAAGGAGCTTCTTGTACGATTCGCTGAAAAACTGGACACCGATTGCCGCCGACACCACACATTAAAAGTTCCGTCGAAATTCAAAAATCTAGAAAATCTGAGCACCTATGAGCCCGAGTACATTGTCAAATATTTTCTGAATCTCGACCAAGATTCGGAGGATGTGACGTGGCGATCGATACGTCACGAATTCCACGACACACTTGACACGTGGCACGCGGAAGCTGTGAAGAAGAGAGATGAGAGACGTATGCACGGAGCAACACGGAGCAGAACGAGTAGTATTCGGAAGGAGAGCTTTACGAAAATTCAAAATGTTTCGATGACGTCATCGCCGATTCCAATCGGAGGCGGCCGCTCGAAACCCGAAAGTTTCTCAAAATCAATCAATAGTCCTGTCATTCAATCGCCACTCTCTCCCTCACCAATCAAAGGAATGCCAAAGTCCCGCCACGATAGTATTTCCAATTCACTGGACGATTTTCCTGAAATGAGCATTTCACCGTCCCCCTCGACACCGAAATCCTCTTCCGGTGGCGGTCGCTTCGCACCAAAAGGAACTCGATTTAAAAAGGATTTCGAAATTCTCGTGAAACCTTCCCAGTCACCACAGAATCCGTGGAAAATGGGCGGAGCTTCCGCGTCGATTCGCGAAGAAATTGATCCGCAGGAGATCCGATTCGACGAAGTTGTGAAGAAGGAACAGAAATTGCAGACTAATATACGAACCGGATTCAAAAAAGTGCAGCTTCTACCACACGTGGAGACGGAAGAGCTCGCCGGAGCTCAAATTTTGGAGGTTTTTCGACGAGAACTTCACGATGAGGCGCTCATATGTGTGGAACTGGTGATGAGCGACGATTTGGAGGTGGAAAACGAGCAGATCATCTGGGGAAACATGCCGGGACTTGTTCGGCGTTAAATTTTAAATTTTTGATTTTTTTTTTTCTTGTAACTTGCATTTTTTGTTTAATTTAG
I008	609	TTTAAAATGAGGGGTTTTTAAATTGTTATATAGCAC	644	675
E001	1196	TTCAAAACGATGGAGATGTACATTTTTCAATTGAAC	1231	2763
I009CATTAGCACAGCTCTGGGTGGTGCGGTGGACGCGGAAATTTAAGGTGCAAAACATC
E001ATGCGGCAAATCGTCGAGCTAAAGTCACTTTTGACTTCGGAGCCAATTAAAGCCATCGAGCTCTTCGATAGGCTCGTTGGACAAGATGCCGACACAATCACCCAAGAAGCCTGTGGAACCCTCGCCAACTATATCCGGCATTCCAGTGTTTTTAAGCGACGGCTTCTGTTCACGGAGCTCCAAAAATGCTCGTTTTTTGCGAAATTGTGCATTTCGTTTCAATTTCACAGCTTTGAAGACACAGTTTTTCCGCGAAAATTGATTTTCGAACGATTCAGCGTGTTTTGCGGTGAACTGGAAAAGGACAAGCCACATCACCGGCACCACGTCACCGCTGTCGGATCGAATCGTTTCTTCAATTTGGGACTACTTTCCGATGGAAGCCCCGTCTCAGAACCCCGACTGGTCCCCGTGCCACGTGTAATTCAAATCGAGATGACAAATACACACACAATATTTTTGACTGCTGAAAATCAGATTTACGGCTGCGGAAAAGCTTCATCTTTTTTGCCGGATAAAACGGAGGAGACGGACGGTGGTTATGTGGCACTGCCCACTTTGGTAGAAATTCCAAAAGTTACTGGATACGTGGCAGCTGTGAAGGTGTTCGATGGAGGATCACAGTTTTTGATTGGCGGCAAAGTATATCTAAAAATGGACCAAAACGAGATTCTGTGGGATAGAACGAGCGATTTCTCAGCGGAAAAGCCGATTTCCTTCATAATCAATGGATTTCCACAAATGGCAATTTTCGAATCATTTCAACTTTTAAATGATGGAACTATTTATGCTGCGAGAAATTCACTTTTCAAAGGAAAATTGGAGCTATGGAAGAACAAAGATGACGGGTTTAAAGTGAAAAGCGGGACTGTTTTGGAGCATTTTGACACGAAATATACACTTATTGCACTGATGGAAGAGGTTCCCGGTACTATTGGAACAGAGTTTTTCAAAGTTTCACCAGATGGGCAGAATTTGATTATGAAGATGGGCTACCAAAACGAACAGAAAACCGAGAAATTCGAATTCGAGTCTCCCAAAATTCACAAAATCATCAAAAATCGTGAAGTACAATGTGATCCAGTTGATATTCCGTTAGACTCGACTATTCATTTTCATCAAAATTATAATCAAGAAGTATTGAAATTTCAATCGAATCGATTATTATTTCAATGGATTTATCCGAATTATTTGTTTCAAAACGATGGAGATGTACATTTTTCAATTGAACAATTGGAGACTGTATTTGCTGTGGATTTGGAGAATTTGGAATTCCCGAAATACCAACCTATATCACCAGAAGAATTCGTTCCCACCGACACTTCTCCCTCCGATATCTGGTATTTAAAATCCAGTGAAAAATTGAAAATCCCTTGTCACAAGTACCTTCTCCTACTACATTCACGTCAAATTGGCGCGATGCAGAGATTTCATTCAAATTATGGGAATTTCGGCGATTTTAAGGATGGTAAATCTGAAAATGAAGTGGAAATTGAAGCGAATGCTAGTGTTGAAACTGTGAAAAATGCGCTGAGAGGGATGATCAATATTCGAACTCTTTTCAAAATTAAGACTATTGAGTTAATCGAATGCATCAACTTCTACGATTATCATTTAATGGATGAAATGTTCAATGATTCAATGCATATTCTAATGGAAACAATCACTGAATTCACACTTCCATTTCTCTACGAATTATTCTATTCGTTTGAGGAAAAAGTGTTGGAGGGACTTTTGCAGAGGAAATATTTGATTTCTAACTCAATTTCCAGTGTTTTACCGCCAAAGGAGCTTCTTGTACGATTCGCTGAAAAACTGGACACCGATTGCCGCCGACACCACACATTAAAAGTTCCGTCGAAATTCAAAAATCTAGAAAATCTGAGCACCTATGAGCCCGAGTACATTGTCAAATATTTTCTGAATCTCGACCAAGATTCGGAGGATGTGACGTGGCGATCGATACGTCACGAATTCCACGACACACTTGACACGTGGCACGCGGAAGCTGTGAAGAAGAGAGATGAGAGACGTATGCACGGAGCAACACGGAGCAGAACGAGTAGTATTCGGAAGGAGAGCTTTACGAAAATTCAAAATGTTTCGATGACGTCATCGCCGATTCCAATCGGAGGCGGCCGCTCGAAACCCGAAAGTTTCTCAAAATCAATCAATAGTCCTGTCATTCAATCGCCACTCTCTCCCTCACCAATCAAAGGAATGCCAAAGTCCCGCCACGATAGTATTTCCAATTCACTGGACGATTTTCCTGAAATGAGCATTTCACCGTCCCCCTCGACACCGAAATCCTCTTCCGGTGGCGGTCGCTTCGCACCAAAAGGAACTCGATTTAAAAAGGATTTCGAAATTCTCGTGAAACCTTCCCAGTCACCACAGAATCCGTGGAAAATGGGCGGAGCTTCCGCGTCGATTCGCGAAGAAATTGATCCGCAGGAGATCCGATTCGACGAAGTTGTGAAGAAGGAACAGAAATTGCAGACTAATATACGAACCGGATTCAAAAAAGTGCAGCTTCTACCACACGTGGAGACGGAAGAGCTCGCCGGAGCTCAAATTTTGGAGGTTTTTCGACGAGAACTTCACGATGAGGCGCTCATATGTGTGGAACTGGTGATGAGCGACGATTTGGAGGTGGAAAACGAGCAGATCATCTGGGGAAACATGCCGGGACTTGTTCGGCGTTAAATTTTAAATTTTTGATTTTTTTTTTTCTTGTAACTTGCATTTTTTGTTTAATTTAG
I009	29	GACGCGGAAATTTAAG	44	57
E001	1483	GAAGTGGAAATTGAAG	1498	2763
I010CACGCAGTGAACTTTAAAACCTTTTTAGCTATTAAAAGTTTTTTTAGCTGGAAAAAAACCTTTAATAGCTAATAAGAACTTTTAATAGCTAATAAAATTTTTTAATAGCTTAAAAGACTTTTCCTAGCTAAAAAAGCCTTTTTCAAAGCTAAAAGAGCTTTTTATTGCTGAAAAAAAAACTTTTAATAGCTAAAAATTTCTTTAATAGATAAAAAAACCTTAAATAGCTAAAAAAAATCCTTTAATAGCTAAAAAAATTCCTTTAATAGCTAAAAAAATTCCTTTAATAGCTAAAAAAACCTTAAATAGCTAAAAAAAATCCTTTTTCAAAGCTAAAAAGAGCTTTTTATTGCTGAAAAATTTTTTTTAATAGCTAAAAATTTCTTTAATAGATAAAAAAACCTTTAATAGCTAAAAAAAACTTTTAGTAGCTAAAAATTCCTTTAATAGCTAAAAAAACCTTAAATAGCTAAAAAAATCCTTTAATAGCTAAAAAAACTTTAAATAGCTAAAAAAATCCTTTAATATCTAAAAAAGACTTTTTAATAGCTAAAGAGTTTCCTTTTCATAGCTAAAAACCTTTAATAGCTAAAAATTCCTTTAATAGCTAAAAAGTTTTCTTCTCATACCTAAAAAACTTTGATAGGTAAAAAGAAAATTAATAACTAAAAAAAGGACTTTTTAATAGCTAAAGAGCTACCTTTTTATAGCTAAAAAGACTTTTAATAGCTATAAGAAAACCTTTAATAGCTAATAAGATTTTTTTTAATAGCTAAAACGTCCTTTAAGAGCTAAAAATTTTATTTTTGTCGCTAAAAAAAAAACTTTTAGTAGCTAAAAATCCCTTTAATAGCTAAAAAGACTTTTAATAGCTAATAAAGAAGTTTTAATAGCTAAAAAGCTTCTTTTCATACCTAAAAACCTTTGTTAGATAAAAAGAAGTTTAATAACTAAAAAAATGGACTTTTTAATAGCTAAAAAGACTTTTTTATATATTATGGTGTGTAATTAAAGTC
E001ATGCGGCAAATCGTCGAGCTAAAGTCACTTTTGACTTCGGAGCCAATTAAAGCCATCGAGCTCTTCGATAGGCTCGTTGGACAAGATGCCGACACAATCACCCAAGAAGCCTGTGGAACCCTCGCCAACTATATCCGGCATTCCAGTGTTTTTAAGCGACGGCTTCTGTTCACGGAGCTCCAAAAATGCTCGTTTTTTGCGAAATTGTGCATTTCGTTTCAATTTCACAGCTTTGAAGACACAGTTTTTCCGCGAAAATTGATTTTCGAACGATTCAGCGTGTTTTGCGGTGAACTGGAAAAGGACAAGCCACATCACCGGCACCACGTCACCGCTGTCGGATCGAATCGTTTCTTCAATTTGGGACTACTTTCCGATGGAAGCCCCGTCTCAGAACCCCGACTGGTCCCCGTGCCACGTGTAATTCAAATCGAGATGACAAATACACACACAATATTTTTGACTGCTGAAAATCAGATTTACGGCTGCGGAAAAGCTTCATCTTTTTTGCCGGATAAAACGGAGGAGACGGACGGTGGTTATGTGGCACTGCCCACTTTGGTAGAAATTCCAAAAGTTACTGGATACGTGGCAGCTGTGAAGGTGTTCGATGGAGGATCACAGTTTTTGATTGGCGGCAAAGTATATCTAAAAATGGACCAAAACGAGATTCTGTGGGATAGAACGAGCGATTTCTCAGCGGAAAAGCCGATTTCCTTCATAATCAATGGATTTCCACAAATGGCAATTTTCGAATCATTTCAACTTTTAAATGATGGAACTATTTATGCTGCGAGAAATTCACTTTTCAAAGGAAAATTGGAGCTATGGAAGAACAAAGATGACGGGTTTAAAGTGAAAAGCGGGACTGTTTTGGAGCATTTTGACACGAAATATACACTTATTGCACTGATGGAAGAGGTTCCCGGTACTATTGGAACAGAGTTTTTCAAAGTTTCACCAGATGGGCAGAATTTGATTATGAAGATGGGCTACCAAAACGAACAGAAAACCGAGAAATTCGAATTCGAGTCTCCCAAAATTCACAAAATCATCAAAAATCGTGAAGTACAATGTGATCCAGTTGATATTCCGTTAGACTCGACTATTCATTTTCATCAAAATTATAATCAAGAAGTATTGAAATTTCAATCGAATCGATTATTATTTCAATGGATTTATCCGAATTATTTGTTTCAAAACGATGGAGATGTACATTTTTCAATTGAACAATTGGAGACTGTATTTGCTGTGGATTTGGAGAATTTGGAATTCCCGAAATACCAACCTATATCACCAGAAGAATTCGTTCCCACCGACACTTCTCCCTCCGATATCTGGTATTTAAAATCCAGTGAAAAATTGAAAATCCCTTGTCACAAGTACCTTCTCCTACTACATTCACGTCAAATTGGCGCGATGCAGAGATTTCATTCAAATTATGGGAATTTCGGCGATTTTAAGGATGGTAAATCTGAAAATGAAGTGGAAATTGAAGCGAATGCTAGTGTTGAAACTGTGAAAAATGCGCTGAGAGGGATGATCAATATTCGAACTCTTTTCAAAATTAAGACTATTGAGTTAATCGAATGCATCAACTTCTACGATTATCATTTAATGGATGAAATGTTCAATGATTCAATGCATATTCTAATGGAAACAATCACTGAATTCACACTTCCATTTCTCTACGAATTATTCTATTCGTTTGAGGAAAAAGTGTTGGAGGGACTTTTGCAGAGGAAATATTTGATTTCTAACTCAATTTCCAGTGTTTTACCGCCAAAGGAGCTTCTTGTACGATTCGCTGAAAAACTGGACACCGATTGCCGCCGACACCACACATTAAAAGTTCCGTCGAAATTCAAAAATCTAGAAAATCTGAGCACCTATGAGCCCGAGTACATTGTCAAATATTTTCTGAATCTCGACCAAGATTCGGAGGATGTGACGTGGCGATCGATACGTCACGAATTCCACGACACACTTGACACGTGGCACGCGGAAGCTGTGAAGAAGAGAGATGAGAGACGTATGCACGGAGCAACACGGAGCAGAACGAGTAGTATTCGGAAGGAGAGCTTTACGAAAATTCAAAATGTTTCGATGACGTCATCGCCGATTCCAATCGGAGGCGGCCGCTCGAAACCCGAAAGTTTCTCAAAATCAATCAATAGTCCTGTCATTCAATCGCCACTCTCTCCCTCACCAATCAAAGGAATGCCAAAGTCCCGCCACGATAGTATTTCCAATTCACTGGACGATTTTCCTGAAATGAGCATTTCACCGTCCCCCTCGACACCGAAATCCTCTTCCGGTGGCGGTCGCTTCGCACCAAAAGGAACTCGATTTAAAAAGGATTTCGAAATTCTCGTGAAACCTTCCCAGTCACCACAGAATCCGTGGAAAATGGGCGGAGCTTCCGCGTCGATTCGCGAAGAAATTGATCCGCAGGAGATCCGATTCGACGAAGTTGTGAAGAAGGAACAGAAATTGCAGACTAATATACGAACCGGATTCAAAAAAGTGCAGCTTCTACCACACGTGGAGACGGAAGAGCTCGCCGGAGCTCAAATTTTGGAGGTTTTTCGACGAGAACTTCACGATGAGGCGCTCATATGTGTGGAACTGGTGATGAGCGACGATTTGGAGGTGGAAAACGAGCAGATCATCTGGGGAAACATGCCGGGACTTGTTCGGCGTTAAATTTTAAATTTTTGATTTTTTTTTTTCTTGTAACTTGCATTTTTTGTTTAATTTAG
I010	325	TTTCAAAGCTAAAAAGAGCTTTTTATTGCTGAAAAATTTTTTTT	368	1017
E001	223	TTTCACAGCTTTGAAGACACAGTTTTTCCGCGAAAATTGATTTT	266	2763
I011CATCCTTAAACACTACCAAAAAAAGAGTTTTTAAACTTTAAAAAGTC
E001ATGCGGCAAATCGTCGAGCTAAAGTCACTTTTGACTTCGGAGCCAATTAAAGCCATCGAGCTCTTCGATAGGCTCGTTGGACAAGATGCCGACACAATCACCCAAGAAGCCTGTGGAACCCTCGCCAACTATATCCGGCATTCCAGTGTTTTTAAGCGACGGCTTCTGTTCACGGAGCTCCAAAAATGCTCGTTTTTTGCGAAATTGTGCATTTCGTTTCAATTTCACAGCTTTGAAGACACAGTTTTTCCGCGAAAATTGATTTTCGAACGATTCAGCGTGTTTTGCGGTGAACTGGAAAAGGACAAGCCACATCACCGGCACCACGTCACCGCTGTCGGATCGAATCGTTTCTTCAATTTGGGACTACTTTCCGATGGAAGCCCCGTCTCAGAACCCCGACTGGTCCCCGTGCCACGTGTAATTCAAATCGAGATGACAAATACACACACAATATTTTTGACTGCTGAAAATCAGATTTACGGCTGCGGAAAAGCTTCATCTTTTTTGCCGGATAAAACGGAGGAGACGGACGGTGGTTATGTGGCACTGCCCACTTTGGTAGAAATTCCAAAAGTTACTGGATACGTGGCAGCTGTGAAGGTGTTCGATGGAGGATCACAGTTTTTGATTGGCGGCAAAGTATATCTAAAAATGGACCAAAACGAGATTCTGTGGGATAGAACGAGCGATTTCTCAGCGGAAAAGCCGATTTCCTTCATAATCAATGGATTTCCACAAATGGCAATTTTCGAATCATTTCAACTTTTAAATGATGGAACTATTTATGCTGCGAGAAATTCACTTTTCAAAGGAAAATTGGAGCTATGGAAGAACAAAGATGACGGGTTTAAAGTGAAAAGCGGGACTGTTTTGGAGCATTTTGACACGAAATATACACTTATTGCACTGATGGAAGAGGTTCCCGGTACTATTGGAACAGAGTTTTTCAAAGTTTCACCAGATGGGCAGAATTTGATTATGAAGATGGGCTACCAAAACGAACAGAAAACCGAGAAATTCGAATTCGAGTCTCCCAAAATTCACAAAATCATCAAAAATCGTGAAGTACAATGTGATCCAGTTGATATTCCGTTAGACTCGACTATTCATTTTCATCAAAATTATAATCAAGAAGTATTGAAATTTCAATCGAATCGATTATTATTTCAATGGATTTATCCGAATTATTTGTTTCAAAACGATGGAGATGTACATTTTTCAATTGAACAATTGGAGACTGTATTTGCTGTGGATTTGGAGAATTTGGAATTCCCGAAATACCAACCTATATCACCAGAAGAATTCGTTCCCACCGACACTTCTCCCTCCGATATCTGGTATTTAAAATCCAGTGAAAAATTGAAAATCCCTTGTCACAAGTACCTTCTCCTACTACATTCACGTCAAATTGGCGCGATGCAGAGATTTCATTCAAATTATGGGAATTTCGGCGATTTTAAGGATGGTAAATCTGAAAATGAAGTGGAAATTGAAGCGAATGCTAGTGTTGAAACTGTGAAAAATGCGCTGAGAGGGATGATCAATATTCGAACTCTTTTCAAAATTAAGACTATTGAGTTAATCGAATGCATCAACTTCTACGATTATCATTTAATGGATGAAATGTTCAATGATTCAATGCATATTCTAATGGAAACAATCACTGAATTCACACTTCCATTTCTCTACGAATTATTCTATTCGTTTGAGGAAAAAGTGTTGGAGGGACTTTTGCAGAGGAAATATTTGATTTCTAACTCAATTTCCAGTGTTTTACCGCCAAAGGAGCTTCTTGTACGATTCGCTGAAAAACTGGACACCGATTGCCGCCGACACCACACATTAAAAGTTCCGTCGAAATTCAAAAATCTAGAAAATCTGAGCACCTATGAGCCCGAGTACATTGTCAAATATTTTCTGAATCTCGACCAAGATTCGGAGGATGTGACGTGGCGATCGATACGTCACGAATTCCACGACACACTTGACACGTGGCACGCGGAAGCTGTGAAGAAGAGAGATGAGAGACGTATGCACGGAGCAACACGGAGCAGAACGAGTAGTATTCGGAAGGAGAGCTTTACGAAAATTCAAAATGTTTCGATGACGTCATCGCCGATTCCAATCGGAGGCGGCCGCTCGAAACCCGAAAGTTTCTCAAAATCAATCAATAGTCCTGTCATTCAATCGCCACTCTCTCCCTCACCAATCAAAGGAATGCCAAAGTCCCGCCACGATAGTATTTCCAATTCACTGGACGATTTTCCTGAAATGAGCATTTCACCGTCCCCCTCGACACCGAAATCCTCTTCCGGTGGCGGTCGCTTCGCACCAAAAGGAACTCGATTTAAAAAGGATTTCGAAATTCTCGTGAAACCTTCCCAGTCACCACAGAATCCGTGGAAAATGGGCGGAGCTTCCGCGTCGATTCGCGAAGAAATTGATCCGCAGGAGATCCGATTCGACGAAGTTGTGAAGAAGGAACAGAAATTGCAGACTAATATACGAACCGGATTCAAAAAAGTGCAGCTTCTACCACACGTGGAGACGGAAGAGCTCGCCGGAGCTCAAATTTTGGAGGTTTTTCGACGAGAACTTCACGATGAGGCGCTCATATGTGTGGAACTGGTGATGAGCGACGATTTGGAGGTGGAAAACGAGCAGATCATCTGGGGAAACATGCCGGGACTTGTTCGGCGTTAAATTTTAAATTTTTGATTTTTTTTTTTCTTGTAACTTGCATTTTTTGTTTAATTTAG
I011	26	AGTTTTTAAACTTTAAAAAGT	46	48
E001	1507	AGTGTTGAAACTGTGAAAAAT	1527	2763
#85	228	329	345	287	307	221	319	108	280	113	140	2706	
     gene            complement(368373..371636)
I001CACTCAAATCTCTATATATCTTAAACGTCTTTTAACAAGTTCGAAACTTTTTTTTTAGGCTAAAAGCTCCTAAAGTTTCATTTTTAAGTTTAAAACAGGTTAAAAATTTGCTCCAGTTAAAAAAAGCTAAAAGATCACCTTTTAAACTAAAAAAGAACTTTTTTTTCTTAACAGACTTGTTTTATCCTTCAAATTTAAAAGGTCTTTTACCAAAATCCTCCAAAAAAAGTAGGGTCTTATTTGTAAAAATTAGATTAAAAAGTTTAAAAAGTTTTTTTTTTAAAAAATAAATGAAAAATAAAACAAAGTGGTTAATAGTTATTTTAACTTTTGCGAGGTTTAAAATTTGACTTTTAAAAAAAAAGCTTTTTTTTTTTAAAAAATTGCCATTTTTTTAAAAGGGTTAAAAATGACAAAAGCTTCGAAAGTTATAAGTAAAAAAAAAATCCTTTTTCAAGATCTTTAATAAAAAAACTTTGAAAACCTTTTAAGGTTAAAAAAGGATTTTTTTTAAAAAGACTTGTGGGCTTTTTAGCAAAATTTTAAAGTTTTTTTTTTAATAAAAAAACGGTTAAAAGTTCAAAAGGAACGTC
E001ATGCAATCAGGAATATCCGAATCTTCAAAAGAAACAAATATTCTTTTTGCTGACCGTCGTAGTGCCTATGATGAGCTATGGGAAGGCGCCCTACCAACTGAATCCGAATGGGAAAAGACTGCAAAATTCACGGAATGTGTGCCGACTAGCCGGATTCTACAGACTTTGGAAAAAGTTTGCGATAAGGGAACTGCAGTGTTTTTTGATTCGACTTCTGATGATTTACTCTATAAGTTTGTACAGGCTAAAGCTAATTCTGTTCGGGAAATTAATCATTTTATCGAACGTCGCCGAGTAATAAAATCTCCATCCGAAATGAGCTCAATGCGTGACGTGTGCAACGTGGGAGCCCAGACAATGAGCTCAATGATATCGGGATCACGTGATCTACACAACGAGAACGCGATTTGCGGGCTCTTGGAGTTTGAAGGACGTCGTCGTGGATCAGAAATGCAAGCATATCCACCAGTGATTGCCGGTGGTGTTCGTGCCAACACTATTCACTATTTGGACGCAAATAATGACCTAAATCCCCGGGAATGTGTTCTCGTGGATGCTGGGTGTGATTTGAATGGTTATGTGTCAGATGTGACACGTTGCTTTCCGATTTCTGGATTCTGGTCAGACGCCCAACTATCCCTCTACGAAGCGCTTCTCTACGTTCACGAAGAACTGCTCACCTACGCCCACTCAATGGAAAAAGTCCGCCTAAGCGCCCTGTTCCGCCGAATGAACGAACTTCTCGCGGCAAGTTTCACCGAACTCGGCCTGATTCGATCTACGGATCACAAGGAGATGATTCATCAGGCGGAGAAGCTGTGTCCCCACCACGTCAGTCATTATCTCGGAATGGATGTTCACGATTGTCCGACAGTATCCCGAGACATTGATCTACCACCGAATGTGCCATTTACCATTGAGCCGGGAGTGTATGTTCCGATGGATTGGCCTGTCAAAGAGTTTCGTGGCATTGGATACCGTATCGAGGATGACGTGGCGACTAGTGAAGCTGGAGGGATTGAGCTGTTGACTGCTGCAGTGCCAAGGGATCCCATCGAGATTCAGAGGCTCATGGGAACGGCCGAATAATTGTTTGAATGTGGAATACCGAAAGAATTGAGAAAATATTTTAGAAATTGCTCCAAATTTGGCCCTGATTTGATATTCCTTTGTTCAAACTTTTCGCTAAAAACATTCTCATTGGAGCGCGTTATGCCATGTGGATTTACGAGATTCAGTTTTACACATTTCTGTCGGTTTTTTTGCTGAAGATCTGCATTTTCGTGCCAATTGAACATTTTATTATCCAAAATTTTTTGCGAAAATTTTCAAAAAAATTAGTTAACTTTACACGAAAATCGATAACAATGATGAAACTCGTTGAAAATCTTAATCTCGTAAATCGACATGACTTTGCGCGCTCCAATGAGAATGAGGCTGGAGTGGCGGAAAAATAATAATTTAGAAAAATAAATATTTTCTTTTGAATTTTTC
I001	239	ATTTGTAAAAATTAGATTAAAAAGTTTAAAAAGTTTTTTTTTTAAAAAATAAATGAAAAATAAAACAAAGTGGTTAATAGTTAT	322	594
E001	1289	AATTGAACATTTTATTATCCAAAATTTTTTGCGAAAATTTTCAAAAAAATTAGTTAACTTTACACGAAAATCGATAACAATGAT	1372	1495
I002CATTCACGATTTTTAATCACTATTTTGGGGTTTTTTAATTTTTTTTAACTTACAAAAGGGTAAAAAACGACTAAAGCGGGTGTTCAGATAAAGATGCTTTAGAACGTAAGGTCATAAACACCACTGAGTTTACTTTTAAAAAGAGTCTTAAAGTCTTTAATGTCTTCAAGCCGGTTTTAAGTTCTTTTTACCCCAAAAAGATCTTTAAAACTTATAAGGGCAAACTCTGTGGTGTTTAGTAAGACCTTACGCTCTAAAGCATCTATACCTAAACACCCTCTTTACCCGCCCCGATAAGGTTCTACCGATTTTTTAATGCGATTTGTATCTTTTTTTTTTCTTCTCCGTGGTGGCTTTCCTCTTGTCCACTTTTTCCTCTTGTCTTTGGTGCGGGTAAAAAAGGCACGGCGCGCGTTCAAAAAGACGTTTAAAAATAAAAGTTTGCTCTGTTGCTTCGAGGCTTTATTGTGCAACTACTATTTCTTGTGCTATACGCAATAAAGCCTCAAAGCGACAGAGCAAACTTTTATTTTTAAACGTCTTTTTGAACGCGCGCCGTGCCTTTTTACCCGCACCAAACACAAGAGGAAAGAGGAAAGCCACCACGGAGTTTTTCTCAGAAAAAACGTGAAATAAGGAAATTTTTAGAGGTCTTTTAAGTCCTTTTTACTAAAAAAAAGACCTCTAAAACTTTTAAGATTAAACTCAGTGGTGTTTAAGCTCTTTTTTTACAACAAGGCATCTTTACCTTAAGTCCCACTTTAAGGGTTTTTTAATGCGATATTACTTAAAGTCTTAAGTCCTTAACTAAAAATTTTTTATCTTCTAAAGCTTCTTTATCTAAGCACTCTCTTTATCCGCCACGATTAGTGCCTCAAGAGGGGAAGGAGTCACTTAAAAAACGCGAGGTAACTGTTAGCGGGCGGCCTGTTGCGCACCCTTTCAGCACATGAGGTGTGCATGTTTACGTAAATCAAAATGTTGATTTTAGCTCGGCGCTGCGCCGTGGTCTATACCGGCTCGGTTTTACCGGATCAAGCCATTTGAGAAGGTAAGGTTAAATACTCCCTTCGGTCTTTAGGCACCTATTAGCAAAATATATTTCAAATTATATTAAGCTTGCTTTAAACTTTTTAGCAAAGTTTTTTGGAAGGGTTTTTTTTTAAGCAAAAACGTC
E001ATGCAATCAGGAATATCCGAATCTTCAAAAGAAACAAATATTCTTTTTGCTGACCGTCGTAGTGCCTATGATGAGCTATGGGAAGGCGCCCTACCAACTGAATCCGAATGGGAAAAGACTGCAAAATTCACGGAATGTGTGCCGACTAGCCGGATTCTACAGACTTTGGAAAAAGTTTGCGATAAGGGAACTGCAGTGTTTTTTGATTCGACTTCTGATGATTTACTCTATAAGTTTGTACAGGCTAAAGCTAATTCTGTTCGGGAAATTAATCATTTTATCGAACGTCGCCGAGTAATAAAATCTCCATCCGAAATGAGCTCAATGCGTGACGTGTGCAACGTGGGAGCCCAGACAATGAGCTCAATGATATCGGGATCACGTGATCTACACAACGAGAACGCGATTTGCGGGCTCTTGGAGTTTGAAGGACGTCGTCGTGGATCAGAAATGCAAGCATATCCACCAGTGATTGCCGGTGGTGTTCGTGCCAACACTATTCACTATTTGGACGCAAATAATGACCTAAATCCCCGGGAATGTGTTCTCGTGGATGCTGGGTGTGATTTGAATGGTTATGTGTCAGATGTGACACGTTGCTTTCCGATTTCTGGATTCTGGTCAGACGCCCAACTATCCCTCTACGAAGCGCTTCTCTACGTTCACGAAGAACTGCTCACCTACGCCCACTCAATGGAAAAAGTCCGCCTAAGCGCCCTGTTCCGCCGAATGAACGAACTTCTCGCGGCAAGTTTCACCGAACTCGGCCTGATTCGATCTACGGATCACAAGGAGATGATTCATCAGGCGGAGAAGCTGTGTCCCCACCACGTCAGTCATTATCTCGGAATGGATGTTCACGATTGTCCGACAGTATCCCGAGACATTGATCTACCACCGAATGTGCCATTTACCATTGAGCCGGGAGTGTATGTTCCGATGGATTGGCCTGTCAAAGAGTTTCGTGGCATTGGATACCGTATCGAGGATGACGTGGCGACTAGTGAAGCTGGAGGGATTGAGCTGTTGACTGCTGCAGTGCCAAGGGATCCCATCGAGATTCAGAGGCTCATGGGAACGGCCGAATAATTGTTTGAATGTGGAATACCGAAAGAATTGAGAAAATATTTTAGAAATTGCTCCAAATTTGGCCCTGATTTGATATTCCTTTGTTCAAACTTTTCGCTAAAAACATTCTCATTGGAGCGCGTTATGCCATGTGGATTTACGAGATTCAGTTTTACACATTTCTGTCGGTTTTTTTGCTGAAGATCTGCATTTTCGTGCCAATTGAACATTTTATTATCCAAAATTTTTTGCGAAAATTTTCAAAAAAATTAGTTAACTTTACACGAAAATCGATAACAATGATGAAACTCGTTGAAAATCTTAATCTCGTAAATCGACATGACTTTGCGCGCTCCAATGAGAATGAGGCTGGAGTGGCGGAAAAATAATAATTTAGAAAAATAAATATTTTCTTTTGAATTTTTC
I002	520	CAAACTTTTATTTTTAAACGTCTTTTTGAACGCGCGCCGTGCCTTTT	566	1178
E001	1175	CAAACTTTTCGCTAAAAACATTCTCATTGGAGCGCGTTATGCCATGT	1221	1495
#279	338	877	1089	
     gene            complement(373636..379076)
I001CAAATCCGTCTAAAAGTCTTGAACTGTTTCTCTTTAAGCCCTTATTTAAGTC
E001CGTAATGTCATGTGCACTTGTAATCGGGGCAACGTCCACACTGGGTAAAGCCGTCGTGAGAAGACTCGCGTTCACCGGCTACAAGGTCGCCGCCGCCGCAGACTGTCCGAATAGTGTGGGAAAGGTTGCAGAGGACAATATAAAGGTTGGAGGTGACGTCACAGCTTTCTCATTAGACGTGGCAAATGCCGAGCACAGGAAGGAGCTGATCACGAAAGTGGCTGAGAAGCTCGGCGGTCTGGACACTTTAATTATAGTTCCACCACAGAATGAGGTGCTCGGCGAGATTATTGAGACATCCGGCGAGGATTTTGATAAGCTTTTCGCCAACAATCTGACAACACCGTTCCGTCTTTCGCAAGCCGCTATGTCGACGCTCGCCAAATCTCAAAACGGCAGTATCATCTACCTAACGTCATGTTTCGGCTTCACTCCATCAATCGATATGGGTCTCTACTCAGTTGCATCTAGCAGTGTCCTATCACTTACAAAATCCGTAGCTCAGAGTGCCGCGAAACAAGGAGTCCGCGTGAATAGTGTGGTGTCTGGAATGATTGAAGGAGACGGAACTGGTGCTGTATGGGATCATGCTTCTGGAGAAGAAGCTCGTCAGATTAAACAACACTTGGAATCGATGATTCCGTTGGGAAGACTTGGAAGACCGTCTGATGTTGCTTCTTATGTCGAATTTTTGGCTTCTACCAAAGCCAGGTACATCACCGGCGAGAACTGCATTGTTGGAGGAGGAGTCTCGTATCGATTGTAGATTTTTTTTGCAATTTTTCATTCATTTTTTAGACTTTTTTAGTAGGTTTTTCTGT
I001	3	AATCCGTCTAAAAGTCTTGAA	23	53
E001	638	ATTCCGTTGGGAAGACTTGGA	658	822
I002CAAGCTCTCACGACTTTAAACTTAAGGTGCACCTTTTAACTGGAGCTTTTTGGTTAAAGTC
E001CGTAATGTCATGTGCACTTGTAATCGGGGCAACGTCCACACTGGGTAAAGCCGTCGTGAGAAGACTCGCGTTCACCGGCTACAAGGTCGCCGCCGCCGCAGACTGTCCGAATAGTGTGGGAAAGGTTGCAGAGGACAATATAAAGGTTGGAGGTGACGTCACAGCTTTCTCATTAGACGTGGCAAATGCCGAGCACAGGAAGGAGCTGATCACGAAAGTGGCTGAGAAGCTCGGCGGTCTGGACACTTTAATTATAGTTCCACCACAGAATGAGGTGCTCGGCGAGATTATTGAGACATCCGGCGAGGATTTTGATAAGCTTTTCGCCAACAATCTGACAACACCGTTCCGTCTTTCGCAAGCCGCTATGTCGACGCTCGCCAAATCTCAAAACGGCAGTATCATCTACCTAACGTCATGTTTCGGCTTCACTCCATCAATCGATATGGGTCTCTACTCAGTTGCATCTAGCAGTGTCCTATCACTTACAAAATCCGTAGCTCAGAGTGCCGCGAAACAAGGAGTCCGCGTGAATAGTGTGGTGTCTGGAATGATTGAAGGAGACGGAACTGGTGCTGTATGGGATCATGCTTCTGGAGAAGAAGCTCGTCAGATTAAACAACACTTGGAATCGATGATTCCGTTGGGAAGACTTGGAAGACCGTCTGATGTTGCTTCTTATGTCGAATTTTTGGCTTCTACCAAAGCCAGGTACATCACCGGCGAGAACTGCATTGTTGGAGGAGGAGTCTCGTATCGATTGTAGATTTTTTTTGCAATTTTTCATTCATTTTTTAGACTTTTTTAGTAGGTTTTTCTGT
I002	38	AACTGGAGCTTTTTGG	53	62
E001	568	AACTGGTGCTGTATGG	583	822
I003CAGTCAAAAACCCAGAGCGGCGCTTTTAAAGTCTATAATAAAAAACGACCATCTTTAAGCTTTTTAAGTTTGACAGAACTTTCGGATAAAATGGCTATCTTAGTTTTAATACAAAGATCTAAAAGCACGGACTGAGTACGGACGGATGGATTTGGTGCTTTTTTCCCTTTTTATCCATCTATCCGTTCATCCGTACTTTAGCACGGATGGGATCTCTAGTACGTTGAACTTTTTTAACATCATTTTGTTTTTTTCCTAAAAGTTCTTACAATTAAAAAACGAGTGTTTTTACGGCTCTTATCCGCCATCCATCCATCCGTGCATCCGTACTTCAGCCACGGATGGGATCTTTAGTGTTTTAAACCTTTTTTTTAAGTCTTTTGTTTTTATTATCACAAAAGTATTTATACTAAAAAACGTGCTCTTTTTTACGGCTTTTATCCTCCATCCATCCATCCATGCCATCCGTACCTCAGCACGGATGGGTTTTTTTAGCATCTTTTGTCCTCTTTTTCGATTAAACTAGAGAAAAACGAGTGTTTTTTACGGCTTTTATCCGCCATCCATCCATCCGTGTCATCCACCCTTCAGCACGGATAGGCTTTTTAGAACTTTAAACCTTTTTTAGCATCTTTTTGCTTTTCTTTTTTCGATTAAACTAAAACAAAACGTGTGTTTTTTACGGTTTTTATCCGCCATCCGTCTATCCGCGCCAGACGTAATTTTTAGTAACTTAAAACTTTTTTTTTCGTAAGGGTACTTAAAATTAAAAAGTGTGTTTTTTTAAAGTTTTTTTGTCCGCCATCCGTCCGTACATAAGCACGGATGGACGGATGGATCTTTAGTACCTTAAGATTTTTTTATAGTTTACAATCCGGCCATCTATCCGTGCATCCGTACTTCAGCACGGATGGGATCTTTAGTACTTTAAGGGTTTTTTGCCGTTTTTTTATCTTGTTGTTTTTTTTTTACTTTTTATCCGATTTTATCCGGCCGTCCATCCGTGCATCCGTCCGTTTTAAAGGGCAGGTTTTTTTTAGCTAAAAAAGGTC
E001CGTAATGTCATGTGCACTTGTAATCGGGGCAACGTCCACACTGGGTAAAGCCGTCGTGAGAAGACTCGCGTTCACCGGCTACAAGGTCGCCGCCGCCGCAGACTGTCCGAATAGTGTGGGAAAGGTTGCAGAGGACAATATAAAGGTTGGAGGTGACGTCACAGCTTTCTCATTAGACGTGGCAAATGCCGAGCACAGGAAGGAGCTGATCACGAAAGTGGCTGAGAAGCTCGGCGGTCTGGACACTTTAATTATAGTTCCACCACAGAATGAGGTGCTCGGCGAGATTATTGAGACATCCGGCGAGGATTTTGATAAGCTTTTCGCCAACAATCTGACAACACCGTTCCGTCTTTCGCAAGCCGCTATGTCGACGCTCGCCAAATCTCAAAACGGCAGTATCATCTACCTAACGTCATGTTTCGGCTTCACTCCATCAATCGATATGGGTCTCTACTCAGTTGCATCTAGCAGTGTCCTATCACTTACAAAATCCGTAGCTCAGAGTGCCGCGAAACAAGGAGTCCGCGTGAATAGTGTGGTGTCTGGAATGATTGAAGGAGACGGAACTGGTGCTGTATGGGATCATGCTTCTGGAGAAGAAGCTCGTCAGATTAAACAACACTTGGAATCGATGATTCCGTTGGGAAGACTTGGAAGACCGTCTGATGTTGCTTCTTATGTCGAATTTTTGGCTTCTACCAAAGCCAGGTACATCACCGGCGAGAACTGCATTGTTGGAGGAGGAGTCTCGTATCGATTGTAGATTTTTTTTGCAATTTTTCATTCATTTTTTAGACTTTTTTAGTAGGTTTTTCTGT
I003	949	TTTATCTTGTTGTTTTTTTTTTACTTTTTATCCGATTTTA	988	1053
E001	768	TTTTTTTTGCAATTTTTCATTCATTTTTTAGACTTTTTTA	807	822
I004CATCTTAAAAGACGTTTTATTCTTAAACCTCTTAAACCTTTTTTTAGGTTTTTAAACCTTAGTTTTTAGTTTTTTGTGAGTTTAAATGCTTTTAAATTTCCTAATTTTTTAATTTAATTTTTAACAAAAGTTTATTAGTTTAAGAGAAAAGACTTACTTTTTTTAAAGTTTAAGCTTAAACATTTTTTTTTTAAGTTTTTAATAGCTTTTTTAGCTAAAAAAAGTTAATTTTAAACTTTTTTTTTTGCTTAAAAATAGCTAATCCTCATATTATAGACTTTATAATAAATTTTTATATTTAAAATTTCTAAATTTATATTTTTGAACCTCTTTTTTAGACCTTCGTTCGTCTTTAGACAGCTTTTTGATTTTTTAAGGAGAAAAAATTCCTTTTTTAGAGTCTTTAAGAAAATCAAAAATTTTAAAAACTTTTTTTAAGTTTTTTTTTAAGGTTCTTTAGATTGAGGATTGGTTTTGAACCTTTTAACAGTTTTTTTTTAGGTTTTTTTTTTTTTCTAAGAATTTAGCTTACAAACCGAAGATGGTCTCGATCCATCTTAAAAGACTTTTATTCTTAAACCTCTTAAACCTTTTTTAGGTTTTTAAATCTTAGTTTTTAGCTTTTTGTGAGTTTAAATTTATGCTTTTAAAGTTTTTTTTTCAAACTAAAAAAAAATTTCAAAAACAAAAGTTTATCAGTTAAGGGCTTTTATTTAGTTTTTTTAATAGCTTTTTTAGTAAAAAAAGTTTATTTTAACCTTTTTTTGCTTAAAAATAGCTAATTCTCATATTAGTTGTTTAAGCTTTAAAAGGTTTTAAGGTTTTTCTAAAGTTTTTTAAAGTCAAAGATTTTACGTAGTCTTTTACAAAAAAATTAGTCTTTTAAGTCCTTAAAAGTTTTTTTAAGATATAATAATAAATTTAAAAATTATAATAAATTTTTATGTTAAAATTTCAAGTTTATTATTTTGCAAGCTCTTTTTTTTGATTTATTAATAGAAAAAAACCTTTTTTTAGAGTGAAAAGCCGAAGATCGTCTCGGTCCATTTTTAAAGACCTTTTTACAAACTTTTTTTAGGTTTTTAAACTTTAGTTTTTAGCTTTATGCTTAAAAATAGCTAATCTTAAAATTTTTTATGTTAAAAACTTAAAAATTTTTAAGTTTTTGCTTCAGTCAGCTTTTTGATTTTTTAAGGAGAAAAAATTCCTTTTTTGATTCTTTATGAAAATCAAAAATTTAAAAAAAAATTTCAGTTTTTTTTTTTAACTTTTTTCAAATTGAGGATTGATTTTGAACCTTTTAACAGTTTTTTTTGGTTTTTTTTCGAAGAATTTAGCTTAAAAACCGAAGATGGTTTCGGTCCATCTTAAAAGACGTTTTTATTCTTAAACCTCTTAAACCTTTTTTTAGGTTTTTAAACCTTAGTTTTTAGTTTTTTGTGAGTTTAAATGCTTTTAAATTTCCTAATTTTTTAATTTAATTTTTAACAAAAGTTTATTAGTTTAAGAGAAAAGACTTACTTTTTCAAAGTTTAAGCTTAAAATTTTTTTAATTTTTTAATAGCTTTTTTAGCTAAAAAAAGTTAATTTTAAACTTTTTTTTTGCTTAAAAATAGCTAATCCTCATATTATAGACTTTATAATAAATTTTTATATTTAAAATTTCTAAATTTATATTTTTGAACCTCTTTTTTAGACCTTCGTTCGTCTTTAGACAGCTTTTTGATTTTTTAAGGAGAAAAAATTCCTTTTTTAGAGTCTTTAAGAAAATCAAAAATTTTAAAAACTTTTTTTAAGTTTTTTTTTAAGGTTCTTTAGATTGAGGATTGGTTTTGAACCTTTTAACAGTTTTTTTTTAGGTTTTTAAACCTTAGTTTTTAGCTTTTAGTGAGTTTAAATGCTTTTTAAGTTGTTTTTTAACAAAAGTTTATCAGTTTAAGGGAAAAGACTTACTTTTTTTAAAGTTTAAGCTTAAAAAAAAACTTTTTTTAATAGTTTTTTTAGCTAAAAAGTAACTAATTCTCATTTTATAAGCTTAACTATAAATTTTTATTTTTCGAAATTTTTAAATTTTTCAAGTTTATAAGCTCTTTTTTTTACGAAAAGAGTTTTTAAGAGTCTTTATGAAAATCAAAAATTTCAAAAACTTTTTTTAAGTTTTTTTTAAACTTTTTCAAATTGAGGATTGATTTTGAACCTTTTAACAGGTTTTTTGGCTTTTTTTTCGAAGAAGTTAGCTTAAAGACCGAAGATGGTCTCGGTCCATCTTAAAAGACTTTTTTAAAAAACTTCTTTAGGTTATTAAATCTTAGTTTTTAGCTTTTTGTGATTGTGAATGCTTTTAAAGCTTTTTTTTTCAGGGCTTTTTTAAGTTTTTTACTTAAAAAAAGCTAATTCTCATAAAAAATTTTTTTAGTTTATATTTTTGAAGCTCTTTTTTAGACCTTCGTTCGTCTTTAGTCAGCTTTTTGACTTATTAATTAAAGTCTTTTTAAGAGTCTTTATGAAAATCAAAAAATTTTAAAAACTTTTTTTAAAATTTTCAAATTAAGGATTGAACTGTTTAACAGCTTTTTGGGTTTTTTCGAATAAATTAGCTTAAAGACCGAAGATGGTTTCGGTCCATTTTAAAAGACCCTTTAAAAAACTTTTTTAGGTTTTTAAACCTTAGTTTTTAGTGATTTTAAATGCTTTTTCTTGCAAGAAAAGGTTAAATTTAACTTTTTTTTTGATTAAAAATAGCTAATCCTCATATTATAAATTTTTATGTTAAGTTTATATTTTTTTTAAGCTCTTTTTTAGACCTTCGTTCTTCTTTTGTCAGCTTTTTGACTTATTAATAGAAAAAATTCCTTTTTTTAGCGTGAAAAACCGAAGATGGTTAAAAGACCTTTTTTTAAACTTTTTTAAACCTGTTTTTTAGCTTTTTGTGAGTTTGAATAATTTTAACTTAGTTTTTTAAATTTTTTTTAAATTTGGCGTTTATAGCTTTTTTGCCCTTTTTTTAAAATTTGTAACCTAGCTTTTCAGAGTTTTAAACCAGTGAAAACCATTTTTGTCTTTTTTAGACTTGTTAAACTCTTTTATAGCTAAAAAGAAGTTTTATTCTCCTAAAAAACATCAAAAAGTCAACTTTTTAAAAAAATAGCTCTTTGCAAAGCTTTTAAACTTCTTTTTTTAGAGTGTAGGTTTTAATGGTATTTTAACCTTTTAACTATTATAAAAAACTTTTTTATGTTAAAATTTGTAAATTTTTTTTAATAGTATAACTTTGTTAGCTTTTTTGATTTTAAAAAACCATGAAAATCAAAAGTCTTAACAACTTTTTTTTGAAAAGTAGTTTTTTTTTAAAAAAATTGGATTTTGAAGGCTTTTTAAAGCTAATAAGCCTTTAAAAAACCAAAAAAAGTATTAAAACAAAAGATTTTTAAGTTTTTTTTTAGTGAAAAAAAGTC
E001CGTAATGTCATGTGCACTTGTAATCGGGGCAACGTCCACACTGGGTAAAGCCGTCGTGAGAAGACTCGCGTTCACCGGCTACAAGGTCGCCGCCGCCGCAGACTGTCCGAATAGTGTGGGAAAGGTTGCAGAGGACAATATAAAGGTTGGAGGTGACGTCACAGCTTTCTCATTAGACGTGGCAAATGCCGAGCACAGGAAGGAGCTGATCACGAAAGTGGCTGAGAAGCTCGGCGGTCTGGACACTTTAATTATAGTTCCACCACAGAATGAGGTGCTCGGCGAGATTATTGAGACATCCGGCGAGGATTTTGATAAGCTTTTCGCCAACAATCTGACAACACCGTTCCGTCTTTCGCAAGCCGCTATGTCGACGCTCGCCAAATCTCAAAACGGCAGTATCATCTACCTAACGTCATGTTTCGGCTTCACTCCATCAATCGATATGGGTCTCTACTCAGTTGCATCTAGCAGTGTCCTATCACTTACAAAATCCGTAGCTCAGAGTGCCGCGAAACAAGGAGTCCGCGTGAATAGTGTGGTGTCTGGAATGATTGAAGGAGACGGAACTGGTGCTGTATGGGATCATGCTTCTGGAGAAGAAGCTCGTCAGATTAAACAACACTTGGAATCGATGATTCCGTTGGGAAGACTTGGAAGACCGTCTGATGTTGCTTCTTATGTCGAATTTTTGGCTTCTACCAAAGCCAGGTACATCACCGGCGAGAACTGCATTGTTGGAGGAGGAGTCTCGTATCGATTGTAGATTTTTTTTGCAATTTTTCATTCATTTTTTAGACTTTTTTAGTAGGTTTTTCTGT
I004	1814	TTTAGATTGAGGATTGGTTTTGAACCTTTTAACAGTTTTTTTTTAGGTTTTTA	1866	3456
E001	755	TATCGATTGTAGATTTTTTTTGCAATTTTTCATTCATTTTTTAGACTTTTTTA	807	822
#145	174	71	321	110	762	4	
     gene            complement(388510..394414)
I001CACTCAAGACCAATGCACCGGATCTTTTTATTATTTTGAGCCGGTGGCCGAAAAAAAATTGCCGGTGCACCGTGTACAATCTGAAGCACCGGCGCAAAAGGGATAATAGTTAAAACACGTTAGAAGTAATGAACACCGGCGCTTTTATTTTTAGGAGCCGGTGGCTAAAAAAATTCATTAGTGTCCCGGCGTTTTCTTTAGCCACCGGCTCAAAAGACTGGTGTTTTACTCTTTTGAGCCGGTGGTTGAAAAAAACATCTTTAAAGTCAAAAAGACTAAACGCCGTGTAAAGGGCGGTTTTTTTTTTCTTTAAAAAATTTTTTAAACTTAAATGGCGGCTTTTTTAAATACACTTTTTTAAATTACGGGGTGGTTTCAAACTTTAAAAAAGAGTCTTTTAAAATTAAGTAAAAAATTTTTACCCGCACCGGACTGTTGGGATAAAAATTC
E001ATGGGCAATAGTGAAAGCCAAAACGACGATCTTATCGATTTTCTCGTAAAAAACGACACAATCCGTCGTCGAAACATCGAACGAGCCTTTCGACTTGTCGATCGATCCGATTTTCTTCCGATTAGTGAACGGAAATTTACACGTCTTCCGTCGTTGACCTCCACAGAACCGGGCGGTCCATTCTATCCGGGAGCACTTCGTGTTGGAGCAATTGATATTTATGCGAAATTATTCGATTATTTGGATTTGCGTAAAGGACACTCGTTTCTTCATATTGGAACTGGTTCAGGGTATTTAAGTACGATTGCTGGCATTTTATTGGGTGAAACTGGTATAAATCATGGGATCGAACTCTACGAGAATCTCGTCACCTACTCGGAAACATGCATTGATCAATGGATAACTACACCCGAAGCGAGCTCTGTCGGCTGGGCTCGGCCGGAGCTCAAAGTGTGCGACATCACCGATGTCAAATTTCTTGAAGCTCATCAAAATCGATATGATCGAATTTTTGTCGGATTCGTTGCCGATGATTCTCAGTTGTTGAAACGAATGCTTGGAATGTTGAATGTTGGAGGACAACTCGTCATGCCACGTATACAGGGGGTTTGCCGATACAGAAGAGTTTCCAAGCATCGTACTGTGTATGACGTCCCTGGAAGAATGACATTTTCTCCAATGATCAGGCTTCCGAAGGAGGAACGGATCTCAACGCCTACGCCTTTCGAAAGTGGTCCCCGCACGTTGACCTACTTGGCGCGTCAGGCACTCCGCCGCGACATTCGCCGACACGCCTACAATCCACGTGTCAATCGTCAGATTTGCGGATCAATAATGGTGATGAAAGGTGGAAATACGTATATGGATCATGTTCAAAGGCATCAAGCTGAACAATTCGAAGAGTTGAATCGGCGTCGACAACTTTTTGATCCAAGACCAATCGACCAACTAACTCCAGCAGACAATCAATTGACAGATCAAAGAACCCGTAATCACTTGGATGACGTCATGGATCAATATTTGGGTCGTAATAATAATCCCAGAGAACAAGAAAACAATGAACAAAATATTCGAAATACTATAGCAGATCATGTTCGTCGATGGAATGAAACAAGAACTGACGTTCTTCAAGAAATGTTGAATTGGAGAGAAATGCAAGGTTTTACAGCGCCCCGAGCACATTTGGATGGTGCCAATCTCAGAAATACAGCTCCGGCTACTGAAAATCGAGCAGTTCAAAATTTATTAATTTTTTTCACTCTCAGACTTGTTTTTTTTCGATTTTTAAAAATTTTAGAGTTTAATAATTTTTTCCGTCTAAAACTCCGAATTAAAACAATTTTTAATTTTTTAAAAATTAAAATTTCCAATTGTGTAGACTCCGAAATTTTCCATTTTTACTTCCGAAATGTAGCACCAGCATATGTGCTCGAATGGACGATTAATCATGATAGACCCCGCCATCATCGCATACTTTCCTCGATAGCTCGACCAGAAACTCCAAATACTCCGAGAATGGAGATTGTAATGATTCCGAACATCAATGATCCTTCCACCACCGGCCTGGTTGAACGTCCCAATGGAGATTTATCAGAAGATGAGCAAGAGCTTTCAGATGCTCTAGAGGAACCTCAGGAATCACCGTCAACATCAACAGAATCCCAAGTATCGGAAGACGAAGAGCCATGTTGTTCGACGGACCCTGCTTCAACCACGTCACGTCGCCGACGTATACGTTCCCCGAAATCCGAGAGCGCCAAAAAACCGCGAAAATCATCGAGTCCCCCGCTAGACGATTATTTGAAAGAAATGGCAGTTCGCCAAAATCACGAACAGCGCGCCATCCACCTTCGCCAACGTAGAAATCTGGAAATCGCCGGTGCCGACGGTGTCTATCAGCGAATAATCGATGAGCTTCCACTTCCACCGACGCTCAAAGACTATGTTCGATTGGTGCAACACGAGGTTGTGCTCAAGTAGAGAAAAAAATACCGAAATTTCAGTGTTTTTGAGAAATTTTGAAAAAAAAATTGCCTAATTTTCTGAATTGTAACTCATTTTTCTCGATTTTTCCTGTATTTTTAATATCTAATTCTGGTTTTTTTGCACTTTGCCAATTTTTTGTTGTTGAATTTTTTCTGAAAAATCTGAAATTTTTGGCTGAAAAGCTGAAAAAGAAGCTTTTTTTTATGTCTAGCATTTCGTTTAAAAATGAGAAATAATTATTATTTGACTGGAAAAAAGTGATTGTTTTAATTTGTGGAAAAA
I001	297	GTTTTTTTTTTCTTTAAAAAATTTTTTAAACTTAA	331	451
E001	1270	GTTTTTTTTCGATTTTTAAAAATTTTAGAGTTTAA	1304	2269
I002CATACCAAACCGTTCTTCACCCGCCTCGGGCCGTCCGTCCGTCCGAGGTGGGTAAAGAACCAAAAAGATGTTAAACTTTATGTTAAAGACGTGTAAATGAAAAACCCGGTTTTTACTTTAAAACGCACCACTCACCCACCTCGGATTTTAAACTTTTAGGCACAAAGGCCTTTGTTATAAGGAATGTGTCCGAGGCAGATCAAGAACCGAGGAGGTGTAAATTTCCAAAAGTC
[truncated: 7,904,491 more chars]
